# Supplementary material for: Deciphering preferential interactions within supramolecular protein complexes: the proteasome case
Source: Mol Syst Biol. 2015 Jan 5;11(1):771. doi: 10.15252/msb.20145497 (PMC4332148; doi:10.15252/msb.20145497)
Supplement: Supplementary file 9 [file msb0011-0771-sd9.xls]

## Sheet: Explanation content
Supplementary Table S1 : List and detailed quantification report of the proteins quantified for the PCP- MS analysis of glycerol gradient separated protein complexes presented in Figure 1 & 2.
AC	ACcession number
ID	IDentifier
Description	Description in UniProt database
Score	Mascot Score
MW	Molecular Weight
pI	Isoelectric Point
Coverage (%)	% of the protein covered by the peptides sequences identified
#QPep	Number of quantified peptides (identified with a p-value < 0.05)
PAI Fraction #	Protein Abundance Index Fraction #

## Sheet: Glycerol gradient replicate 1
AC	ID	Description	Score	MW	pI	Coverage (%)	#QPep	PAI Fraction 1	PAI Fraction 2	PAI Fraction 3	PAI Fraction 4	PAI Fraction 5	PAI Fraction 6	PAI Fraction 7	PAI Fraction 8	PAI Fraction 9	PAI Fraction 10	PAI Fraction 11	PAI Fraction 12	PAI Fraction 13	PAI Fraction 14	PAI Fraction 15	PAI Fraction 16	PAI Fraction 17	PAI Fraction 18	PAI Fraction 19
P31946	1433B_HUMAN	14-3-3 protein beta/alpha OS=Homo sapiens GN=YWHAB PE=1 SV=3	225.12	28178.9	4.76	43.5	19	4.76636e+07	3.64474e+07	3.83152e+07	4.50166e+07	4.28718e+07	4.95703e+07	5.48605e+07	5.76813e+07	4.97921e+07	5.98721e+07	5.4763e+07	6.8747e+07	5.9298e+07	5.63572e+07	4.37141e+07	5.68977e+07	6.35875e+07	5.97265e+07	4.2091e+07
Q4VJB6	Q4VJB6_HUMAN	14-3-3 protein epsilon isoform transcript variant 1 OS=Homo sapiens GN=YWHAE PE=2 SV=1	374.45	26658.3	4.76	48.5	15	1.53611e+08	1.57512e+08	1.86716e+08	2.26482e+08	2.32351e+08	2.49993e+08	3.14164e+08	3.0841e+08	3.71912e+08	4.29232e+08	2.88905e+08	2.35231e+08	2.59384e+08	2.51984e+08	2.16352e+08	3.0223e+08	3.31106e+08	3.26167e+08	4.84639e+08
Q04917	1433F_HUMAN	14-3-3 protein eta OS=Homo sapiens GN=YWHAH PE=1 SV=4	57.36	28372.1	4.76	32.5	6	1.90798e+07	1.68846e+07	2.18169e+07	2.7904e+07	3.01021e+07	3.08818e+07	3.46353e+07	2.86015e+07	2.94567e+07	3.20917e+07	3.20538e+07	3.30735e+07	2.96291e+07	2.97771e+07	2.55736e+07	3.18974e+07	3.89824e+07	4.27863e+07	3.64323e+07
P61981	1433G_HUMAN	14-3-3 protein gamma OS=Homo sapiens GN=YWHAG PE=1 SV=2	241.05	28456	4.8	38.5	19	6.62751e+07	1.24472e+08	8.56892e+07	1.09788e+08	1.10929e+08	1.15061e+08	1.45659e+08	1.24905e+08	1.23378e+08	1.3844e+08	1.01857e+08	9.66609e+07	1.06207e+08	1.0287e+08	9.67443e+07	1.36778e+08	1.65663e+08	3.10064e+08	2.76809e+08
P31947	1433S_HUMAN	14-3-3 protein sigma OS=Homo sapiens GN=SFN PE=1 SV=1	59.93	27870.7	4.68	20.2	2	2.57523e+07	3.48236e+07	2.16361e+07	4.41727e+07	5.43544e+07	4.9377e+07	5.7597e+07	4.70385e+07	5.73985e+07	6.62224e+07	5.99572e+07	3.53698e+07	3.16309e+07	5.2585e+07	3.83672e+07	3.47062e+07	3.15492e+07	3.10335e+07	5.52888e+07
O60613	SEP15_HUMAN	15 kDa selenoprotein OS=Homo sapiens GN=SEP15 PE=1 SV=3	40.49	18236.1	4.96	9.9	1	2.95133e+06	4.29223e+06	4.89067e+06	5.75887e+06	5.04933e+06	5.74183e+06	6.65034e+06	4.70636e+06	3.46983e+06	8.4617e+07	5.87725e+06	3.46974e+06	5.16535e+06	8.17603e+06	9.06438e+06	1.19614e+07	1.41863e+07	7.91977e+07	6.69494e+07
A8C1Z0	A8C1Z0_HUMAN	150 kDa oxygen-regulated protein OS=Homo sapiens GN=ORP150 PE=2 SV=1	306.48	111494	5.16	0.3	30	7.22303e+07	6.76801e+07	8.97949e+07	1.0857e+08	1.30712e+08	1.09738e+08	1.41596e+08	1.10075e+08	1.0829e+08	1.58686e+08	1.31981e+08	1.17854e+08	1.18766e+08	1.13401e+08	1.27364e+08	1.37713e+08	1.337e+08	1.51348e+08	1.57779e+08
Q16698	DECR_HUMAN	2,4-dienoyl-CoA reductase, mitochondrial OS=Homo sapiens GN=DECR1 PE=1 SV=1	103.43	36329.9	9.35	22.1	6	6.45046e+07	6.7615e+07	7.4654e+07	8.41835e+07	8.32295e+07	5.36548e+07	8.12933e+07	6.51476e+07	6.63004e+07	7.13204e+07	6.21046e+07	4.72133e+07	5.33285e+07	5.4522e+07	5.94053e+07	8.39391e+07	1.00311e+08	1.22195e+08	1.21121e+08
P62333	PRS10_HUMAN	26S protease regulatory subunit 10B OS=Homo sapiens GN=PSMC6 PE=1 SV=1	45.37	44430.2	7.1	3.6	9	5.2977e+07	4.76605e+07	5.83534e+07	7.24683e+07	8.59101e+07	7.9503e+07	9.52905e+07	9.02096e+07	1.0139e+08	1.34309e+08	9.96929e+07	7.02273e+07	6.95796e+07	5.9009e+07	4.33463e+07	4.63404e+07	4.02221e+07	3.44704e+07	3.77004e+07
P62191	PRS4_HUMAN	26S protease regulatory subunit 4 OS=Homo sapiens GN=PSMC1 PE=1 SV=1	139.64	49324.8	5.87	25.5	7	3.22757e+07	2.91775e+07	3.78986e+07	5.20741e+07	5.90585e+07	5.96669e+07	7.37835e+07	6.251e+07	6.78027e+07	1.0036e+08	6.58311e+07	5.67768e+07	4.56274e+07	3.84051e+07	3.03377e+07	3.22264e+07	2.76693e+07	2.3179e+07	2.66295e+07
P17980	PRS6A_HUMAN	26S protease regulatory subunit 6A OS=Homo sapiens GN=PSMC3 PE=1 SV=3	96.28	49457.6	5.13	29.8	15	2.69907e+07	2.58456e+07	3.27173e+07	3.64716e+07	4.70519e+07	4.17082e+07	5.52065e+07	4.85211e+07	4.53079e+07	7.06851e+07	7.16005e+07	5.61923e+07	4.30462e+07	4.1259e+07	3.85364e+07	2.99246e+07	2.63717e+07	1.8168e+07	2.00114e+07
P35998	PRS7_HUMAN	26S protease regulatory subunit 7 OS=Homo sapiens GN=PSMC2 PE=1 SV=3	32.37	49002.3	5.71	24.7	7	2.6026e+07	3.60644e+07	4.07777e+07	5.18937e+07	6.04636e+07	4.97496e+07	6.69718e+07	5.98125e+07	6.49013e+07	7.97865e+07	6.55483e+07	4.69932e+07	4.49536e+07	4.93547e+07	2.4885e+07	3.51311e+07	2.6132e+07	1.95607e+07	1.72156e+07
P62195	PRS8_HUMAN	26S protease regulatory subunit 8 OS=Homo sapiens GN=PSMC5 PE=1 SV=1	135.79	45768.1	7.11	33.7	9	2.8485e+07	2.56849e+07	3.0822e+07	4.01688e+07	4.86248e+07	4.69645e+07	6.00719e+07	5.11102e+07	5.19019e+07	7.2719e+07	6.02695e+07	4.62504e+07	3.84387e+07	3.59956e+07	3.08755e+07	3.14698e+07	2.59136e+07	2.07203e+07	2.09213e+07
Q99460	PSMD1_HUMAN	26S proteasome non-ATPase regulatory subunit 1 OS=Homo sapiens GN=PSMD1 PE=1 SV=2	448.92	106795	5.25	35.4	30	4.50476e+07	4.26772e+07	4.52896e+07	5.75777e+07	7.38058e+07	6.47889e+07	8.86052e+07	7.09732e+07	8.4889e+07	1.23673e+08	9.41388e+07	7.43585e+07	6.47045e+07	5.72485e+07	4.83607e+07	3.96513e+07	3.12182e+07	3.26521e+07	2.20022e+07
O00232	PSD12_HUMAN	26S proteasome non-ATPase regulatory subunit 12 OS=Homo sapiens GN=PSMD12 PE=1 SV=3	108.22	53269.7	7.53	30.7	11	5.28501e+07	4.52844e+07	5.2101e+07	6.70274e+07	8.53876e+07	8.22278e+07	9.99079e+07	8.55663e+07	1.03139e+08	1.54257e+08	1.22087e+08	8.75129e+07	6.90245e+07	5.913e+07	5.26044e+07	4.62477e+07	3.81923e+07	3.08454e+07	2.49411e+07
Q9UNM6	PSD13_HUMAN	26S proteasome non-ATPase regulatory subunit 13 OS=Homo sapiens GN=PSMD13 PE=1 SV=1	62.64	43176.2	5.53		13	4.108e+07	3.21468e+07	3.66722e+07	5.1857e+07	5.85003e+07	5.59386e+07	6.96191e+07	6.50074e+07	7.75634e+07	9.25834e+07	6.74242e+07	4.748e+07	4.22618e+07	3.63313e+07	2.67738e+07	2.83217e+07	2.02529e+07	1.64428e+07	1.30606e+07
O00487	PSDE_HUMAN	26S proteasome non-ATPase regulatory subunit 14 OS=Homo sapiens GN=PSMD14 PE=1 SV=1	87.7	34725.6	6.06	47.7	8	2.70066e+07	2.82888e+07	3.43128e+07	4.10012e+07	5.22821e+07	5.05104e+07	6.4986e+07	5.73006e+07	7.26773e+07	8.55842e+07	6.17499e+07	3.20577e+07	3.76301e+07	3.91338e+07	3.25103e+07	3.19898e+07	2.00548e+07	1.49248e+07	1.22227e+07
Q16401	PSMD5_HUMAN	26S proteasome non-ATPase regulatory subunit 5 OS=Homo sapiens GN=PSMD5 PE=1 SV=3	54.26	56559.5	5.35	0.4	2	1.00637e+07	1.08387e+07	1.01919e+07	1.10418e+07	1.1156e+07	7.77597e+06	1.01337e+07	8.44802e+06	6.65862e+06	1.04655e+07	8.0196e+06	9.33797e+06	6.92959e+06	8.64343e+06	9.48871e+06	6.86341e+06	6.3405e+06	8.2462e+06	6.81397e+06
P42126	D3D2_HUMAN	3,2-trans-enoyl-CoA isomerase, mitochondrial OS=Homo sapiens GN=DCI PE=1 SV=1	39.97	33080.3	8.8	5	2	1.27403e+07	1.21465e+07	1.10935e+07	1.34743e+07	1.73228e+07	1.60056e+07	1.89612e+07	1.95114e+07	2.44004e+07	3.84276e+07	2.53071e+07	1.53254e+07	2.04282e+07	1.94881e+07	1.76515e+07	2.4171e+07	2.84727e+07	3.82711e+07	4.9493e+07
Q9BYD6	RM01_HUMAN	39S ribosomal protein L1, mitochondrial OS=Homo sapiens GN=MRPL1 PE=1 SV=2	38.12	37113.5	8.89	2.2	1	5.323e+06	4.8074e+06	7.76673e+06	8.08239e+06	1.02848e+07	6.4631e+06	7.38001e+06	3.62669e+06	1.98408e+06	3.37657e+06									1.51834e+06
Q96DV4	RM38_HUMAN	39S ribosomal protein L38, mitochondrial OS=Homo sapiens GN=MRPL38 PE=1 SV=2	47.78	44967.5	7.19	0.3	1	1.59619e+07	1.24645e+07	1.74378e+07	1.97532e+07	2.30631e+07	1.46725e+07	1.252e+07	7.2966e+06	4.40074e+06	3.39934e+06	3.04246e+06
Q15125	EBP_HUMAN	3-beta-hydroxysteroid-Delta(8),Delta(7)-isomerase OS=Homo sapiens GN=EBP PE=1 SV=3	59.81	26563.8	7.77	12.2	3	3.07755e+07	2.86599e+07	2.58457e+07	3.45406e+07	4.22158e+07	4.22959e+07	6.01502e+07	5.9479e+07	5.92697e+07	7.0784e+07	6.99579e+07	6.86805e+07	6.68695e+07	6.55413e+07	5.06902e+07	5.97413e+07	4.52499e+07	4.15771e+07	1.6994e+07
Q9P035	HACD3_HUMAN	3-hydroxyacyl-CoA dehydratase 3 OS=Homo sapiens GN=PTPLAD1 PE=1 SV=2	38.45	43359.6	9.04	19.9	4	3.62258e+07	2.99729e+07	2.76602e+07	3.17281e+07	4.02415e+07	3.45773e+07	3.69501e+07	3.63827e+07	3.96583e+07	5.46635e+07	4.40222e+07	4.54834e+07	4.25933e+07	5.19941e+07	4.68404e+07	4.31349e+07	3.05527e+07	2.97646e+07	2.00715e+07
Q546Z2	Q546Z2_HUMAN	3'-hydroxyisobutyrate dehydrogenase OS=Homo sapiens GN=NS5ATP1 PE=2 SV=1	86.98	35704.9	8.38	6.4	8	5.05832e+07	5.291e+07	6.51166e+07	7.26581e+07	8.50911e+07	6.90458e+07	8.40516e+07	7.4674e+07	6.99905e+07	8.78693e+07	9.0626e+07	7.25962e+07	7.0156e+07	9.05093e+07	9.49574e+07	1.12491e+08	1.15694e+08	1.60854e+08	1.39109e+08
Q9UMY2	Q9UMY2_HUMAN	3-phosphoglycerate dehydrogenase (Fragment) OS=Homo sapiens GN=PGDH3 PE=2 SV=1	498.06	43510.6	6.78	47.4	20	5.52275e+08	5.4589e+08	5.9226e+08	6.20641e+08	6.65866e+08	5.43839e+08	6.09365e+08	4.92409e+08	5.05556e+08	7.15306e+08	6.03798e+08	4.81555e+08	4.49064e+08	3.79047e+08	3.3892e+08	3.13395e+08	2.68729e+08	2.34631e+08	1.95134e+08
Q96RV6	Q96RV6_HUMAN	3-phosphoglycerate dehydrogenase (Fragment) OS=Homo sapiens PE=2 SV=1	54.19	4275.34	9.63	47.4	1	6.83687e+08	6.21303e+08	6.3928e+08	6.10555e+08	7.23365e+08	5.55664e+08	5.82463e+08	4.5754e+08	4.35691e+08	7.91089e+08	7.71567e+08	6.54523e+08	5.65581e+08	4.49278e+08	4.22675e+08	2.26351e+08	2.30315e+08	1.95363e+08	1.95168e+08
Q96RV8	Q96RV8_HUMAN	3-phosphoglycerate dehydrogenase (Fragment) OS=Homo sapiens PE=2 SV=1	92.28	5627.86	5.32	100	3	3.96398e+07	4.10536e+07	3.42996e+07	3.37285e+07	4.74466e+07	3.74477e+07	3.97334e+07	3.0985e+07	3.16842e+07	4.6328e+07	5.49522e+07	2.7666e+07	3.17516e+07	3.9411e+07	3.52684e+07	4.36327e+07	2.71189e+07	2.24373e+07	1.63091e+07
P46783	RS10_HUMAN	40S ribosomal protein S10 OS=Homo sapiens GN=RPS10 PE=1 SV=1	56.78	18885.9	10.15	7	1	4.52251e+07	4.10863e+07	2.95859e+07	2.972e+07	3.29975e+07	3.31238e+07	2.97626e+07	2.17585e+07	2.20826e+07	6.50269e+07	4.63317e+07	5.30887e+07	5.31554e+07	5.10271e+07	4.42188e+07	3.15052e+07	4.13557e+07	3.79294e+07	3.18929e+07
P62280	RS11_HUMAN	40S ribosomal protein S11 OS=Homo sapiens GN=RPS11 PE=1 SV=3	32.59	18590.1	10.31	33.5	4	7.03577e+07	6.77036e+07	6.67772e+07	7.05463e+07	5.86758e+07	5.44065e+07	5.3172e+07	3.92167e+07	3.65981e+07	5.19134e+07	3.81826e+07	3.4967e+07	3.80388e+07	3.1832e+07	2.39102e+07	3.00527e+07	2.77234e+07	2.48731e+07	2.40205e+07
P25398	RS12_HUMAN	40S ribosomal protein S12 OS=Homo sapiens GN=RPS12 PE=1 SV=3	172.22	14904.6	6.81	30.3	6	4.38842e+07	3.98667e+07	3.71399e+07	4.05609e+07	4.33364e+07	4.18695e+07	4.4902e+07	5.13488e+07	4.3602e+07	1.02071e+08	8.42053e+07	5.43097e+07	7.32758e+07	6.5907e+07	6.2235e+07	8.63524e+07	6.59567e+07	7.84168e+07	9.35789e+07
P62277	RS13_HUMAN	40S ribosomal protein S13 OS=Homo sapiens GN=RPS13 PE=1 SV=2	39.52	17211.7	10.53	22.5	4	3.31999e+07	3.69885e+07	3.68461e+07	4.33952e+07	3.3698e+07	2.67758e+07	3.29394e+07	2.42486e+07	2.07112e+07	2.69259e+07	2.022e+07	1.66342e+07	1.65512e+07	1.65437e+07	1.49127e+07	1.60353e+07	1.75843e+07	1.78515e+07	1.69425e+07
P62841	RS15_HUMAN	40S ribosomal protein S15 OS=Homo sapiens GN=RPS15 PE=1 SV=2	109.91	17029.2	10.39	36.6	6	2.20774e+07	1.65217e+07	1.70981e+07	2.14291e+07	1.68869e+07	1.52137e+07	1.7018e+07	1.10691e+07	9.9006e+06	1.27213e+07	1.1602e+07	1.11759e+07	1.35717e+07	8.9592e+06	8.19881e+06	2.03225e+07	1.38818e+07	2.06795e+07	1.60741e+07
P62249	RS16_HUMAN	40S ribosomal protein S16 OS=Homo sapiens GN=RPS16 PE=1 SV=2	40.6	16549.1	10.21	39	7	1.11827e+08	1.09585e+08	1.09068e+08	1.16378e+08	1.05326e+08	8.91e+07	9.76257e+07	7.74097e+07	7.54325e+07	1.18264e+08	8.1577e+07	7.7359e+07	7.83687e+07	7.73726e+07	5.1716e+07	5.29393e+07	5.03199e+07	4.84862e+07	4.92708e+07
P08708	RS17_HUMAN	40S ribosomal protein S17 OS=Homo sapiens GN=RPS17 PE=1 SV=2	69.28	15597.4	9.85	16.3	3		1.24575e+07	1.53649e+07	2.03036e+07	1.62783e+07	1.48193e+07	1.90162e+07	1.20171e+07	1.17938e+07	1.55092e+07	7.6236e+06	7.96065e+06	8.97471e+06	1.33566e+07	1.12933e+07	1.25667e+07	1.85267e+07	1.28117e+07	3.42302e+07
P60866	RS20_HUMAN	40S ribosomal protein S20 OS=Homo sapiens GN=RPS20 PE=1 SV=1	44.73	13478.4	9.95	16	2	3.71277e+07	3.0326e+07	3.23682e+07	3.77624e+07	4.00233e+07	3.80688e+07	3.6162e+07	4.10279e+07	4.19807e+07	4.8471e+07	4.39811e+07	3.91865e+07	3.96067e+07	4.6976e+07	2.8821e+07	3.37264e+07	3.19499e+07	3.14556e+07	2.95717e+07
P62266	RS23_HUMAN	40S ribosomal protein S23 OS=Homo sapiens GN=RPS23 PE=1 SV=3	48.81	15968.8	10.5	20.1	6	1.12182e+08	9.42479e+07	9.21753e+07	8.6911e+07	6.92574e+07	5.6376e+07	5.81059e+07	3.45675e+07	4.32294e+07	5.45665e+07	5.0517e+07	5.73435e+07	3.02017e+07	2.90689e+07	3.55544e+07	3.48056e+07	2.72797e+07	2.67114e+07	2.53869e+07
Q5T0P8	Q5T0P8_HUMAN	40S ribosomal protein S24 OS=Homo sapiens GN=RPS24 PE=2 SV=1	53.67	15059.2	10.89	22.5	4	3.66708e+07	3.93478e+07	4.40748e+07	4.47211e+07	4.0758e+07	3.2316e+07	3.45127e+07	2.51174e+07	2.01679e+07	2.32185e+07	2.5083e+07	2.41318e+07	2.22125e+07	2.81033e+07	2.74735e+07	3.06713e+07	2.84051e+07	3.08229e+07	2.64853e+07
P62851	RS25_HUMAN	40S ribosomal protein S25 OS=Homo sapiens GN=RPS25 PE=1 SV=1	48.61	13790.7	10.12	16	2	3.24955e+07	3.09788e+07	3.49627e+07	4.4373e+07	3.56604e+07	3.32763e+07	4.41967e+07	3.25386e+07	2.89873e+07	4.74753e+07	3.53897e+07	3.09624e+07	3.23454e+07	3.47429e+07	2.3858e+07	3.84011e+07	3.55056e+07	3.13569e+07	4.31877e+07
P23396	RS3_HUMAN	40S ribosomal protein S3 OS=Homo sapiens GN=RPS3 PE=1 SV=2	65.86	26842.5	9.68	55.6	17	1.2859e+08	1.28345e+08	1.41756e+08	1.50481e+08	1.52749e+08	1.32336e+08	1.64869e+08	1.32908e+08	1.43149e+08	1.86112e+08	1.63122e+08	1.43313e+08	1.41135e+08	1.51881e+08	1.40681e+08	1.67337e+08	1.39605e+08	1.15472e+08	1.22689e+08
P62701	RS4X_HUMAN	40S ribosomal protein S4, X isoform OS=Homo sapiens GN=RPS4X PE=1 SV=2	68.81	29807.1	10.16	9.4	9	1.20697e+08	1.17381e+08	1.13332e+08	1.11845e+08	9.83756e+07	8.30617e+07	8.19529e+07	5.70094e+07	5.72022e+07	7.16455e+07	5.40612e+07	5.035e+07	5.18623e+07	4.34769e+07	3.38516e+07	3.56711e+07	3.09562e+07	2.35661e+07	2.40911e+07
Q8TD47	RS4Y2_HUMAN	40S ribosomal protein S4, Y isoform 2 OS=Homo sapiens GN=RPS4Y2 PE=1 SV=3	43.03	29619	10.1	14.4	3	4.22111e+07	4.57996e+07	4.20147e+07	4.39608e+07	5.26576e+07	3.42553e+07	3.15125e+07	2.72479e+07	2.92255e+07	3.34831e+07	2.59772e+07	2.08571e+07	2.02542e+07	1.783e+07	1.45271e+07	1.56648e+07	1.37709e+07	1.1288e+07	1.2292e+07
P46781	RS9_HUMAN	40S ribosomal protein S9 OS=Homo sapiens GN=RPS9 PE=1 SV=3	82.9	22634.6	10.66	13.8	10	2.32016e+08	2.27137e+08	2.41827e+08	2.67258e+08	2.26113e+08	1.85883e+08	1.97587e+08	1.52496e+08	1.5683e+08	1.96886e+08	1.48855e+08	1.36581e+08	1.40888e+08	1.35967e+08	1.21691e+08	1.46273e+08	1.30908e+08	1.39663e+08	1.22232e+08
P08195	4F2_HUMAN	4F2 cell-surface antigen heavy chain OS=Homo sapiens GN=SLC3A2 PE=1 SV=3	500.13	68179.8	4.89	38.3	36	6.81458e+08	6.59622e+08	7.42593e+08	9.99387e+08	1.21823e+09	1.13371e+09	1.44116e+09	1.27191e+09	1.35768e+09	1.91308e+09	1.49404e+09	1.25415e+09	1.22695e+09	1.18691e+09	1.24547e+09	1.36717e+09	1.30424e+09	1.64062e+09	1.95467e+09
A8K202	A8K202_HUMAN	5-aminoimidazole-4-carboxamide ribonucleotide formyltransferase/IMP cyclohydrolase, isoform CRA_g OS=Homo sapiens GN=ATIC PE=2 SV=1	54.22	64982.4	6.27	4.5	18	3.25478e+07	3.61891e+07	4.38629e+07	6.15396e+07	6.65741e+07	6.25741e+07	7.65517e+07	6.27076e+07	6.49664e+07	7.27675e+07	5.55442e+07	5.44136e+07	5.3255e+07	5.44224e+07	4.92675e+07	7.32667e+07	8.58095e+07	1.13083e+08	1.28412e+08
Q5TFE4	NT5D1_HUMAN	5'-nucleotidase domain-containing protein 1 OS=Homo sapiens GN=NT5DC1 PE=1 SV=1	71.05	52439.1	5.94	22.6	2	2.38076e+06	1.63253e+06	1.99815e+06	2.43599e+06	3.66576e+06	3.27699e+06	3.77497e+06	3.56198e+06	3.59739e+06	5.33697e+06	4.61492e+06	2.71655e+06	4.4056e+06	6.09328e+06	7.05831e+06	9.18658e+06	6.89697e+06	9.06379e+06	1.30693e+07
Q5JUV3	Q5JUV3_HUMAN	5'-nucleotidase, cytosolic II (Fragment) OS=Homo sapiens GN=NT5C2 PE=2 SV=1	41.32	20594.3	6.89	0.2	1	1.30006e+07	1.03532e+07	9.17745e+06	1.35629e+07	1.62238e+07	1.07551e+07	1.29377e+07	7.63487e+06	9.4903e+06	1.6467e+07	1.69251e+07	1.49884e+07	1.28826e+07	1.61279e+07	2.13858e+07	2.20982e+07	2.41335e+07	2.46817e+07	2.06049e+07
B9VP19	B9VP19_HUMAN	60 kDa chaperonin (Fragment) OS=Homo sapiens GN=HSPD1 PE=4 SV=1	165.2	19896.9	7.98	40.8	6	1.81993e+08	1.77753e+08	2.00117e+08	2.03454e+08	2.11789e+08	1.61949e+08	3.01199e+08	1.79766e+08	2.00542e+08	2.58552e+08	2.41289e+08	2.65623e+08	3.07488e+08	6.33791e+08	5.50113e+08	7.16891e+08	4.48984e+08	6.18702e+08	5.0126e+08
P10809	CH60_HUMAN	60 kDa heat shock protein, mitochondrial OS=Homo sapiens GN=HSPD1 PE=1 SV=2	1444.79	61187.4	5.7	68.8	88	4.66399e+08	4.93587e+08	5.67249e+08	6.33049e+08	6.34197e+08	5.49811e+08	6.18012e+08	5.817e+08	6.27922e+08	8.77362e+08	7.80262e+08	8.08532e+08	9.37702e+08	1.13121e+09	1.05718e+09	1.37651e+09	1.2388e+09	1.27549e+09	1.07179e+09
Q8NHW5	RLA0L_HUMAN	60S acidic ribosomal protein P0-like OS=Homo sapiens PE=1 SV=1	162.73	34513.8	5.41	37.2	9	2.19007e+08	1.85523e+08	2.02079e+08	2.18526e+08	2.13325e+08	1.71281e+08	1.94766e+08	1.57815e+08	1.46131e+08	1.53389e+08	1.27252e+08	1.26173e+08	1.21434e+08	1.34603e+08	1.22388e+08	1.6382e+08	1.87847e+08	1.72315e+08	1.78456e+08
P05386	RLA1_HUMAN	60S acidic ribosomal protein P1 OS=Homo sapiens GN=RPLP1 PE=1 SV=1	61.09	11620.7	4.26	28.1	3	6.49156e+07	6.87927e+07	6.69097e+07	6.46358e+07	7.22992e+07	6.13815e+07	6.61983e+07	6.26234e+07	5.6667e+07	1.12331e+08	9.22333e+07	7.27615e+07	7.96371e+07	8.29275e+07	8.27492e+07	8.17391e+07	9.54517e+07	9.88608e+07	1.24187e+08
P62913	RL11_HUMAN	60S ribosomal protein L11 OS=Homo sapiens GN=RPL11 PE=1 SV=2	62.65	20467.7	9.64	15.8	2	9.27993e+07	9.71431e+07	8.84806e+07	9.37774e+07	8.27881e+07	6.7383e+07	7.6266e+07	1.22437e+08	1.41105e+08	1.82842e+08	1.30679e+08	9.39978e+07	1.12968e+08	1.32773e+08	1.16614e+08	1.62541e+08	1.63662e+08	1.72356e+08	1.3593e+08
P30050	RL12_HUMAN	60S ribosomal protein L12 OS=Homo sapiens GN=RPL12 PE=1 SV=1	44.88	17978.6	9.48	24.2	3	5.25035e+07	5.46221e+07	4.77609e+07	5.13229e+07	5.08779e+07	5.15254e+07	5.13688e+07	5.04066e+07	5.05453e+07	9.15622e+07	5.77101e+07	4.0599e+07	4.82182e+07	4.4573e+07	3.3125e+07	4.02149e+07	4.59941e+07	4.51656e+07	7.00898e+07
Q6NZ55	Q6NZ55_HUMAN	60S ribosomal protein L13 OS=Homo sapiens GN=RPL13 PE=2 SV=1	61.08	24307.5	11.65	36	6	1.22278e+08	1.32286e+08	1.30939e+08	1.26803e+08	1.12714e+08	8.1422e+07	1.02173e+08	6.84334e+07	5.99593e+07	7.30061e+07	6.19488e+07	5.81137e+07	5.2887e+07	4.83108e+07	3.38421e+07	3.51828e+07	2.47454e+07	1.58964e+07	1.79079e+07
B4DLX3	B4DLX3_HUMAN	60S ribosomal protein L13 OS=Homo sapiens PE=2 SV=1	51.57	18862.4	11.57	41.5	2	8.18694e+07	8.46441e+07	8.04495e+07	8.00144e+07	6.50269e+07	4.83877e+07	6.13526e+07	4.49322e+07	4.3672e+07	5.1122e+07	4.11185e+07	3.71007e+07	3.53541e+07	3.34003e+07	2.38626e+07	2.58284e+07	1.82035e+07	1.26393e+07	1.90801e+07
P40429	RL13A_HUMAN	60S ribosomal protein L13a OS=Homo sapiens GN=RPL13A PE=1 SV=2	39.28	23619.4	10.94	22.1	6	1.25289e+08	1.32463e+08	1.37469e+08	1.31035e+08	9.15326e+07	7.66396e+07	6.59331e+07	2.65221e+07	1.85165e+07	2.17916e+07	1.63023e+07	9.44336e+06	6.35897e+06	6.78199e+06	4.78301e+06	5.32963e+06	5.87784e+06	1.0127e+07	9.52111e+06
P61313	RL15_HUMAN	60S ribosomal protein L15 OS=Homo sapiens GN=RPL15 PE=1 SV=2	126.84	24245.1	11.62	25.7	13	2.10656e+08	1.6871e+08	1.76868e+08	1.58982e+08	1.43592e+08	1.15448e+08	1.23369e+08	1.11708e+08	1.05248e+08	1.20488e+08	1.05484e+08	1.17114e+08	1.02276e+08	8.8586e+07	6.47142e+07	7.20198e+07	4.75407e+07	4.22107e+07	2.18134e+07
P18621	RL17_HUMAN	60S ribosomal protein L17 OS=Homo sapiens GN=RPL17 PE=1 SV=3	32.29	21611.4	10.18	7.8	8	5.67322e+07	6.06016e+07	5.15068e+07	5.11733e+07	4.69709e+07	3.28438e+07	1.68692e+07	2.01642e+07	1.35896e+07	2.19563e+07	1.35927e+07	1.25818e+07	1.06842e+07	1.18054e+07	6.49532e+06	7.24619e+06	8.69252e+06	5.98224e+06	9.26935e+06
Q07020	RL18_HUMAN	60S ribosomal protein L18 OS=Homo sapiens GN=RPL18 PE=1 SV=2	75.99	21735.1	11.73	8.8	7	2.24747e+08	1.76415e+08	1.84393e+08	2.18167e+08	1.11777e+08	1.06341e+08	9.28559e+07	5.63695e+07	4.64595e+07	4.54706e+07	3.61931e+07	2.75166e+07	2.4684e+07	3.01976e+07	1.83449e+07	2.18811e+07	1.86986e+07	2.64333e+07	3.27301e+07
P62829	RL23_HUMAN	60S ribosomal protein L23 OS=Homo sapiens GN=RPL23 PE=1 SV=1	56.82	14970.1	10.51	17.6	2	2.63191e+07	1.85806e+07	1.84865e+07	1.94585e+07	1.70809e+07	1.33214e+07	1.40729e+07	9.8031e+06	8.24919e+06	1.02088e+07	5.84262e+06	8.33442e+06	7.22651e+06	8.72782e+06	5.46128e+06	6.39023e+06	6.35413e+06	4.09952e+06	5.81801e+06
P62750	RL23A_HUMAN	60S ribosomal protein L23a OS=Homo sapiens GN=RPL23A PE=1 SV=1	85.09	17684.1	10.44	21.8	2	4.61593e+07	4.76246e+07	5.46626e+07	6.00529e+07	5.09124e+07	4.65779e+07	6.37887e+07	9.36157e+07	8.2669e+07	1.37094e+08	5.11641e+07	9.42767e+07	5.13231e+07	5.17285e+07	3.97269e+07	5.81597e+07	1.27747e+08	1.05304e+08	1.32798e+08
P83731	RL24_HUMAN	60S ribosomal protein L24 OS=Homo sapiens GN=RPL24 PE=1 SV=1	43.94	17881.9	11.26	29.3	4	8.25524e+07	8.93043e+07	9.33733e+07	9.07574e+07	7.92994e+07	6.34027e+07	7.33921e+07	5.56058e+07	4.77602e+07	6.4973e+07	5.3449e+07	4.91007e+07	4.59259e+07	4.97669e+07	3.68573e+07	4.56919e+07	4.14862e+07	3.30695e+07	3.60796e+07
P61254	RL26_HUMAN	60S ribosomal protein L26 OS=Homo sapiens GN=RPL26 PE=1 SV=1	42.26	17247.5	10.55	19.4	6	4.09097e+07	3.71757e+07	3.89395e+07	3.90259e+07	3.12458e+07	3.20555e+07	3.75258e+07	2.98387e+07	3.14732e+07	4.59707e+07	3.40365e+07	2.98249e+07	2.96396e+07	3.00023e+07	2.53405e+07	3.46943e+07	3.20965e+07	3.04194e+07	5.66591e+07
P61353	RL27_HUMAN	60S ribosomal protein L27 OS=Homo sapiens GN=RPL27 PE=1 SV=2	38.1	15787.8	10.56	18.4	3	5.49833e+07	5.79308e+07	6.57562e+07	7.74759e+07	6.9436e+07	6.39807e+07	7.71826e+07	6.30292e+07	5.89744e+07	9.88863e+07	6.94958e+07	6.57963e+07	7.42728e+07	6.90882e+07	5.22186e+07	6.58884e+07	6.36904e+07	5.30126e+07	6.13541e+07
B2R4D8	B2R4D8_HUMAN	60S ribosomal protein L27 OS=Homo sapiens PE=2 SV=1	46.01	15759.7	10.56	40.4	3	5.49833e+07	5.79308e+07	6.57562e+07	7.74759e+07	6.9436e+07	6.39807e+07	7.71826e+07	6.30292e+07	5.89744e+07	9.88863e+07	6.94958e+07	6.57963e+07	7.42728e+07	6.90882e+07	5.22186e+07	6.58884e+07	6.36904e+07	5.30126e+07	6.13541e+07
P46776	RL27A_HUMAN	60S ribosomal protein L27a OS=Homo sapiens GN=RPL27A PE=1 SV=2	40.76	16665.1	11	39.2	1	2.62514e+07	2.60703e+07	3.72567e+07	3.1268e+07	2.33748e+07	1.82391e+07	1.84831e+07	9.91678e+06	8.67313e+06	1.05788e+07	6.98524e+06		4.08946e+06	4.38636e+06	3.01797e+06	7.02083e+06	6.24243e+06		3.33218e+06
P47914	RL29_HUMAN	60S ribosomal protein L29 OS=Homo sapiens GN=RPL29 PE=1 SV=2	59.47	17798.1	11.66	9.1	1	1.26528e+08	1.08838e+08	1.20386e+08	9.98354e+07	5.24164e+07	5.58469e+07	5.49367e+07	3.05437e+07	1.65329e+07	1.66917e+07	1.62688e+07	1.07454e+07	9.49487e+06	8.30585e+06	6.35556e+06	9.93654e+06	6.6299e+06	6.66088e+06	6.99676e+06
P39023	RL3_HUMAN	60S ribosomal protein L3 OS=Homo sapiens GN=RPL3 PE=1 SV=2	219.6	46364.9	10.19	47.6	17	2.6579e+08	2.47378e+08	2.94986e+08	2.95163e+08	2.40883e+08	1.6815e+08	1.66593e+08	1.06734e+08	8.96129e+07	9.21648e+07	6.94329e+07	6.07354e+07	6.00667e+07	5.3022e+07	5.22699e+07	5.77608e+07	5.60688e+07	5.33339e+07	5.79587e+07
P42766	RL35_HUMAN	60S ribosomal protein L35 OS=Homo sapiens GN=RPL35 PE=1 SV=2	36.5	14542.6	11.04	43.9	5	3.58849e+07	3.83661e+07	3.89374e+07	4.2739e+07	3.39602e+07	2.74746e+07	2.95847e+07	2.87728e+07	2.77086e+07	3.42608e+07	2.93377e+07	2.86517e+07	2.3563e+07	2.48642e+07	1.98067e+07	2.09718e+07	2.25746e+07	1.89295e+07	2.40593e+07
P63173	RL38_HUMAN	60S ribosomal protein L38 OS=Homo sapiens GN=RPL38 PE=1 SV=2	47.57	8269.75	10.1	18.6	2	6.91398e+07	6.6846e+07	6.33736e+07	8.51611e+07	7.07043e+07	5.2704e+07	6.2538e+07	4.61964e+07	5.19758e+07	6.81212e+07	4.37635e+07	3.14848e+07	3.01952e+07	3.31788e+07	1.84114e+07	1.74372e+07	2.14018e+07	2.35711e+07	2.77804e+07
P36578	RL4_HUMAN	60S ribosomal protein L4 OS=Homo sapiens GN=RPL4 PE=1 SV=5	83.21	47952.5	11.07	29.3	12	1.87295e+08	1.67274e+08	1.95999e+08	1.77763e+08	1.45104e+08	9.31363e+07	9.36675e+07	5.43296e+07	4.27228e+07	4.08492e+07	3.39352e+07	2.03304e+07	8.13121e+06	1.64973e+07	2.90619e+07	1.72945e+07	2.11868e+07
P46777	RL5_HUMAN	60S ribosomal protein L5 OS=Homo sapiens GN=RPL5 PE=1 SV=3	123.56	34568.8	9.73	3.2	13	8.47203e+07	8.79922e+07	1.12977e+08	1.10114e+08	1.06657e+08	8.88195e+07	8.71103e+07	7.13358e+07	6.15804e+07	7.70952e+07	7.01941e+07	5.98729e+07	6.13869e+07	6.74426e+07	7.34897e+07	1.01312e+08	1.17815e+08	1.40184e+08	1.13987e+08
Q8N5Z7	Q8N5Z7_HUMAN	60S ribosomal protein L6 OS=Homo sapiens GN=RPL6 PE=2 SV=1	168.45	32762.7	10.59	49	13	2.07173e+08	2.00668e+08	2.18894e+08	2.0525e+08	1.76689e+08	1.08296e+08	9.98848e+07	5.87296e+07	3.74214e+07	3.23038e+07	2.83218e+07	1.20964e+07	9.82886e+06	9.33717e+06	3.92963e+06	5.24165e+06	2.99629e+06	4.65092e+06	6.73067e+06
B4DRX3	B4DRX3_HUMAN	60S ribosomal protein L6 OS=Homo sapiens PE=2 SV=1	214.98	26113.9	10.67	54.6	12	1.62714e+08	1.52079e+08	1.65316e+08	1.5089e+08	1.37919e+08	8.60486e+07	7.65606e+07	4.41348e+07	2.74337e+07	2.66126e+07	2.57788e+07	1.09016e+07	9.91586e+06	8.70958e+06	5.3449e+06	6.09645e+06	3.16269e+06	3.44372e+06	4.9473e+06
P18124	RL7_HUMAN	60S ribosomal protein L7 OS=Homo sapiens GN=RPL7 PE=1 SV=1	97.57	29264.2	10.66	40.3	16	2.00142e+08	2.0429e+08	2.36173e+08	2.31245e+08	1.87393e+08	1.36698e+08	1.25296e+08	8.25871e+07	7.3066e+07	6.85417e+07	5.21572e+07	1.5985e+07	3.34987e+07	2.8819e+07	3.72236e+07	9.7306e+07	5.78719e+07	1.42664e+08	1.41377e+08
Q01813	K6PP_HUMAN	6-phosphofructokinase type C OS=Homo sapiens GN=PFKP PE=1 SV=2	453.76	86453.9	7.5	35.2	30	4.16966e+07	4.69227e+07	5.86521e+07	9.26746e+07	9.35841e+07	6.49546e+07	1.07174e+08	8.50768e+07	9.67441e+07	9.94691e+07	7.70758e+07	5.21694e+07	6.73416e+07	8.10842e+07	8.65224e+07	1.49907e+08	1.66689e+08	2.0493e+08	2.14446e+08
P17858	K6PL_HUMAN	6-phosphofructokinase, liver type OS=Homo sapiens GN=PFKL PE=1 SV=6	564.41	85762.5	7.26	35.6	36	1.07111e+08	1.11402e+08	1.30503e+08	1.59619e+08	1.72627e+08	1.64878e+08	1.93062e+08	1.5386e+08	1.63579e+08	2.01023e+08	1.59839e+08	1.62465e+08	1.74899e+08	1.7659e+08	1.57564e+08	2.17095e+08	2.07873e+08	2.24201e+08	1.99152e+08
P08237	K6PF_HUMAN	6-phosphofructokinase, muscle type OS=Homo sapiens GN=PFKM PE=1 SV=2	103.26	85983.7	8.23	0.7	4	4.29793e+07	3.91328e+07	3.98155e+07	5.05325e+07	4.8655e+07	4.25791e+07	4.94115e+07	4.30019e+07	4.70626e+07	5.9977e+07	5.28814e+07	6.77262e+07	7.23463e+07	7.18284e+07	6.51687e+07	8.88856e+07	7.40893e+07	6.76666e+07	5.24887e+07
A8K2Y9	A8K2Y9_HUMAN	6-phosphogluconate dehydrogenase, decarboxylating OS=Homo sapiens GN=PGD PE=2 SV=1	346.17	53619.2	6.8	1.8	25	2.28859e+08	2.49224e+08	2.84897e+08	3.31647e+08	3.19466e+08	2.87377e+08	3.34172e+08	2.67926e+08	2.91847e+08	3.53407e+08	2.69496e+08	2.08956e+08	2.11898e+08	2.03243e+08	1.75997e+08	2.26212e+08	1.94735e+08	1.89181e+08	1.56911e+08
O95336	6PGL_HUMAN	6-phosphogluconolactonase OS=Homo sapiens GN=PGLS PE=1 SV=2	44.8	27814.7	5.7	10.9	2	1.30036e+07	1.21066e+07	1.11153e+07	1.06716e+07	2.32991e+07	1.922e+07	2.31495e+07	1.73263e+07	2.33371e+07	4.58932e+07	2.2182e+07	1.03203e+07	2.41396e+07	3.67854e+07	4.29637e+07	7.26247e+07	9.30887e+07	7.22056e+07	6.64425e+07
P11021	GRP78_HUMAN	78 kDa glucose-regulated protein OS=Homo sapiens GN=HSPA5 PE=1 SV=2	800.05	72402.5	5.07	56.4	50	3.24932e+08	3.10501e+08	3.70089e+08	4.82765e+08	5.12654e+08	4.63704e+08	6.21437e+08	5.05649e+08	5.186e+08	5.92601e+08	5.02754e+08	4.57674e+08	4.43883e+08	5.11061e+08	4.54134e+08	6.01989e+08	6.39816e+08	7.03179e+08	8.00885e+08
D2K8Q1	D2K8Q1_HUMAN	AAA domain containing 3A protein OS=Homo sapiens GN=ATAD3A PE=2 SV=1	80.48	66291.2	9.26	15.5	6	4.62389e+07	4.29814e+07	4.12686e+07	5.25625e+07	5.59262e+07	4.2319e+07	5.36932e+07	4.14439e+07	4.662e+07	5.65848e+07	5.12562e+07	4.24809e+07	4.37676e+07	4.09559e+07	3.32692e+07	4.30615e+07	2.98091e+07	2.78069e+07	2.64422e+07
D3DN63	D3DN63_HUMAN	Abhydrolase domain containing 10, isoform CRA_a OS=Homo sapiens GN=ABHD10 PE=2 SV=1	54.34	34252.9	8.8	1.8	2	1.26016e+07	9.09754e+06	9.50473e+06	1.02928e+07	1.29848e+07	1.11233e+07	1.35704e+07	1.15186e+07	1.30867e+07	2.13725e+07	1.76686e+07	1.27353e+07	1.42887e+07	1.50186e+07	1.49857e+07	1.49662e+07	1.61277e+07	1.803e+07	2.65781e+07
Q96FG8	Q96FG8_HUMAN	ACAT1 protein OS=Homo sapiens GN=ACAT1 PE=2 SV=1	41.11	17475.3	9.98	30.9	2	4.45848e+07	4.31085e+07	4.68219e+07	5.19368e+07	6.30173e+07	4.75638e+07	5.45754e+07	4.04508e+07	4.43712e+07	5.78587e+07	5.36103e+07	3.3372e+07	3.83934e+07	4.33282e+07	4.38561e+07	6.69731e+07	5.24896e+07	7.40674e+07	8.20007e+07
A1L0T0	ILVBL_HUMAN	Acetolactate synthase-like protein OS=Homo sapiens GN=ILVBL PE=1 SV=2	44.34	68452	8.43	4.6	1	1.28968e+07	1.22386e+07	1.31811e+07	1.41468e+07	1.81865e+07	1.43473e+07	1.71286e+07	1.58678e+07	1.86855e+07	2.67986e+07	2.40891e+07	1.21815e+07	1.64948e+07	2.24773e+07	2.23776e+07	2.76483e+07	1.81428e+07	2.53254e+07	1.94427e+07
Q9BWD1	THIC_HUMAN	Acetyl-CoA acetyltransferase, cytosolic OS=Homo sapiens GN=ACAT2 PE=1 SV=2	49.72	41837.6	6.47	11.6	12	2.29675e+07	2.28251e+07	2.38422e+07	3.22694e+07	4.05816e+07	3.82535e+07	4.23406e+07	3.8063e+07	3.51748e+07	4.57645e+07	4.09492e+07	4.62443e+07	4.22902e+07	3.88009e+07	3.83968e+07	4.4874e+07	5.68982e+07	7.24808e+07	9.2075e+07
P24752	THIL_HUMAN	Acetyl-CoA acetyltransferase, mitochondrial OS=Homo sapiens GN=ACAT1 PE=1 SV=1	114.51	45455.8	8.98	17.3	8	3.86707e+07	3.86878e+07	4.11105e+07	4.65834e+07	5.49822e+07	4.35509e+07	4.84611e+07	3.64224e+07	3.96153e+07	4.8663e+07	4.4512e+07	3.23212e+07	3.47868e+07	3.82123e+07	3.66122e+07	5.52949e+07	4.45382e+07	6.45667e+07	6.86764e+07
Q53F35	Q53F35_HUMAN	Acidic (Leucine-rich) nuclear phosphoprotein 32 family, member B variant (Fragment) OS=Homo sapiens PE=2 SV=1	27.28	28826.3	3.95	6.8	12	8.61829e+07	7.70298e+07	1.02571e+08	1.23223e+08	1.33544e+08	1.49536e+08	1.9496e+08	1.91951e+08	1.89469e+08	2.26728e+08	1.93676e+08	2.07039e+08	2.00644e+08	1.81049e+08	1.38596e+08	1.54655e+08	1.55194e+08	1.66207e+08	1.29658e+08
P39687	AN32A_HUMAN	Acidic leucine-rich nuclear phosphoprotein 32 family member A OS=Homo sapiens GN=ANP32A PE=1 SV=1	37.05	28682.3	3.99	2.8	14	1.04388e+08	9.27157e+07	1.17947e+08	1.42123e+08	1.50392e+08	1.75293e+08	2.16964e+08	2.09458e+08	2.01343e+08	2.38462e+08	2.05214e+08	2.23939e+08	2.16032e+08	1.9474e+08	1.44801e+08	1.66531e+08	1.7457e+08	1.79465e+08	1.57544e+08
O95626	AN32D_HUMAN	Acidic leucine-rich nuclear phosphoprotein 32 family member D OS=Homo sapiens GN=ANP32D PE=1 SV=2	58.47	14910.8	4.98	15.3	4	3.3021e+07	3.12924e+07	4.11507e+07	5.15367e+07	5.74053e+07	6.25915e+07	8.49992e+07	8.74945e+07	9.46724e+07	1.20114e+08	1.01216e+08	9.2274e+07	8.85341e+07	7.93729e+07	6.59572e+07	7.52873e+07	7.50704e+07	7.28539e+07	3.9449e+07
Q9BTT0	AN32E_HUMAN	Acidic leucine-rich nuclear phosphoprotein 32 family member E OS=Homo sapiens GN=ANP32E PE=1 SV=1	108.52	30901.9	3.77	14.6	5	4.04331e+07	4.0905e+07	4.86334e+07	5.0333e+07	4.97114e+07	4.39524e+07	4.91828e+07	3.76408e+07	3.87134e+07	4.49527e+07	3.44692e+07	2.54122e+07	2.55741e+07	2.26871e+07	1.94414e+07	2.16351e+07	1.93403e+07	1.59143e+07	1.18545e+07
Q4LE36	Q4LE36_HUMAN	ACLY variant protein (Fragment) OS=Homo sapiens GN=ACLY variant protein PE=2 SV=1	233.59	125389	8.24	0.2	27	8.74617e+07	8.25368e+07	8.91528e+07	9.68766e+07	1.15757e+08	8.29348e+07	9.67865e+07	7.42175e+07	7.87741e+07	1.13084e+08	1.06667e+08	8.9886e+07	1.06216e+08	1.22365e+08	1.25439e+08	1.14501e+08	8.47649e+07	7.86186e+07	5.27991e+07
O75944	O75944_HUMAN	Aconitase (Fragment) OS=Homo sapiens GN=ACON PE=2 SV=1	39.78	65933.7	7.96	12.8
Q59FI0	Q59FI0_HUMAN	Aconitase 1 variant (Fragment) OS=Homo sapiens PE=2 SV=1	256.9	86964.4	5.88	19.2	12	1.53976e+07	1.71228e+07	1.92542e+07	2.28682e+07	3.47409e+07	2.91541e+07	3.66765e+07	2.8652e+07	2.99721e+07	4.59461e+07	4.25723e+07	2.89753e+07	3.5159e+07	4.40385e+07	7.72637e+07	9.80429e+07	9.81515e+07	1.39559e+08	1.50481e+08
D3DRK7	D3DRK7_HUMAN	Aconitase 1, soluble, isoform CRA_a OS=Homo sapiens GN=ACO1 PE=4 SV=1	168.83	98849.8	6.23	2.7	22	2.22145e+07	2.61377e+07	2.73346e+07	3.46403e+07	4.79875e+07	4.18849e+07	5.13321e+07	4.52591e+07	4.40955e+07	6.11003e+07	5.86747e+07	4.44178e+07	4.43999e+07	5.65204e+07	8.63783e+07	8.4192e+07	9.95348e+07	1.42026e+08	1.45285e+08
A2A274	A2A274_HUMAN	Aconitase 2, mitochondrial OS=Homo sapiens GN=ACO2 PE=4 SV=1	82.71	88563.3	6.97	2.8	7	2.02133e+07	2.20376e+07	2.371e+07	2.62591e+07	3.20966e+07	2.75635e+07	3.39099e+07	3.14355e+07	3.7499e+07	4.46379e+07	3.07384e+07	2.42568e+07	2.77396e+07	2.61026e+07	2.4148e+07	3.71948e+07	3.82299e+07	4.68316e+07	6.02914e+07
A0AUL6	A0AUL6_HUMAN	ACTB protein (Fragment) OS=Homo sapiens GN=ACTB PE=2 SV=1	229.02	11456.8	6.95	81.6	14	1.7898e+09	1.7452e+09	1.76042e+09	2.17024e+09	2.30352e+09	2.35338e+09	2.57875e+09	1.96888e+09	2.37829e+09	3.19652e+09	2.54532e+09	1.71622e+09	1.92051e+09	2.25384e+09	1.78866e+09	2.11274e+09	1.80126e+09	2.00443e+09	1.96134e+09
Q7Z7J6	Q7Z7J6_HUMAN	Actin alpha 1 skeletal muscle protein OS=Homo sapiens GN=ACTA1 PE=2 SV=1	398.75	28361.1	5.71	45.3	30	1.81914e+09	1.89625e+09	2.10004e+09	2.84201e+09	3.17418e+09	3.14877e+09	3.84181e+09	3.71128e+09	4.1368e+09	5.01524e+09	3.82331e+09	3.22701e+09	3.41433e+09	3.37131e+09	2.94781e+09	4.12064e+09	3.97142e+09	5.02481e+09	4.88941e+09
P68032	ACTC_HUMAN	Actin, alpha cardiac muscle 1 OS=Homo sapiens GN=ACTC1 PE=1 SV=1	332.46	42334	5.23	34	37	1.81914e+09	1.89625e+09	2.10004e+09	2.84201e+09	3.17418e+09	3.14877e+09	3.84181e+09	3.71128e+09	4.1368e+09	5.01524e+09	3.82331e+09	3.22701e+09	3.41433e+09	3.37131e+09	2.94781e+09	4.12064e+09	3.97142e+09	5.02481e+09	4.88941e+09
P63261	ACTG_HUMAN	Actin, cytoplasmic 2 OS=Homo sapiens GN=ACTG1 PE=1 SV=1	1452.32	42107.9	5.31	89.3	65	3.14192e+09	3.32099e+09	3.64165e+09	4.7962e+09	5.63063e+09	5.17873e+09	6.38055e+09	6.17625e+09	6.8522e+09	8.77071e+09	7.26735e+09	5.52993e+09	5.79724e+09	6.41063e+09	5.45504e+09	6.8657e+09	6.0317e+09	6.60517e+09	6.2967e+09
Q562Z4	Q562Z4_HUMAN	Actin-like protein (Fragment) OS=Homo sapiens GN=ACT PE=2 SV=1	163.1	11548	7.11	59.2	4	1.63108e+09	1.73357e+09	2.00168e+09	2.55713e+09	3.03853e+09	2.7339e+09	3.55082e+09	3.38656e+09	3.71777e+09	4.80447e+09	3.89962e+09	3.12196e+09	3.28536e+09	3.47417e+09	3.16584e+09	4.13042e+09	3.64573e+09	3.84712e+09	3.65168e+09
Q562L9	Q562L9_HUMAN	Actin-like protein (Fragment) OS=Homo sapiens GN=ACT PE=2 SV=1	192.41	11549	6.06	88.3	11	3.12082e+09	3.16859e+09	3.48803e+09	4.38201e+09	4.93537e+09	4.70382e+09	5.66886e+09	4.84422e+09	5.38028e+09	7.05273e+09	5.83951e+09	4.41654e+09	4.7026e+09	5.22539e+09	4.53295e+09	5.62066e+09	4.94421e+09	5.28863e+09	4.9847e+09
O15143	ARC1B_HUMAN	Actin-related protein 2/3 complex subunit 1B OS=Homo sapiens GN=ARPC1B PE=1 SV=3	129.03	41721.7	8.69	16.9	5	4.50915e+07	4.99986e+07	5.51342e+07	6.0792e+07	7.0503e+07	6.09356e+07	5.9553e+07	5.97417e+07	4.95266e+07	6.63591e+07	5.5852e+07	4.79629e+07	4.73364e+07	4.44122e+07	4.21951e+07	5.3332e+07	5.28915e+07	5.70548e+07	4.61585e+07
O15144	ARPC2_HUMAN	Actin-related protein 2/3 complex subunit 2 OS=Homo sapiens GN=ARPC2 PE=1 SV=1	75.08	34425.5	6.84	44.3	13	6.86713e+07	6.38322e+07	6.97242e+07	9.18715e+07	9.49669e+07	8.61004e+07	1.05982e+08	8.5762e+07	8.58071e+07	9.20535e+07	8.08623e+07	8.00067e+07	7.57593e+07	8.40972e+07	7.68035e+07	1.06736e+08	1.18294e+08	1.27785e+08	1.15125e+08
P59998	ARPC4_HUMAN	Actin-related protein 2/3 complex subunit 4 OS=Homo sapiens GN=ARPC4 PE=1 SV=3	70.04	19768.3	8.53	30.4	7	6.82871e+07	7.61325e+07	8.14234e+07	9.83419e+07	1.06232e+08	9.01568e+07	9.87443e+07	8.514e+07	8.81259e+07	1.13386e+08	8.66029e+07	8.51928e+07	7.84723e+07	8.44648e+07	8.44604e+07	1.13185e+08	1.32701e+08	1.61085e+08	1.4276e+08
O15511	ARPC5_HUMAN	Actin-related protein 2/3 complex subunit 5 OS=Homo sapiens GN=ARPC5 PE=1 SV=3	47.44	16367.3	5.47	7.9	1	1.79424e+07	2.43587e+07	4.01497e+07	4.89943e+07	4.79355e+07	4.92825e+07	5.09497e+07	4.2462e+07	4.61351e+07	7.09733e+07	4.20891e+07	3.40119e+07	3.95862e+07	3.57049e+07	3.26255e+07	4.82612e+07	5.80361e+07	6.2543e+07	7.99556e+07
B3KPC7	B3KPC7_HUMAN	Actin-related protein 2/3 complex subunit 5 OS=Homo sapiens PE=2 SV=1	55.4	16960.8	5.76	16.3	1	5.86215e+06	6.23267e+06	5.9735e+06	8.18228e+06	9.59087e+06	7.56041e+06	8.35247e+06	6.4891e+06	6.10481e+06	8.64544e+06	6.03965e+06		7.76882e+06	8.46949e+06	5.42324e+06	8.80475e+06	1.19274e+07	8.99403e+06	1.23286e+07
O95433	AHSA1_HUMAN	Activator of 90 kDa heat shock protein ATPase homolog 1 OS=Homo sapiens GN=AHSA1 PE=1 SV=1	39.06	38421.3	5.41	14.8	3	2.98666e+07	2.83517e+07	3.00053e+07	3.55409e+07	4.04262e+07	3.56261e+07	3.88886e+07	3.40539e+07	3.35548e+07	4.98386e+07	5.092e+07	4.48e+07	3.52979e+07	4.09665e+07	4.25662e+07	3.65662e+07	3.34179e+07	3.38205e+07	3.30795e+07
Q8IY98	Q8IY98_HUMAN	ACTR2 protein OS=Homo sapiens GN=ACTR2 PE=2 SV=1	54.3	38919.2	5.77	1.4	9	6.91678e+08	6.17674e+08	6.26221e+08	8.10421e+08	7.08947e+08	8.99145e+08	9.40165e+08	1.4278e+08	1.13419e+08	1.24499e+08	1.00733e+08	1.14032e+08	1.26366e+08	1.2948e+08	8.88792e+07	1.31875e+08	1.68239e+08	1.89698e+08	1.565e+08
P13798	ACPH_HUMAN	Acylamino-acid-releasing enzyme OS=Homo sapiens GN=APEH PE=1 SV=4	114.93	82142	5.29	14.1	17	4.9576e+07	5.38745e+07	6.24152e+07	7.69175e+07	7.5535e+07	6.11986e+07	6.81957e+07	5.44223e+07	6.27212e+07	7.92032e+07	6.32852e+07	6.61738e+07	8.37947e+07	1.23288e+08	1.6003e+08	2.48254e+08	2.46874e+08	2.68633e+08	2.45352e+08
Q9H845	ACAD9_HUMAN	Acyl-CoA dehydrogenase family member 9, mitochondrial OS=Homo sapiens GN=ACAD9 PE=1 SV=1	61.23	69344	8.16	1	13	2.41417e+07	2.27996e+07	1.89784e+07	2.42944e+07	2.30631e+07	2.06928e+07	3.70709e+07	2.29177e+07	3.54421e+07	2.80338e+07	2.21992e+07	2.66876e+07	1.99544e+07	2.32232e+07	2.7515e+07	5.82581e+07	3.35552e+07	4.72465e+07	3.44757e+07
Q5JWV8	Q5JWV8_HUMAN	Acyl-CoA synthetase long-chain family member 4 OS=Homo sapiens GN=ACSL4 PE=2 SV=1	69.69	75471.3	8.33	0.3	4	3.54022e+07	3.50035e+07	3.83433e+07	3.94657e+07	4.56512e+07	3.21421e+07	3.49826e+07	2.77984e+07	2.80063e+07	3.41574e+07	2.80987e+07	1.89279e+07	1.92659e+07	1.90879e+07	1.4972e+07	1.68646e+07	1.11593e+07	9.79877e+06	6.63e+06
Q53HR2	Q53HR2_HUMAN	Acyl-Coenzyme A dehydrogenase, very long chain variant (Fragment) OS=Homo sapiens PE=2 SV=1	168.42	70772.6	8.92	1.8	8	1.93137e+07	1.88675e+07	1.94149e+07	2.54668e+07	2.76151e+07	2.51932e+07	3.05083e+07	2.63766e+07	2.83899e+07	3.6989e+07	2.91234e+07	2.49485e+07	2.32676e+07	2.85726e+07	2.72769e+07	3.6164e+07	3.40958e+07	4.02137e+07	3.57539e+07
Q7Z451	Q7Z451_HUMAN	Adaptor-related protein complex 2, beta 1 subunit, isoform CRA_f OS=Homo sapiens GN=AP2B1 PE=2 SV=1	119.57	98911	5.09	8.8	5	1.44918e+07	1.34643e+07	1.52764e+07	1.72081e+07	2.08617e+07	1.66097e+07	1.84247e+07	1.51689e+07	1.5896e+07	2.14423e+07	2.01628e+07	1.45784e+07	1.70358e+07	1.96568e+07	2.2343e+07	3.47394e+07	2.54855e+07	3.16312e+07	2.57366e+07
Q86XM2	Q86XM2_HUMAN	ADD1 protein OS=Homo sapiens GN=ADD1 PE=2 SV=1	46.97	73849.2	5.82	11.5	3	8.36874e+06	8.73453e+06	9.19631e+06	1.00195e+07	1.22718e+07	1.03088e+07	1.03835e+07	9.11082e+06	1.03641e+07	1.36232e+07	1.42983e+07	8.33424e+06	1.21618e+07	1.64427e+07	1.84248e+07	2.70913e+07	1.82418e+07	1.9672e+07	1.70689e+07
Q59EK1	Q59EK1_HUMAN	Adducin 3 isoform a variant (Fragment) OS=Homo sapiens PE=2 SV=1	58.02	78506.7	5.8		1	7.97986e+06	8.17154e+06	1.01637e+07	1.24032e+07	1.37356e+07	8.83738e+06	1.10725e+07	1.16341e+07	1.21811e+07	1.36491e+07	1.07831e+07	8.89228e+06	1.08434e+07	1.30477e+07	1.3384e+07	1.91218e+07	1.47185e+07	1.76867e+07	1.3402e+07
P07741	APT_HUMAN	Adenine phosphoribosyltransferase OS=Homo sapiens GN=APRT PE=1 SV=2	76.62	19766.5	5.78	31.1	6	9.18679e+06	1.05388e+07	1.22347e+07	1.36303e+07	1.93399e+07	1.81517e+07	2.17e+07	2.06321e+07	2.49311e+07	3.79157e+07	3.22188e+07	2.10558e+07	2.81571e+07	3.2679e+07	3.27361e+07	4.52726e+07	3.91666e+07	4.85136e+07	5.14257e+07
P00813	ADA_HUMAN	Adenosine deaminase OS=Homo sapiens GN=ADA PE=1 SV=3	66.97	41023.8	5.63	12.9	1	744465	421269	1.08727e+06	1.24559e+06	2.40153e+06	2.09557e+06	2.40402e+06	1.93356e+06	1.93364e+06	3.71335e+06	3.43497e+06	1.1559e+06	2.45535e+06	3.5748e+06	6.33959e+06	1.09439e+07	7.9899e+06	1.05021e+07	1.61541e+07
P55263	ADK_HUMAN	Adenosine kinase OS=Homo sapiens GN=ADK PE=1 SV=2	50.67	40918.8	6.24	4.4	1	2.41106e+06	2.89328e+06	2.33498e+06	1.94148e+06	6.04062e+06	5.28947e+06	6.77344e+06	4.2022e+06	3.17086e+06	7.37416e+06	1.15347e+07	6.51401e+06	9.42585e+06	9.61946e+06	1.0543e+07	1.71508e+07	1.24341e+07	1.57931e+07	1.9275e+07
P23526	SAHH_HUMAN	Adenosylhomocysteinase OS=Homo sapiens GN=AHCY PE=1 SV=4	264.83	48255.4	5.92	39.4	22	9.4514e+07	9.72797e+07	1.14028e+08	1.56952e+08	1.71349e+08	1.52107e+08	1.6646e+08	1.46948e+08	1.45207e+08	1.67537e+08	1.46239e+08	1.38472e+08	1.51341e+08	1.73206e+08	1.796e+08	2.77603e+08	3.14286e+08	4.22702e+08	3.1596e+08
B4E168	B4E168_HUMAN	Adenosylhomocysteinase OS=Homo sapiens GN=AHCYL1 PE=2 SV=1	30.36	54802.3	7.41	0.2	5	2.84714e+07	2.7168e+07	3.59493e+07	4.70766e+07	4.66138e+07	4.4462e+07	5.00657e+07	3.88323e+07	3.95771e+07	4.64008e+07	3.63339e+07	3.22755e+07	3.83274e+07	4.29475e+07	4.76975e+07	7.75716e+07	8.19515e+07	1.03278e+08	8.0576e+07
B3KUN3	B3KUN3_HUMAN	Adenosylhomocysteinase OS=Homo sapiens PE=2 SV=1	153.76	45227.9	6.02	32.7	10	9.04138e+07	9.08009e+07	1.15334e+08	1.51121e+08	1.68358e+08	1.47638e+08	1.58333e+08	1.41958e+08	1.34482e+08	1.56456e+08	1.36471e+08	1.24521e+08	1.40595e+08	1.61758e+08	1.65812e+08	2.66115e+08	3e+08	3.96561e+08	3.00779e+08
P54819	KAD2_HUMAN	Adenylate kinase 2, mitochondrial OS=Homo sapiens GN=AK2 PE=1 SV=2	107.12	26688.9	7.67	42.3	10	1.94193e+07	2.07223e+07	2.08756e+07	2.11069e+07	3.12489e+07	3.47347e+07	3.90021e+07	4.23147e+07	4.54284e+07	8.19484e+07	6.42621e+07	4.5545e+07	6.82829e+07	6.61673e+07	7.20389e+07	1.0371e+08	1.07547e+08	1.07729e+08	1.43174e+08
P30566	PUR8_HUMAN	Adenylosuccinate lyase OS=Homo sapiens GN=ADSL PE=1 SV=2	39.48	55595.2	6.69	0.3	2	1.18814e+07	1.08449e+07	8.957e+06	1.08067e+07	1.17945e+07	1.11882e+07	1.02958e+07	8.62496e+06	7.61558e+06	1.19897e+07	1.59087e+07	1.28457e+07	1.06806e+07	1.04725e+07	1.13579e+07	8.68095e+06	9.09234e+06	6.15433e+06	7.29912e+06
P30520	PURA2_HUMAN	Adenylosuccinate synthetase isozyme 2 OS=Homo sapiens GN=ADSS PE=1 SV=3	47.69	50464.9	6.13	13.2	1	1.08899e+07	1.08872e+07	1.0795e+07	1.03611e+07	1.3833e+07	9.10505e+06	1.22591e+07	9.79776e+06	8.25018e+06	1.11061e+07	9.67014e+06	3.28871e+06	6.04435e+06	7.32008e+06	9.17916e+06	7.44619e+06	7.41113e+06	9.35275e+06	1.12882e+07
Q5T0R9	Q5T0R9_HUMAN	Adenylyl cyclase-associated protein (Fragment) OS=Homo sapiens GN=CAP1 PE=2 SV=1	227.41	28901.6	7.05	49.4	29	4.17159e+08	4.07427e+08	4.74003e+08	6.84226e+08	6.81413e+08	7.01759e+08	8.18443e+08	7.81446e+08	8.51961e+08	9.1692e+08	7.03784e+08	6.92969e+08	6.82584e+08	7.11303e+08	6.98882e+08	1.00031e+09	1.02253e+09	1.25502e+09	1.18451e+09
Q01518	CAP1_HUMAN	Adenylyl cyclase-associated protein 1 OS=Homo sapiens GN=CAP1 PE=1 SV=4	395.72	52221.8	8.27	58.1	28	1.42517e+08	1.4454e+08	1.52238e+08	2.27081e+08	2.42022e+08	1.88165e+08	1.96721e+08	1.60482e+08	1.69559e+08	2.03125e+08	1.82008e+08	1.53055e+08	1.66159e+08	2.60913e+08	3.32168e+08	5.4222e+08	4.44968e+08	5.17508e+08	4.8139e+08
D3DPU2	D3DPU2_HUMAN	Adenylyl cyclase-associated protein OS=Homo sapiens GN=CAP1 PE=3 SV=1	773.62	51925.8	8.07	57.9	54	4.16443e+08	4.12522e+08	4.87529e+08	6.726e+08	6.97101e+08	6.99731e+08	8.10495e+08	7.76329e+08	8.49464e+08	9.42257e+08	7.32978e+08	6.88287e+08	6.98288e+08	7.47503e+08	7.85654e+08	1.13714e+09	1.06151e+09	1.3616e+09	1.27761e+09
B4DUZ8	B4DUZ8_HUMAN	Adenylyl cyclase-associated protein OS=Homo sapiens PE=2 SV=1	488.06	46142.7	8.42	52.1	31	1.00475e+08	9.48155e+07	1.16549e+08	1.72191e+08	1.6777e+08	1.36242e+08	1.55895e+08	1.16067e+08	1.22631e+08	1.28465e+08	9.81307e+07	1.14859e+08	1.12012e+08	1.57099e+08	1.92709e+08	3.06977e+08	3.14689e+08	3.24569e+08	3.14069e+08
B4DNY3	B4DNY3_HUMAN	Adenylyl cyclase-associated protein OS=Homo sapiens PE=2 SV=1	453.67	43963.8	8.71	51.6	32	1.34086e+08	1.30076e+08	1.35052e+08	2.22144e+08	2.06615e+08	1.80597e+08	1.97123e+08	1.52689e+08	1.58664e+08	1.67889e+08	1.40523e+08	1.3647e+08	1.38408e+08	2.04743e+08	2.36429e+08	3.96581e+08	4.01745e+08	4.11465e+08	4.07792e+08
B4DNW7	B4DNW7_HUMAN	Adenylyl cyclase-associated protein OS=Homo sapiens PE=2 SV=1	288.25	47645.7	8.36	55.7	32	1.40308e+08	1.38645e+08	1.43734e+08	2.28346e+08	2.20321e+08	1.88604e+08	1.9768e+08	1.64214e+08	1.71125e+08	1.9429e+08	1.69651e+08	1.57146e+08	1.58764e+08	2.29862e+08	2.59404e+08	4.15474e+08	3.9423e+08	4.49192e+08	4.04923e+08
B4DNA3	B4DNA3_HUMAN	Adenylyl cyclase-associated protein OS=Homo sapiens PE=2 SV=1	907.45	47319.3	8.4	51.7	45	3.98177e+08	3.92921e+08	4.80978e+08	6.64711e+08	6.68443e+08	6.95784e+08	8.08766e+08	7.77939e+08	8.48284e+08	9.29263e+08	7.04559e+08	6.96672e+08	6.94355e+08	6.99423e+08	6.97875e+08	9.81287e+08	1.00362e+09	1.30598e+09	1.22706e+09
Q9HDC9	APMAP_HUMAN	Adipocyte plasma membrane-associated protein OS=Homo sapiens GN=APMAP PE=1 SV=2	42.45	46621.9	5.82	15.9	4	2.26939e+07	1.97124e+07	2.22701e+07	2.46183e+07	2.42904e+07	2.54685e+07	3.47927e+07	4.19407e+07	4.06366e+07	5.31296e+07	4.31686e+07	3.86957e+07	3.1841e+07	4.02761e+07	2.75835e+07	3.84083e+07	3.7229e+07	4.17265e+07	5.25708e+07
Q59EI9	Q59EI9_HUMAN	ADP,ATP carrier protein, liver isoform T2 variant (Fragment) OS=Homo sapiens PE=2 SV=1	211.89	35588.6	9.86	42.7	14	8.62374e+08	8.15108e+08	8.71155e+08	9.86568e+08	1.03874e+09	8.85078e+08	9.71778e+08	8.20108e+08	8.78237e+08	1.03227e+09	8.80188e+08	8.44396e+08	8.39658e+08	8.39594e+08	7.28331e+08	8.65032e+08	7.39722e+08	8.15657e+08	6.10185e+08
P05141	ADT2_HUMAN	ADP/ATP translocase 2 OS=Homo sapiens GN=SLC25A5 PE=1 SV=6	436.38	33102.2	9.76	50.3	29	8.62374e+08	8.15108e+08	8.71155e+08	9.86568e+08	1.03874e+09	8.85078e+08	9.71778e+08	8.20108e+08	8.78237e+08	1.03227e+09	8.80188e+08	8.44396e+08	8.39658e+08	8.39594e+08	7.28331e+08	8.65032e+08	7.39722e+08	8.15657e+08	6.10185e+08
Q9H0C2	ADT4_HUMAN	ADP/ATP translocase 4 OS=Homo sapiens GN=SLC25A31 PE=1 SV=1	77.38	35284.5	9.91	13	3	8.7712e+08	7.92592e+08	8.342e+08	9.237e+08	9.52723e+08	8.27379e+08	8.74523e+08	6.84932e+08	7.20495e+08	8.73996e+08	7.54083e+08	7.50676e+08	7.22755e+08	7.21956e+08	6.0208e+08	6.86764e+08	5.80003e+08	5.96071e+08	4.55788e+08
P84077	ARF1_HUMAN	ADP-ribosylation factor 1 OS=Homo sapiens GN=ARF1 PE=1 SV=2	114.21	20740.7	6.32	71.8	15	8.49831e+07	8.71559e+07	8.41233e+07	8.72994e+07	9.57894e+07	8.45096e+07	9.99772e+07	9.77916e+07	1.49304e+08	1.98033e+08	1.54119e+08	9.52692e+07	1.20816e+08	1.19491e+08	9.79032e+07	1.16666e+08	8.57929e+07	1.05032e+08	1.09342e+08
P61204	ARF3_HUMAN	ADP-ribosylation factor 3 OS=Homo sapiens GN=ARF3 PE=1 SV=2	130.38	20644.8	6.84	68	15	8.49831e+07	8.71559e+07	8.41233e+07	8.72994e+07	9.57894e+07	8.45096e+07	9.99772e+07	9.77916e+07	1.49304e+08	1.98033e+08	1.54119e+08	9.52692e+07	1.20816e+08	1.19491e+08	9.79032e+07	1.16666e+08	8.57929e+07	1.05032e+08	1.09342e+08
P18085	ARF4_HUMAN	ADP-ribosylation factor 4 OS=Homo sapiens GN=ARF4 PE=1 SV=3	82.54	20611.7	6.59	52.8	11	9.06002e+07	9.54881e+07	9.61863e+07	1.1047e+08	1.07963e+08	9.76389e+07	1.16547e+08	1.06271e+08	1.48446e+08	1.83617e+08	1.1962e+08	8.70084e+07	1.04232e+08	9.73163e+07	7.80302e+07	1.03517e+08	8.16933e+07	9.417e+07	9.34912e+07
P84085	ARF5_HUMAN	ADP-ribosylation factor 5 OS=Homo sapiens GN=ARF5 PE=1 SV=2	34.93	20630.6	6.3	11.3	8	8.34599e+07	8.9668e+07	9.4768e+07	1.02938e+08	1.07699e+08	9.51286e+07	1.20082e+08	1.05639e+08	1.41222e+08	1.70326e+08	1.23207e+08	8.84689e+07	1.0629e+08	1.02791e+08	8.32685e+07	1.10622e+08	9.23706e+07	1.02691e+08	9.57143e+07
Q9UKK9	NUDT5_HUMAN	ADP-sugar pyrophosphatase OS=Homo sapiens GN=NUDT5 PE=1 SV=1	24.24	24597.3	4.87	10.5
O43488	ARK72_HUMAN	Aflatoxin B1 aldehyde reductase member 2 OS=Homo sapiens GN=AKR7A2 PE=1 SV=3	75.66	40019.9	6.7	3.3	2	1.88543e+07	1.83848e+07	1.7401e+07	1.95812e+07	2.16922e+07	2.03838e+07	2.39261e+07	2.44303e+07	2.34085e+07	3.19446e+07	2.98336e+07	2.03527e+07	2.24077e+07	2.1204e+07	2.12214e+07	2.53611e+07	2.79171e+07	3.28328e+07	3.75262e+07
Q8NHP1	ARK74_HUMAN	Aflatoxin B1 aldehyde reductase member 4 OS=Homo sapiens GN=AKR7L PE=2 SV=6	50.07	37340.3	6.27	2.7	1	2.64154e+07	2.3529e+07	2.12026e+07	2.21629e+07	2.55926e+07	2.57734e+07	2.83407e+07	2.79487e+07	2.56055e+07	3.79241e+07	4.12267e+07	2.88896e+07	3.03345e+07	2.86291e+07	2.94275e+07	2.88203e+07	3.20709e+07	3.61217e+07	4.3866e+07
Q2TU77	Q2TU77_HUMAN	Aging-associated protein 2 OS=Homo sapiens GN=AAG2 PE=2 SV=1	67.53	41476.5	5.18	0.9	4	4.6264e+07	3.63057e+07	5.49019e+07	6.59245e+07	6.60671e+07	5.85768e+07	6.46686e+07	5.63459e+07	5.249e+07	7.12716e+07	6.21494e+07	5.14932e+07	4.27205e+07	4.2272e+07	4.21263e+07	4.19866e+07	5.7089e+07	4.28159e+07	5.90139e+07
D7RF68	D7RF68_HUMAN	AGTRAP-BRAF fusion protein OS=Homo sapiens PE=2 SV=1	50.7	66563.1	9.04	7.5	1	6.74824e+06	8.32548e+06	1.00053e+07	9.30158e+06	1.11868e+07	1.40914e+07	1.79698e+07	2.08042e+07	2.36126e+07	2.9802e+07	2.44454e+07	1.45215e+07	1.73909e+07	2.10849e+07	2.09506e+07	2.98182e+07	2.49193e+07	2.80585e+07	1.91409e+07
Q9NRG9	AAAS_HUMAN	Aladin OS=Homo sapiens GN=AAAS PE=1 SV=1	40.53	60391.7	7.26	3.3	2	6.72268e+06	6.57729e+06	7.29612e+06	8.28963e+06	1.07026e+07	7.89557e+06	8.06068e+06	7.64702e+06	7.84741e+06	7.75868e+06	1.09265e+07	1.0958e+07	8.97281e+06	1.0339e+07	1.24725e+07	1.03752e+07	9.78859e+06	1.3208e+07	1.03767e+07
Q546H9	Q546H9_HUMAN	Aldehyde dehydrogenase 5 family, member A1 (Succinate-semialdehyde dehydrogenase), isoform CRA_b OS=Homo sapiens GN=ALDH5A1 PE=2 SV=1	54.52	58033.6	8.62		2	1.10933e+07	1.14313e+07	1.49719e+07	1.78822e+07	1.81512e+07	1.61327e+07	1.98271e+07	1.22186e+07	1.41978e+07	1.47602e+07	1.85417e+07	1.25274e+07	1.34411e+07	1.80631e+07	2.01108e+07	2.75228e+07	3.35855e+07	3.02555e+07	2.91383e+07
B9EKV4	B9EKV4_HUMAN	Aldehyde dehydrogenase 9 family, member A1 OS=Homo sapiens GN=ALDH9A1 PE=1 SV=1	29.8	57167.8	6.23	2	2	2.11699e+07	2.29784e+07	2.56018e+07	3.542e+07	3.7032e+07	3.48029e+07	3.88055e+07	3.05141e+07	3.39027e+07	3.97278e+07	3.00345e+07	3.21628e+07	2.80279e+07	2.7758e+07	2.45277e+07	3.04971e+07	3.26986e+07	4.24156e+07	3.89417e+07
Q8IZ83	A16A1_HUMAN	Aldehyde dehydrogenase family 16 member A1 OS=Homo sapiens GN=ALDH16A1 PE=1 SV=2	134.63	86100.1	6.35		7	3.43547e+07	3.28448e+07	3.53637e+07	4.24964e+07	5.03204e+07	4.39951e+07	4.60924e+07	4.06886e+07	4.42474e+07	6.57384e+07	6.77479e+07	5.58868e+07	5.81216e+07	5.5538e+07	5.11764e+07	5.04485e+07	3.20916e+07	2.65763e+07	1.72052e+07
P30837	AL1B1_HUMAN	Aldehyde dehydrogenase X, mitochondrial OS=Homo sapiens GN=ALDH1B1 PE=1 SV=2	66.09	57658.4	6.36	7.9	2	7.09851e+06	8.63278e+06	1.12035e+07	1.19442e+07	1.3776e+07	1.14194e+07	1.20693e+07	1.05721e+07	1.15858e+07	1.40786e+07	1.46486e+07	1.18984e+07	1.14358e+07	1.32035e+07	1.91987e+07	2.45994e+07	2.69597e+07	3.12275e+07	3.13434e+07
D3DQ04	D3DQ04_HUMAN	Aldo-keto reductase family 1, member A1 (Aldehyde reductase), isoform CRA_a OS=Homo sapiens GN=AKR1A1 PE=4 SV=1	43.4	36892	6.32	4.8	1	1.30485e+07	1.21146e+07	1.52015e+07	1.42996e+07	1.56542e+07	1.29316e+07	1.4222e+07	1.07583e+07	9.52105e+06	1.74932e+07	1.80082e+07	1.03231e+07	1.06725e+07	1.27725e+07	1.1385e+07	5.36659e+06	7.91109e+06	6.19741e+06	6.26916e+06
P12814	ACTN1_HUMAN	Alpha-actinin-1 OS=Homo sapiens GN=ACTN1 PE=1 SV=2	562.13	103563	5.25	43.5	43	1.953e+08	1.87887e+08	2.23568e+08	2.82423e+08	3.20503e+08	2.74994e+08	3.28767e+08	2.58031e+08	2.65647e+08	3.44143e+08	2.97134e+08	2.67458e+08	2.4561e+08	2.44758e+08	2.76755e+08	3.07275e+08	3.15651e+08	3.5574e+08	3.67178e+08
P35609	ACTN2_HUMAN	Alpha-actinin-2 OS=Homo sapiens GN=ACTN2 PE=1 SV=1	221.41	104358	5.31	11.5	11	7.12613e+07	6.67026e+07	6.36192e+07	8.22143e+07	7.41795e+07	7.67747e+07	9.42569e+07	8.13377e+07	7.48873e+07	8.92145e+07	8.53728e+07	5.28929e+07	6.55036e+07	7.10931e+07	6.84795e+07	8.83018e+07	8.28403e+07	9.32689e+07	8.45725e+07
O43707	ACTN4_HUMAN	Alpha-actinin-4 OS=Homo sapiens GN=ACTN4 PE=1 SV=2	747.96	105245	5.27	46.8	45	1.953e+08	1.87887e+08	2.23568e+08	2.82423e+08	3.20503e+08	2.74994e+08	3.28767e+08	2.58031e+08	2.65647e+08	3.44143e+08	2.97134e+08	2.67458e+08	2.4561e+08	2.44758e+08	2.76755e+08	3.07275e+08	3.15651e+08	3.5574e+08	3.67178e+08
P61163	ACTZ_HUMAN	Alpha-centractin OS=Homo sapiens GN=ACTR1A PE=1 SV=1	256.97	42700.9	6.19	47.9	13	6.5677e+08	5.7768e+08	5.7787e+08	7.48102e+08	6.57321e+08	8.46321e+08	8.75122e+08	1.06767e+08	7.71074e+07	9.44649e+07	9.55924e+07	1.13292e+08	1.15608e+08	1.25234e+08	9.48161e+07	9.48122e+07	1.11384e+08	8.18565e+07	7.13086e+07
P06733	ENOA_HUMAN	Alpha-enolase OS=Homo sapiens GN=ENO1 PE=1 SV=2	1022.26	47481.4	7.01	69.1	52	4.55833e+08	4.31608e+08	5.12906e+08	6.62509e+08	7.29555e+08	6.98979e+08	8.50943e+08	8.58196e+08	8.03069e+08	9.60893e+08	9.30736e+08	9.73279e+08	7.8182e+08	8.72531e+08	7.51954e+08	1.00395e+09	1.08301e+09	1.27822e+09	1.6238e+09
P54920	SNAA_HUMAN	Alpha-soluble NSF attachment protein OS=Homo sapiens GN=NAPA PE=1 SV=3	57.39	33667.4	5.23	7.1	1	6.15112e+06	5.60619e+06	6.99981e+06	7.66912e+06	1.0439e+07	8.17146e+06	9.94484e+06	7.13201e+06	4.11458e+06	8.38672e+06	1.51581e+07	1.44601e+07	9.74135e+06	1.12641e+07	1.36596e+07	9.54265e+06	1.28989e+07	9.98117e+06	9.2478e+06
Q9H4A4	AMPB_HUMAN	Aminopeptidase B OS=Homo sapiens GN=RNPEP PE=1 SV=2	43.66	73233.7	5.51	18.8	8	2.77243e+07	3.14105e+07	3.31462e+07	3.80191e+07	4.26678e+07	3.49001e+07	4.40871e+07	3.4955e+07	3.72883e+07	4.63365e+07	3.71965e+07	3.22758e+07	3.20934e+07	3.09903e+07	2.7256e+07	3.06693e+07	2.50196e+07	2.45666e+07	2.22345e+07
Q7RU04	Q7RU04_HUMAN	Aminopeptidase B OS=Homo sapiens GN=RNPEP PE=4 SV=1	44.7	74192.3	5.76	0.2	7	2.77243e+07	3.14105e+07	3.31462e+07	3.80191e+07	4.26678e+07	3.49001e+07	4.40871e+07	3.4955e+07	3.72883e+07	4.63365e+07	3.71965e+07	3.22758e+07	3.20934e+07	3.09903e+07	2.7256e+07	3.06693e+07	2.50196e+07	2.45666e+07	2.22345e+07
Q01433	AMPD2_HUMAN	AMP deaminase 2 OS=Homo sapiens GN=AMPD2 PE=1 SV=2	41.68	101422	6.46	5.2	2	7.14733e+06	9.06963e+06	7.35317e+06	1.1013e+07	8.00746e+06	6.60417e+06	1.0514e+07	7.15187e+06	7.31237e+06	8.34603e+06	8.41737e+06	6.05879e+06	8.09366e+06	1.02863e+07	1.51492e+07	2.22347e+07	5.68695e+07	2.00802e+07	1.88239e+07
Q5T3N1	Q5T3N1_HUMAN	Annexin A1 (Fragment) OS=Homo sapiens GN=ANXA1 PE=2 SV=1	101.86	22740.8	5.39	20.6	4	6.99611e+06	2.65472e+06	3.20224e+06	2.79866e+06	5.12827e+06	4.72487e+06	5.10958e+06	4.37433e+06	3.47917e+06	7.91332e+06	9.11389e+06	7.19248e+06	7.78143e+06	7.02985e+06	8.54311e+06	8.80203e+06	7.83033e+06	8.26034e+06	1.1229e+07
P09525	ANXA4_HUMAN	Annexin A4 OS=Homo sapiens GN=ANXA4 PE=1 SV=4	54.4	36088.2	5.84	7.8	1	9.93289e+06	1.33425e+07	1.29054e+07	1.15735e+07	1.54291e+07	1.29233e+07	1.36821e+07	9.50013e+06	7.00487e+06	1.65612e+07	2.51627e+07	2.21267e+07	1.77853e+07	1.62824e+07	2.23898e+07	1.45212e+07	1.87541e+07	1.95445e+07	2.06409e+07
P08758	ANXA5_HUMAN	Annexin A5 OS=Homo sapiens GN=ANXA5 PE=1 SV=2	74.62	35971.4	4.94	7.4	3	1.20049e+07	8.13326e+06	7.95952e+06	1.02765e+07	1.4494e+07	1.36844e+07	1.76181e+07	1.86045e+07	2.03914e+07	3.59108e+07	3.46402e+07	2.84746e+07	2.47324e+07	2.79392e+07	3.14001e+07	2.9407e+07	3.43989e+07	3.64745e+07	3.69673e+07
P08133	ANXA6_HUMAN	Annexin A6 OS=Homo sapiens GN=ANXA6 PE=1 SV=3	552.8	76167.7	5.42	1.4	37	8.92926e+07	8.85764e+07	6.54679e+07	8.00643e+07	1.47712e+08	1.22015e+08	1.43316e+08	1.35703e+08	1.45831e+08	1.89335e+08	1.6509e+08	1.73072e+08	1.41947e+08	1.50122e+08	1.45794e+08	1.60806e+08	1.59936e+08	2.07731e+08	2.42108e+08
B5BU38	B5BU38_HUMAN	Annexin I OS=Homo sapiens GN=ANXA1 PE=2 SV=1	60	38884.1	6.57	4.7	4	6.99611e+06	2.65472e+06	3.20224e+06	2.79866e+06	5.12827e+06	4.72487e+06	5.10958e+06	4.37433e+06	3.47917e+06	7.91332e+06	9.11389e+06	7.19248e+06	7.78143e+06	7.02985e+06	8.54311e+06	8.80203e+06	7.83033e+06	8.26034e+06	1.1229e+07
B9EGG0	B9EGG0_HUMAN	ANO6 protein OS=Homo sapiens GN=ANO6 PE=2 SV=1	81.46	109446	8.07	0.5	4	1.45168e+07	1.33576e+07	1.49514e+07	1.88496e+07	2.29198e+07	1.98154e+07	2.42983e+07	2.01121e+07	2.02705e+07	2.4295e+07	2.22722e+07	1.93325e+07	1.70727e+07	2.02244e+07	2.2158e+07	2.36904e+07	1.97664e+07	2.95089e+07	3.16164e+07
Q3KPI8	Q3KPI8_HUMAN	ANP32A protein OS=Homo sapiens GN=ANP32A PE=2 SV=1	44.09	14897.8	5.27	46.6	5	2.32336e+07	2.20934e+07	2.76385e+07	3.4738e+07	3.90009e+07	4.26175e+07	5.78014e+07	5.90628e+07	6.31616e+07	8.19763e+07	7.06771e+07	6.30431e+07	6.55362e+07	6.042e+07	5.28747e+07	7.23343e+07	6.30832e+07	6.24275e+07	3.39506e+07
Q6P452	Q6P452_HUMAN	ANXA4 protein OS=Homo sapiens GN=ANXA4 PE=2 SV=1	40.87	33758.9	5.64	5.3	1	9.93289e+06	1.33425e+07	1.29054e+07	1.15735e+07	1.54291e+07	1.29233e+07	1.36821e+07	9.50013e+06	7.00487e+06	1.65612e+07	2.51627e+07	2.21267e+07	1.77853e+07	1.62824e+07	2.23898e+07	1.45212e+07	1.87541e+07	1.95445e+07	2.06409e+07
Q10567	AP1B1_HUMAN	AP-1 complex subunit beta-1 OS=Homo sapiens GN=AP1B1 PE=1 SV=2	61.42	105482	4.94	10.5	6	1.79492e+07	1.70065e+07	1.45838e+07	2.23188e+07	2.36228e+07	2.03679e+07	2.3698e+07	1.75554e+07	1.81716e+07	2.4567e+07	2.04749e+07	1.59644e+07	1.71643e+07	2.02029e+07	2.04139e+07	3.10017e+07	2.71806e+07	2.9145e+07	2.48633e+07
O95782	AP2A1_HUMAN	AP-2 complex subunit alpha-1 OS=Homo sapiens GN=AP2A1 PE=1 SV=3	57.6	108561	6.63	4.6	5	1.99233e+07	1.86567e+07	2.05092e+07	2.19303e+07	2.43465e+07	1.88903e+07	2.4315e+07	1.72015e+07	1.84041e+07	2.58829e+07	2.31064e+07	1.74381e+07	1.96792e+07	2.11849e+07	2.53792e+07	3.02036e+07	2.76464e+07	3.12081e+07	2.87725e+07
O14617	AP3D1_HUMAN	AP-3 complex subunit delta-1 OS=Homo sapiens GN=AP3D1 PE=1 SV=1	58.15	131159	8.69	7.3	3	1.14988e+07	9.64243e+06	1.04921e+07	1.11457e+07	1.24416e+07	9.37526e+06	1.00427e+07	7.51326e+06	9.36733e+06	1.29804e+07	1.05609e+07	6.51345e+06	7.7792e+06	1.1095e+07	1.33859e+07	1.47764e+07	9.21776e+06	1.06976e+07	8.0959e+06
Q92572	AP3S1_HUMAN	AP-3 complex subunit sigma-1 OS=Homo sapiens GN=AP3S1 PE=1 SV=1	40.98	21946.2	5.23	4	1	6.81188e+06	7.14508e+06	1.10833e+07	7.93189e+06	1.10125e+07	8.89186e+06	9.6681e+06	8.89779e+06	9.13136e+06	1.43737e+07	8.70409e+06	5.18303e+06	6.28148e+06	7.18579e+06	6.95413e+06	1.22486e+07	1.25272e+07	8.20697e+06	5.0678e+06
Q9BUR5	APOO_HUMAN	Apolipoprotein O OS=Homo sapiens GN=APOO PE=1 SV=1	54.18	22384.6	9.18	13.6	1	629420	651180		100958	524628	672161	903392	533457		709825	2.1436e+06	1.91328e+06	4.20761e+06	2.08576e+06	1.55552e+06	4.73919e+06	4.3085e+06	3.00022e+06	1.98951e+06
Q9BZZ5	API5_HUMAN	Apoptosis inhibitor 5 OS=Homo sapiens GN=API5 PE=1 SV=2	64.42	57867.3	5.84		3	1.66683e+07	1.48942e+07	1.54922e+07	1.92631e+07	2.28927e+07	2.00574e+07	2.37237e+07	2.01734e+07	2.19515e+07	2.66649e+07	2.20916e+07	1.4313e+07	1.65066e+07	2.02333e+07	1.99486e+07	2.76165e+07	2.61247e+07	2.90703e+07	3.64187e+07
Q07812	BAX_HUMAN	Apoptosis regulator BAX OS=Homo sapiens GN=BAX PE=1 SV=1	66	21284.8	5.08	6.8	2	1.12458e+07	9.41759e+06	9.69011e+06	9.89908e+06	1.2809e+07	1.43056e+07	2.10653e+07	2.0401e+07	2.59552e+07	3.72156e+07	2.67567e+07	1.95166e+07	2.25789e+07	2.18901e+07	1.97371e+07	2.11574e+07	2.13867e+07	2.29159e+07	2.05764e+07
P10415	BCL2_HUMAN	Apoptosis regulator Bcl-2 OS=Homo sapiens GN=BCL2 PE=1 SV=2	38.64	26363.2	6.75	16.7	2	1.10456e+07	1.30112e+07	1.17699e+07	1.18361e+07	1.56791e+07	1.21266e+07	1.81982e+07	1.44686e+07	1.63754e+07	2.15007e+07	1.60651e+07	9.77107e+06	1.18371e+07	1.55079e+07	1.27331e+07	1.50674e+07	1.26551e+07	1.07894e+07	1.00473e+07
O95831	AIFM1_HUMAN	Apoptosis-inducing factor 1, mitochondrial OS=Homo sapiens GN=AIFM1 PE=1 SV=1	225.84	67144	9.04	29.4	23	4.75118e+07	4.56819e+07	5.88706e+07	6.8123e+07	7.30269e+07	6.1435e+07	7.33327e+07	5.92491e+07	6.75739e+07	7.75925e+07	5.81922e+07	5.37444e+07	5.41644e+07	5.89754e+07	5.47672e+07	7.27155e+07	7.21125e+07	7.9611e+07	9.91406e+07
B0YIW6	B0YIW6_HUMAN	Archain 1, isoform CRA_a OS=Homo sapiens GN=ARCN1 PE=4 SV=1	111.15	62157.5	5.63	3.9	9	4.08295e+07	3.89071e+07	3.78206e+07	4.56961e+07	4.67712e+07	3.89454e+07	4.61245e+07	3.66207e+07	3.7432e+07	4.65055e+07	3.88972e+07	3.30056e+07	3.01328e+07	3.3802e+07	2.83375e+07	2.86899e+07	2.53243e+07	2.66859e+07	2.2019e+07
Q15057	ACAP2_HUMAN	Arf-GAP with coiled-coil, ANK repeat and PH domain-containing protein 2 OS=Homo sapiens GN=ACAP2 PE=1 SV=3	50.51	88942.6	6.38	4.2	1	1.95095e+07	1.71323e+07	2.01067e+07	2.62371e+07	2.36655e+07	2.39819e+07	3.02039e+07	2.01415e+07	1.98571e+07	2.13732e+07	2.1167e+07	1.83213e+07	1.61523e+07	1.6942e+07	1.63154e+07	2.60337e+07	2.65548e+07	2.29076e+07	1.53899e+07
Q59GY3	Q59GY3_HUMAN	Arginine/serine-rich splicing factor 6 variant (Fragment) OS=Homo sapiens PE=2 SV=1	41.76	32074.2	10.95	1	1	8.14934e+07	7.78119e+07	9.77043e+07	1.14496e+08	7.76455e+07	1.09451e+08	1.2284e+08	1.07903e+08	1.07442e+08	1.36403e+08	1.05324e+08	9.0719e+07	8.69253e+07	8.6495e+07	5.12739e+07	5.79311e+07	1.04319e+08	6.54775e+07	7.76439e+07
P54136	SYRC_HUMAN	Arginyl-tRNA synthetase, cytoplasmic OS=Homo sapiens GN=RARS PE=1 SV=2	61.88	76129.2	6.26	7	10	2.89779e+07	2.80092e+07	3.09642e+07	3.24045e+07	3.56539e+07	2.77113e+07	3.06973e+07	2.66695e+07	3.06914e+07	4.21505e+07	3.20146e+07	2.68358e+07	2.63798e+07	2.31167e+07	1.80193e+07	1.77509e+07	1.47333e+07	1.26382e+07	1.29477e+07
Q6NX52	Q6NX52_HUMAN	ARHGEF1 protein OS=Homo sapiens GN=ARHGEF1 PE=2 SV=1	58.72	106643	6.11	0.7	5	3.31126e+07	3.13687e+07	3.53315e+07	3.67961e+07	3.8537e+07	3.3005e+07	3.44278e+07	3.16319e+07	3.40925e+07	4.09706e+07	3.5944e+07	2.85701e+07	2.77254e+07	2.59889e+07	1.93044e+07	1.9322e+07	1.65549e+07	1.01623e+07	7.38913e+06
D6W5F4	D6W5F4_HUMAN	ARP2 actin-related protein 2 homolog (Yeast), isoform CRA_a OS=Homo sapiens GN=ACTR2 PE=4 SV=1	144.85	45017.3	6.3	11.3	12	6.91678e+08	6.17674e+08	6.26221e+08	8.10421e+08	7.08947e+08	8.99145e+08	9.40165e+08	1.4278e+08	1.13419e+08	1.24499e+08	1.00733e+08	1.14032e+08	1.26366e+08	1.2948e+08	8.88792e+07	1.31875e+08	1.68239e+08	1.89698e+08	1.565e+08
Q53QM2	Q53QM2_HUMAN	ARP3 actin-related protein 3 homolog (Yeast), isoform CRA_a OS=Homo sapiens GN=ACTR3 PE=2 SV=1	66.71	47797.2	5.61	0.8	13	4.63915e+07	4.89784e+07	4.79184e+07	5.64814e+07	7.01183e+07	6.16176e+07	6.67076e+07	5.8442e+07	7.21572e+07	9.56073e+07	6.81147e+07	5.74731e+07	6.2281e+07	5.91147e+07	7.15995e+07	1.167e+08	1.0599e+08	1.33644e+08	1.67806e+08
O43776	SYNC_HUMAN	Asparaginyl-tRNA synthetase, cytoplasmic OS=Homo sapiens GN=NARS PE=1 SV=1	97.74	63757.8	5.9	16.2	19	7.03147e+07	7.40992e+07	8.01686e+07	1.09262e+08	1.19099e+08	8.64918e+07	1.04176e+08	7.97879e+07	1.01723e+08	1.03722e+08	9.59379e+07	7.37343e+07	7.70922e+07	7.63932e+07	7.25921e+07	1.03192e+08	1.00775e+08	1.17256e+08	1.03501e+08
A8K482	A8K482_HUMAN	Aspartate aminotransferase OS=Homo sapiens PE=2 SV=1	139.71	47885.5	9.32	32.1	7	5.05971e+07	5.27243e+07	5.97021e+07	7.77014e+07	9.16284e+07	8.78685e+07	1.02502e+08	9.56521e+07	1.02478e+08	1.42663e+08	1.00777e+08	8.4635e+07	8.57198e+07	8.84522e+07	7.029e+07	9.33414e+07	9.23346e+07	1.06864e+08	1.48509e+08
B3KUZ8	B3KUZ8_HUMAN	Aspartate aminotransferase OS=Homo sapiens PE=2 SV=1	171.18	41699.2	9.01	7.2	9	5.30449e+07	5.64857e+07	6.36663e+07	8.26247e+07	9.79912e+07	9.10639e+07	1.08624e+08	9.89624e+07	1.09249e+08	1.48202e+08	1.03766e+08	8.83295e+07	9.04079e+07	9.21067e+07	7.6807e+07	1.02152e+08	1.05762e+08	1.21113e+08	1.61851e+08
P17174	AATC_HUMAN	Aspartate aminotransferase, cytoplasmic OS=Homo sapiens GN=GOT1 PE=1 SV=3	190.63	46446.6	6.52	44.1	9	8.78548e+06	9.33674e+06	1.11915e+07	1.43618e+07	3.4194e+07	1.70288e+07	2.03669e+07	3.28427e+07	1.85255e+07	2.42925e+07	2.06212e+07	1.42923e+07	1.69546e+07	2.04047e+07	1.93741e+07	2.56885e+07	2.86418e+07	3.55063e+07	4.58821e+07
P00505	AATM_HUMAN	Aspartate aminotransferase, mitochondrial OS=Homo sapiens GN=GOT2 PE=1 SV=2	171.18	47844.4	9.14	26.7	9	5.30449e+07	5.64857e+07	6.36663e+07	8.26247e+07	9.79912e+07	9.10639e+07	1.08624e+08	9.89624e+07	1.09249e+08	1.48202e+08	1.03766e+08	8.83295e+07	9.04079e+07	9.21067e+07	7.6807e+07	1.02152e+08	1.05762e+08	1.21113e+08	1.61851e+08
P14868	SYDC_HUMAN	Aspartyl-tRNA synthetase, cytoplasmic OS=Homo sapiens GN=DARS PE=1 SV=2	186.17	57499.2	6.11	29.1	10	6.49288e+07	6.40435e+07	6.9465e+07	8.32782e+07	8.70796e+07	6.96349e+07	8.74158e+07	7.34262e+07	7.80722e+07	1.00225e+08	7.62913e+07	6.53094e+07	6.62275e+07	6.95075e+07	5.82041e+07	7.12024e+07	5.66932e+07	5.99936e+07	6.10214e+07
Q9UBB4	ATX10_HUMAN	Ataxin-10 OS=Homo sapiens GN=ATXN10 PE=1 SV=1	42	54196.1	5.12	1.7	1	7.59051e+06	7.80028e+06	8.55134e+06	8.46214e+06	1.20138e+07	8.55329e+06	9.1908e+06	5.97749e+06	4.21405e+06	8.11161e+06	1.29511e+07	1.35451e+07	8.30634e+06	9.07343e+06	7.80905e+06	4.66271e+06	6.03499e+06	6.06511e+06
Q6DD88	ATLA3_HUMAN	Atlastin-3 OS=Homo sapiens GN=ATL3 PE=1 SV=1	86.1	60959.6	5.43	18.1	3	1.3036e+07	1.31731e+07	1.27232e+07	1.56582e+07	1.74486e+07	1.60679e+07	1.79091e+07	1.83729e+07	2.6203e+07	3.70704e+07	2.52437e+07	1.74398e+07	1.68668e+07	1.80416e+07	1.76863e+07	1.90051e+07	1.833e+07	2.05316e+07	1.86002e+07
D7PAH3	D7PAH3_HUMAN	ATP synthase F0 subunit 6 OS=Homo sapiens GN=ATP6 PE=4 SV=1	40.08	24782.9	10.09	1.8	1	1.57824e+07	1.541e+07	1.52108e+07	1.75338e+07	2.16105e+07	2.21267e+07	2.31698e+07	2.29563e+07	2.51606e+07	2.76971e+07	2.41229e+07	2.87438e+07	2.75707e+07	3.13238e+07	2.34107e+07	2.79158e+07	2.17007e+07	1.81482e+07	9.82861e+06
Q6I9V2	Q6I9V2_HUMAN	ATP synthase gamma chain OS=Homo sapiens GN=ATP5C1 PE=2 SV=1	87.46	33032.3	9.23	9.5	13	9.70798e+07	9.29261e+07	1.04323e+08	1.24827e+08	1.23013e+08	1.04973e+08	1.24227e+08	1.06564e+08	1.24126e+08	1.49487e+08	1.44953e+08	1.51932e+08	1.75409e+08	2.12095e+08	2.10007e+08	2.63501e+08	2.39625e+08	2.53566e+08	1.71544e+08
B4DL14	B4DL14_HUMAN	ATP synthase gamma chain OS=Homo sapiens PE=2 SV=1	142.41	27552.3	6.85	12.1	11	9.70798e+07	9.29261e+07	1.04323e+08	1.24827e+08	1.23013e+08	1.04973e+08	1.24227e+08	1.06564e+08	1.24126e+08	1.49487e+08	1.44953e+08	1.51932e+08	1.75409e+08	2.12095e+08	2.10007e+08	2.63501e+08	2.39625e+08	2.53566e+08	1.71544e+08
Q6IAQ7	Q6IAQ7_HUMAN	ATP synthase inhibitor protein OS=Homo sapiens GN=ATPIF1 PE=2 SV=1	47.38	12241.3	9.34	16.7	3	1.78599e+06	942184	1.65597e+06	1.93043e+06	1.46572e+06	1.51099e+06	1.81901e+06	188596	214318	310516	281614	177611	164559	273623	213409	305485	366000	250939	182005
P25705	ATPA_HUMAN	ATP synthase subunit alpha, mitochondrial OS=Homo sapiens GN=ATP5A1 PE=1 SV=1	731.61	59827.6	9.16	59.9	47	3.08359e+08	3.14927e+08	3.67619e+08	4.49978e+08	5.0853e+08	4.33621e+08	5.07589e+08	4.03532e+08	4.57851e+08	6.9757e+08	6.49729e+08	5.99148e+08	6.77212e+08	8.26173e+08	7.88539e+08	9.44668e+08	8.50979e+08	8.30768e+08	7.14984e+08
P06576	ATPB_HUMAN	ATP synthase subunit beta, mitochondrial OS=Homo sapiens GN=ATP5B PE=1 SV=3	946.85	56524.6	5.26	75	66	4.57767e+08	4.50091e+08	5.11328e+08	5.69726e+08	6.05549e+08	5.12281e+08	6.25774e+08	5.6236e+08	6.27003e+08	9.01541e+08	8.43505e+08	7.8368e+08	9.03137e+08	1.13146e+09	1.06084e+09	1.11987e+09	9.86099e+08	9.51851e+08	8.5601e+08
O75947	ATP5H_HUMAN	ATP synthase subunit d, mitochondrial OS=Homo sapiens GN=ATP5H PE=1 SV=3	34.5	18536.5	5.21	20.1	2	1.25266e+07	2.06281e+07	1.97489e+07	2.31893e+07	3.03741e+07	1.4544e+07	1.42275e+07	2.2948e+07	2.29435e+07	3.71217e+07	4.05528e+07	3.04495e+07	3.62923e+07	4.04381e+07	4.92386e+07	5.19788e+07	5.24594e+07	4.80404e+07	3.85935e+07
P48047	ATPO_HUMAN	ATP synthase subunit O, mitochondrial OS=Homo sapiens GN=ATP5O PE=1 SV=1	39.72	23376.7	9.97	12.7	6	2.75553e+07	2.7783e+07	2.62959e+07	3.19505e+07	3.68477e+07	3.35416e+07	3.58909e+07	3.31773e+07	3.6042e+07	5.92419e+07	4.48508e+07	4.02426e+07	5.64623e+07	5.20141e+07	4.20429e+07	5.57379e+07	5.69818e+07	3.81837e+07	3.10805e+07
D6W5Y3	D6W5Y3_HUMAN	ATP synthase, H+ transporting, mitochondrial F1 complex, delta subunit, isoform CRA_b OS=Homo sapiens GN=ATP5D PE=4 SV=1	44.55	17479.2	5.38	4.9	2	3.06067e+07	2.89881e+07	3.37201e+07	4.67813e+07	3.89844e+07	3.59655e+07	4.49533e+07	4.14735e+07	5.25093e+07	4.66191e+07	5.73987e+07	7.97535e+07	6.5753e+07	6.9888e+07	6.20184e+07	8.31045e+07	8.50006e+07	1.06161e+08	9.11776e+07
Q8NBU5	ATAD1_HUMAN	ATPase family AAA domain-containing protein 1 OS=Homo sapiens GN=ATAD1 PE=1 SV=1	47.21	41060.1	6.43	9.7	1	2.68295e+06	2.70508e+06	1.43968e+06	1.78558e+06	2.88177e+06	1.84118e+06	2.14365e+06	1.4016e+06	747673	3.07032e+06	3.55274e+06	1.62815e+06	2.78937e+06	3.44504e+06	3.4752e+06	5.88775e+06	3.82726e+06	4.34459e+06	2.51673e+06
Q9NVI7	ATD3A_HUMAN	ATPase family AAA domain-containing protein 3A OS=Homo sapiens GN=ATAD3A PE=1 SV=2	80.48	71609.8	9.08	2.4	5	4.62389e+07	4.29814e+07	4.12686e+07	5.25625e+07	5.59262e+07	4.2319e+07	5.36932e+07	4.14439e+07	4.662e+07	5.65848e+07	5.12562e+07	4.24809e+07	4.37676e+07	4.09559e+07	3.32692e+07	4.30615e+07	2.98091e+07	2.78069e+07	2.64422e+07
Q5T9A4	ATD3B_HUMAN	ATPase family AAA domain-containing protein 3B OS=Homo sapiens GN=ATAD3B PE=1 SV=1	46.84	73097.5	9.3	11.3	3	4.01648e+07	3.93756e+07	3.7748e+07	5.08258e+07	5.07066e+07	4.16626e+07	5.24299e+07	3.95869e+07	4.5835e+07	5.5305e+07	4.46258e+07	3.83454e+07	3.8784e+07	3.72564e+07	2.98695e+07	3.8214e+07	2.95066e+07	2.39842e+07	2.1629e+07
Q5T2N8	ATD3C_HUMAN	ATPase family AAA domain-containing protein 3C OS=Homo sapiens GN=ATAD3C PE=1 SV=2	73.37	46635.2	9.37	12.4	3	3.14834e+07	2.74894e+07	2.67042e+07	3.11902e+07	3.58046e+07	2.57656e+07	3.28609e+07	2.54368e+07	2.67309e+07	3.40235e+07	3.63507e+07	2.96568e+07	3.222e+07	2.9065e+07	2.60628e+07	3.53036e+07	2.0344e+07	2.16641e+07	1.97303e+07
Q5SV24	Q5SV24_HUMAN	ATPase family, AAA domain containing 3A (Fragment) OS=Homo sapiens GN=ATAD3A PE=2 SV=1	90.06	64489.4	9.47	0.1	6	4.62389e+07	4.29814e+07	4.12686e+07	5.25625e+07	5.59262e+07	4.2319e+07	5.36932e+07	4.14439e+07	4.662e+07	5.65848e+07	5.12562e+07	4.24809e+07	4.37676e+07	4.09559e+07	3.32692e+07	4.30615e+07	2.98091e+07	2.78069e+07	2.64422e+07
Q5T9A2	Q5T9A2_HUMAN	ATPase family, AAA domain containing 3B OS=Homo sapiens GN=ATAD3B PE=2 SV=1	38.29	13937.3	11.24	20.7	1	5.71634e+07	5.83407e+07	5.13785e+07	7.10979e+07	7.26422e+07	5.9051e+07	7.20807e+07	5.47467e+07	6.46551e+07	8.03172e+07	6.34607e+07	5.28832e+07	5.71913e+07	5.55546e+07	4.20401e+07	5.6264e+07	4.59376e+07	3.57279e+07	3.34069e+07
Q7Z4I9	Q7Z4I9_HUMAN	ATPase Na+/K+ transporting alpha 4 OS=Homo sapiens GN=ATP1A4 PE=2 SV=1	128.6	111899	5.56	1	7	2.41936e+07	2.76081e+07	2.67733e+07	4.52644e+07	4.85272e+07	4.46977e+07	6.10168e+07	4.78111e+07	5.47355e+07	6.22792e+07	3.66915e+07	3.4751e+07	3.30843e+07	3.77597e+07	3.64306e+07	5.67606e+07	5.4862e+07	8.07914e+07	1.08921e+08
B7Z3U6	B7Z3U6_HUMAN	ATPase, Na+/K+ transporting, alpha 1 polypeptide, isoform CRA_a OS=Homo sapiens GN=ATP1A1 PE=2 SV=1	285.19	110792	5.18	0.2	29	4.8125e+07	5.17426e+07	6.07765e+07	8.70955e+07	9.73525e+07	9.52681e+07	1.20949e+08	1.04134e+08	1.22025e+08	1.2896e+08	9.26713e+07	7.15035e+07	7.55984e+07	8.46287e+07	8.31997e+07	1.38095e+08	1.32848e+08	1.9997e+08	1.84089e+08
B1AKY9	B1AKY9_HUMAN	ATPase, Na+/K+ transporting, alpha 2 (+) polypeptide OS=Homo sapiens GN=ATP1A2 PE=3 SV=1	328.58	112046	5.43	1.5	11	4.0221e+07	4.12195e+07	4.58689e+07	6.69863e+07	7.83589e+07	7.37862e+07	9.08264e+07	7.77384e+07	8.76241e+07	9.62399e+07	6.30642e+07	5.45909e+07	5.53865e+07	6.33454e+07	6.40821e+07	1.03641e+08	9.93783e+07	1.38473e+08	1.45345e+08
B1AKZ1	B1AKZ1_HUMAN	ATPase, Na+/K+ transporting, alpha 4 polypeptide (Fragment) OS=Homo sapiens GN=ATP1A4 PE=4 SV=1	118.12	51810.2	5.87	20.7	5	1.23636e+07	1.45759e+07	1.44348e+07	2.34462e+07	2.47977e+07	2.22196e+07	3.24017e+07	2.08324e+07	1.89508e+07	1.72725e+07	1.34968e+07	1.84147e+07	1.43847e+07	1.86693e+07	1.92571e+07	2.42761e+07	2.83998e+07	3.61073e+07	4.03059e+07
Q9NRK6	ABCBA_HUMAN	ATP-binding cassette sub-family B member 10, mitochondrial OS=Homo sapiens GN=ABCB10 PE=1 SV=2	56.08	79497.1	9.87	1.2	1	2.03478e+06	2.28647e+06	1.92704e+06		3.57697e+06	2.49336e+06	3.46188e+06	2.84328e+06	2.3055e+06	1.71006e+07	3.5129e+06	3.34156e+06	2.85265e+06	4.17279e+06	3.25865e+06	2.66128e+06	1.92709e+06	2.99703e+06	6.72433e+06
O75027	ABCB7_HUMAN	ATP-binding cassette sub-family B member 7, mitochondrial OS=Homo sapiens GN=ABCB7 PE=1 SV=2	52	82874.3	9.37	7.8	4	1.22874e+07	1.22213e+07	1.1787e+07	1.6489e+07	1.82231e+07	1.60435e+07	1.99952e+07	1.75713e+07	1.96466e+07	2.23452e+07	1.82192e+07	1.64798e+07	1.79721e+07	1.90289e+07	1.85408e+07	2.42339e+07	1.77251e+07	2.39627e+07	2.17882e+07
P61221	ABCE1_HUMAN	ATP-binding cassette sub-family E member 1 OS=Homo sapiens GN=ABCE1 PE=1 SV=1	45.24	68240.4	8.63	4.5	4	1.32035e+07	1.41888e+07	1.70909e+07	1.95567e+07	2.21908e+07	1.88963e+07	2.46971e+07	2.03787e+07	2.26334e+07	2.68175e+07	2.04618e+07	1.43723e+07	1.77635e+07	1.88195e+07	2.15093e+07	2.60205e+07	2.61325e+07	3.61314e+07	3.36623e+07
Q5STZ7	Q5STZ7_HUMAN	ATP-binding cassette sub-family F (GCN20) member 1 OS=Homo sapiens GN=ABCF1 PE=2 SV=2	48.53	27429.1	5.56	10.1	1	4.41097e+07	3.69358e+07	3.07815e+07	3.59975e+07	3.08647e+07	3.20824e+07	2.68043e+07	2.57072e+07	2.38703e+07	3.29852e+07	2.76251e+07	3.49384e+07	3.28682e+07	3.07111e+07	3.02282e+07	3.96397e+07	3.70143e+07	3.85966e+07	2.75876e+07
Q8NE71	ABCF1_HUMAN	ATP-binding cassette sub-family F member 1 OS=Homo sapiens GN=ABCF1 PE=1 SV=2	135.99	96322.6	6.4	12.7	4	3.36425e+07	2.901e+07	2.54455e+07	2.85853e+07	2.94851e+07	2.62905e+07	2.54495e+07	2.13201e+07	2.04406e+07	2.59925e+07	2.54652e+07	2.87816e+07	2.58545e+07	2.66634e+07	2.61969e+07	2.96636e+07	2.63589e+07	2.85812e+07	1.99054e+07
Q08211	DHX9_HUMAN	ATP-dependent RNA helicase A OS=Homo sapiens GN=DHX9 PE=1 SV=4	53.21	142181	6.41	3.1	7	2.42297e+07	2.35599e+07	2.4325e+07	2.63364e+07	2.85865e+07	2.03206e+07	2.34041e+07	1.6869e+07	1.75054e+07	2.15866e+07	1.6316e+07	1.04453e+07	1.1285e+07	9.80771e+06	1.0343e+07	1.26782e+07	6.86892e+06	7.45787e+06	6.14685e+06
Q9NUU7	DD19A_HUMAN	ATP-dependent RNA helicase DDX19A OS=Homo sapiens GN=DDX19A PE=1 SV=1	61.42	54397	6.19	2.1	2	3.22519e+06	2.77506e+06	3.59237e+06	2.97841e+06	3.71187e+06	3.51878e+06	3.57099e+06	3.55974e+06	2.12208e+06		4.46968e+06	3.01187e+06	3.57302e+06	5.75988e+06	3.58176e+06	1.94123e+06		1.69441e+06	1.27721e+06
O15523	DDX3Y_HUMAN	ATP-dependent RNA helicase DDX3Y OS=Homo sapiens GN=DDX3Y PE=1 SV=2	49.06	73564.3	7.24	6.2	1	2.20012e+07	1.84654e+07	1.66117e+07	1.52747e+07	2.80607e+07	2.30355e+07	2.46076e+07	1.32102e+07	1.02798e+07	2.76898e+07	2.98911e+07	2.47509e+07	1.83922e+07	1.70533e+07	2.02248e+07	1.19556e+07	1.40776e+07	1.14858e+07	9.99658e+06
B5BUB5	B5BUB5_HUMAN	Autoantigen La (Fragment) OS=Homo sapiens GN=SSB PE=2 SV=1	127.29	47009.2	6.68	5.7	5	1.89609e+07	1.34104e+07	1.43756e+07	1.6892e+07	2.14187e+07	1.95702e+07	2.02923e+07	1.67842e+07	1.87989e+07	2.91299e+07	2.78588e+07	2.93394e+07	2.3102e+07	2.64243e+07	3.17308e+07	3.069e+07	3.96727e+07	3.95772e+07	6.30429e+07
Q9NT62	ATG3_HUMAN	Autophagy-related protein 3 OS=Homo sapiens GN=ATG3 PE=1 SV=1	43.81	36297.6	4.66	11.8	2	3.18501e+07	2.86852e+07	3.14478e+07	3.20212e+07	3.54285e+07	2.77428e+07	3.0139e+07	2.72313e+07	2.87824e+07	3.97152e+07	3.5687e+07	2.6304e+07	2.6414e+07	2.88745e+07	2.53438e+07	2.31964e+07	2.27372e+07	2.30014e+07	2.14654e+07
Q9NR09	BIRC6_HUMAN	Baculoviral IAP repeat-containing protein 6 OS=Homo sapiens GN=BIRC6 PE=1 SV=1	39.48	533548	5.66	2.9	2	1.5994e+06	1.28993e+06	1.56023e+06	1.75027e+06	2.02702e+06	1.58146e+06	3.53964e+06	1.62055e+06	1.71585e+06	3.31782e+06	2.7196e+06	2.55165e+06	2.26953e+06	106713	1.12814e+06	75395.5
B5MCE7	B5MCE7_HUMAN	Basic leucine zipper and W2 domains 2, isoform CRA_b OS=Homo sapiens GN=BZW2 PE=4 SV=1	40.12	26336.6	5.44	16.4	4	3.57352e+07	3.18568e+07	3.53376e+07	3.76034e+07	4.191e+07	3.22365e+07	3.21275e+07	2.75304e+07	3.0152e+07	3.72191e+07	3.54568e+07	2.79652e+07	2.79128e+07	2.75028e+07	2.18698e+07	1.78547e+07	1.51496e+07	1.43898e+07	1.38143e+07
P35613	BASI_HUMAN	Basigin OS=Homo sapiens GN=BSG PE=1 SV=2	53.73	42573.2	5.39	9.6	4	2.48334e+07	2.44991e+07	2.75085e+07	3.69077e+07	4.27874e+07	4.67883e+07	6.89709e+07	6.23401e+07	7.14964e+07	8.90967e+07	6.49125e+07	6.04099e+07	6.37268e+07	5.84358e+07	5.63998e+07	7.18953e+07	7.70458e+07	8.42449e+07	9.35984e+07
D3DWV5	D3DWV5_HUMAN	B-cell receptor-associated protein 31, isoform CRA_a OS=Homo sapiens GN=BCAP31 PE=4 SV=1	27.01	28031	8.44	3.9	2	9.52888e+06	7.75056e+06	9.17867e+06	1.2814e+07	1.23725e+07	1.00227e+07	1.38893e+07	1.30143e+07	1.49195e+07	2.23435e+07	1.63652e+07	1.68794e+07	1.71268e+07	1.39668e+07	1.2038e+07	1.58964e+07	1.40623e+07	1.53655e+07	1.79362e+07
Q5SU16	Q5SU16_HUMAN	Beta 5-tubulin OS=Homo sapiens GN=TUBB PE=2 SV=1	1356.73	50095.1	4.78	66.4	65	2.49174e+09	2.40816e+09	2.56364e+09	2.70693e+09	3.12538e+09	2.55794e+09	3.25497e+09	3.00371e+09	3.37612e+09	4.24085e+09	3.39711e+09	2.51804e+09	2.73324e+09	2.8826e+09	2.7795e+09	3.26284e+09	2.92712e+09	3.33969e+09	3.0562e+09
Q53G99	Q53G99_HUMAN	Beta actin variant (Fragment) OS=Homo sapiens PE=2 SV=1	891.85	42079.9	5.37	77.3	56	3.14192e+09	3.32099e+09	3.64165e+09	4.7962e+09	5.63063e+09	5.17873e+09	6.38055e+09	6.17625e+09	6.8522e+09	8.77071e+09	7.26735e+09	5.52993e+09	5.79724e+09	6.41063e+09	5.45504e+09	6.8657e+09	6.0317e+09	6.60517e+09	6.2967e+09
Q562R1	ACTBL_HUMAN	Beta-actin-like protein 2 OS=Homo sapiens GN=ACTBL2 PE=1 SV=2	143.44	42318.1	5.39	20.2	18	2.72887e+09	2.30122e+09	2.58676e+09	3.94511e+09	4.39666e+09	3.59856e+09	5.19603e+09	4.32452e+09	4.64138e+09	5.96e+09	4.98723e+09	4.27067e+09	4.16221e+09	4.48218e+09	4.16377e+09	4.19168e+09	4.8411e+09	5.17752e+09	4.85103e+09
P25098	ARBK1_HUMAN	Beta-adrenergic receptor kinase 1 OS=Homo sapiens GN=ADRBK1 PE=1 SV=2	360.75	80320.7	6.89	17.3	7	1.94927e+07	1.71508e+07	1.83572e+07	1.74042e+07	1.96965e+07	1.47586e+07	1.54764e+07	1.28912e+07	1.55319e+07	2.05985e+07	1.69881e+07	1.20337e+07	1.14991e+07	1.18904e+07	1.18158e+07	1.1109e+07	7.99076e+06	8.16195e+06	7.10569e+06
P35626	ARBK2_HUMAN	Beta-adrenergic receptor kinase 2 OS=Homo sapiens GN=ADRBK2 PE=2 SV=2	68.07	80684.7	7.55	5.2	3	1.61062e+07	1.39502e+07	1.4753e+07	1.41124e+07	1.62449e+07	1.1779e+07	1.24137e+07	1.01754e+07	1.68921e+07	1.53599e+07	1.19995e+07	8.21634e+06	9.26698e+06	8.9219e+06	8.13362e+06	9.81072e+06	7.71446e+06	7.41563e+06	6.42995e+06
P42025	ACTY_HUMAN	Beta-centractin OS=Homo sapiens GN=ACTR1B PE=1 SV=1	73.35	42380.8	5.98	26.1	7	4.65931e+07	4.36364e+07	4.98151e+07	5.34303e+07	4.03691e+07	5.22406e+07	5.53444e+07	5.36033e+07	5.77031e+07	7.24601e+07	6.03489e+07	5.5631e+07	5.9962e+07	6.28272e+07	6.13643e+07	7.72035e+07	4.97793e+07	6.19796e+07	4.15351e+07
P13929	ENOB_HUMAN	Beta-enolase OS=Homo sapiens GN=ENO3 PE=1 SV=4	52.46	47244.4	7.59	9.4	5	1.30354e+08	1.18199e+08	1.26678e+08	1.93265e+08	3.0532e+08	1.92341e+08	3.59059e+08	2.065e+08	2.05693e+08	2.40651e+08	2.2613e+08	1.72763e+08	1.56722e+08	2.21573e+08	2.04933e+08	2.9238e+08	4.56952e+08	3.78405e+08	5.76851e+08
B7Z6Q5	B7Z6Q5_HUMAN	Beta-galactosidase OS=Homo sapiens PE=2 SV=1	55.44	82207.9	7.98	0.2	1	5.05584e+06	6.70805e+06	6.02806e+06	9.68262e+06	1.10935e+07	1.02122e+07	1.11898e+07	1.09012e+07	1.29891e+07	1.68995e+07	1.50613e+07	1.01896e+07	1.03434e+07	1.5779e+07	1.4511e+07	1.54954e+07	1.80203e+07	1.93664e+07	2.18872e+07
P08236	BGLR_HUMAN	Beta-glucuronidase OS=Homo sapiens GN=GUSB PE=1 SV=2	38.89	75026.8	6.54	11.4	14	3.00087e+07	3.2516e+07	4.1242e+07	5.39213e+07	5.18547e+07	3.9899e+07	4.41775e+07	3.63982e+07	3.25411e+07	4.34974e+07	3.94357e+07	4.28491e+07	4.93672e+07	6.51258e+07	8.27983e+07	1.12762e+08	9.96335e+07	1.07402e+08	8.42299e+07
P07686	HEXB_HUMAN	Beta-hexosaminidase subunit beta OS=Homo sapiens GN=HEXB PE=1 SV=3	106.07	63527.3	6.29	24.3	5	1.18547e+07	1.33436e+07	1.58445e+07	2.32853e+07	2.56044e+07	2.6309e+07	3.07261e+07	2.70942e+07	2.65371e+07	3.23088e+07	2.55725e+07	2.50396e+07	2.31846e+07	2.53556e+07	2.16215e+07	3.35055e+07	3.93719e+07	5.59304e+07	5.90615e+07
Q9H115	SNAB_HUMAN	Beta-soluble NSF attachment protein OS=Homo sapiens GN=NAPB PE=1 SV=2	57.39	33877.6	5.32	14.1	1	6.15112e+06	5.60619e+06	6.99981e+06	7.66912e+06	1.0439e+07	8.17146e+06	9.94484e+06	7.13201e+06	4.11458e+06	8.38672e+06	1.51581e+07	1.44601e+07	9.74135e+06	1.12641e+07	1.36596e+07	9.54265e+06	1.28989e+07	9.98117e+06	9.2478e+06
B1PL87	B1PL87_HUMAN	Bid (Fragment) OS=Homo sapiens PE=2 SV=1	42.41	15326	8.37	5.7	1		567486	462598	419655	958129	870659	1.33694e+06	723574	870478	1.99469e+06	1.30426e+06		1.33416e+06	1.64843e+06	1.49864e+06	2.91277e+06	1.97169e+06	2.03199e+06	2.64402e+06
P07814	SYEP_HUMAN	Bifunctional aminoacyl-tRNA synthetase OS=Homo sapiens GN=EPRS PE=1 SV=5	236.58	172080	7.02	11	21	5.49837e+07	4.93512e+07	5.59689e+07	6.5981e+07	6.20649e+07	5.61062e+07	6.16914e+07	4.63864e+07	4.5909e+07	4.94956e+07	4.66382e+07	4.90074e+07	4.9806e+07	4.29636e+07	3.77887e+07	5.08267e+07	4.25629e+07	4.48282e+07	3.04514e+07
Q3LXA3	DHAK_HUMAN	Bifunctional ATP-dependent dihydroxyacetone kinase/FAD-AMP lyase (cyclizing) OS=Homo sapiens GN=DAK PE=1 SV=1	73.24	59282.2	7.12	8.3	2	1.70397e+06	2.84882e+06	2.7256e+06	3.28651e+06	6.14127e+06	5.03637e+06	5.86853e+06	4.71636e+06	4.28763e+06	6.26605e+06	6.28549e+06	4.10434e+06	4.12259e+06	6.00803e+06	6.36613e+06	6.73373e+06	6.80629e+06	9.10376e+06	1.23486e+07
P31939	PUR9_HUMAN	Bifunctional purine biosynthesis protein PURH OS=Homo sapiens GN=ATIC PE=1 SV=3	93.32	65088.5	6.27	17.6	16	3.25478e+07	3.61891e+07	4.38629e+07	6.15396e+07	6.65741e+07	6.25741e+07	7.65517e+07	6.27076e+07	6.49664e+07	7.27675e+07	5.55442e+07	5.44136e+07	5.3255e+07	5.44224e+07	4.92675e+07	7.32667e+07	8.58095e+07	1.13083e+08	1.28412e+08
Q9NZE6	Q9NZE6_HUMAN	BM-010 OS=Homo sapiens GN=EIF4A2 PE=2 SV=1	116.31	36301	6.99	31.7	6	1.42562e+08	1.39698e+08	1.42929e+08	1.57915e+08	1.83634e+08	1.61148e+08	1.83155e+08	1.69496e+08	2.0077e+08	2.37596e+08	1.97621e+08	1.53561e+08	1.52119e+08	1.59817e+08	1.34926e+08	1.57358e+08	1.37986e+08	1.48479e+08	1.16906e+08
C9J8X2	C9J8X2_HUMAN	Bromodomain and WD repeat domain containing 2, isoform CRA_c OS=Homo sapiens GN=WDR11 PE=4 SV=1	39.36	138409	6.48	0.3	1	2.87348e+06	2.79034e+06	2.20623e+06	2.63505e+06	4.92765e+06	3.78595e+06	4.03745e+06	2.65242e+06	1.19804e+06	3.52778e+06	3.99119e+06	2.32216e+06	3.47129e+06	3.50926e+06	5.06812e+06	7.73835e+06	4.17444e+06	4.33759e+06	4.08982e+06
P11586	C1TC_HUMAN	C-1-tetrahydrofolate synthase, cytoplasmic OS=Homo sapiens GN=MTHFD1 PE=1 SV=3	147.33	102180	6.89	24.4	22	1.14745e+08	1.15709e+08	1.19951e+08	1.35068e+08	1.39242e+08	1.13886e+08	1.21074e+08	1.05484e+08	1.08765e+08	1.34306e+08	9.6504e+07	8.83142e+07	8.43755e+07	7.35365e+07	5.9455e+07	7.34543e+07	5.91545e+07	5.56198e+07	5.35165e+07
O75844	FACE1_HUMAN	CAAX prenyl protease 1 homolog OS=Homo sapiens GN=ZMPSTE24 PE=1 SV=2	41.06	55062.6	7.12	3.4	2	1.76086e+06	1.50002e+06	894387	889434	1.77725e+06	1.56646e+06	1.97616e+06	1.64982e+06	2.84379e+06	4.75932e+06	5.2533e+06	2.63062e+06	3.73704e+06	5.22167e+06	6.07479e+06	8.30622e+06	5.10739e+06	7.27862e+06	7.54852e+06
P27708	PYR1_HUMAN	CAD protein OS=Homo sapiens GN=CAD PE=1 SV=3	307.11	245167	6.02	14.7	27	5.62103e+07	6.08797e+07	6.95152e+07	8.04347e+07	8.67858e+07	7.19656e+07	8.24221e+07	7.01601e+07	7.52997e+07	1.00313e+08	7.94048e+07	6.51153e+07	6.88769e+07	5.42559e+07	5.15347e+07	5.74064e+07	4.07471e+07	3.71718e+07	2.3375e+07
A8W6Z8	A8W6Z8_HUMAN	Calcineurin isoform CNEX3-10 OS=Homo sapiens GN=PPP3CA PE=2 SV=1	46.69	31830.3	5.44	0.1	1	1.20501e+07	1.19561e+07	1.19261e+07	1.69251e+07	1.88881e+07	1.8283e+07	2.10017e+07	1.86112e+07	2.2443e+07	2.87678e+07	2.06496e+07	1.75436e+07	1.57812e+07	1.46191e+07	1.4449e+07	2.20161e+07	2.05852e+07	2.76155e+07	2.81969e+07
Q9UJS0	CMC2_HUMAN	Calcium-binding mitochondrial carrier protein Aralar2 OS=Homo sapiens GN=SLC25A13 PE=1 SV=2	138.69	74527.8	8.79	14.8	13	2.22107e+07	2.16854e+07	2.52755e+07	2.7298e+07	2.96865e+07	2.38145e+07	2.85207e+07	2.37288e+07	2.61815e+07	3.49808e+07	2.89897e+07	2.44545e+07	2.74574e+07	2.96321e+07	3.56647e+07	3.96156e+07	3.89758e+07	4.26762e+07	3.23954e+07
Q5R371	Q5R371_HUMAN	Calcyclin binding protein OS=Homo sapiens GN=CACYBP PE=2 SV=1	60.44	26307.7	8.28	12.5	4	3.07656e+07	2.97932e+07	3.67133e+07	3.66303e+07	4.04936e+07	3.56611e+07	3.98532e+07	3.71383e+07	4.0211e+07	5.22746e+07	4.33798e+07	3.29681e+07	3.61544e+07	4.10822e+07	3.61868e+07	4.89035e+07	4.59977e+07	4.59598e+07	6.02919e+07
Q9BRL5	Q9BRL5_HUMAN	CALM3 protein OS=Homo sapiens PE=2 SV=1	49.34	16609.9	4.33	8	1	6.31336e+06	8.0065e+06	9.08346e+06	6.28345e+06	9.46349e+06	7.08841e+06	8.16744e+06	7.65908e+06	9.91542e+06	2.30188e+07	1.95298e+07	7.87282e+06	1.4656e+07	2.33777e+07	2.96087e+07	3.31893e+07	2.75461e+07	3.50968e+07	2.58891e+07
Q16094	Q16094_HUMAN	Calnexin (Fragment) OS=Homo sapiens PE=2 SV=1	66.52	31394.2	4.62	13.2	2	1.13873e+08	1.05005e+08	1.09192e+08	1.41915e+08	1.68736e+08	1.41233e+08	1.70511e+08	1.52936e+08	1.54261e+08	1.77231e+08	1.72393e+08	1.64268e+08	1.36275e+08	1.77437e+08	1.84337e+08	2.51713e+08	2.26059e+08	2.34541e+08	2.50653e+08
P27824	CALX_HUMAN	Calnexin OS=Homo sapiens GN=CANX PE=1 SV=2	197.03	67982	4.47	22.5	14	1.3941e+08	1.26844e+08	1.48388e+08	1.71789e+08	2.08197e+08	1.70396e+08	2.04626e+08	1.799e+08	1.86107e+08	2.21895e+08	2.03715e+08	1.89778e+08	1.73519e+08	2.22506e+08	2.12332e+08	2.33899e+08	2.14522e+08	2.29531e+08	2.31182e+08
P04632	CPNS1_HUMAN	Calpain small subunit 1 OS=Homo sapiens GN=CAPNS1 PE=1 SV=1	82.11	28468.8	5.05	14.9	6	2.04014e+07	2.12042e+07	2.06881e+07	2.73256e+07	2.77534e+07	2.74165e+07	3.23953e+07	2.87851e+07	3.22561e+07	4.0856e+07	3.65927e+07	2.77948e+07	2.8063e+07	2.88149e+07	2.51675e+07	2.92109e+07	2.87724e+07	4.03069e+07	4.00652e+07
P07384	CAN1_HUMAN	Calpain-1 catalytic subunit OS=Homo sapiens GN=CAPN1 PE=1 SV=1	55.93	82465.4	5.49	12.9	10	6.73598e+07	6.58776e+07	6.92692e+07	1.01016e+08	7.62663e+07	6.63781e+07	7.03936e+07	4.44925e+07	7.99343e+07	9.75925e+07	7.47973e+07	5.32854e+07	5.88631e+07	9.53511e+07	7.99814e+07	6.9072e+07	6.32145e+07	9.77171e+07	9.68761e+07
Q53G71	Q53G71_HUMAN	Calreticulin variant (Fragment) OS=Homo sapiens PE=2 SV=1	390.76	47061.2	4.3	13.1	22	2.95713e+08	2.92432e+08	3.6133e+08	4.875e+08	4.96242e+08	4.8658e+08	5.32914e+08	4.92886e+08	4.46607e+08	5.22556e+08	5.07391e+08	4.30872e+08	4.06792e+08	5.2139e+08	4.77529e+08	5.89879e+08	6.07977e+08	5.55281e+08	6.72398e+08
B3KPG9	B3KPG9_HUMAN	Calumenin isoform 3 OS=Homo sapiens GN=CALU PE=2 SV=1	41.39	38141.1	4.47	3.2	1	1.88062e+07	1.35241e+07	1.91708e+07	2.01014e+07	2.694e+07	2.21884e+07	2.60907e+07	1.78804e+07	1.58175e+07	2.47865e+07	2.88524e+07	1.64454e+07	1.86564e+07	2.8341e+07	2.65658e+07	1.88142e+07	2.63673e+07	2.08873e+07	2.68507e+07
P17612	KAPCA_HUMAN	cAMP-dependent protein kinase catalytic subunit alpha OS=Homo sapiens GN=PRKACA PE=1 SV=2	37.92	40678	8.84	19.4	3	2.07998e+07	2.35775e+07	2.33162e+07	2.73494e+07	3.30336e+07	3.04638e+07	3.49261e+07	3.18118e+07	3.27341e+07	4.40976e+07	3.28076e+07	2.89956e+07	2.70403e+07	2.68669e+07	2.48694e+07	2.33983e+07	2.5502e+07	3.06839e+07	2.56614e+07
P13861	KAP2_HUMAN	cAMP-dependent protein kinase type II-alpha regulatory subunit OS=Homo sapiens GN=PRKAR2A PE=1 SV=2	54.02	45832.1	4.96	20.8	8	1.94514e+07	1.89404e+07	2.28745e+07	2.83842e+07	3.14151e+07	2.91979e+07	3.63304e+07	3.02433e+07	3.55321e+07	4.74192e+07	3.547e+07	3.0277e+07	3.03053e+07	2.86384e+07	2.80538e+07	3.42994e+07	3.70011e+07	4.61883e+07	4.74526e+07
P31323	KAP3_HUMAN	cAMP-dependent protein kinase type II-beta regulatory subunit OS=Homo sapiens GN=PRKAR2B PE=1 SV=3	39.9	46672.1	4.82	2	1	1.08593e+07	1.17926e+07	1.1343e+07	1.25501e+07	1.47463e+07	1.22748e+07	1.85985e+07	1.66145e+07	2.16312e+07	2.32259e+07	2.04143e+07	8.9658e+06	1.33094e+07	1.17257e+07	1.53152e+07	1.72005e+07	1.27851e+07	1.9184e+07	1.64191e+07
A4D0V4	A4D0V4_HUMAN	Capping protein (Actin filament) muscle Z-line, alpha 2 OS=Homo sapiens GN=CAPZA2 PE=2 SV=1	56.18	33156.7	5.57	3.4	2	7.46415e+07	7.69201e+07	9.09809e+07	9.57573e+07	1.09463e+08	9.2218e+07	1.12347e+08	9.5754e+07	9.84648e+07	1.11624e+08	1.04578e+08	9.02239e+07	8.82576e+07	1.04058e+08	9.81038e+07	1.0191e+08	1.05522e+08	1.03578e+08	1.16147e+08
B1AK85	B1AK85_HUMAN	Capping protein (Actin filament) muscle Z-line, beta OS=Homo sapiens GN=CAPZB PE=2 SV=1	110.33	29702.7	5.69	27.3	3	3.4229e+07	3.29461e+07	4.00172e+07	4.14628e+07	4.12326e+07	4.0815e+07	4.45847e+07	4.65538e+07	4.39024e+07	5.3712e+07	4.55646e+07	4.04783e+07	3.97967e+07	4.09308e+07	3.68642e+07	4.8798e+07	5.39946e+07	6.19428e+07	5.88025e+07
B1AK88	B1AK88_HUMAN	Capping protein (Actin filament) muscle Z-line, beta OS=Homo sapiens GN=CAPZB PE=2 SV=1	156.33	34159.1	6.02	11	4	4.34081e+07	4.52738e+07	5.47949e+07	5.76537e+07	6.3472e+07	5.97941e+07	6.77377e+07	6.49022e+07	6.75034e+07	8.35244e+07	6.57603e+07	5.26584e+07	5.64521e+07	5.91823e+07	5.42244e+07	7.01724e+07	7.15754e+07	8.00095e+07	7.928e+07
D6W5K8	D6W5K8_HUMAN	Capping protein (Actin filament), gelsolin-like, isoform CRA_a OS=Homo sapiens GN=CAPG PE=4 SV=1	51.13	38778.6	5.88	2.8	3	1.69364e+07	1.64368e+07	1.83949e+07	1.88508e+07	2.45754e+07	1.87482e+07	2.14714e+07	2.01723e+07	1.77519e+07	2.97234e+07	2.31211e+07	1.7842e+07	1.72761e+07	1.81966e+07	1.70428e+07	2.67012e+07	1.4801e+07	1.39252e+07	2.76241e+07
B5BUH5	B5BUH5_HUMAN	Casein kinase II alpha 1 subunit isoform a (Fragment) OS=Homo sapiens GN=CSNK2A1 PE=2 SV=1	26.02	45216.8	7.29	0.3	6	1.30769e+07	1.41325e+07	1.64303e+07	1.88767e+07	2.22277e+07	1.87454e+07	1.95863e+07	1.74086e+07	1.72573e+07	2.18118e+07	1.77342e+07	1.51151e+07	1.62027e+07	1.64368e+07	1.60608e+07	1.57106e+07	1.65682e+07	2.04554e+07	2.10176e+07
P04040	CATA_HUMAN	Catalase OS=Homo sapiens GN=CAT PE=1 SV=3	397.31	59946.8	6.9	49.1	28	1.27868e+08	1.24215e+08	1.46353e+08	1.71464e+08	1.75864e+08	1.46117e+08	1.7138e+08	1.52979e+08	1.63858e+08	1.95263e+08	1.53738e+08	1.44952e+08	1.61846e+08	1.81362e+08	1.90892e+08	2.68441e+08	2.43551e+08	2.46503e+08	3.14544e+08
B4DWK8	B4DWK8_HUMAN	Catalase OS=Homo sapiens PE=2 SV=1	122.15	53481.6	7.77	24.8	7	4.27137e+07	4.18273e+07	5.0385e+07	5.95147e+07	6.13802e+07	5.41063e+07	4.75341e+07	4.72139e+07	5.16115e+07	6.28038e+07	4.93268e+07	5.88352e+07	6.93053e+07	7.59725e+07	8.03787e+07	1.29409e+08	1.36698e+08	1.46669e+08	1.96383e+08
P21964	COMT_HUMAN	Catechol O-methyltransferase OS=Homo sapiens GN=COMT PE=1 SV=2	65.61	30473.8	5.26	11.4	2	1.53481e+07	1.16143e+07	1.2782e+07	1.50174e+07	1.98579e+07	1.57623e+07	1.94861e+07	1.36355e+07	1.08018e+07	1.77124e+07	1.66444e+07	2.21205e+07	1.36074e+07	1.78325e+07	1.90346e+07	1.93034e+07	2.41622e+07	2.17233e+07	2.15077e+07
A1XP52	A1XP52_HUMAN	Catecholamine-regulated protein 40 OS=Homo sapiens PE=2 SV=1	70.55	38235.5	5.28	31.7	8	1.78696e+08	1.63734e+08	1.74119e+08	2.19121e+08	2.56855e+08	2.06308e+08	2.62678e+08	2.08038e+08	2.23747e+08	2.65169e+08	2.43021e+08	2.00193e+08	2.01232e+08	2.62185e+08	2.50769e+08	2.89422e+08	3.049e+08	3.39825e+08	3.94452e+08
P07339	CATD_HUMAN	Cathepsin D OS=Homo sapiens GN=CTSD PE=1 SV=1	52.39	45036.8	6.1	12.4	4	1.63554e+07	1.38037e+07	1.26522e+07	1.83411e+07	2.24435e+07	2.17691e+07	3.16381e+07	2.88871e+07	3.5491e+07	4.3056e+07	3.66951e+07	3.28216e+07	3.07141e+07	3.46603e+07	3.12852e+07	3.42857e+07	3.89773e+07	3.48626e+07	4.74837e+07
Q6IBT3	Q6IBT3_HUMAN	CCT7 protein OS=Homo sapiens GN=CCT7 PE=2 SV=1	729.82	59804	7.55	11.1	39	2.16567e+08	2.17071e+08	2.45439e+08	2.95822e+08	3.32348e+08	2.74837e+08	3.27364e+08	2.96513e+08	3.30965e+08	4.16814e+08	3.12074e+08	2.58545e+08	2.25852e+08	1.63178e+08	1.15761e+08	1.27346e+08	9.75021e+07	9.67466e+07	8.27752e+07
Q9H5A4	Q9H5A4_HUMAN	CD44 molecule (Indian blood group) (Fragment) OS=Homo sapiens GN=CD44 PE=2 SV=1	40.56	37165.9	5.2		4	8.70032e+07	5.57586e+07	5.8473e+07	8.84609e+07	1.18122e+08	1.15673e+08	1.68263e+08	1.50601e+08	1.70163e+08	2.13092e+08	1.5841e+08	1.32068e+08	1.36007e+08	1.20065e+08	1.03333e+08	1.25754e+08	1.01469e+08	1.11513e+08	1.10681e+08
Q6FG59	Q6FG59_HUMAN	CDC37 protein OS=Homo sapiens GN=CDC37 PE=2 SV=1	30.75	44938.2	5.17	14.8	2	5.11741e+07	4.16159e+07	4.73644e+07	5.31471e+07	5.04071e+07	5.00164e+07	5.36532e+07	4.61134e+07	4.16412e+07	6.2257e+07	5.75047e+07	5.31037e+07	4.71556e+07	5.02703e+07	4.88352e+07	5.36705e+07	5.26088e+07	5.5499e+07	4.98318e+07
B3KM30	B3KM30_HUMAN	cDNA FLJ10114 fis, clone HEMBA1002770, highly similar to Cullin-associated NEDD8-dissociated protein 1 OS=Homo sapiens PE=2 SV=1	47.98	18641.3	4.97	14.1	2	9.40695e+06	8.76905e+06	7.59805e+06	9.55436e+06	1.25433e+07	8.08333e+06	9.45077e+06	7.57049e+06	9.09419e+06	1.04354e+07	9.20529e+06	7.84842e+06	8.15664e+06	9.10261e+06	5.18967e+06	6.00372e+06	7.17109e+06	9.28255e+06	9.96835e+06
B3KM42	B3KM42_HUMAN	cDNA FLJ10219 fis, clone HEMBA1007018, highly similar to Cytoplasmic dynein 1 light intermediate chain 1 OS=Homo sapiens PE=2 SV=1	63.46	41226.2	6.47	7.2	1	9.05125e+06	9.04152e+06	1.0677e+07	9.39886e+06	1.39651e+07	1.14419e+07	1.29499e+07	8.21885e+06	8.10766e+06	1.58618e+07	1.33066e+07	7.68969e+06	1.15409e+07	1.45627e+07	1.96819e+07	2.61556e+07	1.88195e+07	2.27051e+07	2.88564e+07
B3KM68	B3KM68_HUMAN	cDNA FLJ10398 fis, clone NT2RM4000349, highly similar to Homo sapiens basic leucine zipper and W2 domains 2 (BZW2), mRNA OS=Homo sapiens PE=2 SV=1	59.28	48388.1	6.26	5.2	9	4.39901e+07	3.81743e+07	3.96076e+07	4.59013e+07	4.9325e+07	3.78917e+07	3.7732e+07	3.21305e+07	3.53903e+07	4.03798e+07	3.76602e+07	2.78686e+07	2.86101e+07	3.10264e+07	2.27386e+07	2.33035e+07	1.95276e+07	2.13095e+07	1.67972e+07
B3KM98	B3KM98_HUMAN	cDNA FLJ10556 fis, clone NT2RP2002479, highly similar to ATP-binding cassette sub-family B member 7, mitochondrial (Fragment) OS=Homo sapiens PE=2 SV=1	59.54	79410.7	9.47	6.1	3	9.13241e+06	8.33203e+06	8.9182e+06	1.18944e+07	1.40076e+07	1.25865e+07	1.52227e+07	1.25776e+07	1.29327e+07	1.62575e+07	1.48688e+07	1.24675e+07	1.40937e+07	1.5442e+07	1.57117e+07	2.04395e+07	1.50193e+07	2.05354e+07	1.83917e+07
B3KMA6	B3KMA6_HUMAN	cDNA FLJ10609 fis, clone NT2RP2005276, highly similar to Long-chain-fatty-acid--CoA ligase 3 (EC 6.2.1.3) OS=Homo sapiens PE=2 SV=1	48.56	52071.3	7.01	12.7	2	2.85093e+07	2.7805e+07	3.1813e+07	2.79597e+07	3.4235e+07	2.35528e+07	2.41363e+07	2.10145e+07	2.04681e+07	2.71835e+07	2.29093e+07	1.45991e+07	1.5234e+07	1.70032e+07	1.50517e+07	1.55404e+07	1.14342e+07	1.00909e+07	7.23915e+06
B3KMB1	B3KMB1_HUMAN	cDNA FLJ10623 fis, clone NT2RP2005520, highly similar to Structural maintenance of chromosome 2-like 1 protein OS=Homo sapiens PE=2 SV=1	69.4	136030	8.54	0.5	2	9.79048e+06	1.09218e+07	1.25049e+07	1.2893e+07	1.32611e+07	9.98669e+06	1.30083e+07	9.50545e+06	1.11555e+07	1.19913e+07	1.10761e+07	1.02916e+07	9.61803e+06	7.40337e+06	7.94123e+06	9.18535e+06	7.12862e+06	4.86068e+06	5.01077e+06
Q9NUV1	Q9NUV1_HUMAN	cDNA FLJ11121 fis, clone PLACE1006139 OS=Homo sapiens PE=2 SV=1	46.66	18920.7	9.42	55.9	3	2.54918e+07	2.83015e+07	3.33749e+07	3.94097e+07	4.97397e+07	4.83831e+07	5.51435e+07	5.03296e+07	4.96342e+07	6.11346e+07	5.58194e+07	4.10624e+07	4.42839e+07	5.28792e+07	5.68202e+07	7.22841e+07	7.97926e+07	9.80118e+07	8.0113e+07
B3KML9	B3KML9_HUMAN	cDNA FLJ11352 fis, clone HEMBA1000020, highly similar to Tubulin beta-2C chain OS=Homo sapiens PE=2 SV=1	799.02	44915.7	4.84	55.7	37	2.00347e+09	2.04021e+09	2.20381e+09	2.35622e+09	2.68676e+09	2.33001e+09	2.74394e+09	2.63377e+09	3.07702e+09	3.77123e+09	2.78929e+09	2.19909e+09	2.39397e+09	2.22919e+09	1.86813e+09	2.33219e+09	1.93747e+09	2.19198e+09	1.9791e+09
B3KMV8	B3KMV8_HUMAN	cDNA FLJ12766 fis, clone NT2RP2001520, highly similar to Calcium-binding mitochondrial carrier protein Aralar1 OS=Homo sapiens PE=2 SV=1	37.56	75130	8.58	1.2	5	1.88869e+07	2.04859e+07	2.28454e+07	2.71959e+07	2.74741e+07	2.12571e+07	2.50998e+07	2.22085e+07	2.43335e+07	2.98455e+07	2.54034e+07	2.36198e+07	2.43363e+07	2.78228e+07	2.68299e+07	2.8475e+07	2.9083e+07	3.20451e+07	2.59728e+07
B3KMW3	B3KMW3_HUMAN	cDNA FLJ12779 fis, clone NT2RP2001748, moderately similar to FARNESYL PYROPHOSPHATE SYNTHETASE OS=Homo sapiens PE=3 SV=1	28.74	12586.3	5.34	45
B3KN57	B3KN57_HUMAN	cDNA FLJ13654 fis, clone PLACE1011477, highly similar to Sorting nexin-2 OS=Homo sapiens PE=2 SV=1	44.18	58529.7	5.07	0.3	4	2.43449e+07	2.54263e+07	3.02131e+07	3.99588e+07	4.20545e+07	3.70876e+07	4.63855e+07	3.85192e+07	4.29447e+07	5.06663e+07	3.86684e+07	3.51442e+07	7.51428e+07	3.61079e+07	3.24531e+07	4.29604e+07	4.32441e+07	5.72591e+07	5.38083e+07
Q9H8E3	Q9H8E3_HUMAN	cDNA FLJ13715 fis, clone PLACE2000404, moderately similar to PROBABLE LEUCYL-TRNA SYNTHETASE (EC 6.1.1.4) OS=Homo sapiens PE=2 SV=1	57.27	106345	6.07	7	8	1.99564e+07	1.93688e+07	1.92553e+07	2.22145e+07	2.27359e+07	1.63694e+07	1.96236e+07	1.53626e+07	1.57363e+07	1.97131e+07	1.49343e+07	8.62349e+06	9.31536e+06	8.55725e+06	6.66398e+06	6.91869e+06	4.64991e+06	3.84875e+06	2.57798e+06
Q9H834	Q9H834_HUMAN	cDNA FLJ13966 fis, clone Y79AA1001394, weakly similar to CELL DIVISION PROTEIN FTSH HOMOLOG (EC 3.4.24.-) OS=Homo sapiens PE=2 SV=1	44.18	54055.8	9.55	0.3	2	5.07497e+07	4.95128e+07	4.72539e+07	6.12894e+07	6.42456e+07	4.94928e+07	6.29523e+07	4.64117e+07	5.45585e+07	6.65288e+07	5.60834e+07	4.83449e+07	5.06102e+07	4.73713e+07	3.73729e+07	4.51069e+07	3.5186e+07	2.72466e+07	2.51322e+07
B3KN94	B3KN94_HUMAN	cDNA FLJ13982 fis, clone Y79AA1001711, highly similar to 60 kDa SS-A/Ro ribonucleoprotein OS=Homo sapiens PE=2 SV=1	53.24	62703.7	9.32	5	2	9.84238e+06	1.00945e+07	1.18769e+07	1.25423e+07	1.66146e+07	1.2603e+07	1.43558e+07	1.22886e+07	1.13854e+07	1.67628e+07	1.69774e+07	1.37302e+07	1.2924e+07	1.74179e+07	1.88889e+07	2.07931e+07	2.27584e+07	2.63488e+07	2.43162e+07
Q96K48	Q96K48_HUMAN	cDNA FLJ14696 fis, clone NT2RP2005775, highly similar to NEUROLYSIN (EC 3.4.24.16) OS=Homo sapiens PE=2 SV=1	65.28	43345.6	5.49		1	4.45937e+06	5.39838e+06	5.25703e+06	7.44886e+06	9.22799e+06	8.21958e+06	1.21988e+07	1.22409e+07	1.36152e+07	1.38968e+07	1.2772e+07	1.00806e+07	1.257e+07	1.31637e+07	1.25845e+07	1.44577e+07	1.46804e+07	1.84437e+07	1.7265e+07
Q96K32	Q96K32_HUMAN	cDNA FLJ14824 fis, clone OVARC1000771, moderately similar to RAS-RELATED PROTEIN RAB-2 OS=Homo sapiens PE=2 SV=1	41.31	17126.7	7.03	10.7	1	1.85809e+07	1.64426e+07	1.30884e+07	1.50289e+07	1.9646e+07	2.28725e+07	2.3406e+07	2.8315e+07	3.79599e+07	4.88548e+07	4.27916e+07	3.33758e+07	3.76308e+07	3.35633e+07	2.69426e+07	3.32255e+07	2.5452e+07	2.83408e+07	2.13521e+07
B3KY95	B3KY95_HUMAN	cDNA FLJ16143 fis, clone BRAMY2038516, highly similar to Protein disulfide-isomerase A6 (EC 5.3.4.1) OS=Homo sapiens PE=2 SV=1	626.94	53655	5.35	45.9	25	2.57015e+08	2.38375e+08	2.9023e+08	3.15068e+08	4.14095e+08	3.67413e+08	4.33266e+08	3.93017e+08	4.20662e+08	6.03888e+08	5.72972e+08	4.41739e+08	4.32193e+08	5.02657e+08	5.50927e+08	5.88866e+08	5.32465e+08	6.23877e+08	8.44566e+08
B3KV59	B3KV59_HUMAN	cDNA FLJ16157 fis, clone BRAWH2006479, highly similar to Sodium/potassium-transporting ATPase alpha-3 chain (EC 3.6.3.9) OS=Homo sapiens PE=2 SV=1	115.1	75463.6	5.17	17.4	12	3.04878e+07	3.06514e+07	3.49055e+07	4.69829e+07	5.67649e+07	5.32496e+07	6.19763e+07	5.48619e+07	6.14211e+07	6.11882e+07	4.32612e+07	3.9256e+07	3.97497e+07	4.50471e+07	4.72124e+07	7.45553e+07	7.5602e+07	1.00271e+08	9.30739e+07
Q6ZNE4	Q6ZNE4_HUMAN	cDNA FLJ16180 fis, clone BRHIP3000240, highly similar to Homo sapiens potassium channel beta 2 subunit (HKvbeta2.2) mRNA OS=Homo sapiens PE=2 SV=1	43.74	46895.8	8.93		8	3.25116e+07	2.81869e+07	3.48506e+07	3.90309e+07	4.25537e+07	3.09571e+07	3.53779e+07	2.69847e+07	3.0637e+07	3.86479e+07	3.52642e+07	3.27419e+07	3.71196e+07	6.04288e+07	6.52918e+07	7.53986e+07	7.55538e+07	8.07368e+07	5.75278e+07
B3KVA9	B3KVA9_HUMAN	cDNA FLJ16319 fis, clone SPLEN2036076, highly similar to Homo sapiens minor histocompatibility antigen HA-1 (HA-1), mRNA OS=Homo sapiens PE=2 SV=1	44.15	85557.4	5.66	4.5	2	3.21952e+07	3.38615e+07	3.70529e+07	4.33436e+07	5.04066e+07	3.43123e+07	4.28567e+07	3.21069e+07	2.94085e+07	4.41413e+07	3.34e+07	3.0449e+07	2.84033e+07	2.12364e+07	1.9163e+07	1.98714e+07	1.09645e+07	7.2674e+06	6.22016e+06
B3KVN0	B3KVN0_HUMAN	cDNA FLJ16785 fis, clone NT2RI2015342, highly similar to Solute carrier family 2, facilitated glucose transporter member 1 OS=Homo sapiens PE=2 SV=1	44.75	46181.4	8.85	0.1	1	3.58396e+06	3.14294e+06	3.24486e+06	4.06479e+06	5.1812e+06	4.48367e+06	5.31532e+06	4.21814e+06	4.20696e+06	5.82477e+06	6.03523e+06	6.25033e+06	5.80008e+06	5.51931e+06	5.0336e+06	4.28643e+06	3.47222e+06	5.29403e+06	5.6424e+06
B3KY63	B3KY63_HUMAN	cDNA FLJ16830 fis, clone UTERU3022536, highly similar to Chromodomain helicase-DNA-binding protein 4 (EC 3.6.1.-) OS=Homo sapiens PE=2 SV=1	44.08	216574	5.65	2.5	2	6.1147e+06	5.23672e+06	4.87239e+06	6.94726e+06	8.30378e+06	6.24803e+06	6.53462e+06	4.6296e+06	4.52895e+06	5.49835e+06	6.31081e+06	5.08133e+06	3.71817e+06	5.23579e+06	5.17964e+06	8.33532e+06	4.16938e+06	4.44153e+06	2.65719e+06
Q9NWX4	Q9NWX4_HUMAN	cDNA FLJ20549 fis, clone KAT11561 OS=Homo sapiens PE=2 SV=1	94.99	33090.9	6.35	17.4	8	3.83594e+07	3.89723e+07	2.97513e+07	4.12302e+07	5.63371e+07	4.27328e+07	3.62521e+07	4.31301e+07	4.80184e+07	5.56748e+07	5.49642e+07	4.13222e+07	4.30053e+07	4.47217e+07	3.20963e+07	4.29841e+07	3.28912e+07	3.03504e+07	3.89938e+07
Q9NWW3	Q9NWW3_HUMAN	cDNA FLJ20564 fis, clone KAT12033 OS=Homo sapiens PE=2 SV=1	85.18	14240.9	4.84	27.1	4	1.88027e+08	1.57024e+08	1.88514e+08	2.70215e+08	2.76107e+08	2.19364e+08	3.29598e+08	2.33262e+08	2.50951e+08	2.39019e+08	1.77957e+08	2.13226e+08	1.79148e+08	2.06558e+08	1.71863e+08	2.27666e+08	2.58738e+08	2.34811e+08	2.92205e+08
Q8N7H0	Q8N7H0_HUMAN	cDNA FLJ25591 fis, clone JTH12226 OS=Homo sapiens PE=2 SV=1	85.9	35334.1	9.26	13.8	6	4.27351e+07	4.29598e+07	4.31475e+07	5.02679e+07	5.65031e+07	4.75858e+07	5.44374e+07	4.95173e+07	5.51279e+07	7.21434e+07	6.28913e+07	5.56955e+07	5.03462e+07	5.60687e+07	5.50502e+07	5.64484e+07	5.30514e+07	5.37695e+07	3.80961e+07
Q6ZP32	Q6ZP32_HUMAN	CDNA FLJ26613 fis, clone MPB05565, highly similar to Serine/threonine protein phosphatase 2A, 55 kDa regulatory subunit B, alpha isoform OS=Homo sapiens PE=2 SV=1	40.55	53546.5	8.11	4.5	1	1.65616e+07	1.50123e+07	1.54153e+07	1.52413e+07	2.02378e+07	1.51738e+07	1.63739e+07	1.14496e+07	1.50785e+07	2.1815e+07	2.00348e+07	1.49454e+07	1.78266e+07	1.84888e+07	2.16244e+07	3.21551e+07	2.20797e+07	3.00042e+07	3.00852e+07
B3KNQ8	B3KNQ8_HUMAN	cDNA FLJ30174 fis, clone BRACE2000975, highly similar to Sodium/potassium-transporting ATPase alpha-3 chain (EC 3.6.3.9) OS=Homo sapiens PE=2 SV=1	137.82	48576	5.25	19.5	8	2.52411e+07	2.69556e+07	2.82956e+07	3.71786e+07	4.74236e+07	4.24785e+07	5.01581e+07	4.29688e+07	4.77686e+07	4.8674e+07	3.53654e+07	3.27895e+07	3.15561e+07	3.92781e+07	4.15521e+07	6.23843e+07	6.03233e+07	7.52366e+07	7.96841e+07
B3KNT8	B3KNT8_HUMAN	cDNA FLJ30458 fis, clone BRACE2009421, highly similar to NUCLEOSOME ASSEMBLY PROTEIN 1-LIKE 1 OS=Homo sapiens PE=2 SV=1	128.33	42963.1	4.45	4.8	8	7.34382e+07	6.49858e+07	8.04067e+07	8.86818e+07	8.85098e+07	7.03729e+07	7.77424e+07	6.23485e+07	6.36091e+07	8.20758e+07	6.3261e+07	4.54763e+07	4.55791e+07	4.44451e+07	4.08059e+07	4.35065e+07	4.422e+07	3.71178e+07	4.91186e+07
B3KNX7	B3KNX7_HUMAN	cDNA FLJ30666 fis, clone FCBBF1000627, highly similar to Serine/threonine-protein kinase PAK 1 (EC 2.7.11.1) OS=Homo sapiens PE=2 SV=1	52.13	58451.4	5.35	1.3	1	5.955e+06	7.1923e+06	8.69541e+06	1.01149e+07	1.14523e+07	1.00405e+07	1.04365e+07	1.24615e+07	1.2996e+07	1.73489e+07	1.47548e+07	6.15733e+06	1.17187e+07	1.38548e+07	1.31978e+07	2.08873e+07	1.76234e+07	2.28073e+07	1.81703e+07
Q96NG1	Q96NG1_HUMAN	cDNA FLJ30950 fis, clone HCASM1000061 OS=Homo sapiens PE=2 SV=1	54.72	20531	5.46	18.5	1	2.39051e+06	3.4456e+06	5.43879e+06	8.40321e+06	9.762e+06	7.13169e+06	7.79038e+06	5.69755e+06	7.47631e+06	8.77074e+06	3.39761e+06	2.35023e+06	2.17424e+06	5.47685e+06	9.96207e+06	1.40325e+07	9.59586e+06	2.07401e+07	1.43858e+07
B3KP24	B3KP24_HUMAN	cDNA FLJ31012 fis, clone HLUNG2000217, highly similar to Guanine nucleotide-binding protein G(i), alpha-2 subunit OS=Homo sapiens PE=2 SV=1	221.88	31908.7	5.32	38.7	5	4.07408e+07	4.47737e+07	5.34957e+07	6.30345e+07	7.33728e+07	6.5219e+07	8.27092e+07	7.10765e+07	7.59688e+07	9.09362e+07	7.19295e+07	5.15877e+07	5.64505e+07	6.52603e+07	6.85856e+07	9.20609e+07	9.18488e+07	1.02786e+08	8.33817e+07
B3KP89	B3KP89_HUMAN	cDNA FLJ31446 fis, clone NT2NE2000909, highly similar to Guanine nucleotide-binding protein G(o) subunit alpha 1 OS=Homo sapiens PE=2 SV=1	51.89	40479.1	5.53	1.8	2	1.32099e+08	1.35045e+08	1.45616e+08	1.8357e+08	2.04583e+08	1.84616e+08	2.33234e+08	2.03919e+08	2.34639e+08	2.70856e+08	2.05209e+08	1.65773e+08	1.77253e+08	1.80593e+08	1.64345e+08	2.21857e+08	2.0992e+08	2.37352e+08	2.13332e+08
B3KPE5	B3KPE5_HUMAN	cDNA FLJ31682 fis, clone NT2RI2005335, highly similar to MMS19-like protein OS=Homo sapiens PE=2 SV=1	51.44	74123.5	6.8	2.9	1	1.05218e+06	1.15268e+06	718854	1.22465e+06	1.78104e+06	1.52735e+06	1.82539e+06	781332	289525	1.32429e+06	1.42693e+06	756553	1.08349e+06	805009	746288	1.37167e+06	729800	188180	263949
B3KQ12	B3KQ12_HUMAN	cDNA FLJ32606 fis, clone STOMA1000186, highly similar to Homo sapiens acyl-CoA thioesterase 7 (ACOT7), transcript variant hBACHa, mRNA OS=Homo sapiens PE=2 SV=1	74.84	40813.7	7.16	21.1	5	2.66218e+07	2.91402e+07	2.82163e+07	3.28068e+07	4.10824e+07	4.07019e+07	4.8212e+07	5.01934e+07	5.22778e+07	7.37031e+07	5.69931e+07	4.80608e+07	5.00691e+07	5.51999e+07	4.43701e+07	5.37284e+07	5.30918e+07	6.38349e+07	9.36539e+07
B3KQV6	B3KQV6_HUMAN	cDNA FLJ33169 fis, clone ADRGL2000384, highly similar to Serine/threonine-protein phosphatase 2A 65 kDa regulatory subunit A alpha isoform OS=Homo sapiens PE=2 SV=1	125.15	46145	5.22	34.6	14	6.36553e+07	5.50813e+07	6.02199e+07	7.18458e+07	7.92157e+07	7.40788e+07	8.38976e+07	7.70066e+07	9.03194e+07	1.10411e+08	9.08731e+07	8.38972e+07	7.33543e+07	7.29324e+07	6.63032e+07	7.56318e+07	7.78732e+07	8.74986e+07	7.58441e+07
B3KRA9	B3KRA9_HUMAN	cDNA FLJ33948 fis, clone CTONG2018379, highly similar to Hexokinase-1 (EC 2.7.1.1) OS=Homo sapiens PE=2 SV=1	178.18	63828.7	7.99	22.6	10	3.64669e+07	3.26329e+07	3.61357e+07	4.25603e+07	4.92136e+07	3.97833e+07	4.56277e+07	4.11506e+07	4.99203e+07	6.21035e+07	5.02395e+07	3.70233e+07	3.88356e+07	4.06708e+07	3.76929e+07	5.38504e+07	3.932e+07	5.02508e+07	4.9603e+07
Q8NB89	Q8NB89_HUMAN	cDNA FLJ34068 fis, clone FCBBF3001918, highly similar to SERINE/THREONINE PROTEIN PHOSPHATASE 2A, 65 kDa REGULATORY SUBUNIT A, ALPHA ISOFORM OS=Homo sapiens PE=2 SV=1	105.03	57678.4	5.5	33	14	6.36553e+07	5.50813e+07	6.02199e+07	7.18458e+07	7.92157e+07	7.40788e+07	8.38976e+07	7.70066e+07	9.03194e+07	1.10411e+08	9.08731e+07	8.38972e+07	7.33543e+07	7.29324e+07	6.63032e+07	7.56318e+07	7.78732e+07	8.74986e+07	7.58441e+07
B3KRS7	B3KRS7_HUMAN	cDNA FLJ34844 fis, clone NT2NE2011154, highly similar to RuvB-like 1 OS=Homo sapiens PE=2 SV=1	69.13	34946.1	5.44	2.3	4	8.29562e+07	7.23868e+07	8.14775e+07	8.74048e+07	9.30597e+07	7.21116e+07	8.21196e+07	6.75085e+07	6.77113e+07	8.44954e+07	7.06784e+07	5.64872e+07	5.2121e+07	5.61845e+07	4.70138e+07	4.64427e+07	4.17719e+07	3.70242e+07	3.39695e+07
B3KS35	B3KS35_HUMAN	cDNA FLJ35372 fis, clone SKMUS2001742, highly similar to Sarcoplasmic/endoplasmic reticulum calcium ATPase 1 (EC 3.6.3.8) OS=Homo sapiens PE=2 SV=1	74.63	32697.6	4.54	12.5	1	6.77877e+06	5.92416e+06	6.49282e+06	6.63402e+06	8.87132e+06	7.18676e+06	8.05237e+06	5.97228e+06	7.10131e+06	1.13697e+07	7.95353e+06		6.4511e+06	6.53037e+06	1.06494e+07	1.15259e+07	9.99511e+06	1.12694e+07	1.09204e+07
B3KS71	B3KS71_HUMAN	cDNA FLJ35671 fis, clone SPLEN2018180, highly similar to Cartilage-associated protein OS=Homo sapiens PE=2 SV=1	27.14	40478.9	5.19	10.2	2	9.35602e+06	1.00795e+07	1.31421e+07	1.49076e+07	1.58579e+07	1.3177e+07	1.38239e+07	1.24022e+07	1.08657e+07	1.5824e+07	1.43113e+07	1.28284e+07	1.41316e+07	1.37602e+07	1.2323e+07	1.45464e+07	1.31781e+07	1.31452e+07	1.20124e+07
Q53FE8	Q53FE8_HUMAN	cDNA FLJ36526 fis, clone TRACH2003347, highly similar to NSFL1 cofactor p47 (Fragment) OS=Homo sapiens PE=2 SV=1	70.93	40547.3	5.03	5.3	4	6.58249e+06	5.47471e+06	6.67939e+06	7.9977e+06	8.11035e+06	1.0086e+07	1.43528e+07	1.41321e+07	1.37643e+07	1.77311e+07	1.6591e+07	1.94611e+07	1.56643e+07	1.62799e+07	1.31258e+07	1.46059e+07	1.48957e+07	1.22116e+07	2.29195e+07
Q8N9M2	Q8N9M2_HUMAN	cDNA FLJ36887 fis, clone BNGH42005504, highly similar to 26S PROTEASOME REGULATORY SUBUNIT S3 OS=Homo sapiens PE=2 SV=1	159.65	59794	8.66		17	6.17628e+07	6.71955e+07	8.89937e+07	8.91472e+07	1.32522e+08	1.14798e+08	1.47361e+08	1.27548e+08	1.35592e+08	1.66935e+08	1.21304e+08	9.57289e+07	8.99031e+07	8.46209e+07	6.13787e+07	7.47323e+07	4.12015e+07	3.26852e+07	2.82412e+07
B3KT06	B3KT06_HUMAN	cDNA FLJ37398 fis, clone BRAMY2027467, highly similar to Tubulin alpha-ubiquitous chain OS=Homo sapiens PE=2 SV=1	922.15	46825.1	5	3.6	44	2.68573e+09	2.66652e+09	2.90101e+09	3.16024e+09	3.67144e+09	3.03198e+09	3.73378e+09	3.34051e+09	3.51657e+09	4.41692e+09	3.82922e+09	2.79476e+09	2.95504e+09	3.31637e+09	3.15984e+09	3.55351e+09	3.12431e+09	3.60681e+09	3.03559e+09
B3KT15	B3KT15_HUMAN	cDNA FLJ37456 fis, clone BRAWH2011096, highly similar to 26S proteasome non-ATPase regulatory subunit 13 OS=Homo sapiens PE=2 SV=1	62.64	43257.2	6.1	1.1	9	4.108e+07	3.86939e+07	4.37307e+07	5.95339e+07	6.67891e+07	6.29497e+07	7.68734e+07	7.53285e+07	9.1871e+07	1.15968e+08	8.24254e+07	5.74738e+07	5.21474e+07	4.30523e+07	3.11393e+07	3.32304e+07	2.35663e+07	1.9255e+07	1.58867e+07
B3KT18	B3KT18_HUMAN	cDNA FLJ37463 fis, clone BRAWH2011400, highly similar to Glutamate dehydrogenase 1, mitochondrial (EC 1.4.1.3) OS=Homo sapiens PE=2 SV=1	433.52	56259.6	8.97	48.9	28	8.31518e+07	8.39646e+07	1.06226e+08	1.20509e+08	1.23428e+08	9.85037e+07	1.07553e+08	9.03486e+07	9.94304e+07	1.2517e+08	1.26675e+08	1.30065e+08	1.65783e+08	2.63981e+08	2.85796e+08	3.6221e+08	3.45054e+08	3.22876e+08	2.70304e+08
B3KT93	B3KT93_HUMAN	cDNA FLJ37875 fis, clone BRSSN2018771, highly similar to Poly(A)-binding protein 1 OS=Homo sapiens PE=2 SV=1	182.79	70798.9	9.55	19.7	9	6.07794e+07	5.88191e+07	6.38674e+07	7.54399e+07	7.91903e+07	6.11241e+07	7.77232e+07	6.27884e+07	7.24066e+07	9.15107e+07	6.87889e+07	5.76589e+07	6.49445e+07	6.18283e+07	5.62119e+07	7.0639e+07	6.05627e+07	5.1715e+07	7.45582e+07
B3KTJ9	B3KTJ9_HUMAN	cDNA FLJ38393 fis, clone FEBRA2007212 OS=Homo sapiens PE=2 SV=1	38.43	103493	5.14	2.5	1	1.31333e+07	1.07293e+07	1.37051e+07	1.19627e+07	1.42398e+07	1.0959e+07	9.7011e+06	8.53121e+06	5.79744e+06	1.05263e+07	1.03466e+07	6.29258e+06	6.22444e+06	6.51317e+06	6.87266e+06	6.48597e+06	5.12983e+06	4.165e+06	3.11472e+06
B3KTN2	B3KTN2_HUMAN	cDNA FLJ38533 fis, clone HCHON2001108, highly similar to Threonyl-tRNA synthetase, cytoplasmic (EC 6.1.1.3) OS=Homo sapiens PE=2 SV=1	242.86	72891.5	6.19	33	16	5.53327e+07	6.21043e+07	6.8564e+07	9.58681e+07	1.05393e+08	8.87834e+07	9.85199e+07	8.48941e+07	8.65123e+07	1.04539e+08	8.3722e+07	7.35046e+07	7.42641e+07	8.03296e+07	8.06178e+07	1.23719e+08	1.2105e+08	1.35514e+08	1.11872e+08
B3KTT6	B3KTT6_HUMAN	cDNA FLJ38699 fis, clone KIDNE2002168, highly similar to Short chain 3-hydroxyacyl-CoA dehydrogenase, mitochondrial (EC 1.1.1.35) OS=Homo sapiens PE=2 SV=1	39.99	35369.3	6.73	3	11	4.32548e+07	4.42115e+07	4.85278e+07	5.59026e+07	6.9532e+07	6.6582e+07	8.13521e+07	7.46587e+07	8.15453e+07	1.07915e+08	9.67268e+07	7.88713e+07	8.34957e+07	9.93104e+07	9.00573e+07	1.18839e+08	1.17012e+08	1.38769e+08	1.71272e+08
B3KTV0	B3KTV0_HUMAN	cDNA FLJ38781 fis, clone LIVER2000216, highly similar to HEAT SHOCK COGNATE 71 kDa PROTEIN OS=Homo sapiens PE=2 SV=1	712.56	68165.9	5.32	43	45	7.59115e+08	8.01524e+08	9.09805e+08	1.1561e+09	1.28749e+09	1.06096e+09	1.42051e+09	1.21452e+09	1.31798e+09	1.49531e+09	1.2285e+09	9.6743e+08	9.97145e+08	1.11543e+09	1.03311e+09	1.32356e+09	1.259e+09	1.41218e+09	1.5155e+09
B3KU14	B3KU14_HUMAN	cDNA FLJ39057 fis, clone NT2RP7013374, highly similar to Secretory carrier-associated membrane protein 2 OS=Homo sapiens PE=2 SV=1	52.21	32764.5	6.2	1.5	2	1.02249e+07	1.12863e+07	1.09096e+07	1.51343e+07	1.90643e+07	1.92722e+07	2.68352e+07	2.58855e+07	2.88099e+07	4.20156e+07	2.79735e+07	2.56757e+07	2.74859e+07	2.63636e+07	2.47592e+07	3.3753e+07	2.82904e+07	3.37414e+07	2.71794e+07
B3KUI0	B3KUI0_HUMAN	cDNA FLJ39945 fis, clone SPLEN2023977, highly similar to Homo sapiens CD97 antigen (CD97), transcript variant 2, mRNA OS=Homo sapiens PE=2 SV=1	99.58	79802.8	6.57	2.3	2	1.0915e+06	671687	877362	1.11457e+06	2.00938e+06	2.18527e+06	2.09517e+06	1.50881e+06	915469	1.86821e+06	5.50252e+06	1.69641e+06	1.99609e+06	2.33389e+06	4.29938e+06	5.23583e+06	4.11182e+06	6.21824e+06	5.99421e+06
B3KUI1	B3KUI1_HUMAN	cDNA FLJ39956 fis, clone SPLEN2024990, highly similar to Plastin-2 OS=Homo sapiens PE=2 SV=1	128.33	25141.2	8.72	54.5	12	1.16764e+08	1.19803e+08	1.38826e+08	1.71045e+08	1.96473e+08	1.80293e+08	2.07835e+08	2.0422e+08	2.07223e+08	2.59956e+08	2.22045e+08	2.05345e+08	1.84889e+08	1.94439e+08	1.83864e+08	2.14648e+08	2.17921e+08	2.42536e+08	2.54353e+08
B3KUJ5	B3KUJ5_HUMAN	cDNA FLJ40057 fis, clone TCERX2000431, highly similar to HISTONE DEACETYLASE 2 OS=Homo sapiens PE=2 SV=1	41.12	52452.5	5.53	13.8	3	1.31932e+07	1.34157e+07	1.54173e+07	1.83643e+07	1.9773e+07	1.61778e+07	1.84526e+07	1.51457e+07	1.60447e+07	2.94175e+07	1.82857e+07	1.4539e+07	1.51157e+07	1.60804e+07	1.80446e+07	2.14621e+07	1.93343e+07	1.74361e+07	1.73668e+07
Q8N1K8	Q8N1K8_HUMAN	cDNA FLJ40556 fis, clone THYMU2002583, highly similar to DYNAMIN 2 OS=Homo sapiens PE=2 SV=1	59.75	52337.1	7.11	12.5	3	3.2258e+07	3.2925e+07	3.38879e+07	4.04491e+07	4.57085e+07	3.55514e+07	3.94117e+07	3.33647e+07	3.35338e+07	3.77811e+07	3.10911e+07	3.10925e+07	3.18883e+07	3.56999e+07	3.71999e+07	5.38993e+07	5.43766e+07	5.88045e+07	4.81393e+07
B3KUX9	B3KUX9_HUMAN	cDNA FLJ40884 fis, clone UTERU2000607, highly similar to Alpha-actinin-1 OS=Homo sapiens PE=2 SV=1	341.08	54474.9	4.98	28.2	12	1.6219e+08	1.56263e+08	1.85182e+08	2.25376e+08	2.58752e+08	2.21115e+08	2.63011e+08	2.04066e+08	2.13007e+08	2.8018e+08	2.47938e+08	2.17857e+08	1.96699e+08	2.0939e+08	2.42976e+08	2.71039e+08	2.77367e+08	3.11839e+08	3.0991e+08
B3KW14	B3KW14_HUMAN	cDNA FLJ41876 fis, clone OCBBF2020343, highly similar to Homo sapiens PQ loop repeat containing 1 (PQLC1), mRNA OS=Homo sapiens PE=2 SV=1	40.21	21198.9	8.46	3.1	2	4.3663e+06	1.90161e+06	2.16849e+06	2.55953e+06	2.38866e+06	2.31226e+06	3.22857e+06	1.09833e+06	504185	380411	471892	799011	816310	741311	251799	235529	315143	70949.8
B3KW21	B3KW21_HUMAN	cDNA FLJ41945 fis, clone PLACE6019676, highly similar to Coatomer subunit gamma OS=Homo sapiens PE=2 SV=1	64.8	68673.7	4.93	20.5	5	4.76064e+07	4.17324e+07	4.20899e+07	4.74137e+07	5.81625e+07	4.47137e+07	5.17378e+07	3.79785e+07	3.67644e+07	6.30358e+07	5.85052e+07	5.27252e+07	4.0527e+07	4.13687e+07	5.49773e+07	4.50002e+07	4.3022e+07	3.5766e+07	2.70851e+07
B3KWV6	B3KWV6_HUMAN	cDNA FLJ43948 fis, clone TESTI4014924, highly similar to Homo sapiens cytoplasmic FMR1 interacting protein 1 (CYFIP1), transcript variant 1, mRNA OS=Homo sapiens PE=2 SV=1	48.93	147082	7.54	8	5	2.50346e+07	3.13431e+07	3.53624e+07	4.02758e+07	3.89644e+07	3.49775e+07	3.9003e+07	3.00863e+07	2.29916e+07	3.20886e+07	2.70086e+07	2.59184e+07	1.91428e+07	2.3783e+07	2.27123e+07	2.5796e+07	2.19176e+07	1.65074e+07	1.15221e+07
Q6ZTT1	Q6ZTT1_HUMAN	cDNA FLJ44241 fis, clone THYMU3008436, highly similar to 6-phosphofructokinase, muscle type (EC 2.7.1.11) OS=Homo sapiens PE=1 SV=1	103.26	94072.8	8.2	0.1	4	4.29793e+07	3.91328e+07	3.98155e+07	5.05325e+07	4.8655e+07	4.25791e+07	4.94115e+07	4.30019e+07	4.70626e+07	5.9977e+07	5.28814e+07	6.77262e+07	7.23463e+07	7.18284e+07	6.51687e+07	8.88856e+07	7.40893e+07	6.76666e+07	5.24887e+07
B3KX72	B3KX72_HUMAN	cDNA FLJ44920 fis, clone BRAMY3011501, highly similar to Heterogeneous nuclear ribonucleoprotein U OS=Homo sapiens PE=2 SV=1	187.78	83774.3	8.95	3	22	1.64147e+08	1.61598e+08	1.81633e+08	1.83966e+08	1.96528e+08	1.47718e+08	1.75586e+08	1.4499e+08	1.49657e+08	1.77482e+08	1.41207e+08	1.01837e+08	1.11904e+08	1.3051e+08	1.23783e+08	1.45824e+08	1.15946e+08	1.17222e+08	8.36964e+07
B3KXA2	B3KXA2_HUMAN	cDNA FLJ45031 fis, clone BRAWH3018548, highly similar to Vinculin OS=Homo sapiens PE=2 SV=1	44.18	110864	5.95	3.9	7	2.09615e+07	1.7882e+07	2.05221e+07	2.89285e+07	2.92101e+07	2.66327e+07	3.16941e+07	2.66935e+07	2.48784e+07	2.61005e+07	2.41347e+07	2.27886e+07	1.92132e+07	2.40944e+07	2.27913e+07	3.10568e+07	3.46476e+07	3.95192e+07	4.34294e+07
B3KXH0	B3KXH0_HUMAN	cDNA FLJ45395 fis, clone BRHIP3027191, highly similar to 150 kDa oxygen-regulated protein (Orp150) OS=Homo sapiens PE=2 SV=1	332.65	110601	5.15	25.3	18	5.71435e+07	5.52758e+07	7.35935e+07	9.25362e+07	1.04962e+08	8.93582e+07	1.16846e+08	9.32629e+07	9.37536e+07	1.22177e+08	9.60214e+07	8.70232e+07	9.24739e+07	8.81106e+07	9.05549e+07	1.12906e+08	1.07574e+08	1.3209e+08	1.43811e+08
B3KXU8	B3KXU8_HUMAN	cDNA FLJ46087 fis, clone TESTI2009497, highly similar to GPI-anchored protein p137 OS=Homo sapiens PE=2 SV=1	45.74	70489.1	4.97	0.3	1	2.15073e+07	2.25344e+07	2.74983e+07	2.49867e+07	2.99972e+07	3.12075e+07	3.82853e+07	3.06437e+07	3.80175e+07	4.46354e+07	3.40683e+07	2.55132e+07		1.8754e+07	4.51062e+07	6.51174e+07	6.40167e+07	7.09124e+07	7.623e+07
B3KXY9	B3KXY9_HUMAN	cDNA FLJ46359 fis, clone TESTI4049786, highly similar to Hexokinase-1 (EC 2.7.1.1) OS=Homo sapiens PE=2 SV=1	252.22	107381	6.76	22.5	14	3.78325e+07	3.63205e+07	4.22473e+07	5.06302e+07	5.69953e+07	4.82307e+07	5.97801e+07	4.80566e+07	5.2747e+07	6.76624e+07	5.80289e+07	4.09473e+07	4.15548e+07	4.47612e+07	4.42165e+07	6.19592e+07	4.86972e+07	5.80821e+07	5.29349e+07
B3KXZ4	B3KXZ4_HUMAN	cDNA FLJ46429 fis, clone THYMU3014372, highly similar to DNA replication licensing factor MCM2 OS=Homo sapiens PE=2 SV=1	44.25	91898.5	6.05	0.2	2	5.47994e+06	5.44867e+06	5.94099e+06	8.81832e+06	1.11377e+07	5.08764e+06	4.67039e+06	7.58204e+06	5.57995e+06	5.64512e+06	6.45908e+06	5.38885e+06	5.63019e+06	7.27657e+06	7.03952e+06	7.97988e+06	6.67831e+06	6.68743e+06	5.66346e+06
B3KY11	B3KY11_HUMAN	cDNA FLJ46571 fis, clone THYMU3041428, highly similar to Probable ATP-dependent RNA helicase DDX23 (EC 3.6.1.-) OS=Homo sapiens PE=2 SV=1	55.37	93518.8	9.51	4.9	2		518973	281594	213413	886726	687354	949226	458090		686086	1.73963e+06	1.18135e+06	1.81772e+06	1.00295e+06	1.03006e+06	1.53899e+06	856844	701319
B3KY19	B3KY19_HUMAN	cDNA FLJ46606 fis, clone THYMU3047891, highly similar to Dehydrogenase/reductase SDR family member 6 (EC 1.1.-.-) OS=Homo sapiens PE=2 SV=1	49.12	19339	9.42	20.8	1	180291					541994	800053		580694				452869	1.07712e+06		2.26228e+06	1.84673e+06	3.02257e+06	4.09845e+06
B3KY56	B3KY56_HUMAN	cDNA FLJ46898 fis, clone UTERU3022168, highly similar to Protein FAM62A OS=Homo sapiens PE=2 SV=1	91.01	117833	5.6	0.1	10	2.49587e+07	2.25727e+07	2.52944e+07	3.03081e+07	3.60794e+07	2.83448e+07	3.45027e+07	2.68381e+07	2.86135e+07	3.97414e+07	3.5175e+07	3.0396e+07	2.68984e+07	3.13748e+07	3.72941e+07	3.51762e+07	3.36251e+07	3.72006e+07	3.26591e+07
B4E290	B4E290_HUMAN	cDNA FLJ50039, highly similar to Homo sapiens solute carrier family 25, member 24, transcript variant 1, mRNA OS=Homo sapiens PE=2 SV=1	40.26	53490.4	6.22	1.4	2	9.50805e+06	1.09843e+07	1.0745e+07	1.17255e+07	1.47819e+07	1.33687e+07	1.46846e+07	1.43449e+07	1.46027e+07	1.91723e+07	1.70229e+07	1.59863e+07	1.61226e+07	1.6756e+07	1.52082e+07	2.84142e+07	2.42387e+07	2.41657e+07	1.9581e+07
B4DIL0	B4DIL0_HUMAN	cDNA FLJ50164, highly similar to Protein flightless-1 homolog OS=Homo sapiens PE=2 SV=1	72.91	136543	5.8	0.6	4	1.8005e+07	1.69452e+07	1.68736e+07	1.97891e+07	2.26924e+07	1.71638e+07	1.94309e+07	1.47584e+07	1.66345e+07	2.26494e+07	2.24297e+07	1.85359e+07	2.10633e+07	2.14123e+07	2.30583e+07	2.33392e+07	2.11092e+07	2.3021e+07	1.70786e+07
B7Z3A6	B7Z3A6_HUMAN	cDNA FLJ50165, moderately similar to Sorbitol dehydrogenase (EC 1.1.1.14) OS=Homo sapiens PE=4 SV=1	45.14	10861.7	9.21	47	2	6.02571e+07	6.17014e+07	5.81236e+07	7.34915e+07	7.81033e+07	6.72512e+07	7.11079e+07	6.08977e+07	6.30821e+07	8.53836e+07	7.01527e+07	4.59035e+07	4.71081e+07	5.32247e+07	4.53828e+07	5.42426e+07	3.99639e+07	3.27821e+07	3.6828e+07
B4DXW6	B4DXW6_HUMAN	cDNA FLJ50285, highly similar to Arginyl-tRNA synthetase (EC 6.1.1.19) OS=Homo sapiens PE=2 SV=1	43.62	52770.9	6.07	6.8	5	2.71548e+07	2.65821e+07	2.81615e+07	3.0285e+07	3.37277e+07	2.46378e+07	2.78044e+07	2.31369e+07	2.87265e+07	3.55657e+07	2.76005e+07	2.3033e+07	2.31311e+07	2.12045e+07	1.58861e+07	1.5686e+07	1.21867e+07	1.066e+07	1.03808e+07
B4DZG7	B4DZG7_HUMAN	cDNA FLJ50309, highly similar to ADP-ribosylation factor-like protein 1 OS=Homo sapiens PE=2 SV=1	48.22	15546.8	5.24	2.7	1	2.67525e+06	3.04072e+06	2.26944e+06	2.38646e+06	5.05009e+06	4.77791e+06	5.14183e+06	2.84712e+06	1.53205e+06	4.21902e+06	6.79599e+06	4.63986e+06	6.73626e+06	6.007e+06	7.29031e+06	1.41731e+07	8.98711e+06	1.06587e+07	5.47809e+06
B4E1R2	B4E1R2_HUMAN	cDNA FLJ50357, highly similar to Cystathionine gamma-lyase (EC 4.4.1.1) OS=Homo sapiens PE=2 SV=1	80.56	41773.1	6.37	1.3	2	1.95056e+06	2.20752e+06	1.58413e+06	1.78486e+06	5.13912e+06	4.68926e+06	5.05709e+06	2.74661e+06	1.76234e+06	5.89661e+06	5.49273e+06	2.12065e+06	4.30979e+06	6.21181e+06	1.05602e+07	1.71129e+07	1.53544e+07	2.37817e+07	2.4057e+07
B4E363	B4E363_HUMAN	cDNA FLJ50378, highly similar to Phenylalanyl-tRNA synthetase alpha chain (EC 6.1.1.20) OS=Homo sapiens PE=2 SV=1	105.8	54180.8	7.31	3.5	5	3.33076e+07	2.84021e+07	3.15247e+07	3.0387e+07	4.0017e+07	3.17951e+07	3.45293e+07	2.61532e+07	2.55596e+07	3.64913e+07	3.49408e+07	2.56787e+07	2.78677e+07	3.16679e+07	3.3282e+07	2.98163e+07	3.3436e+07	3.59133e+07	4.72137e+07
B4DVB1	B4DVB1_HUMAN	cDNA FLJ50422, highly similar to Medium-chain specific acyl-CoA dehydrogenase, mitochondrial (EC 1.3.99.3) OS=Homo sapiens PE=2 SV=1	83.23	32228.5	8.89	1.4	8	1.74033e+07	2.08193e+07	2.27011e+07	3.07958e+07	3.49896e+07	3.31879e+07	3.50406e+07	3.08042e+07	2.83732e+07	3.35415e+07	8.88311e+07	2.46206e+07	3.20037e+07	3.40743e+07	3.91526e+07	6.41424e+07	7.58629e+07	1.01304e+08	1.0486e+08
B4DFL2	B4DFL2_HUMAN	cDNA FLJ50469, highly similar to Isocitrate dehydrogenase OS=Homo sapiens PE=2 SV=1	83.39	45549.9	7.63	5	17	6.91074e+07	6.53053e+07	7.29613e+07	8.13045e+07	8.90655e+07	7.11188e+07	7.98609e+07	6.39888e+07	6.1265e+07	7.63611e+07	7.82449e+07	6.39999e+07	6.0826e+07	6.16087e+07	5.16236e+07	5.39143e+07	4.36365e+07	4.9022e+07	3.99253e+07
B7Z243	B7Z243_HUMAN	cDNA FLJ50480, highly similar to T-complex protein 1 subunit beta OS=Homo sapiens PE=2 SV=1	948.19	53014.7	6	75.4	50	2.25736e+08	2.26523e+08	2.492e+08	2.90267e+08	3.38778e+08	2.7963e+08	3.29712e+08	2.94249e+08	3.23272e+08	4.14807e+08	3.37051e+08	2.41559e+08	2.28922e+08	2.15322e+08	1.58181e+08	1.81503e+08	1.39918e+08	1.51341e+08	1.517e+08
B4DH02	B4DH02_HUMAN	cDNA FLJ50510, highly similar to Heat shock 70 kDa protein 4 OS=Homo sapiens PE=2 SV=1	190.52	95156.6	5.11	29.3	25	5.96909e+07	6.07179e+07	6.40013e+07	8.70382e+07	1.10729e+08	9.16859e+07	1.21767e+08	9.90759e+07	1.03829e+08	1.44757e+08	1.17426e+08	8.85429e+07	9.32894e+07	1.09961e+08	1.31493e+08	1.51927e+08	1.62868e+08	2.23493e+08	2.39403e+08
B7Z4R3	B7Z4R3_HUMAN	cDNA FLJ50585, highly similar to T-complex protein 1 subunit beta OS=Homo sapiens PE=2 SV=1	889.23	51253.8	6.33	75.7	42	2.38718e+08	2.27109e+08	2.39742e+08	2.70383e+08	3.25403e+08	2.69164e+08	3.09717e+08	2.67291e+08	2.9591e+08	4.11664e+08	3.64663e+08	2.57461e+08	2.32555e+08	2.3074e+08	1.94056e+08	1.89846e+08	1.54712e+08	1.60442e+08	1.61915e+08
B4DSE8	B4DSE8_HUMAN	cDNA FLJ50643, highly similar to Heat shock 70 kDa protein 4 OS=Homo sapiens PE=2 SV=1	111.86	38274.6	4.61	25.4	5	1.81179e+07	2.04302e+07	2.49567e+07	3.21301e+07	3.74326e+07	3.70933e+07	4.45076e+07	4.19561e+07	4.37577e+07	4.88687e+07	3.78017e+07	2.96418e+07	2.99457e+07	3.40594e+07	3.64419e+07	5.84744e+07	5.91209e+07	8.1011e+07	9.56505e+07
B4DSZ6	B4DSZ6_HUMAN	cDNA FLJ50654, highly similar to Isocitrate dehydrogenase OS=Homo sapiens PE=2 SV=1	83.61	36490.2	8.6	22.7	13	6.95033e+07	6.29187e+07	6.67086e+07	7.39512e+07	7.78411e+07	6.48813e+07	7.29116e+07	5.89903e+07	6.02744e+07	7.50099e+07	6.74826e+07	5.62377e+07	5.38563e+07	5.11935e+07	4.2308e+07	4.71027e+07	4.28806e+07	4.78009e+07	4.80292e+07
B7Z6C2	B7Z6C2_HUMAN	cDNA FLJ50663, highly similar to Phosphoglucomutase-1 (EC 5.4.2.2) OS=Homo sapiens PE=2 SV=1	82.06	64052.4	5.63	19.3	5	6.98095e+06	7.49512e+06	7.47476e+06	1.02365e+07	1.3504e+07	1.27839e+07	1.78623e+07	1.61229e+07	1.57676e+07	2.4899e+07	2.30395e+07	1.671e+07	2.10283e+07	2.52849e+07	2.59574e+07	4.11322e+07	3.42103e+07	4.02993e+07	4.82352e+07
B4DW74	B4DW74_HUMAN	cDNA FLJ50711, moderately similar to Ras-related protein Rap-1b OS=Homo sapiens PE=2 SV=1	45.01	16194.3	9.01	3.2	4	3.79873e+07	3.67523e+07	3.60811e+07	4.16239e+07	4.92672e+07	5.00678e+07	7.15634e+07	6.78626e+07	7.6509e+07	1.21678e+08	1.0767e+08	9.41276e+07	9.00127e+07	8.26415e+07	7.20008e+07	8.31706e+07	7.11312e+07	8.42414e+07	8.57884e+07
B7Z7A8	B7Z7A8_HUMAN	cDNA FLJ50722, highly similar to Surfeit locus protein 4 OS=Homo sapiens PE=2 SV=1	50.46	29666.6	9.03	0.3	1	9.53629e+06	8.52558e+06	4.79325e+06	5.60501e+06	1.14538e+07	1.08552e+07	1.21025e+07	7.70588e+06	4.21974e+06	9.41705e+06	1.64466e+07	1.36015e+07	1.75716e+07	1.82352e+07	2.06417e+07	3.73741e+07	1.88025e+07	2.50702e+07	1.80193e+07
B7Z7R0	B7Z7R0_HUMAN	cDNA FLJ50732, highly similar to Guanine nucleotide-binding protein alpha-13 subunit OS=Homo sapiens PE=2 SV=1	45.59	33403.1	6.02	7.1	1	1.46788e+07	1.54621e+07	1.48389e+07	1.71814e+07	1.91517e+07	1.62081e+07	2.27766e+07	1.7629e+07	1.66252e+07	2.70976e+07	2.50252e+07	1.82824e+07	1.90567e+07	2.21844e+07	2.05128e+07	1.67028e+07	1.81199e+07	2.42333e+07	2.4098e+07
B7Z408	B7Z408_HUMAN	cDNA FLJ50790, highly similar to Sorting nexin-2 OS=Homo sapiens PE=2 SV=1	44.18	46196.8	6.75		3	2.43449e+07	2.54263e+07	3.02131e+07	3.99588e+07	4.20545e+07	3.70876e+07	4.63855e+07	3.85192e+07	4.29447e+07	5.06663e+07	3.86684e+07	3.51442e+07	7.51428e+07	3.61079e+07	3.24531e+07	4.29604e+07	4.32441e+07	5.72591e+07	5.38083e+07
B4DVL8	B4DVL8_HUMAN	cDNA FLJ50884, highly similar to Beta-hexosaminidase alpha chain (EC 3.2.1.52) OS=Homo sapiens PE=2 SV=1	48.74	34728.1	4.71	22.6	2	5.38334e+06	5.76919e+06	5.18279e+06	5.68253e+06	7.99319e+06	7.0846e+06	8.55083e+06	7.29601e+06	8.08067e+06	1.01213e+07	9.79469e+06	6.19218e+06	7.47887e+06	1.09341e+07	1.21407e+07	1.12533e+07	1.62042e+07	2.37278e+07	2.70511e+07
B4DYS1	B4DYS1_HUMAN	cDNA FLJ50921, highly similar to Eukaryotic translation initiation factor 3 subunit 10 OS=Homo sapiens PE=2 SV=1	304.65	162720	6.58	24.3	20	8.5644e+07	7.34819e+07	8.59054e+07	9.3466e+07	1.04743e+08	8.78785e+07	1.00269e+08	8.35156e+07	8.74003e+07	1.09282e+08	1.01597e+08	9.86071e+07	9.81716e+07	9.91799e+07	9.32661e+07	9.46749e+07	7.46658e+07	7.17491e+07	4.39927e+07
B4DJX1	B4DJX1_HUMAN	cDNA FLJ50978, highly similar to Dihydrolipoyllysine-residue acetyltransferasecomponent of pyruvate dehydrogenase complex, mitochondrial (EC 2.3.1.12) OS=Homo sapiens PE=2 SV=1	92.55	63056.7	5.54	2.7	13	8.83249e+07	8.23625e+07	8.08171e+07	9.10138e+07	9.15485e+07	7.82225e+07	9.04272e+07	7.34361e+07	8.26515e+07	1.04832e+08	8.42886e+07	7.31402e+07	7.43079e+07	7.8887e+07	7.0816e+07	8.97263e+07	7.76493e+07	7.5187e+07	6.16624e+07
B4DMH3	B4DMH3_HUMAN	cDNA FLJ50992, highly similar to Coronin-1C OS=Homo sapiens PE=2 SV=1	72.99	49974.3	6.58	17.8	4	1.92826e+07	2.16326e+07	2.4476e+07	2.20564e+07	2.89997e+07	2.43486e+07	2.46579e+07	2.28171e+07	2.28553e+07	3.08788e+07	3.27851e+07	2.26031e+07	2.55702e+07	3.36688e+07	3.95807e+07	4.11958e+07	3.92103e+07	3.62258e+07	3.41525e+07
B4DN45	B4DN45_HUMAN	cDNA FLJ50997, highly similar to S-adenosylmethionine synthetase isoform type-2 (EC 2.5.1.6) OS=Homo sapiens PE=2 SV=1	65.79	33172.2	6.76	0.8	3	1.75914e+07	1.90957e+07	2.33139e+07	3.45279e+07	3.38157e+07	2.76153e+07	3.3441e+07	2.78343e+07	2.69789e+07	3.19968e+07	2.65901e+07	2.03895e+07	3.39053e+07	3.60224e+07	4.24499e+07	7.95486e+07	9.27756e+07	1.05327e+08	9.97358e+07
B4DNQ9	B4DNQ9_HUMAN	cDNA FLJ51009, highly similar to Leukotriene A-4 hydrolase (EC 3.3.2.6) OS=Homo sapiens PE=2 SV=1	108.83	57590.4	5.8	6.9	3	1.64638e+07	3.26935e+07	1.92018e+07	2.72715e+07	2.84526e+07	2.27236e+07	3.07268e+07	5.02957e+07	4.77807e+07	6.11813e+07	4.65929e+07	1.84255e+07	1.99979e+07	2.1105e+07	1.99724e+07	2.88713e+07	2.90673e+07	2.69365e+07	2.71234e+07
B4DP70	B4DP70_HUMAN	cDNA FLJ51017, highly similar to ATP-dependent RNA helicase DDX1 (EC 3.6.1.-) (Fragment) OS=Homo sapiens PE=2 SV=1	103.33	59900.4	8.52	12.1	3	1.84578e+07	1.58363e+07	1.47757e+07	1.36327e+07	1.89059e+07	1.466e+07	1.51156e+07	1.06967e+07	8.61035e+06	1.95251e+07	1.74138e+07	1.01087e+07	1.44623e+07	1.80371e+07	1.70195e+07	2.15571e+07	1.89111e+07	2.55012e+07	1.12183e+07
B7Z532	B7Z532_HUMAN	cDNA FLJ51028, highly similar to 60 kDa heat shock protein, mitochondrial OS=Homo sapiens PE=2 SV=1	728.03	26726.2	5.12	71.8	26	4.28123e+08	4.3821e+08	4.85612e+08	5.4e+08	5.50387e+08	4.4552e+08	5.29587e+08	4.79087e+08	5.22286e+08	7.35526e+08	6.55195e+08	6.42542e+08	7.40906e+08	1.00319e+09	9.0063e+08	1.14054e+09	9.59703e+08	9.63577e+08	8.5854e+08
B4DS43	B4DS43_HUMAN	cDNA FLJ51063, highly similar to Dihydrolipoyllysine-residue acetyltransferasecomponent of pyruvate dehydrogenase complex, mitochondrial (EC 2.3.1.12) OS=Homo sapiens PE=2 SV=1	61.68	44856.7	5.87	17.2	4	4.93572e+07	4.71533e+07	5.19238e+07	5.0413e+07	5.74783e+07	4.12046e+07	4.91108e+07	4.22047e+07	4.6042e+07	5.98881e+07	5.31147e+07	4.54686e+07	4.54216e+07	5.02975e+07	4.93422e+07	5.26817e+07	4.30455e+07	4.0103e+07	2.98595e+07
B4DSA8	B4DSA8_HUMAN	cDNA FLJ51067, highly similar to DNA damage-binding protein 1 OS=Homo sapiens PE=2 SV=1	39.89	112974	5.11	1	15	2.99589e+07	3.22257e+07	3.40148e+07	4.53541e+07	5.4681e+07	4.39779e+07	5.35035e+07	4.33297e+07	4.94762e+07	6.03519e+07	5.14915e+07	4.23217e+07	4.4366e+07	4.75903e+07	5.5687e+07	6.68508e+07	5.59509e+07	7.44593e+07	6.67254e+07
B4E2Z2	B4E2Z2_HUMAN	cDNA FLJ51193, highly similar to DNA mismatch repair protein Msh2 OS=Homo sapiens PE=2 SV=1	79.09	98002.2	5.57		3	5.73779e+06	5.27125e+06	4.53087e+06	4.80442e+06	7.5431e+06	5.67034e+06	5.98599e+06	4.40428e+06	3.52291e+06	6.3972e+06	8.34462e+06	5.36438e+06	7.26079e+06	7.03502e+06	8.56913e+06	1.18793e+07	6.34554e+06	6.91198e+06	5.50377e+06
B4E315	B4E315_HUMAN	cDNA FLJ51195, highly similar to Actin, gamma-enteric smooth muscle OS=Homo sapiens PE=2 SV=1	236.05	37561.6	5.36	38.4	18	1.69854e+09	1.26087e+09	1.47772e+09	2.42881e+09	2.65126e+09	1.96042e+09	3.14981e+09	3.20989e+09	3.54863e+09	4.45251e+09	3.47397e+09	3.18581e+09	3.12419e+09	3.12844e+09	3.04347e+09	2.98719e+09	4.05918e+09	5.0811e+09	4.81058e+09
B4DJC8	B4DJC8_HUMAN	cDNA FLJ51215, highly similar to ADP-ribosylation factor 1 OS=Homo sapiens PE=2 SV=1	72.46	18002.3	8.69	67.9	9	8.34599e+07	8.9668e+07	9.4768e+07	1.02938e+08	1.07699e+08	9.51286e+07	1.20082e+08	1.05639e+08	1.41222e+08	1.70326e+08	1.23207e+08	8.84689e+07	1.0629e+08	1.02791e+08	8.32685e+07	1.10622e+08	9.23706e+07	1.02691e+08	9.57143e+07
B4DXI8	B4DXI8_HUMAN	cDNA FLJ51373, highly similar to 26S proteasome non-ATPase regulatory subunit 7 OS=Homo sapiens PE=2 SV=1	75.03	28337	7.11	28.3	3	1.74624e+07	1.63088e+07	2.26935e+07	2.67211e+07	3.21903e+07	3.16086e+07	3.84541e+07	3.32715e+07	3.59322e+07	5.09154e+07	3.54464e+07	2.45442e+07	2.35235e+07	2.38004e+07	2.00575e+07	2.55297e+07	2.39346e+07	2.31915e+07	2.46459e+07
B4E112	B4E112_HUMAN	cDNA FLJ51435, moderately similar to Cofilin-1 OS=Homo sapiens PE=4 SV=1	179.27	12736.5	6.29	63.4	6	2.40472e+08	2.56201e+08	2.60175e+08	2.92527e+08	3.15449e+08	3.17564e+08	3.85765e+08	3.69415e+08	3.83888e+08	6.43406e+08	5.01208e+08	3.92953e+08	4.3229e+08	4.1264e+08	4.06412e+08	4.60673e+08	5.19255e+08	5.31761e+08	6.20654e+08
B4E0B5	B4E0B5_HUMAN	cDNA FLJ51586, moderately similar to Heterogeneous nuclear ribonucleoprotein A1 OS=Homo sapiens PE=2 SV=1	132.57	26665.4	9.78	28	7	6.48868e+07	6.49272e+07	6.7227e+07	4.82401e+07	6.80235e+07	5.76274e+07	5.90484e+07	5.03865e+07	5.76615e+07	7.787e+07	6.48076e+07	2.90816e+07	4.65039e+07	5.92517e+07	2.54757e+07	2.46641e+07	5.62912e+07	2.34174e+07	3.10544e+07
B4DWQ5	B4DWQ5_HUMAN	cDNA FLJ51655, highly similar to Actin-like protein 2 OS=Homo sapiens PE=2 SV=1	55.34	34714	5.51	19.3	9	6.91678e+08	6.17674e+08	6.26221e+08	8.10421e+08	7.08947e+08	8.99145e+08	9.40165e+08	1.4278e+08	1.13419e+08	1.24499e+08	1.00733e+08	1.14032e+08	1.26366e+08	1.2948e+08	8.88792e+07	1.31875e+08	1.68239e+08	1.89698e+08	1.565e+08
B4DHK9	B4DHK9_HUMAN	cDNA FLJ51656, highly similar to Actin-like protein 2 OS=Homo sapiens PE=2 SV=1	58.17	39175.3	5.65	6.5	8	6.76611e+08	6.07352e+08	6.15457e+08	8.0189e+08	7.08237e+08	8.9135e+08	9.34019e+08	1.56352e+08	1.30081e+08	1.44671e+08	1.13219e+08	1.21488e+08	1.33976e+08	1.40947e+08	1.00864e+08	1.44322e+08	1.83195e+08	2.08696e+08	1.74002e+08
B4DXY7	B4DXY7_HUMAN	cDNA FLJ51658, highly similar to 4-trimethylaminobutyraldehyde dehydrogenase (EC 1.2.1.47) OS=Homo sapiens PE=2 SV=1	29.8	47279.6	5.42	10.1	4	1.97939e+07	2.11892e+07	2.41114e+07	3.22991e+07	3.28307e+07	3.0682e+07	3.53394e+07	2.84106e+07	3.49114e+07	4.01265e+07	2.82208e+07	2.77428e+07	2.67541e+07	2.58165e+07	2.46008e+07	3.24949e+07	3.57714e+07	4.61312e+07	4.5789e+07
B4DQI8	B4DQI8_HUMAN	cDNA FLJ51696, highly similar to Ras-related protein Rap-1b OS=Homo sapiens PE=2 SV=1	45.01	18937.7	8.72	4.5	5	3.79873e+07	3.67523e+07	3.60811e+07	4.16239e+07	4.92672e+07	5.00678e+07	7.15634e+07	6.78626e+07	7.6509e+07	1.21678e+08	1.0767e+08	9.41276e+07	9.00127e+07	8.26415e+07	7.20008e+07	8.31706e+07	7.11312e+07	8.42414e+07	8.57884e+07
B4DZB4	B4DZB4_HUMAN	cDNA FLJ51707, highly similar to Heat-shock protein 105 kDa OS=Homo sapiens PE=2 SV=1	55.78	71959.6	8.72	9.1	3	2.26053e+07	2.49522e+07	2.74626e+07	3.55343e+07	4.01184e+07	3.69453e+07	4.24329e+07	3.5585e+07	3.62596e+07	4.13255e+07	3.57421e+07	3.27119e+07	3.02948e+07	3.16212e+07	2.91844e+07	3.75224e+07	4.03956e+07	4.76216e+07	5.25548e+07
B4DE30	B4DE30_HUMAN	cDNA FLJ51711, highly similar to T-complex protein 1 subunit epsilon OS=Homo sapiens PE=2 SV=1	361.2	51967.9	5.37	42.1	14	1.98401e+08	1.78577e+08	1.77706e+08	1.91928e+08	2.42325e+08	2.04103e+08	2.24976e+08	1.98831e+08	2.27046e+08	3.50925e+08	3.41977e+08	2.34715e+08	2.23149e+08	1.98414e+08	1.90385e+08	1.89684e+08	1.4394e+08	1.57674e+08	1.48103e+08
B4DXZ1	B4DXZ1_HUMAN	cDNA FLJ51768, highly similar to Asparagine synthetase (glutamine-hydrolyzing) (EC 6.3.5.4) OS=Homo sapiens PE=2 SV=1	40.39	62513.8	6.59	0.7	2	7.90038e+06	6.69275e+06	6.66445e+06	6.28769e+06	8.66666e+06	5.74581e+06	6.4368e+06	4.45588e+06	4.38826e+06	6.76749e+06	1.06616e+07	5.99834e+06	9.51983e+06	4.25803e+06	3.8226e+06	2.72459e+06	3.74222e+06	3.89025e+06	4.15558e+06
B7Z7U6	B7Z7U6_HUMAN	cDNA FLJ51769, highly similar to Ras GTPase-activating-like protein IQGAP2 (Fragment) OS=Homo sapiens PE=2 SV=1	232.48	160665	5.27	18.3	12	4.49569e+07	4.65793e+07	5.11699e+07	6.48687e+07	7.2554e+07	6.16756e+07	7.02316e+07	5.26153e+07	5.46951e+07	7.05431e+07	5.44461e+07	4.66029e+07	4.89237e+07	4.89381e+07	4.90552e+07	7.70465e+07	5.95005e+07	7.31509e+07	6.50361e+07
B7Z1R5	B7Z1R5_HUMAN	cDNA FLJ51804, highly similar to Vacuolar ATP synthase catalytic subunit A, ubiquitous isoform (EC 3.6.3.14) OS=Homo sapiens PE=2 SV=1	171.88	65036.9	5.47	0.5	22	3.81617e+07	3.957e+07	4.60839e+07	5.47735e+07	5.05014e+07	4.31272e+07	4.98148e+07	4.56956e+07	4.85997e+07	6.20021e+07	5.23022e+07	4.41933e+07	5.5852e+07	6.90003e+07	7.27363e+07	1.04011e+08	1.0299e+08	1.08056e+08	8.92109e+07
B4DFP1	B4DFP1_HUMAN	cDNA FLJ51818, highly similar to Phosphoglucomutase-1 (EC 5.4.2.2) OS=Homo sapiens PE=2 SV=1	125.01	58987.1	5.72	4.1	6	6.98095e+06	7.49512e+06	7.47476e+06	1.02365e+07	1.3504e+07	1.27839e+07	1.78623e+07	1.61229e+07	1.57676e+07	2.4899e+07	2.30395e+07	1.671e+07	2.10283e+07	2.52849e+07	2.59574e+07	4.11322e+07	3.42103e+07	4.02993e+07	4.82352e+07
B7Z3M5	B7Z3M5_HUMAN	cDNA FLJ51870, highly similar to 40S ribosomal protein S3a OS=Homo sapiens PE=2 SV=1	45.58	20451.7	9.88	12.6	8	6.15308e+07	6.25461e+07	7.11529e+07	7.59457e+07	5.94712e+07	5.89068e+07	5.44834e+07	5.60015e+07	4.50681e+07	8.12929e+07	4.94461e+07	5.21904e+07	5.23945e+07	5.42811e+07	4.12324e+07	5.36813e+07	6.07273e+07	5.33089e+07	5.11778e+07
B4DKR1	B4DKR1_HUMAN	cDNA FLJ51884, highly similar to Mitochondrial inner membrane protein OS=Homo sapiens PE=2 SV=1	115.6	82863.8	6.01	17	9	3.66925e+07	3.32174e+07	3.67758e+07	4.62946e+07	4.84849e+07	4.10156e+07	4.64347e+07	4.20404e+07	4.28241e+07	4.5707e+07	3.93008e+07	2.52804e+07	2.55371e+07	2.95664e+07	2.69222e+07	3.61528e+07	3.10977e+07	2.73795e+07	2.70301e+07
B4DN70	B4DN70_HUMAN	cDNA FLJ51902, highly similar to ADP-ribosylation factor 1 OS=Homo sapiens PE=2 SV=1	64.64	19502	8.67	58.2	8	8.34599e+07	8.9668e+07	9.4768e+07	1.02938e+08	1.07699e+08	9.51286e+07	1.20082e+08	1.05639e+08	1.41222e+08	1.70326e+08	1.23207e+08	8.84689e+07	1.0629e+08	1.02791e+08	8.32685e+07	1.10622e+08	9.23706e+07	1.02691e+08	9.57143e+07
B7Z4T3	B7Z4T3_HUMAN	cDNA FLJ51903, highly similar to Stress-70 protein, mitochondrial OS=Homo sapiens PE=2 SV=1	168.22	70193.3	6.01	30.1	16	1.5532e+08	1.52223e+08	1.7113e+08	2.18239e+08	2.52065e+08	2.03267e+08	2.73387e+08	2.17886e+08	2.3695e+08	2.60256e+08	2.18216e+08	1.81448e+08	1.87167e+08	2.40656e+08	2.40173e+08	3.02127e+08	3.03391e+08	3.41309e+08	3.8214e+08
B4DNJ5	B4DNJ5_HUMAN	cDNA FLJ51908, highly similar to Dolichyl-diphosphooligosaccharide--proteinglycosyltransferase 67 kDa subunit (EC 2.4.1.119) OS=Homo sapiens PE=2 SV=1	123.39	43455.8	6.04	47.1	12	9.68464e+07	9.77711e+07	9.48514e+07	1.08128e+08	1.33148e+08	1.11961e+08	1.25354e+08	1.12942e+08	1.3479e+08	1.59506e+08	1.36913e+08	1.11926e+08	1.19974e+08	1.43662e+08	1.46054e+08	1.83122e+08	1.53248e+08	1.70544e+08	1.37162e+08
B4DNJ6	B4DNJ6_HUMAN	cDNA FLJ51909, highly similar to Serine-threonine kinase receptor-associatedprotein OS=Homo sapiens PE=2 SV=1	73.44	40094.8	5.14	0.6	2	2.01548e+07	2.15083e+07	2.29656e+07	2.5012e+07	2.23846e+07	2.46749e+07	2.62781e+07	2.14136e+07	1.85402e+07	2.38969e+07	2.09918e+07	2.11683e+07	1.88028e+07	2.10944e+07	1.68873e+07	2.08845e+07	2.1824e+07	1.89269e+07	1.60948e+07
B4DPW9	B4DPW9_HUMAN	cDNA FLJ51929, highly similar to Plastin-3 OS=Homo sapiens PE=2 SV=1	53.03	68069.8	5.45	16.1	5	6.069e+07	6.04744e+07	6.22865e+07	8.18508e+07	9.65655e+07	8.43183e+07	1.03839e+08	9.78287e+07	9.99002e+07	1.19352e+08	1.03391e+08	9.08137e+07	8.73495e+07	9.73667e+07	8.91746e+07	1.14546e+08	1.06261e+08	1.16419e+08	1.16227e+08
B4DMQ5	B4DMQ5_HUMAN	cDNA FLJ51998, highly similar to Ras-related protein Rab-2A OS=Homo sapiens PE=2 SV=1	92.66	20948.4	5.75	8.5	5	2.87371e+07	2.74393e+07	2.41385e+07	2.83904e+07	3.72254e+07	3.97535e+07	5.69809e+07	5.80369e+07	7.43959e+07	9.78309e+07	8.06538e+07	6.37267e+07	6.91202e+07	6.32825e+07	5.60113e+07	7.49179e+07	6.1161e+07	6.73137e+07	4.87354e+07
B4DMT8	B4DMT8_HUMAN	cDNA FLJ52118, highly similar to 14-3-3 protein theta OS=Homo sapiens PE=2 SV=1	167.2	24050	4.77	50.5	16	1.00429e+08	6.73579e+07	7.70217e+07	9.00061e+07	9.7179e+07	9.9641e+07	1.17918e+08	5.40788e+07	4.70904e+07	7.02104e+07	6.34891e+07	6.3991e+07	6.63543e+07	6.45427e+07	5.5757e+07	8.59435e+07	8.45281e+07	7.8266e+07	6.00816e+07
B4DE02	B4DE02_HUMAN	cDNA FLJ52120, highly similar to Annexin A4 OS=Homo sapiens PE=2 SV=1	81.16	34665.5	5.65	11.9	1	9.93289e+06	1.33425e+07	1.29054e+07	1.15735e+07	1.54291e+07	1.29233e+07	1.36821e+07	9.50013e+06	7.00487e+06	1.65612e+07	2.51627e+07	2.21267e+07	1.77853e+07	1.62824e+07	2.23898e+07	1.45212e+07	1.87541e+07	1.95445e+07	2.06409e+07
B4DDR3	B4DDR3_HUMAN	cDNA FLJ52148, highly similar to Apoptosis inhibitor 5 OS=Homo sapiens PE=2 SV=1	52.53	37598.8	8.74	19.6	1	1.59562e+07	9.88903e+06	1.27055e+07	1.74586e+07	1.50234e+07	1.53918e+07	2.00348e+07	1.46431e+07	1.89024e+07	2.16085e+07	1.42861e+07	1.17255e+07	1.20641e+07	1.19349e+07	1.07451e+07	1.75028e+07	2.09091e+07	2.61118e+07	2.2978e+07
B4DV51	B4DV51_HUMAN	cDNA FLJ52168, highly similar to GTP-binding nuclear protein Ran OS=Homo sapiens PE=2 SV=1	29.76	14835.6	5.89	38.3	2	1.04993e+08	1.16126e+08	1.20848e+08	1.30388e+08	1.54009e+08	1.42018e+08	1.54826e+08	1.49659e+08	1.60283e+08	2.13309e+08	1.75711e+08	1.45681e+08	1.63247e+08	1.53601e+08	1.23215e+08	1.28097e+08	1.42955e+08	1.48839e+08	1.71538e+08
B4DVB3	B4DVB3_HUMAN	cDNA FLJ52207, highly similar to HLA class I histocompatibility antigen, B-7 alpha chain OS=Homo sapiens PE=2 SV=1	111.01	22953.2	5.84	30.8	3	3.56214e+07	3.72489e+07	3.69479e+07	3.70069e+07	4.48377e+07	4.02918e+07	4.78752e+07	4.3149e+07	4.64305e+07	6.00321e+07	5.02637e+07	5.01285e+07	4.47687e+07	5.75347e+07	5.58827e+07	7.89353e+07	7.85361e+07	8.54596e+07	6.93532e+07
B4DVX9	B4DVX9_HUMAN	cDNA FLJ52283, highly similar to HLA class I histocompatibility antigen, A-3 alpha chain OS=Homo sapiens PE=2 SV=1	52.04	17451.6	9.56	24	2	4.31684e+07	4.46608e+07	4.42218e+07	4.67194e+07	5.31787e+07	5.16068e+07	5.52141e+07	5.53452e+07	6.19775e+07	7.49305e+07	6.37343e+07	6.83191e+07	5.75954e+07	6.38739e+07	5.44092e+07	7.67254e+07	6.63245e+07	6.59132e+07	6.7512e+07
B4DPJ8	B4DPJ8_HUMAN	cDNA FLJ52344, highly similar to T-complex protein 1 subunit zeta OS=Homo sapiens PE=2 SV=1	668.42	55289	6.02	51.4	28	2.38223e+08	2.3604e+08	2.55199e+08	2.84197e+08	2.99938e+08	2.51149e+08	2.94529e+08	2.67848e+08	2.90646e+08	3.68768e+08	2.87924e+08	2.3261e+08	2.13306e+08	2.06385e+08	1.58289e+08	1.88498e+08	1.37548e+08	1.10541e+08	8.9933e+07
B4DYZ6	B4DYZ6_HUMAN	cDNA FLJ52369, highly similar to Nuclear pore complex protein Nup214 OS=Homo sapiens PE=2 SV=1	55.13	88014.1	6.36	0.9	1	1.72832e+07	1.5354e+07	1.81195e+07	2.00923e+07	2.46773e+07	2.72516e+07	3.2688e+07	3.29408e+07	3.59745e+07	4.40138e+07	3.44907e+07	3.88917e+07	3.42521e+07	2.72326e+07	1.99917e+07	2.28775e+07	2.24657e+07	2.44007e+07	1.98986e+07
B7Z2S2	B7Z2S2_HUMAN	cDNA FLJ52427, highly similar to AMP deaminase 3 (EC 3.5.4.6) OS=Homo sapiens PE=2 SV=1	70.06	71575.7	6.5		1	2.17047e+06	1.2504e+06	1.44484e+06	1.90636e+06	2.00103e+06		1.70172e+06		1.62229e+06	324131	1.30018e+06	516311	1.627e+06	2.70093e+06	4.23814e+06	4.23433e+06	4.20871e+06	4.71601e+06	3.94447e+06
B4DVZ8	B4DVZ8_HUMAN	cDNA FLJ52432, highly similar to Leukotriene A-4 hydrolase (EC 3.3.2.6) OS=Homo sapiens PE=2 SV=1	123.31	64245.6	5.56	10.2	3	1.64638e+07	3.26935e+07	1.92018e+07	2.72715e+07	2.84526e+07	2.27236e+07	3.07268e+07	5.02957e+07	4.77807e+07	6.11813e+07	4.65929e+07	1.84255e+07	1.99979e+07	2.1105e+07	1.99724e+07	2.88713e+07	2.90673e+07	2.69365e+07	2.71234e+07
B4E2Y4	B4E2Y4_HUMAN	cDNA FLJ52462, moderately similar to Mus musculus proteasome (prosome, macropain) 26S subunit, non-ATPase, 8 (Psmd8), mRNA OS=Homo sapiens PE=2 SV=1	41.88	23946.5	8.94	5.1	4	4.54667e+07	3.21828e+07	3.50106e+07	4.54644e+07	5.92701e+07	5.65353e+07	7.36877e+07	6.53386e+07	7.69276e+07	9.42491e+07	7.56286e+07	5.69024e+07	5.05302e+07	4.09417e+07	2.93084e+07	2.64833e+07	2.07866e+07	1.39175e+07	1.03482e+07
B4DRZ7	B4DRZ7_HUMAN	cDNA FLJ52463, highly similar to ATP-dependent RNA helicase DDX19A (EC 3.6.1.-) OS=Homo sapiens PE=2 SV=1	40.03	44302.8	8.49	7.5	1	3.55741e+06	3.98952e+06	5.20896e+06	3.9361e+06	5.37788e+06	5.16046e+06	5.25774e+06	3.55974e+06	2.12208e+06		4.46968e+06	3.01187e+06	3.57302e+06	5.75988e+06	3.58176e+06	1.94123e+06		1.69441e+06	1.27721e+06
B4DL60	B4DL60_HUMAN	cDNA FLJ52516, moderately similar to Basigin OS=Homo sapiens PE=2 SV=1	47.75	16573.8	6.41	17.5	2	2.99255e+07	2.88072e+07	3.55107e+07	4.67422e+07	5.66621e+07	6.10558e+07	8.44313e+07	8.24934e+07	9.31791e+07	1.21637e+08	8.28837e+07	7.08975e+07	7.53852e+07	7.42618e+07	7.32106e+07	9.97572e+07	1.10556e+08	1.30447e+08	1.49141e+08
B4DIV0	B4DIV0_HUMAN	cDNA FLJ52546, highly similar to Beta-soluble NSF attachment protein OS=Homo sapiens PE=2 SV=1	38.28	34368.9	5.41	6.3	1	6.15112e+06	5.60619e+06	6.99981e+06	7.66912e+06	1.0439e+07	8.17146e+06	9.94484e+06	7.13201e+06	4.11458e+06	8.38672e+06	1.51581e+07	1.44601e+07	9.74135e+06	1.12641e+07	1.36596e+07	9.54265e+06	1.28989e+07	9.98117e+06	9.2478e+06
B4DT05	B4DT05_HUMAN	cDNA FLJ52667, highly similar to HLA class I histocompatibility antigen, alpha chain H OS=Homo sapiens PE=2 SV=1	61.36	32852.1	6.56	8.5	1	5.02075e+07	5.34313e+07	5.37908e+07	4.28279e+07	6.48929e+07	5.42613e+07	6.41521e+07	5.06515e+07	5.99081e+07	8.02663e+07	6.2793e+07	6.96006e+07	5.75624e+07	7.96219e+07	8.30364e+07	1.16659e+08	1.12137e+08	1.25623e+08	1.06875e+08
B4DL31	B4DL31_HUMAN	cDNA FLJ52681, highly similar to HLA class I histocompatibility antigen, alpha chain E OS=Homo sapiens PE=2 SV=1	46.07	44663	6.03	9.5
B4DMP8	B4DMP8_HUMAN	cDNA FLJ52694, moderately similar to Developmentally-regulated GTP-binding protein 2 OS=Homo sapiens PE=2 SV=1	40.66	23063.4	7.59	2.5	1	8.62582e+06	7.67321e+06	8.83242e+06	9.08803e+06	1.21998e+07	1.05174e+07	1.08435e+07	7.91951e+06	8.34869e+06	1.26086e+07	1.16829e+07	5.81418e+06	6.44213e+06	1.07443e+07	1.16196e+07	1.35225e+07	9.86521e+06	1.16625e+07	1.02811e+07
B4DUA0	B4DUA0_HUMAN	cDNA FLJ52759, highly similar to Plastin-2 OS=Homo sapiens PE=2 SV=1	174.4	21949.2	5.31	56.6	8	1.05883e+08	1.04501e+08	1.17548e+08	1.3874e+08	1.72005e+08	1.56406e+08	1.81575e+08	1.6466e+08	1.68738e+08	2.30213e+08	1.93581e+08	1.57941e+08	1.5524e+08	1.90738e+08	1.97528e+08	2.72611e+08	2.4422e+08	2.81159e+08	2.98644e+08
B4DVS7	B4DVS7_HUMAN	cDNA FLJ52778, highly similar to Serine/threonine-protein kinase 25 (EC 2.7.11.1) OS=Homo sapiens PE=2 SV=1	91.9	39778.7	8.91	3.1	6	3.83594e+07	3.89723e+07	2.97513e+07	4.12302e+07	5.63371e+07	4.27328e+07	3.62521e+07	4.31301e+07	4.80184e+07	5.56748e+07	5.49642e+07	4.13222e+07	4.30053e+07	4.47217e+07	3.20963e+07	4.29841e+07	3.28912e+07	3.03504e+07	3.89938e+07
B4DWC6	B4DWC6_HUMAN	cDNA FLJ52787, highly similar to Guanine nucleotide-binding protein subunitbeta 2-like 1 OS=Homo sapiens PE=2 SV=1	39.53	17641.8	9.44	43.8	3	4.80217e+07	5.06236e+07	5.6905e+07	6.95811e+07	7.04493e+07	7.28795e+07	8.97464e+07	8.52427e+07	9.66701e+07	1.15904e+08	8.18389e+07	7.16599e+07	8.26149e+07	7.50592e+07	6.67606e+07	9.03877e+07	8.80231e+07	1.05745e+08	8.71936e+07
B4DXM1	B4DXM1_HUMAN	cDNA FLJ52799 OS=Homo sapiens PE=2 SV=1	48.19	35426.8	5.85	8.2	1	5.76241e+06	4.94985e+06	4.96488e+06	5.61047e+06	6.99827e+06	5.49941e+06	5.9526e+06	5.04675e+06	5.69542e+06	1.06116e+07	9.33363e+06	9.22666e+06	8.19904e+06	1.1011e+07	1.34376e+07	1.16306e+07	1.24428e+07	9.95929e+06	9.44576e+06
B4E335	B4E335_HUMAN	cDNA FLJ52842, highly similar to Actin, cytoplasmic 1 OS=Homo sapiens PE=2 SV=1	723.56	39542.7	5.4	76.4	46	2.89891e+09	3.06943e+09	3.46677e+09	4.70385e+09	5.43029e+09	5.14876e+09	6.43095e+09	6.11765e+09	6.66889e+09	8.09966e+09	6.58438e+09	5.47487e+09	5.59438e+09	5.83708e+09	5.10764e+09	6.7243e+09	6.14899e+09	7.06679e+09	6.738e+09
B4E386	B4E386_HUMAN	cDNA FLJ52847, highly similar to Tubulin beta-6 chain OS=Homo sapiens PE=2 SV=1	249.39	34288.5	4.75	28.7	21	1.94671e+09	1.96393e+09	2.06993e+09	2.37557e+09	2.63549e+09	2.33846e+09	2.76257e+09	2.5914e+09	2.92945e+09	3.54658e+09	2.71547e+09	2.16854e+09	2.29459e+09	2.18138e+09	1.80761e+09	2.31547e+09	1.90698e+09	2.1327e+09	1.99789e+09
B4DIH5	B4DIH5_HUMAN	cDNA FLJ52928, highly similar to COP9 signalosome complex subunit 2 OS=Homo sapiens PE=2 SV=1	37.2	44485.5	5.58	0.1	1	1.8932e+07	1.63187e+07	2.23241e+07	2.74496e+07	2.47698e+07	2.04879e+07	2.80982e+07	2.36768e+07	2.51321e+07	2.59187e+07	2.08875e+07	1.65058e+07	2.24921e+07	1.76822e+07	1.84328e+07	2.38485e+07	2.01963e+07	2.27111e+07	1.82098e+07
B4DZZ8	B4DZZ8_HUMAN	cDNA FLJ52943, highly similar to Zinc transporter SLC39A7 OS=Homo sapiens PE=2 SV=1	50.8	39859.4	6.46	0.8	1	1.21512e+07	8.50255e+06	1.07631e+07	1.06902e+07	1.09422e+07	1.0011e+07	1.05799e+07	7.13887e+06	6.54677e+06	7.33043e+06	7.166e+06	6.43753e+06	6.93863e+06	6.32597e+06	4.88882e+06	6.2125e+06	4.97679e+06	4.0218e+06	1.77607e+06
B4DHR1	B4DHR1_HUMAN	cDNA FLJ53009, highly similar to Calreticulin OS=Homo sapiens PE=2 SV=1	365.79	24442.9	4.91	70.8	15	2.95713e+08	2.92432e+08	3.6133e+08	4.875e+08	4.96242e+08	4.8658e+08	5.32914e+08	4.92886e+08	4.46607e+08	5.22556e+08	5.07391e+08	4.30872e+08	4.06792e+08	5.2139e+08	4.77529e+08	5.89879e+08	6.07977e+08	5.55281e+08	6.72398e+08
B4DEK7	B4DEK7_HUMAN	cDNA FLJ53028, highly similar to Ras-related protein Rab-8A OS=Homo sapiens PE=2 SV=1	89.21	23720	8.35	20.3	4	9.97579e+07	9.35251e+07	9.56719e+07	1.11393e+08	1.32019e+08	1.36783e+08	2.06072e+08	1.15297e+08	2.46292e+08	3.087e+08	2.51106e+08	2.27269e+08	2.3966e+08	2.15726e+08	1.76946e+08	2.48475e+08	1.99463e+08	1.94589e+08	1.43592e+08
B4DN39	B4DN39_HUMAN	cDNA FLJ53065, highly similar to T-complex protein 1 subunit zeta OS=Homo sapiens PE=2 SV=1	408.09	43343.7	6.19	46.8	24	2.35481e+08	2.29608e+08	2.48817e+08	2.43294e+08	2.84402e+08	2.29266e+08	2.57565e+08	2.26686e+08	2.46363e+08	3.29286e+08	2.85764e+08	1.97678e+08	2.06876e+08	2.12762e+08	1.83136e+08	2.08975e+08	1.40537e+08	1.36358e+08	1.21348e+08
B4DVV3	B4DVV3_HUMAN	cDNA FLJ53218, highly similar to Homo sapiens SAC1 suppressor of actin mutations 1-like (SACM1L), mRNA OS=Homo sapiens PE=2 SV=1	31.7	55976.1	6.74	0.5	2	1.76064e+07	1.92969e+07	2.07479e+07	2.26173e+07	2.60403e+07	2.01469e+07	2.29779e+07	1.93421e+07	2.44472e+07	2.81513e+07	1.81858e+07	9.84098e+06	1.24388e+07	1.13672e+07	1.02143e+07	1.39238e+07	9.61737e+06	9.65232e+06	8.92307e+06
B4DF00	B4DF00_HUMAN	cDNA FLJ53308, highly similar to 2-oxoglutarate dehydrogenase E1 component, mitochondrial (EC 1.2.4.2) OS=Homo sapiens PE=2 SV=1	82.73	111596	6.43	12.2	8	2.60907e+07	2.34894e+07	2.89558e+07	2.98123e+07	4.19992e+07	3.16132e+07	3.46597e+07	2.38475e+07	2.31132e+07	3.45141e+07	3.15288e+07	2.16457e+07	2.34663e+07	2.48057e+07	3.20851e+07	3.45717e+07	2.54612e+07	3.07389e+07	3.13474e+07
B7Z1V9	B7Z1V9_HUMAN	cDNA FLJ53310, highly similar to Puromycin-sensitive aminopeptidase (EC 3.4.11.-) OS=Homo sapiens PE=2 SV=1	47.81	53403.6	6.25	10.6	7	1.92336e+07	1.96819e+07	2.42634e+07	3.04457e+07	3.52188e+07	3.03614e+07	3.96911e+07	3.39752e+07	3.20205e+07	4.21142e+07	4.05784e+07	3.16262e+07	3.23881e+07	3.72325e+07	3.84576e+07	4.96158e+07	4.88722e+07	6.386e+07	6.17599e+07
B7Z382	B7Z382_HUMAN	cDNA FLJ53335, highly similar to Cytosolic purine 5'-nucleotidase (EC 3.1.3.5) OS=Homo sapiens PE=2 SV=1	45.19	61857.8	5.48	5.3	3	9.35669e+06	8.16128e+06	7.38088e+06	9.63433e+06	1.30578e+07	8.94568e+06	9.56133e+06	6.32945e+06	7.65648e+06	1.27533e+07	1.23492e+07	9.05019e+06	9.79159e+06	1.29323e+07	1.8184e+07	2.09473e+07	1.78967e+07	2.18321e+07	2.04311e+07
B7Z463	B7Z463_HUMAN	cDNA FLJ53354, highly similar to Puromycin-sensitive aminopeptidase (EC 3.4.11.-) OS=Homo sapiens PE=2 SV=1	101.9	95083.1	5.22	4.8	5	2.19295e+07	2.31746e+07	2.7757e+07	3.38069e+07	4.12919e+07	3.44582e+07	4.34604e+07	3.64457e+07	3.86984e+07	5.05743e+07	4.60354e+07	3.78195e+07	3.90137e+07	4.18524e+07	4.12526e+07	5.065e+07	5.11268e+07	6.73611e+07	7.15343e+07
B4DM22	B4DM22_HUMAN	cDNA FLJ53357, highly similar to 26S proteasome non-ATPase regulatory subunit 2 OS=Homo sapiens PE=2 SV=1	372.83	99991.6	5.05	26.3	24	9.53999e+07	8.7738e+07	1.03238e+08	1.27986e+08	1.4612e+08	1.51636e+08	1.8015e+08	1.62716e+08	1.60096e+08	2.2085e+08	1.88394e+08	1.6699e+08	1.45327e+08	1.15885e+08	9.09279e+07	8.67111e+07	6.80318e+07	6.3843e+07	4.4266e+07
B4DGN8	B4DGN8_HUMAN	cDNA FLJ53377, highly similar to Procollagen-lysine, 2-oxoglutarate 5-dioxygenase 1 (EC 1.14.11.4) OS=Homo sapiens PE=2 SV=1	55.05	79919.4	6.54		3	2.16307e+07	2.24566e+07	2.21375e+07	2.33269e+07	1.57487e+07	2.74916e+07	3.21663e+07	2.68642e+07	2.95978e+07	4.27428e+07	4.19841e+07	2.97913e+07	3.31975e+07	3.64778e+07	4.06985e+07	1.98419e+07	3.05973e+07	5.63578e+07	6.63517e+07
B7Z2M7	B7Z2M7_HUMAN	cDNA FLJ53380, highly similar to Kinesin heavy chain isoform 5A OS=Homo sapiens PE=2 SV=1	45.86	107957	5.56		2	1.53296e+07	1.6388e+07	1.87644e+07	1.97127e+07	2.17713e+07	1.79525e+07	1.85928e+07	1.47628e+07	1.49963e+07	1.67094e+07	1.82871e+07	1.4242e+07	1.33974e+07	1.73795e+07	1.83972e+07	2.19087e+07	1.6741e+07	2.08222e+07	1.69968e+07
B4DL67	B4DL67_HUMAN	cDNA FLJ53392, highly similar to Ubiquitin-activating enzyme E1 OS=Homo sapiens PE=2 SV=1	310.03	68578.3	6.01	42.3	25	2.6426e+08	2.60273e+08	3.14129e+08	3.81976e+08	4.29547e+08	3.85905e+08	4.39549e+08	3.87896e+08	3.89735e+08	4.64203e+08	3.85739e+08	3.2167e+08	3.43066e+08	3.92582e+08	4.04032e+08	5.55174e+08	5.79629e+08	8.13409e+08	7.98544e+08
B4E3I4	B4E3I4_HUMAN	cDNA FLJ53432, highly similar to DNA mismatch repair protein MSH6 OS=Homo sapiens PE=2 SV=1	51.77	121341	6.42	4.3	1	6.77842e+06	5.02171e+06	5.20003e+06	6.95555e+06	7.03659e+06	5.26003e+06	5.14959e+06	3.46507e+06	3.77123e+06	4.89116e+06	5.5358e+06	3.83039e+06	3.52608e+06	4.49408e+06	4.14452e+06	4.97428e+06	2.23988e+06	2.34367e+06	2.28376e+06
B4DXN6	B4DXN6_HUMAN	cDNA FLJ53461, highly similar to Eukaryotic translation initiation factor 3 subunit 9 OS=Homo sapiens PE=2 SV=1	125.12	77576	5.64		15	8.64322e+07	8.21923e+07	9.20495e+07	1.06868e+08	1.09475e+08	9.68669e+07	1.02582e+08	9.41022e+07	1.10147e+08	1.32507e+08	1.05676e+08	9.65266e+07	1.02577e+08	1.06635e+08	1.03379e+08	1.21968e+08	9.90739e+07	1.00622e+08	7.05032e+07
B4DEG8	B4DEG8_HUMAN	cDNA FLJ53464, highly similar to Threonyl-tRNA synthetase, cytoplasmic (EC 6.1.1.3) OS=Homo sapiens PE=2 SV=1	74.97	87775	6.34	0.3	20	5.53327e+07	6.21043e+07	6.8564e+07	9.58681e+07	1.05393e+08	8.87834e+07	9.85199e+07	8.48941e+07	8.65123e+07	1.04539e+08	8.3722e+07	7.35046e+07	7.42641e+07	8.03296e+07	8.06178e+07	1.23719e+08	1.2105e+08	1.35514e+08	1.11872e+08
B4E170	B4E170_HUMAN	cDNA FLJ53485, highly similar to Autophagy-related protein 7 OS=Homo sapiens PE=2 SV=1	37.86	69588	6.05		1	5.10096e+06	4.35386e+06	4.56526e+06	4.82105e+06	6.72251e+06	5.0354e+06	4.54224e+06	3.28469e+06	4.36673e+06	6.43497e+06	6.49522e+06	3.46958e+06	4.98768e+06	5.72811e+06	6.68488e+06	8.30976e+06	6.22992e+06	8.27419e+06	7.90936e+06
B4DY08	B4DY08_HUMAN	cDNA FLJ53542, highly similar to Heterogeneous nuclear ribonucleoproteins C OS=Homo sapiens PE=2 SV=1	112.31	32066	8.8	26.4	8	1.82888e+08	1.51226e+08	1.63834e+08	1.76396e+08	1.64684e+08	1.55764e+08	1.46169e+08	1.29155e+08	1.13786e+08	1.5051e+08	1.29429e+08	1.30947e+08	1.09278e+08	1.04753e+08	6.88155e+07	7.23552e+07	6.41223e+07	4.79274e+07	6.61331e+07
B4DJ98	B4DJ98_HUMAN	cDNA FLJ53558, highly similar to Protein disulfide-isomerase A3 (EC 5.3.4.1) OS=Homo sapiens PE=1 SV=1	356.4	51874	5.64	38.6	26	3.88381e+08	3.9768e+08	4.57675e+08	5.91809e+08	6.20133e+08	5.96367e+08	6.85511e+08	6.29698e+08	6.48148e+08	7.97474e+08	6.75016e+08	6.7663e+08	6.76643e+08	6.46063e+08	5.80343e+08	7.10135e+08	6.93467e+08	7.52634e+08	8.23066e+08
B7Z8F3	B7Z8F3_HUMAN	cDNA FLJ53587, highly similar to Surfeit locus protein 4 OS=Homo sapiens PE=2 SV=1	50.46	29551.4	8.86	0.1	1	9.53629e+06	8.52558e+06	4.79325e+06	5.60501e+06	1.14538e+07	1.08552e+07	1.21025e+07	7.70588e+06	4.21974e+06	9.41705e+06	1.64466e+07	1.36015e+07	1.75716e+07	1.82352e+07	2.06417e+07	3.73741e+07	1.88025e+07	2.50702e+07	1.80193e+07
B7Z6P1	B7Z6P1_HUMAN	cDNA FLJ53662, highly similar to Actin, alpha skeletal muscle OS=Homo sapiens PE=2 SV=1	332.46	38896.2	5.23	2.6	37	1.81914e+09	1.89625e+09	2.10004e+09	2.84201e+09	3.17418e+09	3.14877e+09	3.84181e+09	3.71128e+09	4.1368e+09	5.01524e+09	3.82331e+09	3.22701e+09	3.41433e+09	3.37131e+09	2.94781e+09	4.12064e+09	3.97142e+09	5.02481e+09	4.88941e+09
B4DWU3	B4DWU3_HUMAN	cDNA FLJ53673, highly similar to Palmitoyl-protein thioesterase 1 (EC 3.1.2.22) OS=Homo sapiens PE=2 SV=1	65.48	26265.3	6.08	2.5	1	6.40179e+06	6.78402e+06	5.11636e+06	5.81401e+06	6.17422e+06	9.38415e+06	1.50472e+07	1.61302e+07	2.19755e+07	2.80756e+07	1.83638e+07	1.3317e+07	1.39297e+07	1.45459e+07	1.38493e+07	1.93048e+07	2.08832e+07	1.83875e+07	2.11664e+07
B7Z8A7	B7Z8A7_HUMAN	cDNA FLJ53686, highly similar to Annexin A6 OS=Homo sapiens PE=2 SV=1	312.08	72690.1	5.42	47.7	31	8.92926e+07	8.85764e+07	6.54679e+07	8.00643e+07	1.47712e+08	1.22015e+08	1.43316e+08	1.35703e+08	1.45831e+08	1.89335e+08	1.6509e+08	1.73072e+08	1.41947e+08	1.50122e+08	1.45794e+08	1.60806e+08	1.59936e+08	2.07731e+08	2.42108e+08
B7Z992	B7Z992_HUMAN	cDNA FLJ53698, highly similar to Gelsolin OS=Homo sapiens PE=2 SV=1	130.99	79067.8	5.77	0.5	10	3.81569e+07	3.80925e+07	4.76529e+07	6.23467e+07	6.86111e+07	6.87912e+07	8.90427e+07	7.0555e+07	6.38887e+07	7.33399e+07	6.31111e+07	6.30224e+07	6.30889e+07	6.25288e+07	5.47589e+07	8.06139e+07	9.22479e+07	1.1695e+08	1.29391e+08
B4DQK4	B4DQK4_HUMAN	cDNA FLJ53743, highly similar to Tubulin alpha-3 chain OS=Homo sapiens PE=2 SV=1	668.72	43272.3	5.12	49.6	33	2.19204e+09	2.30109e+09	2.54374e+09	2.94493e+09	3.24814e+09	2.72656e+09	3.30556e+09	3.09189e+09	3.358e+09	3.95252e+09	3.16809e+09	2.50322e+09	2.60768e+09	2.712e+09	2.37273e+09	2.91236e+09	2.52892e+09	2.81142e+09	2.4898e+09
B4DNX1	B4DNX1_HUMAN	cDNA FLJ53752, highly similar to Heat shock 70 kDa protein 1 OS=Homo sapiens PE=2 SV=1	100.56	45270.2	5.55	17.5	5	3.63639e+08	3.56407e+08	4.08719e+08	5.32325e+08	5.02958e+08	5.02306e+08	6.17399e+08	7.75928e+08	7.85111e+08	9.02117e+08	7.15291e+08	6.36329e+08	6.30407e+08	6.66083e+08	6.05706e+08	8.94574e+08	9.92046e+08	1.1107e+09	1.07816e+09
B4DQI9	B4DQI9_HUMAN	cDNA FLJ53854, highly similar to Vacuolar ATP synthase subunit B, brain isoform (EC 3.6.3.14) OS=Homo sapiens PE=2 SV=1	48.84	31796	5.17	15.1	5	3.21718e+07	3.3903e+07	3.7005e+07	4.00878e+07	4.92185e+07	3.75731e+07	4.10267e+07	3.17485e+07	3.69193e+07	5.19573e+07	5.17802e+07	3.5074e+07	4.08982e+07	6.2546e+07	8.63078e+07	9.81724e+07	8.54939e+07	1.07175e+08	8.15958e+07
B7Z2V6	B7Z2V6_HUMAN	cDNA FLJ53889, highly similar to Vacuolar ATP synthase catalytic subunit A, ubiquitous isoform (EC 3.6.3.14) OS=Homo sapiens PE=2 SV=1	228.56	37840.9	5.29	49.1	13	3.95274e+07	3.89637e+07	4.58832e+07	5.20371e+07	4.89383e+07	4.43218e+07	4.9578e+07	4.64751e+07	4.80747e+07	6.0616e+07	5.21155e+07	4.58583e+07	5.7695e+07	6.75306e+07	7.11776e+07	1.04385e+08	1.04616e+08	1.10113e+08	9.38408e+07
B4DUM2	B4DUM2_HUMAN	cDNA FLJ53891, highly similar to Adenylosuccinate lyase (EC 4.3.2.2) OS=Homo sapiens PE=2 SV=1	47.08	34874.9	6.62	2	1	7.85701e+06	8.2799e+06	4.35618e+06	5.43949e+06	8.47967e+06	9.24473e+06	8.56544e+06	5.11989e+06	4.06802e+06	1.15039e+07	1.78509e+07	1.44975e+07	1.21278e+07	9.76785e+06	1.40701e+07	8.81464e+06	9.09234e+06	6.80235e+06	8.35583e+06
B4DRH0	B4DRH0_HUMAN	cDNA FLJ53908, highly similar to Histone-binding protein RBBP4 OS=Homo sapiens PE=2 SV=1	39.98	43740.1	4.8	10.8	4	4.41542e+07	4.30523e+07	4.23824e+07	5.62417e+07	5.82341e+07	4.97168e+07	5.79734e+07	4.80739e+07	4.93492e+07	5.91244e+07	5.56621e+07	4.77069e+07	4.46587e+07	4.6479e+07	3.7995e+07	5.01886e+07	3.90511e+07	3.61893e+07	3.99257e+07
B4DVA7	B4DVA7_HUMAN	cDNA FLJ53927, highly similar to Beta-hexosaminidase alpha chain (EC 3.2.1.52) OS=Homo sapiens PE=2 SV=1	81.86	62430.1	5.13	3.4	5	5.61421e+06	7.07189e+06	6.70989e+06	8.83836e+06	1.11369e+07	1.14643e+07	1.32128e+07	1.09566e+07	1.27255e+07	1.50408e+07	1.36548e+07	9.38518e+06	8.74132e+06	1.24506e+07	1.20284e+07	1.63166e+07	1.92419e+07	2.63141e+07	2.90483e+07
B4E2B5	B4E2B5_HUMAN	cDNA FLJ53959, highly similar to Mitochondrial inner membrane protein OS=Homo sapiens PE=2 SV=1	70.84	43536.1	9.28	20	2	2.08182e+07	2.20953e+07	2.44962e+07	2.54976e+07	3.02541e+07	2.47152e+07	2.89199e+07	2.22482e+07	2.54239e+07	2.92531e+07	2.28898e+07	1.93345e+07	1.97288e+07	1.83381e+07	1.6602e+07	1.76988e+07	1.60679e+07	1.69731e+07	1.33632e+07
B4DDZ5	B4DDZ5_HUMAN	cDNA FLJ53969, highly similar to Trifunctional enzyme subunit alpha, mitochondrial OS=Homo sapiens PE=2 SV=1	110.44	62969.2	8.92	15.2	5	2.66815e+07	2.78805e+07	3.05571e+07	3.14927e+07	3.41156e+07	2.65754e+07	2.96405e+07	3.09756e+07	3.34733e+07	4.56066e+07	4.02503e+07	2.94021e+07	3.21101e+07	3.49614e+07	3.58894e+07	4.38311e+07	3.98229e+07	4.10073e+07	3.3832e+07
B7Z233	B7Z233_HUMAN	cDNA FLJ53975, highly similar to Acetyl-CoA acetyltransferase, cytosolic (EC 2.3.1.9) OS=Homo sapiens PE=2 SV=1	68.49	45184.4	8.77	17.8	11	2.29675e+07	2.28251e+07	2.38422e+07	3.22694e+07	4.05816e+07	3.82535e+07	4.23406e+07	3.8063e+07	3.51748e+07	4.57645e+07	4.09492e+07	4.62443e+07	4.22902e+07	3.88009e+07	3.83968e+07	4.4874e+07	5.68982e+07	7.24808e+07	9.2075e+07
B4DGD5	B4DGD5_HUMAN	cDNA FLJ53979, highly similar to DnaJ homolog subfamily C member 11 OS=Homo sapiens PE=2 SV=1	46.18	52853.7	9.38	4.3	1	3.1141e+06	2.5488e+06	3.51993e+06	3.20387e+06	3.58004e+06	3.27257e+06	4.69427e+06	2.53851e+06	2.62945e+06	4.58126e+06	3.69579e+06	2.66007e+06	1.96015e+06	4.15511e+06	5.89936e+06	6.50404e+06	5.02616e+06	5.4624e+06	4.93203e+06
B4DSM6	B4DSM6_HUMAN	cDNA FLJ54057, highly similar to Neutral alpha-glucosidase AB OS=Homo sapiens PE=2 SV=1	437.62	96510	5.47	47.2	54	1.86254e+08	1.92146e+08	2.39344e+08	3.18641e+08	3.65119e+08	3.39004e+08	4.1049e+08	3.63707e+08	3.73583e+08	4.32171e+08	3.26178e+08	2.83344e+08	2.67292e+08	2.66027e+08	2.50488e+08	3.18393e+08	3.0855e+08	3.9882e+08	4.40715e+08
B4DFD6	B4DFD6_HUMAN	cDNA FLJ54091, highly similar to Coronin-7 OS=Homo sapiens PE=2 SV=1	93.13	99572.8	5.7	10.6	5	5.0076e+07	4.38802e+07	4.88104e+07	4.73496e+07	5.419e+07	4.20191e+07	4.2533e+07	3.43384e+07	3.18318e+07	4.2909e+07	3.64681e+07	2.67342e+07	2.26396e+07	2.46669e+07	2.04906e+07	1.67717e+07	1.05331e+07	9.82639e+06	7.80532e+06
B4DGP9	B4DGP9_HUMAN	cDNA FLJ54102, highly similar to Beta-soluble NSF attachment protein OS=Homo sapiens PE=2 SV=1	41.45	29061.3	5.25	9.4	1	6.15112e+06	5.60619e+06	6.99981e+06	7.66912e+06	1.0439e+07	8.17146e+06	9.94484e+06	7.13201e+06	4.11458e+06	8.38672e+06	1.51581e+07	1.44601e+07	9.74135e+06	1.12641e+07	1.36596e+07	9.54265e+06	1.28989e+07	9.98117e+06	9.2478e+06
B4DQG5	B4DQG5_HUMAN	cDNA FLJ54122, highly similar to Cytosol aminopeptidase (EC 3.4.11.1) OS=Homo sapiens PE=2 SV=1	82.14	39662.4	9.39	19.6
B7Z5V2	B7Z5V2_HUMAN	cDNA FLJ54141, highly similar to Ezrin OS=Homo sapiens PE=2 SV=1	202.47	65642.7	5.69	25.3	16	5.47237e+08	5.45518e+08	6.27591e+08	7.04877e+08	8.11051e+08	6.97644e+08	8.35398e+08	7.53306e+08	7.41312e+08	8.56717e+08	7.97719e+08	7.12242e+08	6.6551e+08	7.48672e+08	6.6274e+08	7.14539e+08	7.09604e+08	8.1798e+08	6.98316e+08
B4DT72	B4DT72_HUMAN	cDNA FLJ54148, highly similar to 26S proteasome non-ATPase regulatory subunit 3 OS=Homo sapiens PE=2 SV=1	141.08	41271.7	9.43	28.1	9	5.71459e+07	6.15795e+07	7.84766e+07	7.19206e+07	1.13306e+08	9.8996e+07	1.2224e+08	1.08308e+08	1.07153e+08	1.33032e+08	9.99831e+07	8.34975e+07	7.36774e+07	7.53195e+07	5.2144e+07	6.32873e+07	3.62002e+07	2.632e+07	2.46651e+07
B4DT77	B4DT77_HUMAN	cDNA FLJ54149, highly similar to Annexin A7 OS=Homo sapiens PE=2 SV=1	51.75	38066	6.77	0.7	1	8.74118e+06	7.8572e+06	1.15595e+07	1.14477e+07	1.33564e+07	1.14291e+07	1.13404e+07	9.90534e+06	1.24052e+07	1.6053e+07	1.38391e+07	1.08797e+07	1.34157e+07	1.39021e+07	1.36279e+07	1.65025e+07	1.44376e+07	1.5504e+07	1.70689e+07
B4E0D5	B4E0D5_HUMAN	cDNA FLJ54218, highly similar to Acidic leucine-rich nuclear phosphoprotein 32 family member E OS=Homo sapiens PE=2 SV=1	41.35	19540.3	10.11	19	2	2.53873e+07	2.64179e+07	3.16191e+07	3.41912e+07	3.32092e+07	2.88556e+07	3.11283e+07	2.30927e+07	2.34325e+07	2.88408e+07	2.20886e+07	1.65526e+07	1.5961e+07	1.27485e+07	9.14481e+06	9.48362e+06	8.52665e+06	8.33904e+06	9.4608e+06
B7Z8J4	B7Z8J4_HUMAN	cDNA FLJ54222, highly similar to Glycylpeptide N-tetradecanoyltransferase 1 (EC 2.3.1.97) OS=Homo sapiens PE=2 SV=1	48.54	15265.5	6.85	25.5	2	2.10371e+07	2.42141e+07	2.50594e+07	2.73593e+07	3.06931e+07	2.41263e+07	2.94807e+07	2.68479e+07	3.16118e+07	3.39962e+07	2.8038e+07	2.13809e+07	2.49315e+07	2.76898e+07	2.36371e+07	3.10657e+07	2.82669e+07	3.15191e+07	2.93903e+07
B4DTM3	B4DTM3_HUMAN	cDNA FLJ54310, highly similar to Phosphatidylinositol-binding clathrin assembly protein OS=Homo sapiens PE=2 SV=1	38.95	59866.7	8.78	0.6	1	7.32547e+06	5.30498e+06	4.48623e+06	4.59368e+06	7.85189e+06	7.15671e+06	6.05777e+06	5.98118e+06	5.06264e+06	1.20766e+07	7.90928e+06	8.05473e+06	5.57718e+06	5.50229e+06	1.02305e+07	8.13644e+06	8.39718e+06	1.49491e+07	1.55293e+07
B4DTX6	B4DTX6_HUMAN	cDNA FLJ54311, highly similar to Ran-binding protein 6 OS=Homo sapiens PE=2 SV=1	31.74	79646.2	4.95	6.2	2	7.41473e+07	6.2683e+07	5.67113e+07	6.2527e+07	6.97316e+07	4.94435e+07	5.26486e+07	4.51649e+07	5.04297e+07	6.41459e+07	4.42216e+07	3.42322e+07	3.33195e+07	3.38877e+07	3.05094e+07	2.8671e+07	3.11583e+07	1.90955e+07	2.11285e+07
B4DWJ2	B4DWJ2_HUMAN	cDNA FLJ54314, highly similar to Glutaminyl-tRNA synthetase (EC 6.1.1.18) OS=Homo sapiens PE=2 SV=1	74.81	87436.5	6.6	1.5	10	4.81713e+07	4.29661e+07	4.75776e+07	4.21486e+07	4.30793e+07	4.65236e+07	4.19618e+07	4.01162e+07	4.36018e+07	4.8362e+07	4.15323e+07	4.20708e+07	4.29161e+07	3.75504e+07	3.11956e+07	3.88668e+07	3.018e+07	3.27335e+07	2.59866e+07
B4DI39	B4DI39_HUMAN	cDNA FLJ54328, highly similar to Heat shock 70 kDa protein 1 OS=Homo sapiens PE=2 SV=1	135.73	67774.7	5.36	16.8	11	3.63639e+08	3.56407e+08	4.08719e+08	5.32325e+08	5.02958e+08	5.02306e+08	6.17399e+08	7.75928e+08	7.85111e+08	9.02117e+08	7.15291e+08	6.36329e+08	6.30407e+08	6.66083e+08	6.05706e+08	8.94574e+08	9.92046e+08	1.1107e+09	1.07816e+09
B4DXI1	B4DXI1_HUMAN	cDNA FLJ54333, highly similar to T-complex protein 1 subunit epsilon OS=Homo sapiens PE=2 SV=1	272.63	57102.6	5.66	40.3	29	1.98401e+08	1.78577e+08	1.77706e+08	1.91928e+08	2.42325e+08	2.04103e+08	2.24976e+08	1.98831e+08	2.27046e+08	3.50925e+08	3.41977e+08	2.34715e+08	2.23149e+08	1.98414e+08	1.90385e+08	1.89684e+08	1.4394e+08	1.57674e+08	1.48103e+08
B4DGR3	B4DGR3_HUMAN	cDNA FLJ54349, highly similar to Vesicle-fusing ATPase (EC 3.6.4.6) OS=Homo sapiens PE=2 SV=1	149.5	78397.7	6.51	13.7	9	2.50834e+07	2.55786e+07	2.88005e+07	3.32511e+07	3.25325e+07	2.75316e+07	3.13808e+07	2.79152e+07	2.87072e+07	3.52426e+07	3.10197e+07	2.67328e+07	2.76695e+07	2.92679e+07	2.83229e+07	3.4933e+07	2.89742e+07	2.45751e+07	1.39013e+07
B4DSK5	B4DSK5_HUMAN	cDNA FLJ54381, highly similar to Vesicle-fusing ATPase (EC 3.6.4.6) OS=Homo sapiens PE=2 SV=1	54.04	78311	6.44		10	2.50834e+07	2.55786e+07	2.88005e+07	3.32511e+07	3.25325e+07	2.75316e+07	3.13808e+07	2.79152e+07	2.87072e+07	3.52426e+07	3.10197e+07	2.67328e+07	2.76695e+07	2.92679e+07	2.83229e+07	3.4933e+07	2.89742e+07	2.45751e+07	1.39013e+07
B4DVU9	B4DVU9_HUMAN	cDNA FLJ54389, highly similar to Heat shock 70 kDa protein 1 OS=Homo sapiens PE=2 SV=1	102.75	59382.6	5.37	17.3	5	1.55955e+08	1.43182e+08	1.51354e+08	2.06043e+08	1.85981e+08	1.98651e+08	2.35782e+08	2.13034e+08	1.88718e+08	2.24159e+08	1.96822e+08	2.21075e+08	1.89639e+08	2.04557e+08	1.70367e+08	2.43308e+08	2.79873e+08	3.11421e+08	2.93305e+08
B4E1D5	B4E1D5_HUMAN	cDNA FLJ54400, highly similar to Eukaryotic translation initiation factor 3 subunit 8 OS=Homo sapiens PE=2 SV=1	221.25	104692	5.44	16.9	15	5.62507e+07	6.02427e+07	6.8463e+07	8.37489e+07	9.18413e+07	7.15135e+07	9.12082e+07	7.57301e+07	7.74256e+07	1.00236e+08	8.69931e+07	7.83028e+07	7.39914e+07	6.95042e+07	6.63167e+07	7.01211e+07	5.41751e+07	4.72451e+07	3.35249e+07
B4E2Z6	B4E2Z6_HUMAN	cDNA FLJ54404, highly similar to Eukaryotic translation initiation factor 3 subunit 8 OS=Homo sapiens PE=2 SV=1	212	91107.3	5.48	17.9	11	5.62507e+07	6.02427e+07	6.8463e+07	8.37489e+07	9.18413e+07	7.15135e+07	9.12082e+07	7.57301e+07	7.74256e+07	1.00236e+08	8.69931e+07	7.83028e+07	7.39914e+07	6.95042e+07	6.63167e+07	7.01211e+07	5.41751e+07	4.72451e+07	3.35249e+07
B7Z2W3	B7Z2W3_HUMAN	cDNA FLJ54432, highly similar to Alpha-actinin-1 OS=Homo sapiens PE=2 SV=1	214.65	68068.9	5.83	27	14	1.6219e+08	1.56263e+08	1.85182e+08	2.25376e+08	2.58752e+08	2.21115e+08	2.63011e+08	2.04066e+08	2.13007e+08	2.8018e+08	2.47938e+08	2.17857e+08	1.96699e+08	2.0939e+08	2.42976e+08	2.71039e+08	2.77367e+08	3.11839e+08	3.0991e+08
B7Z2C6	B7Z2C6_HUMAN	cDNA FLJ54515, highly similar to Rho-GTPase-activating protein 4 OS=Homo sapiens PE=2 SV=1	60.34	103074	5.88	0.9	2	2.37255e+06	2.29177e+06	1.81202e+06	1.79515e+06	4.15122e+06	3.0775e+06	2.82042e+06	1.5856e+06	1.50815e+06	3.8722e+06	2.37078e+06	1.10111e+06	3.99259e+06	3.5872e+06	3.46863e+06	7.93928e+06	3.95953e+06	3.81146e+06	2.90866e+06
B4DDE4	B4DDE4_HUMAN	cDNA FLJ54582, highly similar to Ubiquitin-activating enzyme E1 OS=Homo sapiens PE=2 SV=1	404.54	65202.7	5.78	50.7	22	2.6426e+08	2.60273e+08	3.14129e+08	3.81976e+08	4.29547e+08	3.85905e+08	4.39549e+08	3.87896e+08	3.89735e+08	4.64203e+08	3.85739e+08	3.2167e+08	3.43066e+08	3.92582e+08	4.04032e+08	5.55174e+08	5.79629e+08	8.13409e+08	7.98544e+08
B7Z909	B7Z909_HUMAN	cDNA FLJ54708, highly similar to 150 kDa oxygen-regulated protein (Orp150) OS=Homo sapiens PE=2 SV=1	258.05	63059.4	7.64	32.2	11	5.90882e+07	5.60669e+07	7.02973e+07	8.26473e+07	9.98049e+07	8.12631e+07	1.05012e+08	7.76518e+07	7.92059e+07	1.18955e+08	1.05141e+08	9.01222e+07	9.03889e+07	9.43517e+07	1.17209e+08	1.19719e+08	1.17517e+08	1.41155e+08	1.48791e+08
B7Z565	B7Z565_HUMAN	cDNA FLJ54739, highly similar to Alpha-actinin-1 OS=Homo sapiens PE=2 SV=1	618.99	95236.9	5.47	39.8	32	1.953e+08	1.87887e+08	2.23568e+08	2.82423e+08	3.20503e+08	2.74994e+08	3.28767e+08	2.58031e+08	2.65647e+08	3.44143e+08	2.97134e+08	2.67458e+08	2.4561e+08	2.44758e+08	2.76755e+08	3.07275e+08	3.15651e+08	3.5574e+08	3.67178e+08
B4DDR7	B4DDR7_HUMAN	cDNA FLJ54845, highly similar to Transmembrane emp24 domain-containing protein 5 OS=Homo sapiens PE=2 SV=1	36.01	20586.4	4.79	21.9	3	4.7747e+06	4.16682e+06	5.59003e+06	5.49935e+06	8.03677e+06	8.79349e+06	1.53068e+07	9.41247e+06	1.0115e+07	1.88445e+07	1.81386e+07	1.08563e+07	1.30296e+07	1.06382e+07	1.69094e+07	1.889e+07	1.96854e+07	1.53751e+07	1.68468e+07
B7Z9C4	B7Z9C4_HUMAN	cDNA FLJ54863, highly similar to CTP synthase 1 (EC 6.3.4.2) OS=Homo sapiens PE=2 SV=1	144.47	35687.3	5.63	0.6	5	2.79611e+07	2.47161e+07	2.88403e+07	3.02671e+07	4.01445e+07	3.10883e+07	3.55723e+07	2.97624e+07	3.16367e+07	4.1986e+07	3.51248e+07	3.01868e+07	2.97224e+07	3.21714e+07	3.2812e+07	4.18408e+07	3.6944e+07	4.47187e+07	5.54763e+07
B4DV30	B4DV30_HUMAN	cDNA FLJ54887, highly similar to HLA class I histocompatibility antigen, alpha chain E OS=Homo sapiens PE=2 SV=1	56.77	14168.1	8.15	22	1	5.02075e+07	5.34313e+07	5.37908e+07	4.28279e+07	6.48929e+07	5.42613e+07	6.41521e+07	5.06515e+07	5.99081e+07	8.02663e+07	6.2793e+07	6.96006e+07	5.75624e+07	7.96219e+07	8.30364e+07	1.16659e+08	1.12137e+08	1.25623e+08	1.06875e+08
B7Z5W8	B7Z5W8_HUMAN	cDNA FLJ55034, highly similar to Dihydrolipoyllysine-residue succinyltransferase component of 2- oxoglutarate dehydrogenase complex, mitochondrial (EC 2.3.1.61) OS=Homo sapiens PE=2 SV=1	119.28	39584.9	9.55	18.5	10	8.45646e+07	8.16366e+07	9.59976e+07	1.20838e+08	1.28506e+08	1.12021e+08	1.44303e+08	1.22268e+08	1.35577e+08	1.61599e+08	1.14454e+08	8.34901e+07	8.62159e+07	7.24102e+07	5.62119e+07	7.54755e+07	5.37633e+07	5.95076e+07	6.02065e+07
B4DMH5	B4DMH5_HUMAN	cDNA FLJ55107, highly similar to Cell division control protein 42 homolog OS=Homo sapiens PE=2 SV=1	37.71	26904.5	6.44	17.6	1	2.20333e+07	2.2085e+07	2.32045e+07	2.67031e+07	3.3863e+07	3.04006e+07	3.26983e+07	3.02826e+07	3.73096e+07	6.50522e+07	6.18107e+07	4.08446e+07	3.86079e+07	4.4321e+07	4.83184e+07	3.5822e+07	2.66892e+07	3.64663e+07	3.67824e+07
B4DDH8	B4DDH8_HUMAN	cDNA FLJ55184, highly similar to Homo sapiens leukocyte receptor cluster (LRC) member 4 (LENG4), mRNA OS=Homo sapiens PE=2 SV=1	50.17	51214.3	9.19	7.3	1	5.40725e+06	5.10693e+06	4.4722e+06	5.91186e+06	9.25716e+06	8.48121e+06	9.84097e+06	7.32214e+06	8.49194e+06	1.05438e+07	1.14622e+07	7.02398e+06	9.19005e+06	1.37732e+07	1.28861e+07	1.35144e+07	7.71443e+06	9.52952e+06	8.32261e+06
B7Z8S0	B7Z8S0_HUMAN	cDNA FLJ55269, highly similar to Mus musculus enoyl Coenzyme A hydratase domain containing 1 (Echdc1), mRNA OS=Homo sapiens PE=2 SV=1	62.33	24960	7.66	9.2	2	3.70583e+07	5.565e+07	4.35678e+07	5.54363e+07	5.92292e+07	6.03043e+07	7.02798e+07	7.60007e+07	9.04086e+07	1.31453e+08	9.77582e+07	8.75928e+07	9.78513e+07	8.05164e+07	6.19976e+07	6.62994e+07	1.16814e+08	4.28002e+07	4.20927e+07
B4DKG2	B4DKG2_HUMAN	cDNA FLJ55334, highly similar to Homo sapiens oxoglutarate dehydrogenase-like (OGDHL), mRNA OS=Homo sapiens PE=2 SV=1	59.85	108935	6.14	0.4	3	7.29677e+06	6.71634e+06	6.92642e+06	8.7665e+06	1.03556e+07	8.32307e+06	9.08651e+06	7.10023e+06	8.08903e+06	9.31494e+06	9.26761e+06	6.02798e+06	7.11356e+06	7.94925e+06	9.27009e+06	1.16385e+07	7.87453e+06	8.01902e+06	7.32689e+06
B4DMC0	B4DMC0_HUMAN	cDNA FLJ55341, highly similar to 116 kDa U5 small nuclear ribonucleoprotein component OS=Homo sapiens PE=2 SV=1	75.82	108998	4.88		5	1.34651e+08	1.29517e+08	1.48587e+08	1.75594e+08	1.83093e+08	1.64888e+08	1.84995e+08	1.66566e+08	1.53775e+08	1.78687e+08	1.61082e+08	1.67969e+08	1.59453e+08	1.46649e+08	1.23967e+08	1.56436e+08	1.45386e+08	1.66962e+08	1.31008e+08
B7Z2T5	B7Z2T5_HUMAN	cDNA FLJ55427, highly similar to Sodium/potassium-transporting ATPase alpha-1 chain (EC 3.6.3.9) OS=Homo sapiens PE=2 SV=1	285.19	114147	5.36	1.9	30	4.8125e+07	5.17426e+07	6.07765e+07	8.70955e+07	9.73525e+07	9.52681e+07	1.20949e+08	1.04134e+08	1.22025e+08	1.2896e+08	9.26713e+07	7.15035e+07	7.55984e+07	8.46287e+07	8.31997e+07	1.38095e+08	1.32848e+08	1.9997e+08	1.84089e+08
B4DNV1	B4DNV1_HUMAN	cDNA FLJ55431, highly similar to Peroxisomal multifunctional enzyme type 2 OS=Homo sapiens PE=2 SV=1	102.78	83799.1	9	18.8	16	6.07084e+07	5.79491e+07	6.27931e+07	7.28357e+07	8.64373e+07	6.93949e+07	8.1025e+07	6.76768e+07	6.91106e+07	8.99515e+07	8.97164e+07	8.14419e+07	7.95346e+07	8.21767e+07	8.95719e+07	9.36245e+07	9.46521e+07	1.02897e+08	1.06027e+08
B4E091	B4E091_HUMAN	cDNA FLJ55438, highly similar to Splicing factor 3 subunit 1 OS=Homo sapiens PE=2 SV=1	44.54	77414.7	5.09	4.6	3	2.85235e+07	2.84938e+07	3.12397e+07	3.74896e+07	4.03447e+07	3.21702e+07	3.93189e+07	3.55323e+07	3.48184e+07	4.13254e+07	3.76283e+07	3.54159e+07	3.73527e+07	3.88539e+07	3.58407e+07	4.70918e+07	4.04839e+07	3.96075e+07	3.55954e+07
B7Z8N7	B7Z8N7_HUMAN	cDNA FLJ55440, highly similar to Mus musculus cytoplasmic FMR1 interacting protein 2 (Cyfip2), mRNA OS=Homo sapiens PE=2 SV=1	51.16	144320	6.63		4	2.37579e+07	2.51213e+07	2.68721e+07	3.08654e+07	2.97169e+07	2.5887e+07	2.82318e+07	2.27738e+07	2.21604e+07	2.7341e+07	2.11701e+07	1.9169e+07	1.84729e+07	1.6896e+07	1.45538e+07	1.54057e+07	1.26003e+07	9.46719e+06	1.17074e+07
B4E3P0	B4E3P0_HUMAN	cDNA FLJ55447, highly similar to ATP-citrate synthase (EC 2.3.3.8) OS=Homo sapiens PE=2 SV=1	251.47	91782	8.88	31.2	20	8.74617e+07	8.25368e+07	8.91528e+07	9.68766e+07	1.15757e+08	8.29348e+07	9.67865e+07	7.42175e+07	7.87741e+07	1.13084e+08	1.06667e+08	8.9886e+07	1.06216e+08	1.22365e+08	1.25439e+08	1.14501e+08	8.47649e+07	7.86186e+07	5.27991e+07
B4DR01	B4DR01_HUMAN	cDNA FLJ55480, highly similar to Exportin-1 OS=Homo sapiens PE=2 SV=1	114.72	90681.1	5.5	15	6	2.9247e+07	2.96202e+07	3.42668e+07	4.16237e+07	4.12102e+07	3.32621e+07	3.92484e+07	3.06682e+07	3.11523e+07	3.91868e+07	2.84692e+07	1.93302e+07	2.11509e+07	2.02314e+07	2.05191e+07	2.64726e+07	2.16535e+07	2.71817e+07	2.43775e+07
B4DX78	B4DX78_HUMAN	cDNA FLJ55484, highly similar to ATP-dependent RNA helicase DDX39 (EC 3.6.1.-) OS=Homo sapiens PE=2 SV=1	128.93	54175.5	5.62	13	5	1.01516e+08	1.00592e+08	9.84454e+07	1.07386e+08	1.18347e+08	9.91829e+07	1.1987e+08	9.49646e+07	1.033e+08	1.17064e+08	9.86807e+07	7.85051e+07	8.23111e+07	8.50139e+07	7.34649e+07	8.97359e+07	8.03367e+07	8.49638e+07	8.18332e+07
B4E1Q1	B4E1Q1_HUMAN	cDNA FLJ55485, highly similar to Heat shock cognate 71 kDa protein OS=Homo sapiens PE=2 SV=1	500.06	55158.3	5.2	35.7	25	7.06695e+08	7.29534e+08	8.10629e+08	1.02861e+09	1.17656e+09	9.46857e+08	1.27478e+09	1.09334e+09	1.19802e+09	1.37373e+09	1.11637e+09	8.95632e+08	9.08712e+08	1.01659e+09	9.24556e+08	1.15591e+09	1.07423e+09	1.22991e+09	1.38503e+09
B4DMF5	B4DMF5_HUMAN	cDNA FLJ55493, highly similar to Glutamate dehydrogenase 1, mitochondrial (EC 1.4.1.3) OS=Homo sapiens PE=2 SV=1	662.71	56909.7	6.75	9.7	37	7.91855e+07	8.61427e+07	1.17703e+08	1.22247e+08	1.3609e+08	1.02121e+08	1.15075e+08	9.37689e+07	1.03069e+08	1.45327e+08	1.4135e+08	1.34763e+08	1.73099e+08	2.77053e+08	3.08184e+08	3.47668e+08	3.17258e+08	2.72036e+08	2.3961e+08
B7Z899	B7Z899_HUMAN	cDNA FLJ55506, highly similar to Puromycin-sensitive aminopeptidase (EC3.4.11.-) OS=Homo sapiens PE=2 SV=1	76.81	103664	5.44	5.6	12	2.02595e+07	2.32089e+07	2.96214e+07	3.76397e+07	4.17331e+07	3.81161e+07	4.77597e+07	3.92479e+07	3.95784e+07	5.12694e+07	4.48554e+07	3.67195e+07	3.86076e+07	4.12473e+07	4.02336e+07	5.48439e+07	5.67203e+07	7.32754e+07	7.43369e+07
B4DZR0	B4DZR0_HUMAN	cDNA FLJ55529, highly similar to Heat shock 70 kDa protein 4L OS=Homo sapiens PE=2 SV=1	50.21	98526.3	5.56	0.1	1	2.07042e+07	2.03503e+07	1.66193e+07	2.33964e+07	3.35317e+07	2.60303e+07	3.14493e+07	3.11451e+07	3.39418e+07	4.34832e+07	3.24556e+07	2.94435e+07	2.45999e+07	2.61359e+07	3.07327e+07	4.53668e+07	4.31554e+07	5.49031e+07	7.16626e+07
B4DE91	B4DE91_HUMAN	cDNA FLJ55534, highly similar to 4-trimethylaminobutyraldehyde dehydrogenase (EC 1.2.1.47) OS=Homo sapiens PE=2 SV=1	36.86	53647.8	5.83	18.4	4	1.97939e+07	2.11892e+07	2.41114e+07	3.22991e+07	3.28307e+07	3.0682e+07	3.53394e+07	2.84106e+07	3.49114e+07	4.01265e+07	2.82208e+07	2.77428e+07	2.67541e+07	2.58165e+07	2.46008e+07	3.24949e+07	3.57714e+07	4.61312e+07	4.5789e+07
B4DX94	B4DX94_HUMAN	cDNA FLJ55543, highly similar to Phosphoacetylglucosamine mutase (EC 5.4.2.3) OS=Homo sapiens PE=2 SV=1	40.84	63384.8	5.7	0.3	1	3.52414e+06			2.97953e+06	4.05065e+06			3.88091e+06	2.50992e+06	1.94352e+06	3.95663e+06	4.83452e+06	3.67674e+06	3.98748e+06	3.48543e+06	3.35027e+06	3.20001e+06	4.09642e+06
B4DI28	B4DI28_HUMAN	cDNA FLJ55578, highly similar to Polypyrimidine tract-binding protein 2 OS=Homo sapiens PE=2 SV=1	34.35	34947	6.9	9.2	2	4.18118e+07	4.59055e+07	4.37741e+07	5.04798e+07	5.42953e+07	4.59318e+07	5.38554e+07	4.9294e+07	4.52952e+07	6.05947e+07	4.73188e+07	3.60029e+07	4.15298e+07	3.8462e+07	3.21678e+07	4.11385e+07	3.71951e+07	4.03727e+07	4.24341e+07
B4DSU5	B4DSU5_HUMAN	cDNA FLJ55583, highly similar to Polypyrimidine tract-binding protein 2 OS=Homo sapiens PE=2 SV=1	34.35	58709.5	8.96	5.6	2	4.18118e+07	4.59055e+07	4.37741e+07	5.04798e+07	5.42953e+07	4.59318e+07	5.38554e+07	4.9294e+07	4.52952e+07	6.05947e+07	4.73188e+07	3.60029e+07	4.15298e+07	3.8462e+07	3.21678e+07	4.11385e+07	3.71951e+07	4.03727e+07	4.24341e+07
B4E261	B4E261_HUMAN	cDNA FLJ55646, highly similar to Adapter-relatedprotein complex 2 beta-1 subunit OS=Homo sapiens PE=2 SV=1	106.71	76594.8	5.08	12.4	5	1.44918e+07	1.34643e+07	1.52764e+07	1.72081e+07	2.08617e+07	1.66097e+07	1.84247e+07	1.51689e+07	1.5896e+07	2.14423e+07	2.01628e+07	1.45784e+07	1.70358e+07	1.96568e+07	2.2343e+07	3.47394e+07	2.54855e+07	3.16312e+07	2.57366e+07
B4DJQ8	B4DJQ8_HUMAN	cDNA FLJ55694, highly similar to Dipeptidyl-peptidase 1 (EC 3.4.14.1) OS=Homo sapiens PE=2 SV=1	33.84	50917.5	6.53	1.8	2	1.24169e+07	1.54345e+07	1.67972e+07	2.16946e+07	2.27337e+07	2.23171e+07	2.59707e+07	2.8499e+07	2.52171e+07	3.66277e+07	2.96105e+07	1.82976e+07	2.63721e+07	2.67403e+07	2.91748e+07	5.03107e+07	8.98857e+07	7.78057e+07	6.76863e+07
B4DKZ9	B4DKZ9_HUMAN	cDNA FLJ55705, highly similar to Threonyl-tRNA synthetase, cytoplasmic (EC 6.1.1.3) OS=Homo sapiens PE=2 SV=1	72.57	71171.1	8.8	12.5	12	5.53327e+07	6.21043e+07	6.8564e+07	9.58681e+07	1.05393e+08	8.87834e+07	9.85199e+07	8.48941e+07	8.65123e+07	1.04539e+08	8.3722e+07	7.35046e+07	7.42641e+07	8.03296e+07	8.06178e+07	1.23719e+08	1.2105e+08	1.35514e+08	1.11872e+08
B4DEB6	B4DEB6_HUMAN	cDNA FLJ55801, highly similar to Very-long-chain specific acyl-CoAdehydrogenase, mitochondrial (EC 1.3.99.-) OS=Homo sapiens PE=2 SV=1	47.54	73279.8	8.91	8.6	7	1.78407e+07	1.68492e+07	1.77944e+07	2.3915e+07	2.5895e+07	2.30109e+07	2.81397e+07	2.44335e+07	2.64067e+07	3.45326e+07	2.75947e+07	2.25971e+07	2.16087e+07	2.57857e+07	2.46236e+07	3.20922e+07	3.09738e+07	3.68544e+07	3.48362e+07
B7Z4U6	B7Z4U6_HUMAN	cDNA FLJ55803, highly similar to Gelsolin OS=Homo sapiens PE=2 SV=1	121.13	75990.1	5.56	16	7	2.47434e+07	2.53206e+07	3.17839e+07	3.9182e+07	4.42836e+07	4.30553e+07	5.42231e+07	4.66164e+07	4.30951e+07	5.31547e+07	5.01152e+07	4.08974e+07	4.25837e+07	4.82331e+07	4.5381e+07	6.23353e+07	6.83502e+07	9.30129e+07	1.04722e+08
B4DWL6	B4DWL6_HUMAN	cDNA FLJ55806, highly similar to Golgi phosphoprotein 3 OS=Homo sapiens PE=2 SV=1	101.21	33190.2	6.27	2.6
B4DNP4	B4DNP4_HUMAN	cDNA FLJ55816, highly similar to Ras GTPase-activating-like protein IQGAP1 OS=Homo sapiens PE=2 SV=1	164.15	32412.3	9.73	29.5	13	5.9097e+07	6.18006e+07	7.00662e+07	8.51355e+07	8.80192e+07	7.33973e+07	8.72571e+07	7.17055e+07	7.12608e+07	8.01127e+07	6.68685e+07	6.36511e+07	6.79264e+07	6.31523e+07	6.66124e+07	9.96916e+07	9.59602e+07	1.22957e+08	8.63938e+07
B4DPH9	B4DPH9_HUMAN	cDNA FLJ55895, highly similar to Ras-related protein Rab-7 OS=Homo sapiens PE=2 SV=1	41.77	22144.1	7.53	37.3	4	4.82451e+07	4.60264e+07	4.36041e+07	4.73393e+07	6.0319e+07	6.7115e+07	1.00546e+08	9.9528e+07	1.28283e+08	1.77277e+08	1.47595e+08	1.24835e+08	1.23585e+08	1.11802e+08	9.22383e+07	1.15219e+08	1.05087e+08	9.82895e+07	9.05752e+07
B4DMG8	B4DMG8_HUMAN	cDNA FLJ55926, highly similar to Glutamate dehydrogenase 1, mitochondrial (EC 1.4.1.3) OS=Homo sapiens PE=2 SV=1	389.08	56007.3	7.23	60.9	30	7.91855e+07	8.61427e+07	1.17703e+08	1.22247e+08	1.3609e+08	1.02121e+08	1.15075e+08	9.37689e+07	1.03069e+08	1.45327e+08	1.4135e+08	1.34763e+08	1.73099e+08	2.77053e+08	3.08184e+08	3.47668e+08	3.17258e+08	2.72036e+08	2.3961e+08
B4DJB4	B4DJB4_HUMAN	cDNA FLJ55931, highly similar to Isocitrate dehydrogenase OS=Homo sapiens PE=2 SV=1	149.17	34939.5	6.02	0.6	13	1.72726e+07	1.85716e+07	1.91213e+07	2.82366e+07	3.36287e+07	2.82836e+07	3.78119e+07	2.81619e+07	2.75481e+07	3.14477e+07	3.1149e+07	2.70498e+07	2.63567e+07	3.76151e+07	3.9166e+07	5.14972e+07	5.6465e+07	5.70683e+07	5.89549e+07
B7Z5V1	B7Z5V1_HUMAN	cDNA FLJ55934, highly similar to Gelsolin OS=Homo sapiens PE=2 SV=1	27.9	81781	5.51	6.9	8	3.81569e+07	3.80925e+07	4.76529e+07	6.23467e+07	6.86111e+07	6.87912e+07	8.90427e+07	7.0555e+07	6.38887e+07	7.33399e+07	6.31111e+07	6.30224e+07	6.30889e+07	6.25288e+07	5.47589e+07	8.06139e+07	9.22479e+07	1.1695e+08	1.29391e+08
B4DSS8	B4DSS8_HUMAN	cDNA FLJ55936, highly similar to Polypyrimidine tract-binding protein 2 OS=Homo sapiens PE=2 SV=1	43.19	59697	9.26	5.7	2	4.18118e+07	4.59055e+07	4.37741e+07	5.04798e+07	5.42953e+07	4.59318e+07	5.38554e+07	4.9294e+07	4.52952e+07	6.05947e+07	4.73188e+07	3.60029e+07	4.15298e+07	3.8462e+07	3.21678e+07	4.11385e+07	3.71951e+07	4.03727e+07	4.24341e+07
B7Z1K5	B7Z1K5_HUMAN	cDNA FLJ55956, highly similar to Tubulin alpha-6 chain OS=Homo sapiens PE=2 SV=1	928.48	58635.6	4.94	50.5	32	2.68573e+09	2.66652e+09	2.90101e+09	3.16024e+09	3.67144e+09	3.03198e+09	3.73378e+09	3.34051e+09	3.51657e+09	4.41692e+09	3.82922e+09	2.79476e+09	2.95504e+09	3.31637e+09	3.15984e+09	3.55351e+09	3.12431e+09	3.60681e+09	3.03559e+09
B7Z809	B7Z809_HUMAN	cDNA FLJ56016, highly similar to C-1-tetrahydrofolate synthase, cytoplasmic OS=Homo sapiens PE=2 SV=1	147.33	111226	8.78	2.4	21	1.14745e+08	1.15709e+08	1.19951e+08	1.35068e+08	1.39242e+08	1.13886e+08	1.21074e+08	1.05484e+08	1.08765e+08	1.34306e+08	9.6504e+07	8.83142e+07	8.43755e+07	7.35365e+07	5.9455e+07	7.34543e+07	5.91545e+07	5.56198e+07	5.35165e+07
B4DN86	B4DN86_HUMAN	cDNA FLJ56047, highly similar to A kinase anchor protein 1, mitochondrial OS=Homo sapiens PE=2 SV=1	43.39	102439	4.9		2		1.56688e+06	822970	1.05011e+06	3.13917e+06	2.225e+06	2.68587e+06	1.36956e+06	1.12735e+06	3.79739e+06	3.47148e+06	1.65677e+06	3.19151e+06	3.31703e+06	3.82961e+06	4.48948e+06	3.49005e+06	2.94767e+06	2.47891e+06
B4DE69	B4DE69_HUMAN	cDNA FLJ56053, highly similar to Serine/threonine-protein phosphatase 2A 65 kDa regulatory subunit A alpha isoform OS=Homo sapiens PE=2 SV=1	151.08	59960.9	5.48	43.1	19	8.63921e+07	8.01201e+07	8.22323e+07	1.06023e+08	1.21154e+08	1.04942e+08	1.23653e+08	1.06472e+08	1.2456e+08	1.51914e+08	1.2414e+08	1.02658e+08	9.3807e+07	9.30365e+07	8.32264e+07	9.73043e+07	9.49422e+07	1.0308e+08	8.74651e+07
B7Z2A1	B7Z2A1_HUMAN	cDNA FLJ56068, highly similar to DNA damage-binding protein 1 OS=Homo sapiens PE=2 SV=1	61.24	122914	5.35	7.6	14	3.48932e+07	3.64269e+07	3.90932e+07	5.23537e+07	6.10686e+07	5.06654e+07	5.95491e+07	4.99826e+07	5.53439e+07	6.48002e+07	5.40554e+07	4.53849e+07	4.97716e+07	5.07753e+07	4.80952e+07	6.88026e+07	5.70989e+07	7.10678e+07	6.83606e+07
B4DIQ8	B4DIQ8_HUMAN	cDNA FLJ56089, highly similar to Sodium/potassium-transporting ATPase alpha-2 chain (EC 3.6.3.9) OS=Homo sapiens PE=2 SV=1	228.06	80942.3	6.09	13.4	8	2.52411e+07	2.69556e+07	2.82956e+07	3.71786e+07	4.74236e+07	4.24785e+07	5.01581e+07	4.29688e+07	4.77686e+07	4.8674e+07	3.53654e+07	3.27895e+07	3.15561e+07	3.92781e+07	4.15521e+07	6.23843e+07	6.03233e+07	7.52366e+07	7.96841e+07
B4DJ38	B4DJ38_HUMAN	cDNA FLJ56092, highly similar to Pentatricopeptide repeat protein 1 OS=Homo sapiens PE=2 SV=1	48.58	84684.8	8.79	2.8	2	2.69034e+07	2.36637e+07	2.52455e+07	2.68267e+07	2.85462e+07	2.16495e+07	2.53741e+07	2.11974e+07	2.24005e+07	3.15194e+07	2.81679e+07	2.54129e+07	2.53333e+07	2.74974e+07	2.52503e+07	2.237e+07	1.98892e+07	2.04474e+07	1.24731e+07
B7Z5C1	B7Z5C1_HUMAN	cDNA FLJ56126, highly similar to Programmed cell death 6-interacting protein OS=Homo sapiens PE=2 SV=1	157.62	72116.8	6.04	27.9	9	4.63109e+07	4.55843e+07	5.01484e+07	5.31983e+07	5.41328e+07	4.61984e+07	5.13715e+07	4.39412e+07	4.53946e+07	5.18982e+07	4.39639e+07	3.80947e+07	3.84373e+07	3.47934e+07	3.15114e+07	3.92013e+07	3.05047e+07	3.25088e+07	2.82454e+07
B4DUP2	B4DUP2_HUMAN	cDNA FLJ56155, highly similar to UTP--glucose-1-phosphate uridylyltransferase 2 (EC 2.7.7.9) OS=Homo sapiens PE=2 SV=1	69.94	57926.2	8.14	0.5	16	7.93557e+07	6.19767e+07	8.05377e+07	1.0042e+08	9.53588e+07	7.85544e+07	9.34959e+07	7.16839e+07	7.41756e+07	8.3467e+07	6.49836e+07	9.77698e+07	1.11286e+08	1.61443e+08	1.61685e+08	2.2489e+08	2.18789e+08	2.25001e+08	1.90135e+08
B4E2W0	B4E2W0_HUMAN	cDNA FLJ56214, highly similar to Trifunctional enzyme subunit beta, mitochondrial OS=Homo sapiens PE=2 SV=1	43.61	49076.3	9.23	3.1	7	3.20814e+07	3.52922e+07	4.31953e+07	5.27127e+07	4.37732e+07	4.05645e+07	4.7736e+07	4.29996e+07	4.3591e+07	5.75238e+07	5.70028e+07	4.61278e+07	6.33549e+07	5.42687e+07	4.69466e+07	6.32162e+07	7.699e+07	4.77595e+07	6.6376e+07
B4E022	B4E022_HUMAN	cDNA FLJ56274, highly similar to Transketolase (EC 2.2.1.1) OS=Homo sapiens PE=2 SV=1	449.59	63409.5	7.23	54.3	43	1.79603e+08	2.01439e+08	2.51102e+08	3.42522e+08	4.14843e+08	3.77171e+08	4.31492e+08	3.97386e+08	3.99837e+08	4.3471e+08	3.7801e+08	3.23065e+08	3.446e+08	3.82883e+08	3.81779e+08	5.57542e+08	6.47739e+08	8.64618e+08	7.68527e+08
B7Z7L3	B7Z7L3_HUMAN	cDNA FLJ56301, highly similar to NADH-cytochrome b5 reductase (EC 1.6.2.2) OS=Homo sapiens PE=2 SV=1	51.79	38543.8	6.42	21.6	2	2.18353e+07	2.10517e+07	1.93247e+07	2.34422e+07	2.47826e+07	2.65127e+07	3.43524e+07	4.05998e+07	5.49604e+07	7.15831e+07	5.45244e+07	3.56735e+07	4.26024e+07	3.64966e+07	3.24763e+07	4.12756e+07	4.76977e+07	4.64525e+07	4.25123e+07
B4DPD5	B4DPD5_HUMAN	cDNA FLJ56307, highly similar to Ubiquitin thioesterase protein OTUB1 (EC 3.4.-.-) OS=Homo sapiens PE=2 SV=1	57.93	35614.6	5.4	8.1	3	4.3544e+07	4.02145e+07	4.21079e+07	4.73039e+07	5.22256e+07	4.07487e+07	4.92028e+07	3.93025e+07	4.34783e+07	5.51115e+07	4.68293e+07	3.19286e+07	3.39853e+07	3.67373e+07	3.09294e+07	2.99999e+07	2.57812e+07	2.30073e+07	1.82631e+07
B7Z6M0	B7Z6M0_HUMAN	cDNA FLJ56370, highly similar to Homo sapiens FK506 binding protein 8, 38kDa (FKBP8), mRNA OS=Homo sapiens PE=2 SV=1	55.41	47655.1	4.89	1.5	1	1.40464e+07	1.25739e+07	3.65628e+07	4.2397e+07	1.356e+07	1.16075e+07	4.80081e+07	1.36902e+07	1.5907e+07	1.66759e+07	1.16165e+07	6.34875e+06	7.48178e+06	6.30797e+06	2.04315e+07	2.22e+07	3.8849e+06	3.41427e+06	1.45099e+07
B4DYR6	B4DYR6_HUMAN	cDNA FLJ56381, highly similar to Dynamin-1-like protein (EC 3.6.5.5) OS=Homo sapiens PE=2 SV=1	270.74	86009.4	9.05		17	2.42689e+07	2.47815e+07	2.87804e+07	3.40737e+07	3.79247e+07	3.12282e+07	3.58394e+07	2.997e+07	3.25755e+07	4.15475e+07	3.70592e+07	2.9727e+07	3.31573e+07	3.80199e+07	3.8819e+07	5.04173e+07	3.9723e+07	4.05551e+07	3.88237e+07
B4DTG2	B4DTG2_HUMAN	cDNA FLJ56389, highly similar to Elongation factor 1-gamma OS=Homo sapiens PE=2 SV=1	205.51	56456.5	7.6	8	20	4.04183e+08	4.24215e+08	5.33475e+08	6.23668e+08	5.95059e+08	5.51104e+08	6.1375e+08	5.15818e+08	5.63964e+08	6.50188e+08	5.06452e+08	5.03644e+08	4.95944e+08	4.50799e+08	3.69207e+08	4.73172e+08	4.15415e+08	4.37027e+08	3.5386e+08
B4DEA8	B4DEA8_HUMAN	cDNA FLJ56425, highly similar to Very-long-chain specific acyl-CoAdehydrogenase, mitochondrial (EC 1.3.99.-) OS=Homo sapiens PE=2 SV=1	58.35	75618.9	9.04	9.3	6	1.93137e+07	1.88675e+07	1.94149e+07	2.54668e+07	2.76151e+07	2.51932e+07	3.05083e+07	2.63766e+07	2.83899e+07	3.6989e+07	2.91234e+07	2.49485e+07	2.32676e+07	2.85726e+07	2.72769e+07	3.6164e+07	3.40958e+07	4.02137e+07	3.57539e+07
B4DIM0	B4DIM0_HUMAN	cDNA FLJ56442, highly similar to ATP-citrate synthase (EC 2.3.3.8) OS=Homo sapiens PE=2 SV=1	233.59	125970	8.4	2.4	27	8.74617e+07	8.25368e+07	8.91528e+07	9.68766e+07	1.15757e+08	8.29348e+07	9.67865e+07	7.42175e+07	7.87741e+07	1.13084e+08	1.06667e+08	8.9886e+07	1.06216e+08	1.22365e+08	1.25439e+08	1.14501e+08	8.47649e+07	7.86186e+07	5.27991e+07
B4DJ53	B4DJ53_HUMAN	cDNA FLJ56447, highly similar to Dynamin-2 (EC 3.6.5.5) OS=Homo sapiens PE=2 SV=1	128.79	68037.3	7.71	15.2	8	3.93765e+07	4.0654e+07	4.23958e+07	5.15951e+07	5.74611e+07	4.44253e+07	5.04868e+07	4.36244e+07	4.11848e+07	4.84275e+07	3.84314e+07	4.00111e+07	3.94557e+07	4.52723e+07	4.41926e+07	6.09982e+07	5.87008e+07	6.16113e+07	5.10498e+07
B4DM45	B4DM45_HUMAN	cDNA FLJ56465, highly similar to Dynactin-1 OS=Homo sapiens PE=2 SV=1	50.58	137477	5.3	6.4	3	1.62511e+07	1.55587e+07	1.5441e+07	1.75856e+07	1.96288e+07	1.60253e+07	1.58165e+07	1.74534e+07	1.89131e+07	2.31346e+07	1.9144e+07	1.84765e+07	1.88568e+07	2.14528e+07	2.19241e+07	2.55439e+07	2.49012e+07	2.10918e+07	1.08045e+07
B4DGQ6	B4DGQ6_HUMAN	cDNA FLJ56507, highly similar to Serine/threonine-protein phosphatase 2A 65 kDa regulatory subunit A beta isoform OS=Homo sapiens PE=2 SV=1	58.76	61817.1	4.86	7.7
B4DNU2	B4DNU2_HUMAN	cDNA FLJ56536, highly similar to ATP-binding cassette sub-family F member 1 OS=Homo sapiens PE=2 SV=1	53.93	59740.6	5.3	4.9	1	4.41097e+07	3.69358e+07	3.07815e+07	3.59975e+07	3.08647e+07	3.20824e+07	2.68043e+07	2.57072e+07	2.38703e+07	3.29852e+07	2.76251e+07	3.49384e+07	3.28682e+07	3.07111e+07	3.02282e+07	3.96397e+07	3.70143e+07	3.85966e+07	2.75876e+07
B4DEA6	B4DEA6_HUMAN	cDNA FLJ56566, highly similar to Small glutamine-rich tetratricopeptiderepeat-containing protein A OS=Homo sapiens PE=2 SV=1	41.5	31808.6	5.23	2.3	2	4.70826e+06	4.91161e+06	2.28758e+06	4.01487e+06	8.45683e+06	7.52698e+06	8.98175e+06	4.8291e+06	2.59924e+06	1.14982e+07	1.38388e+07	1.28468e+07	1.17594e+07	1.09194e+07	8.76256e+06	5.93592e+06	6.16301e+06	3.40029e+06	7.80492e+06
B4DP75	B4DP75_HUMAN	cDNA FLJ56579, highly similar to Prohibitin-2 OS=Homo sapiens PE=2 SV=1	251.95	29025.7	10.02	62.5	13	2.10842e+08	2.02348e+08	2.14795e+08	2.29945e+08	2.35597e+08	2.10101e+08	2.50438e+08	2.5063e+08	3.07642e+08	4.19515e+08	3.91768e+08	4.09555e+08	3.85991e+08	4.13412e+08	3.28795e+08	3.21902e+08	2.50068e+08	1.70154e+08	1.33928e+08
B4E0C3	B4E0C3_HUMAN	cDNA FLJ56705, highly similar to Guanine nucleotide-binding protein subunit beta 2-like 1 OS=Homo sapiens PE=2 SV=1	45.83	17062.6	9.57	58.8	5	6.41226e+07	6.87545e+07	7.41348e+07	9.4268e+07	1.0131e+08	9.64625e+07	1.2545e+08	1.12832e+08	1.30883e+08	1.50133e+08	1.13942e+08	1.02455e+08	1.13825e+08	1.03787e+08	9.19032e+07	1.22822e+08	1.12127e+08	1.22035e+08	1.08177e+08
B4DHI6	B4DHI6_HUMAN	cDNA FLJ56801, highly similar to ATP-dependent RNA helicase DDX25 (EC 3.6.1.-) OS=Homo sapiens PE=2 SV=1	42.68	53049.4	6.58	9.7	1	3.55741e+06	3.98952e+06	5.20896e+06	3.9361e+06	5.37788e+06	5.16046e+06	5.25774e+06	3.55974e+06	2.12208e+06		4.46968e+06	3.01187e+06	3.57302e+06	5.75988e+06	3.58176e+06	1.94123e+06		1.69441e+06	1.27721e+06
B4DS85	B4DS85_HUMAN	cDNA FLJ56829, highly similar to Neurogenic differentiation factor 6 OS=Homo sapiens PE=2 SV=1	55.93	59985.1	7.51	5.2	1	9.97216e+06	1.21355e+07	1.08407e+07	1.73516e+07	1.79706e+07	1.61377e+07	2.13037e+07	1.83651e+07	1.99433e+07	2.58782e+07	1.87947e+07	1.64087e+07	1.6014e+07	1.83008e+07	1.58373e+07	2.24253e+07	2.20167e+07	2.54528e+07	3.26447e+07
B4E0R9	B4E0R9_HUMAN	cDNA FLJ56934, highly similar to Potassium-transporting ATPase alpha chain 2 (EC 3.6.3.10) OS=Homo sapiens PE=2 SV=1	46.62	76037.3	6.12	5.2	3	1.62229e+07	1.57037e+07	1.88106e+07	2.86767e+07	3.05544e+07	2.84989e+07	4.0048e+07	2.68802e+07	2.73778e+07	2.4616e+07	1.74418e+07	2.24685e+07	2.05087e+07	2.34318e+07	2.2803e+07	3.30898e+07	3.9712e+07	5.33892e+07	4.9554e+07
B4E3S1	B4E3S1_HUMAN	cDNA FLJ57040, highly similar to Myosin-9 OS=Homo sapiens PE=2 SV=1	539.87	111752	8.48	42.5	54	2.26231e+08	2.41623e+08	2.77674e+08	3.18869e+08	3.47552e+08	2.76952e+08	2.90745e+08	2.51273e+08	2.59518e+08	3.29605e+08	2.82916e+08	2.46309e+08	2.79194e+08	2.7405e+08	3.1704e+08	4.07127e+08	3.28589e+08	3.84578e+08	3.26076e+08
B4DYI3	B4DYI3_HUMAN	cDNA FLJ57061, highly similar to NADH-ubiquinone oxidoreductase 23 kDa subunit, mitochondrial (EC 1.6.5.3) OS=Homo sapiens PE=2 SV=1	44.56	19075.6	9.3	5.3	1	9.58808e+06	8.51513e+06	7.99547e+06	7.80286e+06	1.01131e+07	8.43636e+06	8.3989e+06	7.62029e+06	8.45737e+06	1.82397e+07	2.02463e+07	2.19542e+07	2.10777e+07	2.24191e+07	2.57736e+07	1.99002e+07	1.75975e+07	1.44788e+07	1.01353e+07
B4DKS8	B4DKS8_HUMAN	cDNA FLJ57121, highly similar to Heterogeneous nuclear ribonucleoprotein F OS=Homo sapiens PE=2 SV=1	97.48	37459.9	5.69	16.9	3	6.50961e+07	5.7446e+07	6.60496e+07	6.71373e+07	6.78616e+07	5.38417e+07	5.29179e+07	4.2947e+07	4.47855e+07	5.33079e+07	5.14666e+07	3.93189e+07	3.62663e+07	3.52237e+07	3.65267e+07	3.60186e+07	3.86177e+07	3.94655e+07	4.1592e+07
B4DZ87	B4DZ87_HUMAN	cDNA FLJ57240, highly similar to Mitochondrial proteins import receptor OS=Homo sapiens PE=2 SV=1	50.05	57578.8	5.69	6.2	6	4.6274e+07	2.83135e+07	3.10725e+07	4.03477e+07	4.00232e+07	3.34409e+07	3.70657e+07	3.62343e+07	3.19306e+07	2.98276e+07	2.6514e+07	2.97935e+07	2.03131e+07	1.68428e+07	3.00735e+07	3.8964e+07	1.47713e+07	2.50466e+07	1.86232e+07
B4DZW4	B4DZW4_HUMAN	cDNA FLJ57246, highly similar to Poly(A)-binding protein 1 OS=Homo sapiens PE=2 SV=1	154.53	65755.5	9.69	28.9	7	5.4536e+07	5.17476e+07	6.11365e+07	7.01396e+07	7.09461e+07	5.88399e+07	7.48365e+07	5.94088e+07	6.99597e+07	8.81594e+07	6.07697e+07	4.99931e+07	5.55236e+07	5.70496e+07	5.011e+07	6.69213e+07	6.20047e+07	5.97626e+07	9.53287e+07
B4E226	B4E226_HUMAN	cDNA FLJ57287 OS=Homo sapiens PE=2 SV=1	38.75	66713.8	6.61	1.4	1	1.07791e+08	9.98595e+07	9.33624e+07	1.53561e+08	1.81517e+08	1.80758e+08	2.34955e+08	2.07e+08	2.03271e+08	3.04215e+08	2.35661e+08	2.73984e+08	2.01315e+08	2.31816e+08	2.18928e+08	1.98261e+08	1.76377e+08	2.12669e+08	2.83755e+08
B7Z4C7	B7Z4C7_HUMAN	cDNA FLJ57321, moderately similar to Moesin OS=Homo sapiens PE=2 SV=1	362.86	23898.8	5.89	47.1	23	1.87312e+08	1.90361e+08	2.34917e+08	3.21477e+08	3.24599e+08	3.24445e+08	4.07294e+08	3.30719e+08	2.65606e+08	2.73499e+08	2.79745e+08	2.97529e+08	2.52477e+08	2.83319e+08	2.48699e+08	3.19066e+08	3.69984e+08	4.60594e+08	2.12612e+08
B4DSC0	B4DSC0_HUMAN	cDNA FLJ57425, highly similar to Transportin-1 OS=Homo sapiens PE=2 SV=1	57.9	14551.6	5.63	39.8	2	8.71801e+06	6.17997e+06	7.27486e+06	7.01805e+06	7.83628e+06	6.66422e+06	8.26464e+06	4.17797e+06	3.33746e+06	4.46852e+06	3.51113e+06	1.15921e+06	3.41224e+06	3.94693e+06	5.04617e+06	7.06996e+06	4.80948e+06	1.01033e+07	9.8515e+06
B4DPN7	B4DPN7_HUMAN	cDNA FLJ57553, highly similar to SPFH domain-containing protein 1 OS=Homo sapiens PE=2 SV=1	79.15	26916.2	8.81	0.1	1	2.79116e+07	2.4391e+07	2.8796e+07	3.17744e+07	3.90515e+07	2.83301e+07	3.71651e+07	3.3587e+07	3.75888e+07	5.02109e+07	4.01986e+07	3.18226e+07	3.34226e+07	3.78417e+07	2.92214e+07	3.2807e+07	2.19436e+07	2.56622e+07	1.90625e+07
B4DUR8	B4DUR8_HUMAN	cDNA FLJ57603, highly similar to T-complex protein 1 subunit gamma OS=Homo sapiens PE=2 SV=1	282.57	56151.9	5.47	45.2	32	2.79338e+08	2.633e+08	2.75693e+08	3.39399e+08	3.83324e+08	2.98271e+08	3.75705e+08	3.13789e+08	3.49941e+08	4.32659e+08	3.64887e+08	2.84691e+08	2.71683e+08	2.49975e+08	1.87804e+08	1.97109e+08	1.40035e+08	1.18841e+08	9.80125e+07
B4DUT7	B4DUT7_HUMAN	cDNA FLJ57604, highly similar to GMP synthase (glutamine-hydrolyzing) (EC 6.3.5.2) OS=Homo sapiens PE=2 SV=1	48.26	71880.4	6.73	1.5	3	1.97269e+07	1.83791e+07	2.10402e+07	2.23177e+07	2.91927e+07	2.17249e+07	2.54589e+07	2.14821e+07	2.37967e+07	2.72651e+07	2.83795e+07	1.85368e+07	2.01119e+07	2.38493e+07	2.21585e+07	2.6655e+07	2.12582e+07	2.50269e+07	1.96266e+07
B4DEI3	B4DEI3_HUMAN	cDNA FLJ57715, highly similar to Voltage-dependent anion-selective channel protein 1 OS=Homo sapiens PE=2 SV=1	125.29	16741.7	9.41	46.2	5	1.22848e+08	1.14405e+08	1.29307e+08	1.66771e+08	1.88894e+08	2.30545e+08	3.16907e+08	2.41258e+08	3.06057e+08	3.72172e+08	3.14158e+08	2.92778e+08	2.78505e+08	2.68605e+08	2.06318e+08	2.42231e+08	2.28604e+08	2.09699e+08	2.70147e+08
B4E102	B4E102_HUMAN	cDNA FLJ57766, moderately similar to Eukaryotic initiation factor 4A-I (EC 3.6.1.-) OS=Homo sapiens PE=2 SV=1	73.48	16061.1	4.8	32.9	4	1.52299e+08	1.59824e+08	1.67844e+08	2.25175e+08	2.37575e+08	2.14237e+08	2.49171e+08	2.15902e+08	2.40202e+08	2.68914e+08	2.12219e+08	1.71076e+08	1.64699e+08	1.6504e+08	1.32182e+08	1.73673e+08	1.58521e+08	1.89731e+08	1.58649e+08
B7Z8M7	B7Z8M7_HUMAN	cDNA FLJ57768, highly similar to Ras-related protein Rab-1A OS=Homo sapiens PE=2 SV=1	76.62	19205.7	6.34	39.9	3	7.883e+07	6.91428e+07	6.69417e+07	7.54989e+07	9.4329e+07	9.39541e+07	1.45907e+08	5.84871e+07	1.87898e+08	2.56665e+08	2.07261e+08	1.8635e+08	1.85921e+08	1.7471e+08	1.63571e+08	1.78702e+08	1.61205e+08	1.72308e+08	1.33803e+08
B4E190	B4E190_HUMAN	cDNA FLJ57770, moderately similar to ADP-ribosylation factor 3 OS=Homo sapiens PE=2 SV=1	77.31	16205.6	6.74	46.5	8	8.30869e+07	8.24236e+07	8.51216e+07	9.43285e+07	1.04607e+08	8.86395e+07	1.11352e+08	9.66622e+07	1.32392e+08	1.74577e+08	1.47346e+08	9.31345e+07	1.1012e+08	1.00962e+08	7.60453e+07	9.47061e+07	7.58772e+07	8.8763e+07	9.13889e+07
B4DTA6	B4DTA6_HUMAN	cDNA FLJ57794, moderately similar to Ras-related protein Rab-35 OS=Homo sapiens PE=2 SV=1	57.4	17779	9.26	10.6	3	9.87683e+07	9.16478e+07	9.3433e+07	1.0946e+08	1.30785e+08	1.36739e+08	2.03175e+08	1.13617e+08	2.41822e+08	3.02304e+08	2.45612e+08	2.25267e+08	2.36002e+08	2.12633e+08	1.73127e+08	2.4322e+08	1.95961e+08	1.91546e+08	1.41126e+08
B4E1S3	B4E1S3_HUMAN	cDNA FLJ57860, highly similar to Transmembrane protein 109 OS=Homo sapiens PE=2 SV=1	54.98	25195.8	9.64	9	1	7.53936e+07	6.23442e+07	6.04062e+07	6.15999e+07	7.55055e+07	7.51023e+07	8.73747e+07	8.98998e+07	1.00213e+08	1.22267e+08	1.09995e+08	9.20275e+07	9.17324e+07	1.01177e+08	9.44611e+07	1.06301e+08	1.11836e+08	1.15715e+08	9.86267e+07
B7Z1Q4	B7Z1Q4_HUMAN	cDNA FLJ57955, highly similar to Adapter-relatedprotein complex 2 alpha- 2 subunit OS=Homo sapiens PE=2 SV=1	83.23	75682.3	6.17	7.2	3	1.7489e+07	1.65894e+07	1.56935e+07	1.64777e+07	2.00504e+07	1.56229e+07	1.66433e+07	1.25738e+07	1.28157e+07	2.16581e+07	2.09172e+07	2.29923e+07	1.67638e+07	1.98682e+07	2.54837e+07	2.36548e+07	2.09023e+07	2.26105e+07	1.82446e+07
B4DFK9	B4DFK9_HUMAN	cDNA FLJ57964, highly similar to Heterogeneous nuclear ribonucleoprotein H' OS=Homo sapiens PE=2 SV=1	42.98	44636.9	5.92	3.5	2	5.25772e+07	4.92558e+07	5.66366e+07	5.84326e+07	5.47715e+07	4.62582e+07	4.36618e+07	3.84491e+07	3.94482e+07	4.01502e+07	3.90623e+07	2.83466e+07	2.7038e+07	2.46083e+07	2.4662e+07	2.85727e+07	3.01727e+07	2.5878e+07	2.41904e+07
B4DKX4	B4DKX4_HUMAN	cDNA FLJ58014, highly similar to Homo sapiens programmed cell death 4, transcript variant 1, mRNA OS=Homo sapiens PE=2 SV=1	34.95	50596.6	5.31	0.6	2	3.85684e+07	3.43161e+07	3.94745e+07	4.25662e+07	5.04651e+07	3.94994e+07	4.92965e+07	4.01949e+07	4.00565e+07	5.21126e+07	4.69444e+07	4.11559e+07	4.0592e+07	4.58496e+07	4.29764e+07	4.68379e+07	4.30109e+07	3.72575e+07	4.69523e+07
B4DL49	B4DL49_HUMAN	cDNA FLJ58073, moderately similar to Cathepsin B (EC 3.4.22.1) OS=Homo sapiens PE=2 SV=1	36.64	31375	6.17	4.1	2	4.78649e+06	7.67518e+06	2.89722e+06	5.86516e+06	5.3799e+06	6.08578e+06	8.35907e+06	1.07486e+07	1.2894e+07	1.83389e+07	1.69251e+07	1.36917e+07	1.4498e+07	1.68874e+07	2.03658e+07	2.56189e+07	2.1079e+07	2.81319e+07	3.36272e+07
B4DRE8	B4DRE8_HUMAN	cDNA FLJ58164, highly similar to Elongation factor 2 OS=Homo sapiens PE=2 SV=1	548.43	56146.7	6.31	59.4	33	3.99191e+08	4.11801e+08	4.52917e+08	5.57002e+08	5.84546e+08	4.90739e+08	6.19054e+08	5.03809e+08	5.43428e+08	6.41461e+08	5.02356e+08	4.39505e+08	4.43751e+08	4.28857e+08	3.96843e+08	5.2687e+08	4.66447e+08	4.97832e+08	4.13019e+08
B4DM78	B4DM78_HUMAN	cDNA FLJ58199, highly similar to Fragile X mental retardation syndrome-related protein 1 OS=Homo sapiens PE=2 SV=1	38.46	63279.7	6.34		1	6.53041e+06	5.63589e+06	1.98122e+06	2.51488e+06	5.41716e+06	4.42081e+06	4.33813e+06	2.48243e+06	856817	4.43776e+06	6.78483e+06	4.49175e+06	1.28826e+07	8.9138e+06	7.65852e+06	2.05127e+07	1.02677e+07	1.07182e+07	6.67647e+06
B4DS37	B4DS37_HUMAN	cDNA FLJ58258, highly similar to Cyclin G-associated kinase (EC 2.7.11.1) OS=Homo sapiens PE=2 SV=1	93.38	133373	5.45	5.5	2	2.7271e+06	3.09296e+06	3.3028e+06	3.19437e+06	4.88586e+06	3.5005e+06	3.62885e+06	1.98381e+06	1.65468e+06	3.67216e+06	2.57608e+06	2.59669e+06	1.98439e+06	1.95486e+06	1.85664e+06	1.73281e+06	729204	473013
B4DY05	B4DY05_HUMAN	cDNA FLJ58303, highly similar to WD repeat protein 1 OS=Homo sapiens PE=2 SV=1	53.46	48524.7	5.81	26.8	7	6.83526e+07	6.77166e+07	6.86225e+07	9.11701e+07	1.00383e+08	7.80359e+07	9.34237e+07	7.64619e+07	8.29791e+07	9.5804e+07	8.01119e+07	6.6541e+07	6.45314e+07	6.36572e+07	5.65531e+07	6.79617e+07	5.67532e+07	5.41518e+07	4.38325e+07
B4DDT7	B4DDT7_HUMAN	cDNA FLJ58311, highly similar to 5'-AMP-activated protein kinase subunit gamma-1 OS=Homo sapiens PE=2 SV=1	35.54	34233.3	8.57	1.9	2	2.57459e+06	2.5186e+06	1.97663e+06	2.39058e+06	4.34831e+06	3.46732e+06	3.5291e+06	2.01453e+06	988240	3.23857e+06	3.18968e+06	1.54525e+06	2.6572e+06	2.57224e+06	2.46292e+06	4.47436e+06	3.3455e+06	2.99503e+06	2.25199e+06
B4DVE7	B4DVE7_HUMAN	cDNA FLJ58379, highly similar to Annexin A11 OS=Homo sapiens PE=2 SV=1	42.36	51551.8	7.55	7.8	1	6.78801e+06	4.25795e+06	3.79335e+06	4.78252e+06	5.14676e+06	3.34083e+06	3.95191e+06		2.96443e+06	3.2679e+06		3.93662e+06	2.51032e+06	1.16675e+06	2.77683e+07		2.20063e+06	7.97623e+06
B4DMA4	B4DMA4_HUMAN	cDNA FLJ58400, highly similar to Cleavage stimulation factor 77 kDa subunit OS=Homo sapiens PE=2 SV=1	48.13	75579.9	8.29	7.5	1	2.73707e+06	2.21615e+06	2.61357e+06	2.70453e+06	4.7993e+06	3.01281e+06	3.74154e+06	3.07751e+06	2.11454e+06	3.90138e+06	6.52154e+06	3.53818e+06	2.63997e+06	3.91411e+06	7.31867e+06	8.81862e+06	4.9104e+06	6.48792e+06	5.73027e+06
B4DY66	B4DY66_HUMAN	cDNA FLJ58436, highly similar to Ubiquitin-like 1-activating enzyme E1A OS=Homo sapiens PE=2 SV=1	63.44	19367.9	5.17	22.1	2	4.7906e+06	6.64938e+06	3.76155e+06	5.78028e+06	7.84361e+06	7.22596e+06	7.47229e+06	5.90459e+06	6.18439e+06	8.73798e+06	7.56006e+06	3.46766e+06	4.47805e+06	7.87551e+06	9.55064e+06	1.17678e+07	1.18259e+07	1.80757e+07	1.84078e+07
B4E054	B4E054_HUMAN	cDNA FLJ58444, highly similar to Vacuolar ATP synthase subunit H (EC 3.6.3.14) OS=Homo sapiens PE=2 SV=1	56.29	53190.8	6.3	0.5	2	6.41151e+06	6.06601e+06	5.35005e+06	4.82821e+06	8.14785e+06	4.05931e+06	7.56799e+06	5.32716e+06	3.57972e+06	4.85808e+06	6.65691e+06	8.7414e+06	6.08958e+06	6.88381e+06	7.47499e+06	9.02839e+06	7.82963e+06	7.54062e+06	5.21571e+06
B7Z2S7	B7Z2S7_HUMAN	cDNA FLJ58499, highly similar to Radixin OS=Homo sapiens PE=2 SV=1	135.33	52675	5.88	15	11	5.59504e+08	5.60432e+08	6.28293e+08	7.08634e+08	8.10708e+08	6.98514e+08	8.31156e+08	7.4176e+08	7.21409e+08	8.57581e+08	8.05853e+08	7.38903e+08	6.74424e+08	7.43089e+08	6.28098e+08	6.7217e+08	6.44093e+08	7.30601e+08	6.433e+08
B4DY73	B4DY73_HUMAN	cDNA FLJ58554, highly similar to Histidyl-tRNA synthetase (EC 6.1.1.21) OS=Homo sapiens PE=2 SV=1	29.39	53199.9	5.43	2.2	3	1.56088e+07	1.61607e+07	1.90877e+07	2.45589e+07	2.83793e+07	2.54833e+07	2.98536e+07	2.56444e+07	2.63013e+07	3.56279e+07	2.57731e+07	2.31635e+07	2.29129e+07	2.63904e+07	2.4791e+07	3.12541e+07	3.3524e+07	4.249e+07	4.36364e+07
B4E0C7	B4E0C7_HUMAN	cDNA FLJ58558, highly similar to Tripeptidyl-peptidase 1 (EC 3.4.14.9) OS=Homo sapiens PE=2 SV=1	41.08	54209.9	5.92		3	9.02233e+06	1.05292e+07	1.14908e+07	1.52481e+07	2.15845e+07	1.68494e+07	2.01086e+07	1.72836e+07	2.17653e+07	2.97489e+07	1.82966e+07	1.49149e+07	1.64536e+07	2.03694e+07	1.93578e+07	2.68077e+07	2.39194e+07	3.26452e+07	4.04644e+07
B4E1E0	B4E1E0_HUMAN	cDNA FLJ58563, highly similar to CTP synthase 1 (EC 6.3.4.2) OS=Homo sapiens PE=2 SV=1	68.67	50233.4	7.23	12.9	4	3.04334e+07	2.88292e+07	3.22136e+07	3.60903e+07	4.34665e+07	3.73571e+07	4.3492e+07	3.48934e+07	3.56253e+07	4.91825e+07	4.5087e+07	3.72197e+07	3.83746e+07	4.01369e+07	4.17106e+07	4.47907e+07	4.34981e+07	5.31895e+07	6.52018e+07
B4DR68	B4DR68_HUMAN	cDNA FLJ58608, highly similar to Heat shock protein 75 kDa, mitochondrial OS=Homo sapiens PE=2 SV=1	143.5	74407.7	6.98	0.2	13	5.78412e+08	5.9842e+08	6.77538e+08	8.09223e+08	8.72634e+08	6.8185e+08	9.4069e+08	8.0386e+08	8.69651e+08	9.62915e+08	7.48154e+08	5.62113e+08	6.18651e+08	7.13487e+08	7.36824e+08	9.77225e+08	8.62089e+08	1.04078e+09	8.45877e+08
B4DZQ2	B4DZQ2_HUMAN	cDNA FLJ58651, highly similar to Alpha-actinin-3 OS=Homo sapiens PE=2 SV=1	213.45	108498	6	12.2	8	1.20658e+08	1.21446e+08	1.43202e+08	1.90733e+08	2.04137e+08	1.7466e+08	2.13227e+08	1.73053e+08	1.82087e+08	2.09504e+08	1.55345e+08	1.40483e+08	1.39925e+08	1.27769e+08	1.24108e+08	1.62792e+08	1.73041e+08	2.08546e+08	2.14442e+08
B4DUT5	B4DUT5_HUMAN	cDNA FLJ58731, highly similar to Nck-associated protein 1-like OS=Homo sapiens PE=2 SV=1	59.73	123824	6.17	0.2	1	1.91826e+06	1.71607e+06	888727	1.40106e+06	1.94048e+06	1.9128e+06	1.70782e+06	975282	631552	1.37303e+06	1.89054e+06	995256	1.69465e+06	1.83072e+06	1.8512e+06	3.47635e+06	2.7023e+06	1.9776e+06	851707
B4DW90	B4DW90_HUMAN	cDNA FLJ58737, highly similar to Splicing factor 3A subunit 3 OS=Homo sapiens PE=2 SV=1	44.33	52737.2	5.19	0.1	6	1.76302e+07	1.48154e+07	1.5506e+07	1.74843e+07	1.80449e+07	1.50089e+07	1.66317e+07	1.92811e+07	2.03237e+07	2.69598e+07	2.68456e+07	2.94495e+07	2.44167e+07	2.68613e+07	2.53214e+07	2.67929e+07	2.22218e+07	1.75235e+07	1.44141e+07
B4E2S7	B4E2S7_HUMAN	cDNA FLJ58780, highly similar to Homo sapiens lysosomal-associated membrane protein 2 (LAMP2), transcript variant LAMP2B, mRNA OS=Homo sapiens PE=2 SV=1	64.12	40186	5.39	0.3	3	4.85891e+07	4.37201e+07	3.86294e+07	6.31089e+07	7.86352e+07	7.71672e+07	1.00523e+08	8.41535e+07	8.40142e+07	1.27855e+08	1.05678e+08	1.14833e+08	8.65409e+07	9.99099e+07	9.51728e+07	8.508e+07	7.61185e+07	8.95169e+07	1.17899e+08
B4DX08	B4DX08_HUMAN	cDNA FLJ58784, highly similar to T-complex protein 1 subunit epsilon OS=Homo sapiens PE=2 SV=1	366.33	57520.7	5.56	53.8	22	1.98401e+08	1.78577e+08	1.77706e+08	1.91928e+08	2.42325e+08	2.04103e+08	2.24976e+08	1.98831e+08	2.27046e+08	3.50925e+08	3.41977e+08	2.34715e+08	2.23149e+08	1.98414e+08	1.90385e+08	1.89684e+08	1.4394e+08	1.57674e+08	1.48103e+08
B4DZW0	B4DZW0_HUMAN	cDNA FLJ58821, highly similar to Septin-6 OS=Homo sapiens PE=2 SV=1	49.31	52550	6.91	17.7	3	2.61819e+07	3.30351e+07	3.21331e+07	3.36817e+07	3.92641e+07	3.31504e+07	3.65241e+07	2.88868e+07	2.82633e+07	3.63594e+07	3.0723e+07	2.68333e+07	2.81934e+07	2.99534e+07	3.66101e+07	3.93422e+07	4.01531e+07	4.00438e+07	4.65839e+07
B4DJX6	B4DJX6_HUMAN	cDNA FLJ58834, highly similar to Eukaryotic initiation factor 4A-II (EC 3.6.1.-) OS=Homo sapiens PE=2 SV=1	84.12	29352.5	9.11	18.4	3	6.02506e+07	6.11238e+07	6.1435e+07	6.98159e+07	7.35937e+07	6.56961e+07	8.24662e+07	7.64241e+07	9.37332e+07	1.10434e+08	8.60487e+07	6.32855e+07	6.42164e+07	7.27222e+07	6.46932e+07	8.33288e+07	7.62846e+07	8.86527e+07	6.87722e+07
B4DQX3	B4DQX3_HUMAN	cDNA FLJ58927, highly similar to Endoplasmin (Heat shock protein 90 kDa beta member 1) OS=Homo sapiens PE=2 SV=1	587.3	18711.7	5.11	57.7	10	4.93277e+08	4.98256e+08	5.26402e+08	7.75488e+08	8.35179e+08	7.09002e+08	8.97067e+08	7.20423e+08	7.58753e+08	9.25096e+08	7.2674e+08	5.88819e+08	5.89912e+08	6.08197e+08	5.51145e+08	7.28844e+08	6.69115e+08	7.51135e+08	6.72197e+08
B4DZY9	B4DZY9_HUMAN	cDNA FLJ59103, highly similar to T-complex protein 1 subunit epsilon OS=Homo sapiens PE=2 SV=1	260.58	32544	8.79	43.8	13	1.98401e+08	1.78577e+08	1.77706e+08	1.91928e+08	2.42325e+08	2.04103e+08	2.24976e+08	1.98831e+08	2.27046e+08	3.50925e+08	3.41977e+08	2.34715e+08	2.23149e+08	1.98414e+08	1.90385e+08	1.89684e+08	1.4394e+08	1.57674e+08	1.48103e+08
B4DGU9	B4DGU9_HUMAN	cDNA FLJ59232, highly similar to ARF GTPase-activating protein GIT1 OS=Homo sapiens PE=2 SV=1	48.38	86191.6	6.55	0.4	1	2.67383e+06	2.45628e+06	1.07649e+06	1.10174e+06	1.54333e+06	1.11452e+06	1.18371e+06	527242	314231	1.07299e+06	1.33398e+06	762798	1.21106e+06	950012	364366	720211
B4DFA2	B4DFA2_HUMAN	cDNA FLJ59316, highly similar to Vesicle-fusing ATPase (EC 3.6.4.6) OS=Homo sapiens PE=2 SV=1	54.04	71880.7	6.25	1.1	10	2.50834e+07	2.55786e+07	2.88005e+07	3.32511e+07	3.25325e+07	2.75316e+07	3.13808e+07	2.79152e+07	2.87072e+07	3.52426e+07	3.10197e+07	2.67328e+07	2.76695e+07	2.92679e+07	2.83229e+07	3.4933e+07	2.89742e+07	2.45751e+07	1.39013e+07
B4DM67	B4DM67_HUMAN	cDNA FLJ59343, highly similar to Exportin-2 OS=Homo sapiens PE=2 SV=1	100.05	69098.3	5.15	23.9	7	2.55777e+07	2.79575e+07	2.6645e+07	3.45135e+07	3.59615e+07	2.55967e+07	2.93521e+07	2.64755e+07	2.22824e+07	3.03507e+07	2.31028e+07	1.81366e+07	1.66062e+07	1.67035e+07	1.30977e+07	1.26799e+07	1.16112e+07	9.90394e+06	6.21477e+06
B4DQI0	B4DQI0_HUMAN	cDNA FLJ59385 OS=Homo sapiens PE=2 SV=1	48.19	33542.8	5.68	6.7	1	5.76241e+06	4.94985e+06	4.96488e+06	5.61047e+06	6.99827e+06	5.49941e+06	5.9526e+06	5.04675e+06	5.69542e+06	1.06116e+07	9.33363e+06	9.22666e+06	8.19904e+06	1.1011e+07	1.34376e+07	1.16306e+07	1.24428e+07	9.95929e+06	9.44576e+06
B4DQY2	B4DQY2_HUMAN	cDNA FLJ59388, highly similar to Mitochondrial inner membrane protein OS=Homo sapiens PE=2 SV=1	121.22	79300.1	6.62	3.6	11	3.66925e+07	3.32174e+07	3.67758e+07	4.62946e+07	4.84849e+07	4.10156e+07	4.64347e+07	4.20404e+07	4.28241e+07	4.5707e+07	3.93008e+07	2.52804e+07	2.55371e+07	2.95664e+07	2.69222e+07	3.61528e+07	3.10977e+07	2.73795e+07	2.70301e+07
B7Z602	B7Z602_HUMAN	cDNA FLJ59408, highly similar to 150 kDa oxygen-regulated protein (Orp150) OS=Homo sapiens PE=2 SV=1	40.86	72916.2	4.84	14.2	11	5.68203e+07	5.49161e+07	7.55286e+07	8.89074e+07	1.07934e+08	9.34664e+07	1.251e+08	9.58475e+07	8.98639e+07	1.16734e+08	9.54188e+07	9.7237e+07	9.3738e+07	8.84847e+07	8.18163e+07	1.03695e+08	9.72189e+07	1.0821e+08	1.1234e+08
B4DSD0	B4DSD0_HUMAN	cDNA FLJ59409, highly similar to Peroxisomal multifunctional enzyme type 2 OS=Homo sapiens PE=2 SV=1	95.52	78044.2	8.81	28.4	15	6.07084e+07	5.79491e+07	6.27931e+07	7.28357e+07	8.64373e+07	6.93949e+07	8.1025e+07	6.76768e+07	6.91106e+07	8.99515e+07	8.97164e+07	8.14419e+07	7.95346e+07	8.21767e+07	8.95719e+07	9.36245e+07	9.46521e+07	1.02897e+08	1.06027e+08
B4DTD7	B4DTD7_HUMAN	cDNA FLJ59423, highly similar to Tyrosine-protein phosphatase non-receptor type6 (EC 3.1.3.48) OS=Homo sapiens PE=2 SV=1	47.96	63457.9	6.78	11	3	1.50583e+07	1.36031e+07	1.38943e+07	1.35406e+07	1.6091e+07	1.18266e+07	1.21947e+07	9.92408e+06	1.04726e+07	1.57428e+07	1.14331e+07	8.02051e+06	8.33924e+06	9.9677e+06	8.06178e+06	6.89175e+06	6.33482e+06	4.1938e+06	5.04306e+06
B4DUP0	B4DUP0_HUMAN	cDNA FLJ59433, highly similar to Elongation factor 1-gamma OS=Homo sapiens PE=2 SV=1	118.63	24146.1	6.54	52.9	12	3.40148e+08	3.46356e+08	4.08403e+08	4.9566e+08	4.8878e+08	4.29485e+08	4.90094e+08	3.99382e+08	4.47592e+08	4.89192e+08	3.95362e+08	3.84423e+08	3.83356e+08	3.58693e+08	2.93339e+08	3.6677e+08	2.98546e+08	2.99386e+08	2.15669e+08
B4DDC9	B4DDC9_HUMAN	cDNA FLJ59448, highly similar to Trifunctional enzyme subunit beta, mitochondrial OS=Homo sapiens PE=2 SV=1	60.83	49936.8	9.42	7.6	2	3.07439e+07	3.0755e+07	3.61235e+07	4.25676e+07	3.75315e+07	3.63909e+07	4.35814e+07	3.67989e+07	3.92666e+07	4.74177e+07	4.00643e+07	4.3647e+07	4.22246e+07	4.30688e+07	4.06943e+07	5.34024e+07	4.93273e+07	5.19368e+07	4.7274e+07
B4DDD6	B4DDD6_HUMAN	cDNA FLJ59450, highly similar to Drebrin-like protein OS=Homo sapiens PE=2 SV=1	50.55	45946.4	4.94	0.9	1			8.01942e+06	8.31466e+06	8.41095e+06	5.95268e+06	7.74582e+06	4.48529e+06	4.75979e+06	6.44307e+06	5.24152e+06			2.37727e+06
B4DDM1	B4DDM1_HUMAN	cDNA FLJ59460, highly similar to Protein disulfide-isomerase A3 (EC 5.3.4.1) OS=Homo sapiens PE=2 SV=1	251.11	32023.3	6.92	65.6	21	3.67951e+08	3.51542e+08	4.08293e+08	5.12787e+08	5.4705e+08	5.4108e+08	5.97209e+08	5.96615e+08	6.1511e+08	7.52055e+08	6.09383e+08	6.33917e+08	6.22604e+08	5.77677e+08	4.82625e+08	6.33734e+08	6.21243e+08	6.89253e+08	7.84674e+08
B7Z1F4	B7Z1F4_HUMAN	cDNA FLJ59466, highly similar to Thioredoxin reductase 1, cytoplasmic (EC 1.8.1.9) OS=Homo sapiens PE=2 SV=1	75.7	51433.2	6.06	13.7	2	9.88997e+06	1.03959e+07	1.13654e+07	1.39798e+07	1.80958e+07	1.60184e+07	1.86985e+07	1.5832e+07	1.75212e+07	2.17923e+07	2.00044e+07	1.43278e+07	1.64429e+07	2.16119e+07	2.44146e+07	2.33131e+07	2.48081e+07	3.56191e+07	3.30664e+07
B4DGC9	B4DGC9_HUMAN	cDNA FLJ59504, highly similar to Dynamin-1-like protein (EC 3.6.5.5) OS=Homo sapiens PE=2 SV=1	128.4	60484.6	8.98	15.6	6	1.65897e+07	1.47381e+07	1.89026e+07	1.87608e+07	2.3026e+07	1.8423e+07	2.11892e+07	1.74739e+07	2.04298e+07	2.82986e+07	2.46323e+07	2.39786e+07	2.09073e+07	2.81751e+07	3.32561e+07	3.98414e+07	3.60462e+07	4.16834e+07	3.77903e+07
B4DI59	B4DI59_HUMAN	cDNA FLJ59527 OS=Homo sapiens PE=2 SV=1	48.19	39359.6	6.16	7.4	1	5.76241e+06	4.94985e+06	4.96488e+06	5.61047e+06	6.99827e+06	5.49941e+06	5.9526e+06	5.04675e+06	5.69542e+06	1.06116e+07	9.33363e+06	9.22666e+06	8.19904e+06	1.1011e+07	1.34376e+07	1.16306e+07	1.24428e+07	9.95929e+06	9.44576e+06
B7Z3F8	B7Z3F8_HUMAN	cDNA FLJ59543, highly similar to Sodium/potassium-transporting ATPase alpha-3 chain (EC 3.6.3.9) OS=Homo sapiens PE=2 SV=1	215.33	109653	5.14	0.1	9	4.0221e+07	4.12195e+07	4.58689e+07	6.69863e+07	7.83589e+07	7.37862e+07	9.08264e+07	7.77384e+07	8.76241e+07	9.62399e+07	6.30642e+07	5.45909e+07	5.53865e+07	6.33454e+07	6.40821e+07	1.03641e+08	9.93783e+07	1.38473e+08	1.45345e+08
B4DE50	B4DE50_HUMAN	cDNA FLJ59582, highly similar to Ras-related protein Rab-3A OS=Homo sapiens PE=2 SV=1	66.56	33738.3	4.9	1	2	1.28957e+08	6.55455e+07	6.7386e+07	7.73829e+07	9.2885e+07	1.01353e+08	1.40168e+08	1.3892e+08	1.67199e+08	2.1224e+08	1.74623e+08	1.46615e+08	1.66596e+08	1.49005e+08	1.20646e+08	1.83819e+08	1.53064e+08	1.56836e+08	1.17309e+08
B4DZ53	B4DZ53_HUMAN	cDNA FLJ59643, highly similar to Neutral alpha-glucosidase AB OS=Homo sapiens PE=2 SV=1	395.39	96752.2	5.62	49.9	42	1.86254e+08	1.92146e+08	2.39344e+08	3.18641e+08	3.65119e+08	3.39004e+08	4.1049e+08	3.63707e+08	3.73583e+08	4.32171e+08	3.26178e+08	2.83344e+08	2.67292e+08	2.66027e+08	2.50488e+08	3.18393e+08	3.0855e+08	3.9882e+08	4.40715e+08
B4DZB1	B4DZB1_HUMAN	cDNA FLJ59645, highly similar to 116 kDa U5 small nuclear ribonucleoprotein component OS=Homo sapiens PE=2 SV=1	75.82	104668	5.21		5	1.34651e+08	1.29517e+08	1.48587e+08	1.75594e+08	1.83093e+08	1.64888e+08	1.84995e+08	1.66566e+08	1.53775e+08	1.78687e+08	1.61082e+08	1.67969e+08	1.59453e+08	1.46649e+08	1.23967e+08	1.56436e+08	1.45386e+08	1.66962e+08	1.31008e+08
B4E049	B4E049_HUMAN	cDNA FLJ59646, highly similar to Septin-6 OS=Homo sapiens PE=2 SV=1	44.31	43039.1	6.63	15.4	2	3.60086e+07	4.62086e+07	4.40779e+07	4.69252e+07	5.43618e+07	4.54044e+07	4.92061e+07	3.98054e+07	3.81389e+07	5.07358e+07	4.24208e+07	3.87875e+07	3.90383e+07	4.17487e+07	4.88326e+07	5.16495e+07	5.20003e+07	4.84883e+07	5.99408e+07
B4DGB4	B4DGB4_HUMAN	cDNA FLJ59681, highly similar to Plastin-3 OS=Homo sapiens PE=2 SV=1	61.96	69819.7	5.58	12.6	5	6.069e+07	6.04744e+07	6.22865e+07	8.18508e+07	9.65655e+07	8.43183e+07	1.03839e+08	9.78287e+07	9.99002e+07	1.19352e+08	1.03391e+08	9.08137e+07	8.73495e+07	9.73667e+07	8.91746e+07	1.14546e+08	1.06261e+08	1.16419e+08	1.16227e+08
B4DGY2	B4DGY2_HUMAN	cDNA FLJ59683, highly similar to Homo sapiens malignant T cell amplified sequence 1 (MCTS1), mRNA OS=Homo sapiens PE=2 SV=1	40.05	20764.9	8.99	8.5	1	5.36738e+06	5.00446e+06	5.73173e+06	6.47167e+06	6.90609e+06	5.69461e+06	6.23796e+06	4.40941e+06	3.35282e+06	5.40624e+06	8.22379e+06	5.34815e+06	5.72722e+06	6.99857e+06	7.55659e+06	8.4811e+06	6.6885e+06	8.74658e+06	6.03902e+06
B4DPT4	B4DPT4_HUMAN	cDNA FLJ59732, highly similar to Septin-6 OS=Homo sapiens PE=2 SV=1	45.63	47257.3	7.17	18.8	3	2.61819e+07	3.30351e+07	3.21331e+07	3.36817e+07	3.92641e+07	3.31504e+07	3.65241e+07	2.88868e+07	2.82633e+07	3.63594e+07	3.0723e+07	2.68333e+07	2.81934e+07	2.99534e+07	3.66101e+07	3.93422e+07	4.01531e+07	4.00438e+07	4.65839e+07
B4DR61	B4DR61_HUMAN	cDNA FLJ59739, highly similar to Protein transport protein Sec61 subunit alpha isoform 1 OS=Homo sapiens PE=2 SV=1	227.08	53371.1	8.5	3.4	7	2.19687e+07	1.99676e+07	1.41871e+07	1.54671e+07	2.14746e+07	1.85972e+07	1.98669e+07	1.46758e+07	1.52775e+07	2.94789e+07	2.78082e+07	1.79564e+07	5.16553e+07	3.2095e+07	3.57318e+07	7.31999e+07	3.80011e+07	4.54861e+07	3.56123e+07
B4DNW1	B4DNW1_HUMAN	cDNA FLJ59940, highly similar to Tubulin beta-2C chain OS=Homo sapiens PE=2 SV=1	175.28	21245.7	7.74	44.6	9	2.48765e+08	2.36294e+08	2.8451e+08	3.47173e+08	3.82425e+08	3.40765e+08	4.38476e+08	3.67344e+08	4.09611e+08	4.49395e+08	3.10897e+08	3.04488e+08	3.01147e+08	3.04143e+08	2.87168e+08	3.93446e+08	4.29428e+08	4.49373e+08	4.68102e+08
B7Z5D9	B7Z5D9_HUMAN	cDNA FLJ59957, highly similar to Translin OS=Homo sapiens PE=2 SV=1	70.85	22437.8	6.09	7	6	9.97062e+06	1.03896e+07	1.41031e+07	1.48753e+07	1.76127e+07	1.38046e+07	1.61352e+07	1.28139e+07	1.62614e+07	1.8399e+07	1.67236e+07	1.25493e+07	1.58208e+07	2.25504e+07	2.91223e+07	4.66053e+07	5.17174e+07	5.68598e+07	3.98746e+07
B4DR72	B4DR72_HUMAN	cDNA FLJ59963, highly similar to Homo sapiens multiple substrate lipid kinase (MULK), mRNA OS=Homo sapiens PE=2 SV=1	48.79	27090.3	9.39	0.6	1	9.83175e+06	9.94588e+06	6.92452e+06	1.08682e+07	1.47587e+07	9.73172e+06	1.44699e+07	1.02486e+07	1.06203e+07	2.15868e+07	2.03464e+07	1.58796e+07	1.24386e+07	1.59644e+07	1.78105e+07	1.32018e+07	1.53835e+07	1.78408e+07	1.75082e+07
B4DU50	B4DU50_HUMAN	cDNA FLJ59986, moderately similar to Deoxyhypusine synthase (EC 2.5.1.46) OS=Homo sapiens PE=2 SV=1	68.95	15080.5	4.94	26.1	2	2.20344e+06	2.16083e+06	2.58253e+06	2.84175e+06	6.31498e+06	5.08722e+06	5.87026e+06	3.65722e+06	2.92691e+06	4.7431e+06	5.01382e+06	2.49656e+06	5.23582e+06	6.38296e+06	9.63996e+06	2.14147e+07	2.09711e+07	3.08661e+07	4.03003e+07
B4E368	B4E368_HUMAN	cDNA FLJ60058, highly similar to Myosin light chain 1, slow-twitch muscle A isoform OS=Homo sapiens PE=2 SV=1	44.2	24582.9	9.71	9.9	1	1.30384e+08	1.44047e+08	1.78893e+08	2.30688e+08	1.99219e+08	2.08632e+08	2.24099e+08	2.13283e+08	2.07764e+08	2.83991e+08	1.85074e+08	1.74385e+08	2.04857e+08	2.12138e+08	2.00204e+08	3.15914e+08	3.78389e+08	4.52115e+08	4.49888e+08
B4DVB8	B4DVB8_HUMAN	cDNA FLJ60076, highly similar to ELAV-like protein 1 OS=Homo sapiens PE=2 SV=1	43.28	39199.7	9.5	2.4	4	2.46651e+07	2.08599e+07	2.5737e+07	2.74782e+07	2.61576e+07	2.14861e+07	2.75201e+07	3.13149e+07	2.40531e+07	3.98906e+07	2.16206e+07	2.23128e+07	2.52025e+07	2.99928e+07	2.8237e+07	3.58763e+07	3.44404e+07	3.61642e+07	3.9785e+07
B4DWA6	B4DWA6_HUMAN	cDNA FLJ60094, highly similar to F-actin capping protein subunit beta OS=Homo sapiens PE=2 SV=1	156.33	37857.9	5.77	1.2	6	4.52238e+07	4.56749e+07	5.40973e+07	5.94908e+07	6.66868e+07	6.14603e+07	6.97115e+07	6.47654e+07	6.86e+07	8.59491e+07	6.50886e+07	5.59398e+07	5.77604e+07	5.86938e+07	5.28792e+07	6.82293e+07	6.75948e+07	7.66707e+07	7.71151e+07
B4DDU2	B4DDU2_HUMAN	cDNA FLJ60097, highly similar to Tubulin alpha-ubiquitous chain OS=Homo sapiens PE=2 SV=1	879.71	33855.6	4.88	66.8	33	2.19204e+09	2.30109e+09	2.54374e+09	2.94493e+09	3.24814e+09	2.72656e+09	3.30556e+09	3.09189e+09	3.358e+09	3.95252e+09	3.16809e+09	2.50322e+09	2.60768e+09	2.712e+09	2.37273e+09	2.91236e+09	2.52892e+09	2.81142e+09	2.4898e+09
B4DLN1	B4DLN1_HUMAN	cDNA FLJ60124, highly similar to Mitochondrial dicarboxylate carrier OS=Homo sapiens PE=2 SV=1	135.29	48581.9	9.58	5.1	3	1.80521e+07	1.86606e+07	1.73889e+07	1.9645e+07	2.18724e+07	1.76475e+07	2.23263e+07	1.86185e+07	1.89704e+07	3.26865e+07	2.80238e+07	2.3282e+07	2.46892e+07	2.44321e+07	2.49872e+07	2.10807e+07	1.77927e+07	1.97555e+07	1.60122e+07
B4DVD2	B4DVD2_HUMAN	cDNA FLJ60170, highly similar to Guanine nucleotide-binding protein subunit beta 2-like 1 OS=Homo sapiens PE=2 SV=1	100.81	24702.5	9.46	42.1	7	7.06175e+07	7.45221e+07	7.77606e+07	9.35797e+07	9.95064e+07	9.16942e+07	1.2271e+08	1.14714e+08	1.35373e+08	1.58889e+08	1.18657e+08	1.04045e+08	1.12777e+08	1.08937e+08	9.41718e+07	1.21449e+08	1.09606e+08	1.08732e+08	8.79965e+07
B7Z3E3	B7Z3E3_HUMAN	cDNA FLJ60267, highly similar to Homo sapiens reticulon 3 (RTN3), transcript variant 2, mRNA OS=Homo sapiens PE=2 SV=1	66.62	101275	4.84	0.3	3	4.71226e+07	5.32006e+07	6.6329e+07	7.17578e+07	8.84928e+07	8.74763e+07	1.09405e+08	1.07795e+08	1.22236e+08	1.61876e+08	1.12588e+08	9.86669e+07	1.14273e+08	1.05036e+08	9.38215e+07	1.37374e+08	1.34404e+08	1.6696e+08	1.95403e+08
B4DKI2	B4DKI2_HUMAN	cDNA FLJ60282, highly similar to Sorbitol dehydrogenase (EC 1.1.1.14) OS=Homo sapiens PE=2 SV=1	30.06	30314.6	8	16.2	2	4.70094e+07	4.02291e+07	4.00973e+07	4.4485e+07	4.0132e+07	4.6233e+07	4.08426e+07	4.03922e+07	3.49605e+07	5.02381e+07	4.43943e+07	4.55281e+07	3.85416e+07	3.63891e+07	2.3059e+07	2.61806e+07	2.23706e+07	1.90728e+07	1.83906e+07
B4DLV7	B4DLV7_HUMAN	cDNA FLJ60299, highly similar to Rab GDP dissociation inhibitor beta OS=Homo sapiens PE=2 SV=1	627.53	51577.4	8.37	10.5	31	7.6555e+07	7.35074e+07	7.77562e+07	9.31536e+07	1.34423e+08	1.21738e+08	1.50607e+08	1.26813e+08	1.34095e+08	2.27499e+08	2.16064e+08	1.61786e+08	1.54624e+08	1.89168e+08	2.05362e+08	1.99807e+08	1.90474e+08	2.16702e+08	2.44326e+08
B4DPS0	B4DPS0_HUMAN	cDNA FLJ60320, highly similar to Tyrosine-protein phosphatase non-receptor type6 (EC 3.1.3.48) OS=Homo sapiens PE=2 SV=1	38.61	66813.3	6.8	10.5	3	1.50583e+07	1.36031e+07	1.38943e+07	1.35406e+07	1.6091e+07	1.18266e+07	1.21947e+07	9.92408e+06	1.04726e+07	1.57428e+07	1.14331e+07	8.02051e+06	8.33924e+06	9.9677e+06	8.06178e+06	6.89175e+06	6.33482e+06	4.1938e+06	5.04306e+06
B4DSN3	B4DSN3_HUMAN	cDNA FLJ60345, highly similar to Protein transport protein Sec24C OS=Homo sapiens PE=2 SV=1	49.06	107974	6.56	10.2	2	1.51172e+07	1.40351e+07	1.48155e+07	1.60068e+07	1.80662e+07	1.42747e+07	1.42273e+07	1.33544e+07	1.27e+07	1.95561e+07	1.76609e+07	1.09671e+07	1.09387e+07	1.35339e+07	1.06252e+07	1.0299e+07	8.67015e+06	7.63392e+06	5.84007e+06
B4DUY0	B4DUY0_HUMAN	cDNA FLJ60352, highly similar to Glutaryl-CoA dehydrogenase, mitochondrial (EC 1.3.99.7) OS=Homo sapiens PE=2 SV=1	57.13	29901	9.19	19	1	1.14084e+07	1.11162e+07	1.04955e+07	1.53921e+07	1.63393e+07	1.32855e+07	1.65291e+07	1.78464e+07	2.2289e+07	2.67774e+07	2.03492e+07	1.19866e+07	1.4863e+07	1.66405e+07	1.6111e+07	1.98611e+07	1.64832e+07	2.31032e+07	3.02153e+07
B4E0G8	B4E0G8_HUMAN	cDNA FLJ60384, highly similar to Phosphoglucomutase-2 (EC 5.4.2.2) OS=Homo sapiens PE=2 SV=1	68.02	32817.7	6.15	36.1	2	9.09e+06	1.06044e+07	5.82822e+06	1.75325e+07	2.11999e+07	2.38062e+07	1.74038e+07	2.50872e+07	2.91959e+07	4.85963e+07	3.3075e+07	2.54926e+07	2.69114e+07	2.78753e+07	2.22254e+07	3.34384e+07	3.69187e+07	4.59542e+07	7.62549e+07
B4E3E8	B4E3E8_HUMAN	cDNA FLJ60399, highly similar to ATP-dependent RNA helicase DDX3X (EC 3.6.1.-) OS=Homo sapiens PE=2 SV=1	160.28	71710.1	6.18	2.2	6	4.09208e+07	3.95638e+07	4.30342e+07	4.38228e+07	5.04413e+07	3.64833e+07	4.14975e+07	3.38852e+07	3.38134e+07	4.2881e+07	3.69445e+07	2.75612e+07	2.5162e+07	2.65721e+07	2.45783e+07	2.39373e+07	1.98761e+07	2.40813e+07	1.90085e+07
B4DF70	B4DF70_HUMAN	cDNA FLJ60461, highly similar to Peroxiredoxin-2 (EC 1.11.1.15) OS=Homo sapiens PE=2 SV=1	60.29	20208.7	8.9	19	4	2.08613e+07	2.42754e+07	2.64186e+07	3.03909e+07	3.55812e+07	3.26928e+07	4.24696e+07	3.55517e+07	3.82156e+07	5.5729e+07	4.63739e+07	3.31404e+07	3.73317e+07	3.86788e+07	3.8041e+07	4.55217e+07	4.57456e+07	5.7213e+07	6.72158e+07
B4DJ87	B4DJ87_HUMAN	cDNA FLJ60588, highly similar to Protein arginine N-methyltransferase 1 (EC 2.1.1.-) OS=Homo sapiens PE=2 SV=1	50.53	33248.7	5.49	2.6	3	1.70179e+07	1.75811e+07	2.03561e+07	2.37756e+07	2.49706e+07	2.02404e+07	2.36214e+07	1.76271e+07	2.14982e+07	2.29846e+07	2.00063e+07	1.78266e+07	2.02205e+07	2.44368e+07	2.759e+07	3.8179e+07	3.74097e+07	4.10688e+07	2.82261e+07
B4DK06	B4DK06_HUMAN	cDNA FLJ60610, highly similar to Dynamin-1 (EC 3.6.5.5) OS=Homo sapiens PE=2 SV=1	44.35	96167.4	6.32	0.6	3	2.8922e+07	2.97878e+07	3.2289e+07	4.11613e+07	4.2584e+07	3.44006e+07	3.89389e+07	3.41267e+07	3.18322e+07	3.86408e+07	3.20675e+07	3.10559e+07	2.98403e+07	3.55929e+07	3.30959e+07	4.44522e+07	3.97777e+07	4.17243e+07	3.30809e+07
B4DX20	B4DX20_HUMAN	cDNA FLJ60932, highly similar to T-complex protein 1 subunit zeta-2 OS=Homo sapiens PE=2 SV=1	54.37	54065.6	7.1	13	7	1.34271e+08	1.49806e+08	1.85598e+08	2.08034e+08	2.18654e+08	1.90946e+08	2.20582e+08	1.90435e+08	1.88853e+08	2.4628e+08	1.97612e+08	1.8493e+08	1.52517e+08	1.25936e+08	9.62336e+07	1.00441e+08	8.17779e+07	7.55978e+07	5.06018e+07
B4E0W4	B4E0W4_HUMAN	cDNA FLJ61020, highly similar to Heterogeneous nuclear ribonucleoprotein D0 OS=Homo sapiens PE=2 SV=1	54.74	23062.1	9.41	12.4	1	1.7907e+08	1.41764e+08	1.83596e+08	2.06135e+08	1.93931e+08	1.65874e+08	1.79058e+08	1.53116e+08	1.58903e+08	1.86779e+08	1.53793e+08	1.04454e+08	1.17186e+08	1.21249e+08	1.10423e+08	1.41059e+08	1.38568e+08	1.32819e+08	1.71823e+08
B4E108	B4E108_HUMAN	cDNA FLJ61026, highly similar to Homo sapiens phosphofructokinase, liver (PFKL), transcript variant 1, mRNA OS=Homo sapiens PE=2 SV=1	49.17	27257.5	7.63	9.5	1	4.43305e+07	3.94168e+07	3.97395e+07	4.74743e+07	5.98301e+07	4.68712e+07	5.2247e+07	3.86513e+07	4.917e+07	7.60722e+07	9.53497e+07	9.90919e+07	7.33793e+07	1.02685e+08	1.44348e+08	1.50986e+08	1.06121e+08	1.25696e+08	7.64698e+07
B4E1E9	B4E1E9_HUMAN	cDNA FLJ61034, highly similar to Mitochondrial dicarboxylate carrier OS=Homo sapiens PE=2 SV=1	135.29	26809	9.73	2.1	3	1.80521e+07	1.86606e+07	1.73889e+07	1.9645e+07	2.18724e+07	1.76475e+07	2.23263e+07	1.86185e+07	1.89704e+07	3.26865e+07	2.80238e+07	2.3282e+07	2.46892e+07	2.44321e+07	2.49872e+07	2.10807e+07	1.77927e+07	1.97555e+07	1.60122e+07
B4E1K7	B4E1K7_HUMAN	cDNA FLJ61039, highly similar to Stomatin-like protein 2 OS=Homo sapiens PE=2 SV=1	36.88	33316.6	7.85	1	2	1.81119e+07	1.50748e+07	1.62758e+07	1.74317e+07	2.45538e+07	2.13385e+07	2.57946e+07	2.07134e+07	2.05044e+07	3.65352e+07	4.17807e+07	2.55468e+07	2.80604e+07	3.20988e+07	3.11188e+07	3.84404e+07	2.60727e+07	2.60203e+07	2.68386e+07
B4DJ30	B4DJ30_HUMAN	cDNA FLJ61290, highly similar to Neutral alpha-glucosidase AB OS=Homo sapiens PE=2 SV=1	526.29	113539	5.68	5.1	60	1.86254e+08	1.92146e+08	2.39344e+08	3.18641e+08	3.65119e+08	3.39004e+08	4.1049e+08	3.63707e+08	3.73583e+08	4.32171e+08	3.26178e+08	2.83344e+08	2.67292e+08	2.66027e+08	2.50488e+08	3.18393e+08	3.0855e+08	3.9882e+08	4.40715e+08
B4DR45	B4DR45_HUMAN	cDNA FLJ61339, highly similar to Alanyl-tRNA synthetase (EC 6.1.1.7) OS=Homo sapiens PE=2 SV=1	353.85	110017	5.37	26.3	25	5.28074e+07	5.49462e+07	6.58487e+07	7.92233e+07	7.7733e+07	6.49376e+07	8.21418e+07	6.32788e+07	6.69138e+07	8.20669e+07	6.20738e+07	4.96718e+07	5.27699e+07	5.32615e+07	4.95295e+07	6.50354e+07	5.71973e+07	5.43721e+07	4.78187e+07
B7Z5S9	B7Z5S9_HUMAN	cDNA FLJ61359, highly similar to Adapter-relatedprotein complex 2 alpha- 2 subunit OS=Homo sapiens PE=2 SV=1	92.17	103962	6.53	0.6	3	1.7489e+07	1.65894e+07	1.56935e+07	1.64777e+07	2.00504e+07	1.56229e+07	1.66433e+07	1.25738e+07	1.28157e+07	2.16581e+07	2.09172e+07	2.29923e+07	1.67638e+07	1.98682e+07	2.54837e+07	2.36548e+07	2.09023e+07	2.26105e+07	1.82446e+07
B4DSX0	B4DSX0_HUMAN	cDNA FLJ61380, highly similar to Alpha-actinin-4 OS=Homo sapiens PE=2 SV=1	310.7	47819.2	8.61	48.3	18	1.20658e+08	1.21446e+08	1.43202e+08	1.90733e+08	2.04137e+08	1.7466e+08	2.13227e+08	1.73053e+08	1.82087e+08	2.09504e+08	1.55345e+08	1.40483e+08	1.39925e+08	1.27769e+08	1.24108e+08	1.62792e+08	1.73041e+08	2.08546e+08	2.14442e+08
B4DX72	B4DX72_HUMAN	cDNA FLJ61445, highly similar to Protein transport protein Sec61 subunit alpha isoform 2 OS=Homo sapiens PE=2 SV=1	41.35	49975.2	7.56	11.7	5	1.76513e+07	1.54013e+07	1.33346e+07	1.40335e+07	1.86197e+07	1.56531e+07	1.73138e+07	1.20352e+07	1.46595e+07	2.29664e+07	1.45446e+07	6.90357e+06	1.41839e+07	1.86667e+07	2.45668e+07	3.93401e+07	2.22889e+07	3.01524e+07	2.63145e+07
B4DYN5	B4DYN5_HUMAN	cDNA FLJ61478, highly similar to Succinate dehydrogenase (ubiquinone) flavoprotein subunit, mitochondrial (EC 1.3.5.1) OS=Homo sapiens PE=2 SV=1	93.94	73781.7	7.28	5.5	2	3.95988e+07	3.62659e+07	3.71651e+07	2.74095e+07	3.91915e+07	3.61611e+07	3.66268e+07	2.57991e+07	2.43476e+07	4.33825e+07	5.40252e+07	6.31074e+07	7.26317e+07	8.22558e+07	5.962e+07	8.3043e+07	6.02259e+07	8.18596e+07	8.69089e+07
B4E100	B4E100_HUMAN	cDNA FLJ61520, highly similar to Amyloid beta A4 protein-bindingfamily B member 1- interacting protein OS=Homo sapiens PE=2 SV=1	69.21	71141.9	7.22	1.7	6	2.09943e+07	2.39211e+07	2.4508e+07	2.82164e+07	2.88297e+07	2.57272e+07	3.04764e+07	2.71276e+07	2.728e+07	3.44869e+07	2.60742e+07	2.05702e+07	2.04433e+07	1.98298e+07	1.99815e+07	2.59758e+07	2.018e+07	2.19318e+07	2.41954e+07
B4E193	B4E193_HUMAN	cDNA FLJ61528, highly similar to Homo sapiens oxoglutarate dehydrogenase-like (OGDHL), mRNA OS=Homo sapiens PE=2 SV=1	45.39	92002.1	6.35	4.1	1	1.12695e+07	9.45332e+06	1.02866e+07	1.66195e+07	1.7095e+07	1.44515e+07	1.72654e+07	1.24288e+07	1.28365e+07	1.44441e+07	1.1187e+07	9.10971e+06	7.41789e+06	8.31781e+06	8.51804e+06	8.36932e+06	7.12069e+06	6.53088e+06	4.7118e+06
B4DGV1	B4DGV1_HUMAN	cDNA FLJ61589 (Fragment) OS=Homo sapiens PE=2 SV=1	58.12	144699	7.22	0.4	1	798286	1.19766e+06	1.34627e+06	1.6019e+06	2.93623e+06	2.10722e+06	2.72464e+06	1.41198e+06	775519	1.44671e+06	2.18652e+06	1.96245e+06	1.70508e+06	1.87559e+06	3.09035e+06	4.66201e+06	2.93692e+06	3.53403e+06	2.55893e+06
B7Z1G4	B7Z1G4_HUMAN	cDNA FLJ61601, highly similar to Inosine-5'-monophosphate dehydrogenase 2 (EC 1.1.1.205) OS=Homo sapiens PE=2 SV=1	294.97	39382.3	5.71	27.2	14	2.28814e+08	2.19302e+08	2.61704e+08	2.84288e+08	2.83925e+08	2.59136e+08	2.77522e+08	2.22301e+08	2.08833e+08	2.50325e+08	2.12511e+08	1.95585e+08	1.87914e+08	1.792e+08	1.37922e+08	1.45576e+08	1.24985e+08	9.62579e+07	6.89048e+07
B7Z3D9	B7Z3D9_HUMAN	cDNA FLJ61614, highly similar to TBC1 domain family member 1 OS=Homo sapiens PE=2 SV=1	55.78	132641	7.41	0.3	1	8.64781e+06	7.76856e+06	7.60145e+06	6.82234e+06	9.73429e+06	6.52579e+06	7.54643e+06	5.622e+06	5.64807e+06	8.74492e+06	1.01329e+07	9.24689e+06	6.8701e+06	5.41869e+06	6.69452e+06	3.26967e+06	3.2179e+06	2.68328e+06	1.88579e+06
B7Z592	B7Z592_HUMAN	cDNA FLJ61635, highly similar to Homo sapiens likely ortholog of mouse immediate early response, erythropoietin 4 (LEREPO4), mRNA OS=Homo sapiens PE=2 SV=1	36.67	45262.2	7.95	0.1	1	5.60288e+06	3.5982e+06	3.46205e+06	3.35142e+06	3.91025e+06	4.13123e+06	3.82401e+06	1.52725e+06	1.66672e+06	3.04366e+06	5.10432e+06	5.7092e+06	4.93179e+06	4.72031e+06	4.93213e+06	3.12454e+06	3.97161e+06	3.55078e+06	4.5152e+06
B4E205	B4E205_HUMAN	cDNA FLJ61651, highly similar to Protein transport protein Sec24A OS=Homo sapiens PE=2 SV=1	65.69	96952.8	8.09	4	2	3.38314e+06	3.10424e+06	2.73583e+06	3.75574e+06	4.97174e+06	3.50155e+06	3.83504e+06	2.85673e+06	5.41454e+06	4.03589e+06	4.89338e+06	2.7119e+06	4.91219e+06	4.03091e+06	4.75572e+06	8.43889e+06	4.95892e+06	6.31437e+06	4.37423e+06
A8K3D0	A8K3D0_HUMAN	cDNA FLJ75185 OS=Homo sapiens PE=2 SV=1	98.14	50762	8.86	23.6	5	3.66557e+07	3.61762e+07	4.01365e+07	4.45709e+07	5.04036e+07	4.23723e+07	4.52463e+07	3.90395e+07	3.82325e+07	4.52479e+07	4.44318e+07	3.27361e+07	3.32654e+07	3.45327e+07	4.09216e+07	4.80729e+07	4.01246e+07	3.81145e+07	5.08663e+07
A8K781	A8K781_HUMAN	cDNA FLJ75299, highly similar to Xenopus laevis proteasome (prosome, macropain) 26S subunit, ATPase 3, mRNA OS=Homo sapiens PE=2 SV=1	54.08	47577.6	5.11	22	8	2.69907e+07	2.58456e+07	3.27173e+07	3.64716e+07	4.70519e+07	4.17082e+07	5.52065e+07	4.85211e+07	4.53079e+07	7.06851e+07	7.16005e+07	5.61923e+07	4.30462e+07	4.1259e+07	3.85364e+07	2.99246e+07	2.63717e+07	1.8168e+07	2.00114e+07
A8K0T9	A8K0T9_HUMAN	cDNA FLJ75422, highly similar to Homo sapiens capping protein (actin filament) muscle Z-line, alpha 1, mRNA OS=Homo sapiens PE=2 SV=1	88.61	33059.4	5.44	9.4	7	1.17863e+08	1.11191e+08	1.28304e+08	1.42592e+08	1.48701e+08	1.31937e+08	1.59375e+08	1.16375e+08	1.1229e+08	1.30517e+08	1.25725e+08	1.11437e+08	1.06263e+08	1.24225e+08	1.05954e+08	1.23611e+08	1.26513e+08	1.2164e+08	1.37958e+08
A8K6Y1	A8K6Y1_HUMAN	cDNA FLJ75526, highly similar to Homo sapiens proliferation-associated 2G4, 38kDa (PA2G4), mRNA (Fragment) OS=Homo sapiens PE=2 SV=1	114.32	41227.8	5.99	0.5	13	1.01322e+08	9.78243e+07	1.1649e+08	1.32432e+08	1.23392e+08	1.10947e+08	1.22842e+08	9.6062e+07	9.91815e+07	1.15494e+08	1.03909e+08	1.08039e+08	1.01083e+08	1.1335e+08	1.00745e+08	1.36335e+08	1.27539e+08	1.87282e+08	1.84341e+08
A8K4Z4	A8K4Z4_HUMAN	cDNA FLJ75549, highly similar to Homo sapiens ribosomal protein, large, P0 (RPLP0), transcript variant 1, mRNA OS=Homo sapiens PE=2 SV=1	186.62	34388.9	5.71	17.5	16	2.19007e+08	1.85523e+08	2.02079e+08	2.18526e+08	2.13325e+08	1.71281e+08	1.94766e+08	1.57815e+08	1.46131e+08	1.53389e+08	1.27252e+08	1.26173e+08	1.21434e+08	1.34603e+08	1.22388e+08	1.6382e+08	1.87847e+08	1.72315e+08	1.78456e+08
A8K7N0	A8K7N0_HUMAN	cDNA FLJ75556, highly similar to Homo sapiens ribosomal protein L14, mRNA OS=Homo sapiens PE=2 SV=1	61.77	23745.2	10.85	24.3	3	8.63264e+07	8.70775e+07	8.47034e+07	7.4331e+07	6.04132e+07	4.42007e+07	3.91487e+07	2.1327e+07	1.547e+07	1.28874e+07	1.10853e+07	5.06524e+06	3.47053e+06	4.49994e+06	3.16705e+06	2.97841e+06		3.10354e+06
A8K379	A8K379_HUMAN	cDNA FLJ75641, highly similar to Homo sapiens v-yes-1 Yamaguchi sarcoma viral related oncogene homolog (LYN), mRNA OS=Homo sapiens PE=2 SV=1	44.68	59038	6.46	11.3	3	3.75505e+07	3.50707e+07	3.7827e+07	4.0173e+07	3.81916e+07	3.17266e+07	3.4284e+07	2.62765e+07	2.41278e+07	3.12363e+07	2.3457e+07	2.10407e+07	1.82732e+07	1.43122e+07	9.92431e+06	1.7483e+07	1.50088e+07	1.56454e+07	1.5722e+07
A8K7G2	A8K7G2_HUMAN	cDNA FLJ75762, highly similar to Homo sapiens protease, serine, 25 (PRSS25), nuclear gene encodingmitochondrial protein, transcript variant 1, mRNA OS=Homo sapiens PE=2 SV=1	38.14	48824.9	9.96	1.9	1				167422	1.28938e+06	1.14861e+06	1.04329e+06	170005		750637	1.8596e+06	1.28969e+06	2.0831e+06	2.78742e+06	3.62712e+06	4.86716e+06	6.29038e+06	6.05084e+06	6.21888e+06
A8K6K2	A8K6K2_HUMAN	cDNA FLJ75877, highly similar to Homo sapiens 5'-nucleotidase, cytosolic II (NT5C2), mRNA OS=Homo sapiens PE=2 SV=1	105.22	65374.5	5.75	0.4	4	8.74196e+06	8.11575e+06	7.47328e+06	9.04476e+06	1.28837e+07	9.13639e+06	1.00522e+07	6.7076e+06	7.60447e+06	1.29594e+07	1.26902e+07	1.06147e+07	1.02473e+07	1.39422e+07	1.80945e+07	1.8106e+07	1.65458e+07	1.97756e+07	1.99314e+07
A8K6Q8	A8K6Q8_HUMAN	cDNA FLJ75881, highly similar to Homo sapiens transferrin receptor (p90, CD71) (TFRC), mRNA OS=Homo sapiens PE=2 SV=1	53.28	85276.1	6.18	0.3	9	1.97496e+07	2.33485e+07	2.73737e+07	3.62524e+07	4.25162e+07	3.62803e+07	4.32129e+07	3.59236e+07	3.59621e+07	4.49386e+07	3.69819e+07	3.04039e+07	3.22713e+07	3.45952e+07	3.80505e+07	3.27782e+07	5.57999e+07	7.34968e+07	7.11196e+07
A8K6V6	A8K6V6_HUMAN	cDNA FLJ75883, highly similar to Homo sapiens glucosamine (N-acetyl)-6-sulfatase (Sanfilippo disease IIID) (GNS), mRNA OS=Homo sapiens PE=2 SV=1	42.31	62859.4	8.69		2	6.86216e+07	7.23199e+07	7.97483e+07	1.00069e+08	8.92828e+07	8.07643e+07	1.02146e+08	8.28164e+07	8.08182e+07	1.28218e+08	9.22514e+07	8.27077e+07	9.79435e+07	4.71832e+07	7.42639e+07	5.74959e+07	5.52068e+07	4.75422e+07	4.98176e+07
A8K9T8	A8K9T8_HUMAN	cDNA FLJ76106, highly similar to Homo sapiens neurolysin (metallopeptidase M3 family) (NLN), mRNA OS=Homo sapiens PE=2 SV=1	53.78	81367	6.17	0.1	1	4.45937e+06	5.39838e+06	5.25703e+06	7.44886e+06	9.22799e+06	8.21958e+06	1.21988e+07	1.22409e+07	1.36152e+07	1.38968e+07	1.2772e+07	1.00806e+07	1.257e+07	1.31637e+07	1.25845e+07	1.44577e+07	1.46804e+07	1.84437e+07	1.7265e+07
A8K4K9	A8K4K9_HUMAN	cDNA FLJ76169 OS=Homo sapiens PE=2 SV=1	44.88	35010.5	6.36	10.8	1	4.11788e+06	3.56177e+06	3.61468e+06	3.33898e+06	3.94305e+06	3.57736e+06	3.72372e+06	3.51134e+06	5.75957e+06	6.88813e+06	4.48596e+06		3.46206e+06		7.47835e+06	9.30436e+06	8.03127e+06	1.09245e+07	8.39056e+06
A8K071	A8K071_HUMAN	cDNA FLJ76203, highly similar to Homo sapiens X-prolyl aminopeptidase (aminopeptidase P) 1, soluble (XPNPEP1), mRNA OS=Homo sapiens PE=2 SV=1	45.83	70573.5	5.42	1.8	3	6.68627e+06	7.47683e+06	8.80731e+06	1.39348e+07	1.50223e+07	1.41885e+07	1.66638e+07	1.34179e+07	1.19192e+07	1.44179e+07	1.27318e+07	1.08232e+07	1.09743e+07	1.39255e+07	1.27395e+07	1.7435e+07	2.31707e+07	3.25082e+07	2.94397e+07
A8K295	A8K295_HUMAN	cDNA FLJ76235, highly similar to Homo sapiens dehydrogenase/reductase (SDR family) member 6 (DHRS6),mRNA OS=Homo sapiens PE=2 SV=1	49.12	26975.8	8.17	6.7	1	180291					541994	800053		580694				452869	1.07712e+06		2.26228e+06	1.84673e+06	3.02257e+06	4.09845e+06
A8K8B0	A8K8B0_HUMAN	cDNA FLJ76434, highly similar to Homo sapiens protein phosphatase 2 (formerly 2A), regulatory subunit A (PR 65), beta isoform (PPP2R1B), transcript variant 2, mRNA OS=Homo sapiens PE=2 SV=1	39.9	74135.5	4.98	1.4	4	2.43736e+07	3.13016e+07	3.14141e+07	2.86068e+07	3.76775e+07	3.74826e+07	2.85767e+07	9.02259e+06	8.97548e+06	1.11931e+07	1.05461e+07	1.0351e+07	8.55333e+06	1.63194e+07	1.67821e+07	1.49791e+07	1.43028e+07	1.87681e+07	1.94278e+07
A8K586	A8K586_HUMAN	cDNA FLJ76822, highly similar to Homo sapiens adaptor-related protein complex 3, beta 1 subunit (AP3B1), mRNA OS=Homo sapiens PE=2 SV=1	43.12	121785	5.71		3	1.83714e+07	1.94684e+07	1.74464e+07	2.0466e+07	2.13789e+07	1.63384e+07	1.94413e+07	1.61691e+07	1.80675e+07	2.27958e+07	1.82094e+07	1.60482e+07	1.59238e+07	1.74986e+07	1.65584e+07	1.94307e+07	1.59167e+07	1.47738e+07	9.49257e+06
A8K6A7	A8K6A7_HUMAN	cDNA FLJ76867, highly similar to Homo sapiens mannosidase, alpha, class 2B, member 1 (MAN2B1), mRNA OS=Homo sapiens PE=2 SV=1	32.72	114405	6.84	8	5	1.58928e+07	1.98077e+07	1.98431e+07	2.52486e+07	3.24379e+07	2.42315e+07	2.6184e+07	1.94033e+07	2.05853e+07	2.53433e+07	2.62832e+07	2.76783e+07	2.41543e+07	3.32291e+07	4.58273e+07	6.04417e+07	6.92195e+07	8.21958e+07	9.31613e+07
A8K1X9	A8K1X9_HUMAN	cDNA FLJ77679, highly similar to Homo sapiens potassium voltage-gated channel, shaker-related subfamily, beta member 2 (KCNAB2), transcript variant 1, mRNA OS=Homo sapiens PE=2 SV=1	43.74	41260.1	9.11		6	2.78438e+07	2.51251e+07	3.14134e+07	3.23735e+07	3.58438e+07	2.70911e+07	2.95913e+07	2.29321e+07	2.51751e+07	3.24049e+07	3.08855e+07	2.76251e+07	3.27363e+07	5.44256e+07	6.10131e+07	6.82025e+07	6.8939e+07	7.37351e+07	5.47955e+07
A8K4K6	A8K4K6_HUMAN	cDNA FLJ78033, highly similar to Homo sapiens protein disulfide isomerase family A, member 4, mRNA OS=Homo sapiens PE=2 SV=1	356.93	73157.1	4.98	6	33	8.85901e+07	9.3222e+07	1.06884e+08	1.42921e+08	1.59184e+08	1.5355e+08	2.08244e+08	1.79602e+08	1.99546e+08	2.42558e+08	1.77521e+08	1.50421e+08	1.62499e+08	1.65001e+08	1.62739e+08	2.25202e+08	2.39553e+08	2.37606e+08	3.34319e+08
A8K2Y2	A8K2Y2_HUMAN	cDNA FLJ78120, highly similar to Homo sapiens eukaryotic translation initiation factor 2, subunit 3 gamma, 52kDa (EIF2S3), mRNA OS=Homo sapiens PE=2 SV=1	65.9	51648.4	8.54	4.7	10	5.47651e+07	5.4347e+07	6.52554e+07	7.54815e+07	7.2569e+07	5.95951e+07	7.13439e+07	5.64248e+07	6.09511e+07	7.57715e+07	6.16708e+07	5.24594e+07	4.9941e+07	5.55938e+07	5.11116e+07	6.22743e+07	6.13221e+07	6.23558e+07	6.63294e+07
A8K8M6	A8K8M6_HUMAN	cDNA FLJ78238, highly similar to Homo sapiens major histocompatibility complex, class I, E, mRNA OS=Homo sapiens PE=2 SV=1	73.88	40304.9	5.52	16.2
A8K7F6	A8K7F6_HUMAN	cDNA FLJ78244, highly similar to Homo sapiens eukaryotic translation initiation factor 4A, isoform 1 (EIF4A1), mRNA OS=Homo sapiens PE=2 SV=1	382.53	46320.7	5.32	2.7	29	2.60071e+08	2.60872e+08	2.9159e+08	3.31612e+08	3.70687e+08	3.29285e+08	3.76616e+08	3.39544e+08	3.8378e+08	4.74003e+08	3.75643e+08	3.03674e+08	2.93428e+08	2.93394e+08	2.35464e+08	2.79623e+08	2.37282e+08	2.56962e+08	2.3734e+08
A8K318	A8K318_HUMAN	cDNA FLJ78273, highly similar to Homo sapiens protein kinase C substrate 80K-H (PRKCSH), transcript variant 2, mRNA OS=Homo sapiens PE=2 SV=1	39.12	60110.1	4.34	0.6	15	6.67822e+07	7.87122e+07	1.19229e+08	1.238e+08	1.62486e+08	1.6692e+08	1.96655e+08	1.88849e+08	1.78634e+08	2.14566e+08	1.79802e+08	1.36842e+08	1.36845e+08	1.34071e+08	1.43029e+08	2.18131e+08	2.17131e+08	2.58054e+08	2.49223e+08
A8K2X8	A8K2X8_HUMAN	cDNA FLJ78433, highly similar to Homo sapiens chaperonin containing TCP1, subunit 5 (epsilon) (CCT5), mRNA OS=Homo sapiens PE=2 SV=1	400.98	60148	5.34	9.7	33	1.98401e+08	1.78577e+08	1.77706e+08	1.91928e+08	2.42325e+08	2.04103e+08	2.24976e+08	1.98831e+08	2.27046e+08	3.50925e+08	3.41977e+08	2.34715e+08	2.23149e+08	1.98414e+08	1.90385e+08	1.89684e+08	1.4394e+08	1.57674e+08	1.48103e+08
A8K4G3	A8K4G3_HUMAN	cDNA FLJ78472, highly similar to Human hemopoietic cell protein-tyrosine kinase (HCK) gene OS=Homo sapiens PE=2 SV=1	44.68	57805.9	6.42	1.8	3	3.75505e+07	3.50707e+07	3.7827e+07	4.0173e+07	3.81916e+07	3.17266e+07	3.4284e+07	2.62765e+07	2.41278e+07	3.12363e+07	2.3457e+07	2.10407e+07	1.82732e+07	1.43122e+07	9.92431e+06	1.7483e+07	1.50088e+07	1.56454e+07	1.5722e+07
A8K916	A8K916_HUMAN	cDNA FLJ78481, highly similar to Homo sapiens adaptor-related protein complex 2, beta 1 subunit, mRNA OS=Homo sapiens PE=2 SV=1	60.75	106547	5.16		7	2.30926e+07	2.178e+07	2.45754e+07	3.16179e+07	3.25287e+07	2.75087e+07	3.17251e+07	2.57714e+07	2.80871e+07	3.46019e+07	2.76213e+07	2.21426e+07	2.30603e+07	2.62334e+07	2.65427e+07	3.53504e+07	3.31518e+07	3.79487e+07	3.29242e+07
A8K1B6	A8K1B6_HUMAN	cDNA FLJ78533, highly similar to Homo sapiens dynamin 2 (DNM2), transcript variant 4, mRNA OS=Homo sapiens PE=2 SV=1	75.4	97778	7.31	16.7	18	3.74761e+07	3.7747e+07	4.21451e+07	4.81797e+07	5.56595e+07	4.36598e+07	4.89006e+07	4.11015e+07	3.86695e+07	5.02609e+07	4.39357e+07	4.53453e+07	4.31846e+07	4.771e+07	4.89771e+07	5.46721e+07	5.05057e+07	5.66844e+07	5.39544e+07
A8K4W2	A8K4W2_HUMAN	cDNA FLJ78635, highly similar to Homo sapiens ATP synthase, H+ transporting, mitochondrial F0 complex, subunit b, isoform 1 (ATP5F1), transcript variant 1, mRNA OS=Homo sapiens PE=2 SV=1	38.81	28919.3	9.37	6.7	3	1.94696e+07	2.16816e+07	1.70581e+07	1.87157e+07	2.80485e+07	2.71277e+07	3.03342e+07	2.33586e+07	2.31282e+07	4.02804e+07	4.21218e+07	3.78492e+07	5.48949e+07	4.72377e+07	4.93379e+07	9.2537e+07	6.8886e+07	6.34287e+07	4.81994e+07
A8K8U3	A8K8U3_HUMAN	cDNA FLJ78761, highly similar to Homo sapiens ATPase, Ca++ transporting, plasma membrane 4 (ATP2B4), transcript variant 1, mRNA OS=Homo sapiens PE=2 SV=1	39.69	129839	6.96	0.1	5	4.82154e+06	6.58629e+06	7.04557e+06	1.06182e+07	1.23692e+07	9.87443e+06	1.37183e+07	1.06562e+07	1.28632e+07	1.55651e+07	1.08345e+07	7.05108e+06	7.61553e+06	9.03539e+06	1.28813e+07	1.77349e+07	1.469e+07	2.41796e+07	2.02892e+07
B3KQB4	B3KQB4_HUMAN	cDNA FLJ90131 fis, clone HEMBB1000447, highly similar to PRA1 family protein 3 OS=Homo sapiens PE=2 SV=1	121.04	21540.4	9.77	24.5	6	2.13386e+07	2.0058e+07	1.71122e+07	1.9978e+07	2.4559e+07	2.51645e+07	3.36442e+07	3.52434e+07	4.21082e+07	7.65652e+07	5.0392e+07	3.7103e+07	3.94622e+07	4.54752e+07	3.6598e+07	3.94133e+07	4.22495e+07	3.586e+07	2.68986e+07
Q8NCF7	Q8NCF7_HUMAN	cDNA FLJ90278 fis, clone NT2RP1000325, highly similar to Phosphate carrier protein, mitochondrialprecursor OS=Homo sapiens PE=2 SV=1	45.48	40362.8	9.43	1.6	6	1.79421e+08	1.8141e+08	1.95093e+08	2.29974e+08	2.35504e+08	2.27428e+08	2.65187e+08	2.53097e+08	2.84525e+08	3.14959e+08	2.35077e+08	2.35179e+08	2.49423e+08	2.32114e+08	2.10888e+08	2.8764e+08	2.4139e+08	3.17408e+08	2.16961e+08
B3KQH1	B3KQH1_HUMAN	cDNA FLJ90452 fis, clone NT2RP3001475, highly similar to Splicing factor 3B subunit 3 OS=Homo sapiens PE=2 SV=1	62.68	100657	5.02	9.9	4	4.11453e+07	3.68785e+07	3.99553e+07	4.94777e+07	5.39817e+07	4.35763e+07	5.14959e+07	4.40134e+07	5.08687e+07	6.09045e+07	4.88089e+07	5.3884e+07	5.68953e+07	6.67747e+07	6.83206e+07	8.42214e+07	5.80911e+07	6.10014e+07	4.43744e+07
B3KQK5	B3KQK5_HUMAN	cDNA FLJ90621 fis, clone PLACE1002547, highly similar to Mitochondrial proteins import receptor OS=Homo sapiens PE=2 SV=1	65.58	31979	5.36	16	3	2.45426e+07	1.50011e+07	1.6366e+07	2.02672e+07	2.02835e+07	1.63847e+07	1.67215e+07	1.94254e+07	1.01735e+07	1.45006e+07	1.1707e+07	1.84382e+07	1.0187e+07	8.39232e+06	2.30845e+07	2.87112e+07	8.53046e+06	2.18631e+07	9.28208e+06
B7Z9U6	B7Z9U6_HUMAN	cDNA, FLJ78960, highly similar to Radixin OS=Homo sapiens PE=2 SV=1	175.25	52731.1	5.88	16.1	16	5.59504e+08	5.60432e+08	6.28293e+08	7.08634e+08	8.10708e+08	6.98514e+08	8.31156e+08	7.4176e+08	7.21409e+08	8.57581e+08	8.05853e+08	7.38903e+08	6.74424e+08	7.43089e+08	6.28098e+08	6.7217e+08	6.44093e+08	7.30601e+08	6.433e+08
B7Z9V4	B7Z9V4_HUMAN	cDNA, FLJ78968, highly similar to Sodium/potassium-transporting ATPase alpha-3 chain (EC 3.6.3.9) OS=Homo sapiens PE=2 SV=1	434.12	114431	5.23	0.2	13	3.98683e+07	4.3453e+07	4.65081e+07	6.50264e+07	7.60605e+07	7.50277e+07	8.75738e+07	8.12498e+07	9.30445e+07	1.05725e+08	6.99737e+07	5.36014e+07	5.92936e+07	6.35322e+07	6.66982e+07	1.10784e+08	1.05592e+08	1.59695e+08	1.59817e+08
B7ZA24	B7ZA24_HUMAN	cDNA, FLJ79038, highly similar to Signal transducer and activator of transcription 3 OS=Homo sapiens PE=2 SV=1	44.83	80042.3	6.43		2	340806	491189	186158	335088	1.09818e+06	770423	944258	426776		385450	498653	398641	742993	664844	409347	1.34603e+06	699738	724143
B7ZAR1	B7ZAR1_HUMAN	cDNA, FLJ79275, highly similar to T-complex protein 1 subunit epsilon OS=Homo sapiens PE=2 SV=1	302.89	55769.7	5.33	43.3	28	1.98401e+08	1.78577e+08	1.77706e+08	1.91928e+08	2.42325e+08	2.04103e+08	2.24976e+08	1.98831e+08	2.27046e+08	3.50925e+08	3.41977e+08	2.34715e+08	2.23149e+08	1.98414e+08	1.90385e+08	1.89684e+08	1.4394e+08	1.57674e+08	1.48103e+08
B7ZAS9	B7ZAS9_HUMAN	cDNA, FLJ79293, highly similar to WD repeat protein 71 OS=Homo sapiens PE=2 SV=1	39	30704.2	5.45	3.1	1	9.15411e+06	1.05373e+07	9.95851e+06	9.61755e+06	1.16241e+07	8.69876e+06	9.79684e+06	8.01213e+06	8.27354e+06	1.03427e+07	1.05026e+07	7.97504e+06	7.4461e+06	7.70576e+06	9.00885e+06	7.86536e+06	6.47204e+06	8.59873e+06	7.71043e+06
B7ZAV4	B7ZAV4_HUMAN	cDNA, FLJ79318, highly similar to 24-dehydrocholesterol reductase (EC 1.3.1.-) OS=Homo sapiens PE=2 SV=1	38.57	55428.8	6.45		1	3.76924e+07	3.81327e+07	3.45859e+07	4.72424e+07	5.39219e+07	3.94434e+07	5.60241e+07	4.37807e+07	5.34051e+07	5.69353e+07	4.99392e+07	4.15534e+07	4.23732e+07	4.54635e+07	3.28313e+07	4.38798e+07	3.42769e+07	3.17196e+07	2.74141e+07
B7ZB02	B7ZB02_HUMAN	cDNA, FLJ79366, highly similar to Ribose-phosphate pyrophosphokinase I (EC 2.7.6.1) OS=Homo sapiens PE=4 SV=1	208.99	12544.4	6.16	57	10	3.63452e+07	3.66044e+07	3.84598e+07	4.65708e+07	5.22728e+07	5.23458e+07	6.2174e+07	5.82202e+07	6.00498e+07	8.99606e+07	7.52827e+07	5.97242e+07	6.73774e+07	6.95825e+07	6.26783e+07	7.21212e+07	6.68023e+07	7.98327e+07	7.43426e+07
B7ZB32	B7ZB32_HUMAN	cDNA, FLJ79396, highly similar to Phenylalanyl-tRNA synthetase beta chain (EC 6.1.1.20) OS=Homo sapiens PE=2 SV=1	89.78	55292.8	7.19	4.8	9	4.50056e+07	4.42148e+07	4.78789e+07	5.87837e+07	6.28319e+07	5.46735e+07	5.8805e+07	5.2837e+07	5.60666e+07	6.36784e+07	4.99636e+07	4.83797e+07	4.91475e+07	4.78671e+07	4.17963e+07	5.54957e+07	5.46969e+07	5.65184e+07	5.38844e+07
B7ZB78	B7ZB78_HUMAN	cDNA, FLJ79442, highly similar to Ras-related protein Rap-1b OS=Homo sapiens PE=4 SV=1	86.28	13673	8.83	17.8	3	1.88402e+07	1.78872e+07	1.58901e+07	1.52079e+07	2.35053e+07	2.2096e+07	2.99581e+07	2.6077e+07	2.77001e+07	5.61178e+07	6.53598e+07	5.24507e+07	4.65751e+07	4.87563e+07	4.34139e+07	4.21669e+07	3.14758e+07	4.02518e+07	4.03699e+07
B0AZM0	B0AZM0_HUMAN	cDNA, FLJ79460, highly similar to Voltage-gated potassium channel subunitbeta-2 OS=Homo sapiens PE=2 SV=1	41.43	39027.1	9.02	12.5	9	3.25116e+07	2.81869e+07	3.48506e+07	3.90309e+07	4.25537e+07	3.09571e+07	3.53779e+07	2.69847e+07	3.0637e+07	3.86479e+07	3.52642e+07	3.27419e+07	3.71196e+07	6.04288e+07	6.52918e+07	7.53986e+07	7.55538e+07	8.07368e+07	5.75278e+07
B0AZS6	B0AZS6_HUMAN	cDNA, FLJ79516, highly similar to 14-3-3 protein zeta/delta OS=Homo sapiens PE=2 SV=1	263.16	19174.4	4.48	69	10	9.94875e+07	8.78908e+07	9.01006e+07	1.14246e+08	1.17612e+08	1.32454e+08	1.54472e+08	1.47036e+08	1.6258e+08	1.8858e+08	1.68183e+08	1.68584e+08	1.55678e+08	1.57041e+08	1.35657e+08	1.94723e+08	2.12301e+08	2.32028e+08	2.24598e+08
B0AZU6	B0AZU6_HUMAN	cDNA, FLJ79536, highly similar to Heat shock 70 kDa protein 4 OS=Homo sapiens PE=2 SV=1	141.13	33648.7	4.77	39.7	5	1.72356e+07	2.06951e+07	2.33493e+07	3.28045e+07	3.86059e+07	3.63424e+07	4.58008e+07	4.34451e+07	4.28211e+07	4.8758e+07	3.91283e+07	2.90546e+07	3.09291e+07	3.51421e+07	3.73831e+07	6.11648e+07	6.50811e+07	8.15441e+07	8.89193e+07
B2R4C0	B2R4C0_HUMAN	cDNA, FLJ92035, highly similar to Homo sapiens ribosomal protein L18a (RPL18A), mRNA OS=Homo sapiens PE=2 SV=1	79.77	21024	10.73	44.3	6	1.88181e+08	1.8875e+08	1.92907e+08	1.77075e+08	1.41407e+08	9.85997e+07	7.54714e+07	4.41702e+07	2.882e+07	2.74168e+07	1.84621e+07	1.05843e+07	1.09373e+07	3.66912e+06
B2R4F3	B2R4F3_HUMAN	cDNA, FLJ92068, highly similar to Homo sapiens Rho GDP dissociation inhibitor (GDI) beta (ARHGDIB),mRNA OS=Homo sapiens PE=2 SV=1	52.81	23004.6	5.18	23.9	3	9.8626e+07	1.0588e+08	1.21145e+08	1.34652e+08	1.20823e+08	1.21948e+08	1.42736e+08	1.29101e+08	1.61781e+08	2.06028e+08	1.4351e+08	1.10572e+08	1.28928e+08	1.31476e+08	1.04447e+08	1.48827e+08	1.59362e+08	1.44567e+08	2.15294e+08
B2R577	B2R577_HUMAN	cDNA, FLJ92369, highly similar to Homo sapiens S100 calcium binding protein A6 (calcyclin) (S100A6),mRNA OS=Homo sapiens PE=4 SV=1	75.08	10158.3	5.63	18.9	1	462372	710510		197286	1.13462e+06	543564	861011	421703		2.12088e+06	1.36057e+06	1.39449e+06	1.97078e+06	889029	665031	1.52533e+06	2.51226e+06	1.42602e+06	1.87932e+06
B2R5M9	B2R5M9_HUMAN	cDNA, FLJ92537, highly similar to Homo sapiens procollagen-lysine, 2-oxoglutarate 5-dioxygenase (lysine hydroxylase, Ehlers-Danlos syndrome type VI) (PLOD), mRNA OS=Homo sapiens PE=2 SV=1	55.05	84021.6	6.54	0.3	3	2.16307e+07	2.24566e+07	2.21375e+07	2.33269e+07	1.57487e+07	2.74916e+07	3.21663e+07	2.68642e+07	2.95978e+07	4.27428e+07	4.19841e+07	2.97913e+07	3.31975e+07	3.64778e+07	4.06985e+07	1.98419e+07	3.05973e+07	5.63578e+07	6.63517e+07
B2R5N2	B2R5N2_HUMAN	cDNA, FLJ92541, highly similar to Homo sapiens eukaryotic translation initiation factor 2, subunit 3 gamma, 52kDa (EIF2S3), mRNA OS=Homo sapiens PE=2 SV=1	70.6	51675.5	8.76	15.5	3	4.6867e+07	4.62468e+07	5.32005e+07	6.26927e+07	6.10669e+07	4.97115e+07	5.90248e+07	4.58452e+07	4.89574e+07	6.02612e+07	4.97538e+07	3.83682e+07	3.99163e+07	4.65193e+07	4.26038e+07	5.2139e+07	5.16439e+07	5.16647e+07	5.39874e+07
B2R5P7	B2R5P7_HUMAN	cDNA, FLJ92558, highly similar to Homo sapiens pyruvate dehydrogenase (lipoamide) alpha 1 (PDHA1), mRNA OS=Homo sapiens PE=2 SV=1	52.39	44023.9	8.17	3.7	3	3.16891e+07	2.86915e+07	3.0822e+07	4.14638e+07	4.41406e+07	3.46879e+07	4.35961e+07	3.68126e+07	3.98879e+07	4.97235e+07	3.43053e+07	3.31066e+07	3.18651e+07	3.46944e+07	3.17609e+07	4.25527e+07	3.5662e+07	3.07266e+07	3.11787e+07
B2R5U1	B2R5U1_HUMAN	cDNA, FLJ92620, highly similar to Homo sapiens staphylococcal nuclease domain containing 1 (SND1),mRNA OS=Homo sapiens PE=2 SV=1	160.11	100294	6.52	2.8	21	8.09382e+07	8.27829e+07	9.46304e+07	1.08092e+08	1.03904e+08	9.321e+07	1.0042e+08	8.48002e+07	8.58727e+07	1.01806e+08	7.82978e+07	6.47499e+07	6.49456e+07	5.1721e+07	4.84165e+07	5.97464e+07	4.71999e+07	5.02121e+07	3.50207e+07
B2R679	B2R679_HUMAN	cDNA, FLJ92825, highly similar to Homo sapiens SAR1a gene homolog 1 (S. cerevisiae) (SARA1), mRNA OS=Homo sapiens PE=2 SV=1	31.64	22394.5	6.52	18.1	7	1.65627e+07	1.48588e+07	1.64819e+07	1.61798e+07	1.78094e+07	1.46646e+07	1.93329e+07	1.78089e+07	1.87868e+07	2.98585e+07	2.43317e+07	1.75807e+07	1.95054e+07	1.88039e+07	1.66638e+07	1.55286e+07	1.51911e+07	1.53112e+07	1.33803e+07
B2R6P4	B2R6P4_HUMAN	cDNA, FLJ93048, highly similar to Homo sapiens synaptobrevin-like 1 (SYBL1), mRNA OS=Homo sapiens PE=2 SV=1	56.61	25321.1	8.86	8.2	3	1.10614e+07	1.01661e+07	1.07207e+07	1.11091e+07	1.23258e+07	1.07679e+07	1.24789e+07	1.06792e+07	1.08714e+07	1.71182e+07	2.2331e+07	1.30551e+07	1.33547e+07	1.20884e+07	1.01578e+07	1.11483e+07	8.11047e+06	1.6067e+07	7.98477e+06
B2R6X2	B2R6X2_HUMAN	cDNA, FLJ93161, highly similar to Homo sapiens glucuronidase, beta (GUSB), mRNA OS=Homo sapiens PE=2 SV=1	38.89	75000.8	6.54	1.8	13	3.00087e+07	3.2516e+07	4.1242e+07	5.39213e+07	5.18547e+07	3.9899e+07	4.41775e+07	3.63982e+07	3.25411e+07	4.34974e+07	3.94357e+07	4.28491e+07	4.93672e+07	6.51258e+07	8.27983e+07	1.12762e+08	9.96335e+07	1.07402e+08	8.42299e+07
B2R7C2	B2R7C2_HUMAN	cDNA, FLJ93375, highly similar to Homo sapiens ZW10, kinetochore associated, homolog (Drosophila) (ZW10), mRNA OS=Homo sapiens PE=2 SV=1	37.07	89638.2	5.89	0.2	1	1.08983e+07	8.12322e+06	6.83448e+06	7.00132e+06	8.94467e+06	6.26589e+06	6.06178e+06	4.46745e+06	4.37587e+06	6.33441e+06	4.85367e+06	6.28526e+06			3.79371e+06	2.90189e+06	2.52243e+06
B2R7C5	B2R7C5_HUMAN	cDNA, FLJ93378, highly similar to Homo sapiens MCM3 minichromosome maintenance deficient 3 (S. cerevisiae) (MCM3), mRNA OS=Homo sapiens PE=2 SV=1	39.89	91579.3	5.53	5.9	2	5.58467e+06	5.4036e+06	5.84353e+06	6.15719e+06	7.48143e+06	5.63967e+06	6.56599e+06	4.65439e+06		6.34992e+06	6.49465e+06	5.64643e+06	6.29299e+06	7.4852e+06	8.20266e+06	7.28204e+06	8.02322e+06	7.0859e+06	6.10438e+06
B2R7F8	B2R7F8_HUMAN	cDNA, FLJ93426, highly similar to Homo sapiens plasminogen (PLG), mRNA OS=Homo sapiens PE=2 SV=1	55.13	93217.2	7.04	0.1	1	1.72832e+07	1.5354e+07	1.81195e+07	2.00923e+07	2.46773e+07	2.72516e+07	3.2688e+07	3.29408e+07	3.59745e+07	4.40138e+07	3.44907e+07	3.88917e+07	3.42521e+07	2.72326e+07	1.99917e+07	2.28775e+07	2.24657e+07	2.44007e+07	1.98986e+07
B2R7G6	B2R7G6_HUMAN	cDNA, FLJ93437, highly similar to Homo sapiens histidyl-tRNA synthetase-like (HARSL), mRNA OS=Homo sapiens PE=2 SV=1	39.11	57593.9	8.28	1.2	2	1.55335e+07	1.68374e+07	1.21773e+07	1.28621e+07	1.44733e+07	1.33525e+07	1.58252e+07	1.26557e+07	1.89429e+07	1.46944e+07	1.46484e+07	8.86361e+06	8.727e+06	1.25843e+07	9.06225e+06	1.34286e+07	1.41954e+07	7.81979e+06	2.1365e+07
B2R7R5	B2R7R5_HUMAN	cDNA, FLJ93570, highly similar to Homo sapiens phosphoribosyl pyrophosphate synthetase-associated protein 2 (PRPSAP2), mRNA OS=Homo sapiens PE=2 SV=1	56.6	41256.5	7.08	4.4
B2R7Y3	B2R7Y3_HUMAN	cDNA, FLJ93657, highly similar to Homo sapiens ribosomal protein L3-like (RPL3L), mRNA OS=Homo sapiens PE=2 SV=1	60.39	46580.9	10.45	6.6	1	5.4873e+07	3.43883e+07	3.8071e+07	4.80991e+07	3.94778e+07	2.50765e+07	2.87854e+07	1.35529e+07	8.35816e+06	4.43373e+06		1.16928e+07	6.80956e+06	7.87159e+06	3.40522e+06	3.42436e+06	5.34573e+06		2.82786e+06
B2R858	B2R858_HUMAN	cDNA, FLJ93750, Homo sapiens DEAD (Asp-Glu-Ala-Asp) box polypeptide 6 (DDX6), mRNA OS=Homo sapiens PE=2 SV=1	53.45	53581.9	8.85	16.3	3	1.91948e+07	2.10382e+07	2.2241e+07	2.33638e+07	2.36801e+07	2.13019e+07	2.31213e+07	2.00386e+07	2.37502e+07	3.25796e+07	2.37945e+07	1.81035e+07	1.9232e+07	1.97683e+07	2.09687e+07	2.60058e+07	2.75203e+07	3.1663e+07	2.3325e+07
B2R8Y4	B2R8Y4_HUMAN	cDNA, FLJ94117, highly similar to Homo sapiens actinin, alpha 3 (ACTN3), mRNA OS=Homo sapiens PE=2 SV=1	185.28	103871	5.43	8.3	8	1.20658e+08	1.21446e+08	1.43202e+08	1.90733e+08	2.04137e+08	1.7466e+08	2.13227e+08	1.73053e+08	1.82087e+08	2.09504e+08	1.55345e+08	1.40483e+08	1.39925e+08	1.27769e+08	1.24108e+08	1.62792e+08	1.73041e+08	2.08546e+08	2.14442e+08
B2R959	B2R959_HUMAN	cDNA, FLJ94229, highly similar to Homo sapiens heterogeneous nuclear ribonucleoprotein L (HNRPL),mRNA OS=Homo sapiens PE=2 SV=1	80.41	60838.4	6.65	1.4	3	6.8522e+07	5.57734e+07	8.77125e+07	1.0695e+08	8.22708e+07	4.88114e+07	7.22864e+07	7.11264e+07	8.6655e+07	7.6026e+07	3.50822e+07	5.88928e+07	3.709e+07	4.32012e+07	4.21504e+07	5.55254e+07	5.18445e+07	5.3872e+06	1.36692e+08
B2R9K8	B2R9K8_HUMAN	cDNA, FLJ94440, highly similar to Homo sapiens chaperonin containing TCP1, subunit 6A (zeta 1)(CCT6A), mRNA OS=Homo sapiens PE=2 SV=1	550.46	58385.8	6.36	9.4	38	2.38223e+08	2.3604e+08	2.55199e+08	2.84197e+08	2.99938e+08	2.51149e+08	2.94529e+08	2.67848e+08	2.90646e+08	3.68768e+08	2.87924e+08	2.3261e+08	2.13306e+08	2.06385e+08	1.58289e+08	1.88498e+08	1.37548e+08	1.10541e+08	8.9933e+07
B2R9T9	B2R9T9_HUMAN	cDNA, FLJ94551 OS=Homo sapiens PE=2 SV=1	50.05	26177.6	10.67	10.7	1	7.53936e+07	6.23442e+07	6.04062e+07	6.15999e+07	7.55055e+07	7.51023e+07	8.73747e+07	8.98998e+07	1.00213e+08	1.22267e+08	1.09995e+08	9.20275e+07	9.17324e+07	1.01177e+08	9.44611e+07	1.06301e+08	1.11836e+08	1.15715e+08	9.86267e+07
B2RA56	B2RA56_HUMAN	cDNA, FLJ94705, highly similar to Homo sapiens nicalin (LOC56926), mRNA OS=Homo sapiens PE=2 SV=1	46.49	61891.1	7.01	1.5	3	2.16462e+07	2.22127e+07	2.43544e+07	2.63066e+07	3.38662e+07	2.75714e+07	3.14051e+07	2.59007e+07	2.7755e+07	3.56993e+07	3.35407e+07	2.99501e+07	2.89181e+07	3.10479e+07	2.72182e+07	2.77794e+07	2.21217e+07	2.29788e+07	1.71832e+07
B2RA70	B2RA70_HUMAN	cDNA, FLJ94729, highly similar to Homo sapiens v-yes-1 Yamaguchi sarcoma viral oncogene homolog 1(YES1), mRNA OS=Homo sapiens PE=2 SV=1	39.12	61305.7	6.32	1.6	2	4.23134e+07	4.15957e+07	4.36471e+07	4.61352e+07	4.76493e+07	3.67489e+07	3.86877e+07	3.04238e+07	2.80679e+07	3.63695e+07	2.74837e+07	2.32055e+07	2.00775e+07	1.52919e+07	1.00716e+07	2.05651e+07	1.7257e+07	1.82647e+07	2.02934e+07
B2RBP7	B2RBP7_HUMAN	cDNA, FLJ95623, highly similar to Homo sapiens differentially expressed in FDCP 6 homolog (mouse) (DEF6), mRNA OS=Homo sapiens PE=2 SV=1	64.4	74450.5	5.67	13.2	3	1.4565e+07	1.30116e+07	1.69984e+07	1.73249e+07	2.16505e+07	1.3374e+07	1.4657e+07	1.0835e+07	1.15555e+07	1.27007e+07	9.50314e+06	7.34164e+06	6.71971e+06	5.11944e+06	1.03954e+07	1.45977e+06	3.12581e+06	3.1455e+06	1.65289e+07
B2RBR9	B2RBR9_HUMAN	cDNA, FLJ95650, highly similar to Homo sapiens karyopherin (importin) beta 1 (KPNB1), mRNA OS=Homo sapiens PE=2 SV=1	285.03	98433.5	4.68	3.1	26	1.80966e+08	1.51721e+08	1.71495e+08	1.75876e+08	2.14466e+08	1.60713e+08	1.78382e+08	1.28195e+08	1.37734e+08	2.17111e+08	2.06554e+08	1.49981e+08	1.4405e+08	1.5003e+08	1.7339e+08	1.6479e+08	1.24234e+08	1.32072e+08	1.13299e+08
B2RCM2	B2RCM2_HUMAN	cDNA, FLJ96156, highly similar to Homo sapiens leucyl-tRNA synthetase (LARS), mRNA OS=Homo sapiens PE=2 SV=1	57.09	135550	6.82	0.7	12	3.4939e+07	3.58443e+07	3.77976e+07	4.01843e+07	4.11162e+07	3.15943e+07	3.45502e+07	2.90185e+07	2.67887e+07	3.4128e+07	2.58653e+07	1.92483e+07	1.76705e+07	1.43831e+07	1.05943e+07	1.16452e+07	7.27083e+06	7.09316e+06	5.43551e+06
B2RCQ9	B2RCQ9_HUMAN	cDNA, FLJ96225, highly similar to Homo sapiens heat shock 70kDa protein 1-like (HSPA1L), mRNA OS=Homo sapiens PE=2 SV=1	128.86	70731.4	5.6	12	8	3.76552e+08	3.79158e+08	4.29964e+08	5.67347e+08	5.44697e+08	5.3713e+08	6.59444e+08	5.83878e+08	5.91937e+08	6.76645e+08	5.46036e+08	4.81446e+08	4.77726e+08	5.12465e+08	4.68172e+08	6.86607e+08	7.5118e+08	8.40564e+08	8.41742e+08
B2RCX0	B2RCX0_HUMAN	cDNA, FLJ96345, Homo sapiens SET translocation (myeloid leukemia-associated) (SET),mRNA OS=Homo sapiens PE=2 SV=1	128.28	32114.7	4.12	11.4	6	1.92283e+08	1.95303e+08	2.64823e+08	2.89572e+08	3.87903e+08	3.06019e+08	3.92953e+08	3.40764e+08	3.55155e+08	4.87133e+08	4.24069e+08	3.39997e+08	3.48409e+08	3.42472e+08	3.2465e+08	3.71501e+08	3.49368e+08	3.40819e+08	4.24451e+08
B2RDN9	B2RDN9_HUMAN	cDNA, FLJ96699, highly similar to Homo sapiens thyroid autoantigen 70kDa (Ku antigen) (G22P1), mRNA OS=Homo sapiens PE=2 SV=1	195.83	70026.2	6.27	34.6	19	7.43567e+07	6.94094e+07	7.328e+07	8.36435e+07	7.9821e+07	6.73156e+07	6.82553e+07	6.49416e+07	6.6306e+07	8.43536e+07	6.79794e+07	4.98233e+07	5.63036e+07	5.94825e+07	5.74506e+07	8.39978e+07	7.20118e+07	6.72679e+07	7.3279e+07
B2RDQ3	B2RDQ3_HUMAN	cDNA, FLJ96718, highly similar to Homo sapiens splicing factor, arginine/serine-rich 10 (transformer 2 homolog, Drosophila) (SFRS10), mRNA OS=Homo sapiens PE=2 SV=1	44.99	33775.6	11.25	16.7	4	2.57381e+07	2.5897e+07	2.5843e+07	2.65483e+07	3.21917e+07	2.74199e+07	3.01708e+07	2.33322e+07	2.85251e+07	3.07497e+07	2.69371e+07	2.0503e+07	2.06967e+07	2.42178e+07	2.59381e+07	2.92311e+07	2.94793e+07	3.6464e+07	2.78766e+07
B2RDX5	B2RDX5_HUMAN	cDNA, FLJ96812, highly similar to Homo sapiens threonyl-tRNA synthetase (TARS), mRNA OS=Homo sapiens PE=2 SV=1	74.97	82973.6	6.23	2	19	5.53327e+07	6.21043e+07	6.8564e+07	9.58681e+07	1.05393e+08	8.87834e+07	9.85199e+07	8.48941e+07	8.65123e+07	1.04539e+08	8.3722e+07	7.35046e+07	7.42641e+07	8.03296e+07	8.06178e+07	1.23719e+08	1.2105e+08	1.35514e+08	1.11872e+08
Q9H6F1	Q9H6F1_HUMAN	cDNA: FLJ22329 fis, clone HRC05659 OS=Homo sapiens PE=2 SV=1	50.26	28358.3	5.93	18.5	2	2.73604e+07	2.70526e+07	3.57942e+07	4.01658e+07	4.15771e+07	3.6e+07	4.09736e+07	3.72669e+07	3.92505e+07	4.43103e+07	3.79365e+07	3.43025e+07	3.88399e+07	4.57062e+07	4.90029e+07	6.52645e+07	6.70258e+07	7.48893e+07	5.98612e+07
A1KYQ7	A1KYQ7_HUMAN	Cell migration-inducing protein 17 OS=Homo sapiens PE=2 SV=1	172.71	106022	5.48	17.1	16	5.62507e+07	6.02427e+07	6.8463e+07	8.37489e+07	9.18413e+07	7.15135e+07	9.12082e+07	7.57301e+07	7.74256e+07	1.00236e+08	8.69931e+07	7.83028e+07	7.39914e+07	6.95042e+07	6.63167e+07	7.01211e+07	5.41751e+07	4.72451e+07	3.35249e+07
Q29948	Q29948_HUMAN	Cell surface antigen (Fragment) OS=Homo sapiens GN=HLA-A PE=2 SV=1	109.11	33836.6	5.44	28.3	6	3.59979e+07	3.89096e+07	4.37051e+07	5.33008e+07	5.85331e+07	6.01531e+07	7.18946e+07	6.96562e+07	7.37106e+07	9.42698e+07	8.02621e+07	6.45933e+07	6.67084e+07	7.30827e+07	7.56391e+07	1.06981e+08	1.07769e+08	1.11096e+08	9.4367e+07
Q9UNM1	Q9UNM1_HUMAN	Chaperonin 10-related protein (Fragment) OS=Homo sapiens GN=EPFP1 PE=2 SV=1	61.86	10288.6	8.98	39.2	4	2.50538e+07	2.91055e+07	2.48793e+07	3.73091e+07	3.38755e+07	3.51784e+07	4.35677e+07	4.13106e+07	5.17742e+07	6.9732e+07	4.25549e+07	4.52652e+07	4.02425e+07	4.18453e+07	3.14395e+07	4.04823e+07	4.66065e+07	5.92745e+07	7.08705e+07
B7ZAT2	B7ZAT2_HUMAN	Chaperonin containing TCP1, subunit 2 (Beta), isoform CRA_c OS=Homo sapiens GN=CCT2 PE=2 SV=1	715.71	53026.7	6	59	46	2.25736e+08	2.26523e+08	2.492e+08	2.90267e+08	3.38778e+08	2.7963e+08	3.29712e+08	2.94249e+08	3.23272e+08	4.14807e+08	3.37051e+08	2.41559e+08	2.28922e+08	2.15322e+08	1.58181e+08	1.81503e+08	1.39918e+08	1.51341e+08	1.517e+08
Q5SZX6	Q5SZX6_HUMAN	Chaperonin containing TCP1, subunit 3 (Gamma) (Fragment) OS=Homo sapiens GN=CCT3 PE=2 SV=1	53.05	30969.7	6.46	8.3	8	1.15159e+08	9.399e+07	1.13336e+08	1.25618e+08	1.42197e+08	1.17801e+08	1.34741e+08	1.07653e+08	1.24714e+08	1.28757e+08	1.03478e+08	9.23603e+07	7.75106e+07	7.73159e+07	5.74737e+07	6.12881e+07	5.29183e+07	3.77303e+07	3.58286e+07
Q53HV2	Q53HV2_HUMAN	Chaperonin containing TCP1, subunit 7 (Eta) variant (Fragment) OS=Homo sapiens PE=2 SV=1	729.82	59816.1	7.55	2	40	2.33784e+08	2.35341e+08	2.57441e+08	3.3794e+08	3.53659e+08	2.93968e+08	3.39625e+08	3.23854e+08	3.55517e+08	4.05147e+08	3.13278e+08	2.7059e+08	2.4147e+08	1.79151e+08	1.28274e+08	1.41885e+08	1.17923e+08	1.20561e+08	9.25042e+07
B7Z1C9	B7Z1C9_HUMAN	Chaperonin containing TCP1, subunit 7 (Eta), isoform CRA_a OS=Homo sapiens GN=CCT7 PE=2 SV=1	429.06	46521.7	7.56	50.8	29	1.98511e+08	2.00808e+08	2.31749e+08	2.78576e+08	2.96527e+08	2.58024e+08	3.04411e+08	2.824e+08	3.16699e+08	3.94356e+08	2.752e+08	2.16901e+08	2.03571e+08	1.50298e+08	1.08689e+08	1.25292e+08	1.0186e+08	1.02516e+08	8.92102e+07
B7Z4T9	B7Z4T9_HUMAN	Chaperonin containing TCP1, subunit 7 (Eta), isoform CRA_c OS=Homo sapiens GN=CCT7 PE=2 SV=1	637.11	55225.7	7.57	57.3	39	2.33784e+08	2.35341e+08	2.57441e+08	3.3794e+08	3.53659e+08	2.93968e+08	3.39625e+08	3.23854e+08	3.55517e+08	4.05147e+08	3.13278e+08	2.7059e+08	2.4147e+08	1.79151e+08	1.28274e+08	1.41885e+08	1.17923e+08	1.20561e+08	9.25042e+07
A1JUI8	A1JUI8_HUMAN	Chaperonin subunit 6A (Fragment) OS=Homo sapiens GN=CCT6A PE=2 SV=1	418.23	54103.3	5.79	48.6	23	2.38223e+08	2.3604e+08	2.55199e+08	2.84197e+08	2.99938e+08	2.51149e+08	2.94529e+08	2.67848e+08	2.90646e+08	3.68768e+08	2.87924e+08	2.3261e+08	2.13306e+08	2.06385e+08	1.58289e+08	1.88498e+08	1.37548e+08	1.10541e+08	8.9933e+07
Q53FB0	Q53FB0_HUMAN	Chloride intracellular channel 1 variant (Fragment) OS=Homo sapiens PE=2 SV=1	197.8	27339.9	5.09	7.6	8	1.45514e+08	1.39574e+08	1.52073e+08	1.44704e+08	1.49772e+08	1.37867e+08	1.44289e+08	1.41648e+08	1.5093e+08	1.88683e+08	1.61583e+08	1.24054e+08	1.33126e+08	1.39803e+08	1.2112e+08	1.45664e+08	1.25832e+08	1.31671e+08	1.41318e+08
Q12873	CHD3_HUMAN	Chromodomain-helicase-DNA-binding protein 3 OS=Homo sapiens GN=CHD3 PE=1 SV=3	51.03	227989	6.92	3.7	1	1.11694e+07	9.20571e+06	8.09482e+06	1.23544e+07	1.43587e+07	1.04447e+07	1.09365e+07	8.38318e+06	8.34918e+06	9.99174e+06	1.18616e+07	5.08133e+06	6.87733e+06	8.82171e+06	8.26997e+06	1.25023e+07	6.37833e+06	6.76072e+06	4.35375e+06
Q14839	CHD4_HUMAN	Chromodomain-helicase-DNA-binding protein 4 OS=Homo sapiens GN=CHD4 PE=1 SV=1	47.33	219393	5.62	1.9	2	6.1147e+06	5.23672e+06	4.87239e+06	6.94726e+06	8.30378e+06	6.24803e+06	6.53462e+06	4.6296e+06	4.52895e+06	5.49835e+06	6.31081e+06	5.08133e+06	3.71817e+06	5.23579e+06	5.17964e+06	8.33532e+06	4.16938e+06	4.44153e+06	2.65719e+06
B1AKD8	B1AKD8_HUMAN	Ciliary rootlet coiled-coil, rootletin (Fragment) OS=Homo sapiens GN=CROCC PE=4 SV=1	37.37	214724	5.43	0.2	1	4.09176e+07	3.83055e+07	4.85188e+07	5.55646e+07	6.79126e+07	5.85679e+07	7.75125e+07	6.70508e+07	7.38321e+07	8.89352e+07	6.00442e+07	5.59023e+07	4.91951e+07	5.04864e+07	4.20318e+07	5.74084e+07	6.17033e+07	7.38526e+07	9.16743e+07
Q8N0X4	CLYBL_HUMAN	Citrate lyase subunit beta-like protein, mitochondrial OS=Homo sapiens GN=CLYBL PE=2 SV=2	54.65	37564	8.88	5.9	1	1.89212e+06	2.10516e+06	3.94467e+06	4.39865e+06	4.79242e+06	4.52136e+06	4.73269e+06	5.02248e+06	5.14729e+06	6.19578e+06	6.14036e+06	3.85648e+06	3.85699e+06	6.34128e+06	8.50792e+06	9.86694e+06	1.10713e+07	1.5623e+07	2.18254e+07
B3KTN4	B3KTN4_HUMAN	Citrate synthase OS=Homo sapiens PE=2 SV=1	53.11	47218	6.74	24	6	6.26199e+07	7.01923e+07	7.72405e+07	1.09794e+08	1.30565e+08	1.25647e+08	1.59557e+08	1.44609e+08	1.43854e+08	1.76972e+08	1.38241e+08	1.22099e+08	1.34868e+08	1.29997e+08	1.27697e+08	2.07136e+08	2.32842e+08	2.97016e+08	3.45111e+08
O75390	CISY_HUMAN	Citrate synthase, mitochondrial OS=Homo sapiens GN=CS PE=1 SV=2	57.93	51907.6	8.45	21	8	6.15737e+07	6.85121e+07	7.39953e+07	1.03718e+08	1.26733e+08	1.20863e+08	1.53379e+08	1.40646e+08	1.42009e+08	1.7101e+08	1.37487e+08	1.21121e+08	1.29966e+08	1.30822e+08	1.26321e+08	2.06343e+08	2.32017e+08	2.88904e+08	3.38382e+08
B2RTR1	B2RTR1_HUMAN	CLASP2 protein OS=Homo sapiens GN=CLASP2 PE=2 SV=1	40.22	166835	8.55	2.2	1	5.88843e+06	4.83221e+06	5.28486e+06	4.80761e+06	5.76572e+06	3.93103e+06	5.3086e+06	3.58541e+06	2.95182e+06	4.41801e+06	3.48756e+06	2.12607e+06	2.36214e+06	2.39277e+06	1.61114e+06	1.04898e+06
Q8IWP6	Q8IWP6_HUMAN	Class IVb beta tubulin OS=Homo sapiens PE=2 SV=1	950.15	50177.1	4.82	62.9	54	2.00347e+09	2.04021e+09	2.20381e+09	2.35622e+09	2.68676e+09	2.33001e+09	2.74394e+09	2.63377e+09	3.07702e+09	3.77123e+09	2.78929e+09	2.19909e+09	2.39397e+09	2.22919e+09	1.86813e+09	2.33219e+09	1.93747e+09	2.19198e+09	1.9791e+09
P53675	CLH2_HUMAN	Clathrin heavy chain 2 OS=Homo sapiens GN=CLTCL1 PE=1 SV=2	179.91	189020	5.57	8.9	9	9.46436e+07	8.51802e+07	8.89157e+07	9.57144e+07	1.15218e+08	9.11673e+07	9.99347e+07	7.76229e+07	8.99222e+07	1.34165e+08	1.07614e+08	8.36654e+07	8.32732e+07	7.52657e+07	8.6573e+07	8.83636e+07	7.21328e+07	8.7924e+07	8.45374e+07
D3DU00	D3DU00_HUMAN	Clathrin, heavy polypeptide (Hc), isoform CRA_b OS=Homo sapiens GN=CLTC PE=4 SV=1	942.47	193260	5.48	1.9	49	1.49402e+08	1.45629e+08	1.4685e+08	1.73507e+08	1.95839e+08	1.43809e+08	1.61331e+08	1.34271e+08	1.40109e+08	1.94914e+08	1.67094e+08	1.39362e+08	1.29692e+08	1.1776e+08	1.03538e+08	9.49147e+07	7.2831e+07	7.30935e+07	6.7974e+07
Q16630	CPSF6_HUMAN	Cleavage and polyadenylation specificity factor subunit 6 OS=Homo sapiens GN=CPSF6 PE=1 SV=2	126.87	59344.5	6.66	9.3	2	4.02348e+06	3.44305e+06	3.87058e+06	3.90804e+06	5.5178e+06	4.1775e+06	4.37927e+06	2.9917e+06	3.72492e+06	5.23284e+06	3.46467e+06	1.2051e+06	5.35459e+06	5.13764e+06	5.74847e+06	1.18713e+07	9.28405e+06	1.24866e+07	1.1196e+07
Q7Z460	CLAP1_HUMAN	CLIP-associating protein 1 OS=Homo sapiens GN=CLASP1 PE=1 SV=1	41.59	170373	9.14	2.9	1	5.88843e+06	4.83221e+06	5.28486e+06	4.80761e+06	5.76572e+06	3.93103e+06	5.3086e+06	3.58541e+06	2.95182e+06	4.41801e+06	3.48756e+06	2.12607e+06	2.36214e+06	2.39277e+06	1.61114e+06	1.04898e+06
Q14019	COTL1_HUMAN	Coactosin-like protein OS=Homo sapiens GN=COTL1 PE=1 SV=3	52.3	16049.1	5.54	22.5	5	3.11746e+07	1.4551e+08	1.75537e+08	2.2489e+08	3.15307e+07	2.40651e+08	2.92319e+08	2.41363e+08	2.01329e+08	2.21874e+08	2.83759e+07	2.9742e+07	2.23468e+08	2.80376e+07	1.64643e+08	2.16865e+08	2.27886e+07	2.09197e+07	2.71186e+08
Q54AC4	Q54AC4_HUMAN	Coatomer protein complex, subunit gamma, isoform CRA_a OS=Homo sapiens GN=COPG PE=2 SV=1	82.89	98967	5.32		8	6.53454e+07	5.61954e+07	5.87789e+07	6.40972e+07	6.97357e+07	6.05565e+07	6.50141e+07	3.9279e+07	4.18527e+07	1.01407e+08	8.956e+07	5.22413e+07	4.34358e+07	6.66579e+07	7.39961e+07	6.3634e+07	3.95355e+07	5.42607e+07	3.19552e+07
Q53FU3	Q53FU3_HUMAN	Coatomer protein complex, subunit zeta 1 variant (Fragment) OS=Homo sapiens PE=2 SV=1	49.49	20311.6	4.77	19.8	4	2.69389e+07	2.76069e+07	2.85785e+07	2.79019e+07	3.18148e+07	2.39356e+07	2.7285e+07	2.62605e+07	2.8083e+07	3.85988e+07	3.42076e+07	2.85489e+07	2.65488e+07	2.73265e+07	2.48589e+07	2.30542e+07	1.79925e+07	2.17957e+07	1.81564e+07
P53621	COPA_HUMAN	Coatomer subunit alpha OS=Homo sapiens GN=COPA PE=1 SV=2	157.38	139797	7.7	18.1	21	2.71167e+07	2.6531e+07	5.47353e+07	4.79173e+07	7.98154e+07	4.33055e+07	7.6766e+07	4.63001e+07	6.94233e+07	7.90626e+07	7.09485e+07	2.04993e+07	2.18987e+07	6.05849e+07	5.76623e+07	7.20355e+07	3.14539e+07	5.86256e+07	4.5014e+07
P53618	COPB_HUMAN	Coatomer subunit beta OS=Homo sapiens GN=COPB1 PE=1 SV=3	63.85	108214	5.72	5.6	15	8.59597e+07	8.17022e+07	8.32028e+07	9.93588e+07	1.14117e+08	8.44529e+07	9.80864e+07	7.99047e+07	8.4169e+07	1.14494e+08	9.83871e+07	8.53926e+07	8.21396e+07	7.43865e+07	6.91736e+07	6.45114e+07	4.8109e+07	4.63806e+07	3.92887e+07
P35606	COPB2_HUMAN	Coatomer subunit beta' OS=Homo sapiens GN=COPB2 PE=1 SV=2	111.18	103278	5.15	18.4	14	4.92016e+07	4.38991e+07	3.82996e+07	5.43209e+07	5.26051e+07	3.85558e+07	5.38378e+07	2.7424e+07	1.90075e+07	2.91092e+07	2.59645e+07	2.30017e+07	2.37896e+07	2.58463e+07	2.40071e+07	2.78595e+07	2.6579e+07	2.52233e+07	1.75e+07
O14579	COPE_HUMAN	Coatomer subunit epsilon OS=Homo sapiens GN=COPE PE=1 SV=3	120.31	34688.4	4.97	21.4	3	7.24688e+06	6.91194e+06	6.02087e+06	5.66357e+06	7.05381e+06	5.36037e+06	5.54328e+06	4.47189e+06	7.74188e+06	1.12565e+07	9.08569e+06	3.14803e+06	5.62981e+06	9.34932e+06	7.39405e+06	9.49068e+06	6.12282e+06	5.90573e+06	4.44582e+06
Q9UBF2	COPG2_HUMAN	Coatomer subunit gamma-2 OS=Homo sapiens GN=COPG2 PE=1 SV=1	172.97	98700	5.56	18.7	10	6.66127e+07	5.62699e+07	5.69938e+07	5.93491e+07	6.60729e+07	5.30935e+07	6.1501e+07	3.5069e+07	4.09396e+07	9.53722e+07	8.54685e+07	4.86869e+07	4.23503e+07	6.32483e+07	7.12857e+07	5.75406e+07	3.47718e+07	4.43825e+07	2.60279e+07
Q549N0	Q549N0_HUMAN	Cofilin 2 (Muscle), isoform CRA_a OS=Homo sapiens GN=CFL2 PE=2 SV=1	110.55	18838.9	7.66	18.5	5	8.93623e+07	9.63712e+07	9.93395e+07	1.16164e+08	1.23057e+08	1.22623e+08	1.50475e+08	1.46411e+08	1.43847e+08	2.31316e+08	1.74713e+08	1.377e+08	1.59102e+08	1.57764e+08	1.36577e+08	1.79759e+08	1.89185e+08	1.92291e+08	2.11401e+08
P23528	COF1_HUMAN	Cofilin-1 OS=Homo sapiens GN=CFL1 PE=1 SV=3	131.66	18718.7	8.22	66.3	14	2.57674e+08	2.66554e+08	2.69318e+08	2.91666e+08	3.28807e+08	3.29439e+08	3.92226e+08	3.7861e+08	3.94541e+08	6.47688e+08	5.28934e+08	4.13412e+08	4.45392e+08	4.50795e+08	4.39918e+08	4.76807e+08	5.17974e+08	5.22328e+08	6.1062e+08
Q96A33	CCD47_HUMAN	Coiled-coil domain-containing protein 47 OS=Homo sapiens GN=CCDC47 PE=1 SV=1	59.97	56123.4	4.76	1.1	2	1.05095e+06	1.34068e+06	1.33876e+06	1.47068e+06	2.38698e+06	1.89099e+06	2.3107e+06	1.33642e+06	1.34288e+06	1.02586e+06	2.35709e+06	1.13245e+06	2.76907e+06	3.12279e+06	3.80649e+06	6.91745e+06	5.9498e+06	6.27396e+06	2.59379e+06
B3KT07	B3KT07_HUMAN	Collapsin response mediator protein 1, isoform CRA_d OS=Homo sapiens GN=CRMP1 PE=2 SV=1	99.83	55596.1	6.51	0.2	2	2.38217e+07	2.85058e+07	3.38414e+07	4.78445e+07	4.81582e+07	4.66842e+07	5.58452e+07	4.53808e+07	4.76732e+07	5.52315e+07	3.69661e+07	2.63185e+07	3.13462e+07	3.76827e+07	4.07196e+07	7.98976e+07	9.41885e+07	1.15731e+08	1.14464e+08
Q53FR9	Q53FR9_HUMAN	COMM domain containing 9 variant (Fragment) OS=Homo sapiens GN=COMMD9 PE=2 SV=1	38.84	22033.5	5.6	2	1	6.94554e+06	5.06856e+06	5.49711e+06	6.05065e+06	6.10871e+06	4.97466e+06	5.62574e+06	4.14974e+06	4.50617e+06	7.20384e+06	7.04948e+06	5.27223e+06	4.18458e+06	4.59406e+06	5.0296e+06	4.50433e+06	4.97595e+06	3.50518e+06	3.99947e+06
Q07021	C1QBP_HUMAN	Complement component 1 Q subcomponent-binding protein, mitochondrial OS=Homo sapiens GN=C1QBP PE=1 SV=1	194.04	31741.8	4.74	36.2	7	4.4711e+07	3.98985e+07	3.66232e+07	4.81058e+07	5.54951e+07	4.53169e+07	6.71627e+07	4.24229e+07	4.35108e+07	4.61929e+07	4.3796e+07	3.97946e+07	3.82899e+07	4.9941e+07	5.56737e+07	6.71874e+07	8.16915e+07	7.57242e+07	1.05046e+08
B4E0B7	B4E0B7_HUMAN	Condensin complex subunit 1 OS=Homo sapiens PE=2 SV=1	42.41	153851	6.32		4	2.59306e+06	2.51097e+06	1.69399e+06	2.68797e+06	4.66672e+06	3.70927e+06	4.29079e+06	3.15967e+06	1.32919e+06	5.30702e+06	5.54612e+06	4.14888e+06	7.66992e+06	6.18435e+06	5.33298e+06	1.54377e+07	4.75732e+06	6.20684e+06	5.02823e+06
B3KY03	B3KY03_HUMAN	Condensin complex subunit 1 OS=Homo sapiens PE=2 SV=1	42.41	154132	6.11		4	2.59306e+06	2.51097e+06	1.69399e+06	2.68797e+06	4.66672e+06	3.70927e+06	4.29079e+06	3.15967e+06	1.32919e+06	5.30702e+06	5.54612e+06	4.14888e+06	7.66992e+06	6.18435e+06	5.33298e+06	1.54377e+07	4.75732e+06	6.20684e+06	5.02823e+06
Q9UNS2	CSN3_HUMAN	COP9 signalosome complex subunit 3 OS=Homo sapiens GN=COPS3 PE=1 SV=3	30.98	48412.2	6.19	12.8	3	2.18613e+07	1.45055e+07	1.56913e+07	1.79925e+07	2.15799e+07	1.52332e+07	1.68098e+07	1.53134e+07	1.54782e+07	3.3823e+07	2.30725e+07	1.18097e+07	1.68576e+07	2.29897e+07	2.26077e+07	2.58754e+07	1.69375e+07	2.10852e+07	1.44717e+07
Q7L5N1	CSN6_HUMAN	COP9 signalosome complex subunit 6 OS=Homo sapiens GN=COPS6 PE=1 SV=1	43.84	36482.3	5.47	2.4	1	2.27808e+07	2.13188e+07	2.32349e+07	2.63401e+07	2.94767e+07	2.30977e+07	2.87083e+07	2.18884e+07	2.23254e+07	2.95167e+07	2.55185e+07	2.40265e+07	2.30715e+07	2.59042e+07	1.88238e+07	2.11961e+07	1.58056e+07	1.4778e+07	8.19645e+06
B0QZ18	B0QZ18_HUMAN	Copine I OS=Homo sapiens GN=CPNE1 PE=4 SV=1	67.57	60307.1	5.66	5.4	3	1.92562e+07	1.80488e+07	1.93305e+07	1.88022e+07	2.39199e+07	1.79822e+07	1.9095e+07	1.38254e+07	1.52378e+07	2.17019e+07	2.13672e+07	1.58711e+07	1.5568e+07	1.59981e+07	1.90767e+07	2.02797e+07	1.34124e+07	1.62654e+07	1.42971e+07
Q96FN4	CPNE2_HUMAN	Copine-2 OS=Homo sapiens GN=CPNE2 PE=1 SV=3	36.7	61834.9	5.7	6.9	2	2.24545e+07	1.96681e+07	1.73859e+07	2.13604e+07	2.41609e+07	1.63922e+07	2.02479e+07	1.61567e+07	1.60413e+07	2.16117e+07	2.04433e+07	1.56653e+07	1.46229e+07	1.50654e+07	1.43804e+07	1.2315e+07	1.15433e+07	1.20895e+07	1.22136e+07
P36551	HEM6_HUMAN	Coproporphyrinogen-III oxidase, mitochondrial OS=Homo sapiens GN=CPOX PE=1 SV=3	39.07	50918.3	8.59	2.9	1	1.13034e+07	1.01597e+07	1.13216e+07	1.14636e+07	1.42241e+07	1.23791e+07	1.25715e+07	1.21494e+07	1.40943e+07	2.20523e+07	1.83146e+07	1.11806e+07	1.21091e+07	1.48457e+07	1.68755e+07	1.43902e+07	1.56786e+07	2.10126e+07	2.66195e+07
O75367	H2AY_HUMAN	Core histone macro-H2A.1 OS=Homo sapiens GN=H2AFY PE=1 SV=4	59	39763.5	9.8	16.9	6	3.05888e+07	3.00989e+07	3.174e+07	3.19337e+07	3.42896e+07	2.53188e+07	3.58893e+07	2.28744e+07	2.18965e+07	3.09778e+07	2.58791e+07	2.0073e+07	2.00372e+07	1.99546e+07	1.9614e+07	2.08982e+07	1.22033e+07	1.17677e+07	1.20724e+07
Q53G58	Q53G58_HUMAN	Coronin, actin binding protein, 1C variant (Fragment) OS=Homo sapiens PE=2 SV=1	53.44	53931.3	6.65		7	2.97754e+07	3.29566e+07	3.95499e+07	4.31321e+07	4.94216e+07	4.3699e+07	4.73682e+07	4.16305e+07	4.02249e+07	5.3331e+07	4.71161e+07	4.34185e+07	4.35258e+07	4.75286e+07	4.30065e+07	5.17813e+07	4.40995e+07	4.46606e+07	4.9814e+07
P31146	COR1A_HUMAN	Coronin-1A OS=Homo sapiens GN=CORO1A PE=1 SV=4	218.4	51678.1	6.25	43.8	12	1.04414e+08	1.03346e+08	1.17572e+08	1.13779e+08	1.27657e+08	1.03049e+08	1.12978e+08	8.90498e+07	7.94557e+07	1.12267e+08	9.64557e+07	8.31185e+07	7.74987e+07	7.73959e+07	7.54311e+07	6.97179e+07	6.55166e+07	5.27015e+07	4.77257e+07
P57737	CORO7_HUMAN	Coronin-7 OS=Homo sapiens GN=CORO7 PE=1 SV=2	25.22	101626	5.51	5	4	5.0076e+07	4.38802e+07	4.88104e+07	4.73496e+07	5.419e+07	4.20191e+07	4.2533e+07	3.43384e+07	3.18318e+07	4.2909e+07	3.64681e+07	2.67342e+07	2.26396e+07	2.46669e+07	2.04906e+07	1.67717e+07	1.05331e+07	9.82639e+06	7.80532e+06
Q96GD7	Q96GD7_HUMAN	CSDA protein OS=Homo sapiens PE=2 SV=1	59.46	31912	9.66	9.2	1	8.2945e+06	6.07086e+06	8.98441e+06	1.38019e+07	1.09161e+07	1.01157e+07	1.5547e+07	1.04218e+07	8.3396e+06	6.32418e+06	7.36195e+06	4.68381e+06	6.87917e+06	7.58231e+06	7.96811e+06	1.12012e+07	1.89467e+07	2.13047e+07	3.56219e+07
Q4KMQ8	Q4KMQ8_HUMAN	C-terminal binding protein 1 OS=Homo sapiens GN=CTBP1 PE=2 SV=1	77.52	47927.7	6.28	3.6	3	7.89379e+06	7.20415e+06	6.17024e+06	9.31028e+06	1.03667e+07	1.0058e+07	1.38334e+07	1.04522e+07	1.12815e+07	1.38004e+07	1.13288e+07	7.77391e+06	8.70132e+06	9.82716e+06	9.15079e+06	1.29054e+07	1.1943e+07	1.40613e+07	1.48955e+07
Q5SQP8	Q5SQP8_HUMAN	C-terminal binding protein 2 OS=Homo sapiens GN=CTBP2 PE=2 SV=1	41.32	56807.7	6.5	4.9	1	7.48184e+06	7.37118e+06	5.42374e+06	9.09609e+06	9.59476e+06	9.98918e+06	1.32616e+07	9.92354e+06	1.10985e+07	1.25175e+07	1.18052e+07	8.79299e+06	9.55592e+06	9.37315e+06	7.53854e+06	1.07079e+07	8.16269e+06	9.55285e+06	8.29282e+06
P17812	PYRG1_HUMAN	CTP synthase 1 OS=Homo sapiens GN=CTPS PE=1 SV=2	119.52	67332.2	6.02	13	7	3.04334e+07	2.88292e+07	3.22136e+07	3.60903e+07	4.34665e+07	3.73571e+07	4.3492e+07	3.48934e+07	3.56253e+07	4.91825e+07	4.5087e+07	3.72197e+07	3.83746e+07	4.01369e+07	4.17106e+07	4.47907e+07	4.34981e+07	5.31895e+07	6.52018e+07
Q9UBG0	MRC2_HUMAN	C-type mannose receptor 2 OS=Homo sapiens GN=MRC2 PE=1 SV=1	45.7	169742	5.54	0.9	1	1.36272e+07	1.3551e+07	1.53093e+07	2.12115e+07	2.75954e+07	2.09185e+07	2.69148e+07	1.88437e+07	1.86322e+07	2.54701e+07	2.57646e+07	2.57335e+07	2.00571e+07	2.5119e+07	2.87328e+07	3.1528e+07	3.18209e+07	5.15139e+07	6.24778e+07
Q13620	CUL4B_HUMAN	Cullin-4B OS=Homo sapiens GN=CUL4B PE=1 SV=4	53.08	104486	7.01	3.3	2	6.34762e+06	5.81e+06	7.76673e+06	4.67398e+06	5.8793e+06	5.3701e+06	5.43169e+06	3.61438e+06	3.06139e+06	7.70375e+06	1.05416e+07	8.85774e+06	8.50358e+06	9.84961e+06	1.12935e+07	1.06013e+07	1.01957e+07	8.6721e+06	5.77901e+06
Q93034	CUL5_HUMAN	Cullin-5 OS=Homo sapiens GN=CUL5 PE=1 SV=4	38.77	91467.6	8.08	8.6	2	6.75899e+06	6.26572e+06	6.35176e+06	7.52244e+06	8.78429e+06	6.89847e+06	6.68019e+06	5.12894e+06	5.00521e+06	7.42736e+06	8.25318e+06	8.13388e+06	6.8858e+06	7.34046e+06	9.79072e+06	8.34283e+06	9.2749e+06	1.15678e+07	1.07659e+07
Q86VP6	CAND1_HUMAN	Cullin-associated NEDD8-dissociated protein 1 OS=Homo sapiens GN=CAND1 PE=1 SV=2	274.53	137999	5.52	24.1	21	5.74895e+07	5.41205e+07	6.33075e+07	7.08529e+07	8.59044e+07	7.04366e+07	8.94922e+07	6.68779e+07	7.4359e+07	9.76322e+07	8.36943e+07	6.79939e+07	6.61482e+07	6.97444e+07	7.03847e+07	9.35917e+07	9.55267e+07	1.13818e+08	9.73753e+07
A4D1G0	A4D1G0_HUMAN	Cyclin-dependent kinase 6 OS=Homo sapiens GN=CDK6 PE=2 SV=1	44.26	37257.2	6.02	20.6	4	3.07809e+07	3.23229e+07	2.84883e+07	2.77953e+07	3.16456e+07	2.6571e+07	2.91068e+07	2.41707e+07	2.08894e+07	3.15784e+07	2.53154e+07	2.06304e+07	1.96974e+07	1.93197e+07	1.53924e+07	2.1495e+07	2.08319e+07	2.47107e+07	2.84846e+07
O14976	GAK_HUMAN	Cyclin-G-associated kinase OS=Homo sapiens GN=GAK PE=1 SV=2	93.38	144583	5.49	5.5	2	2.7271e+06	3.09296e+06	3.3028e+06	3.19437e+06	4.88586e+06	3.5005e+06	3.62885e+06	1.98381e+06	1.65468e+06	3.67216e+06	2.57608e+06	2.59669e+06	1.98439e+06	1.95486e+06	1.85664e+06	1.73281e+06	729204	473013
Q9UHD1	CHRD1_HUMAN	Cysteine and histidine-rich domain-containing protein 1 OS=Homo sapiens GN=CHORDC1 PE=1 SV=2	36.21	38263.9	8.1	12.7	1	1.98563e+06	1.68283e+06	2.26437e+06	2.60653e+06	2.64714e+06	2.14056e+06	2.22155e+06	3.60543e+06	3.2021e+06	3.77481e+06	3.56487e+06	2.35756e+06	2.77384e+06	3.11445e+06	2.49616e+06	3.22812e+06	3.08467e+06	2.36223e+06	1.79809e+06
Q5HYE4	Q5HYE4_HUMAN	Cysteinyl-tRNA synthetase, isoform CRA_e OS=Homo sapiens GN=DKFZp686F1612 PE=1 SV=1	59.19	95376.1	6.38		5	1.53578e+07	1.60496e+07	1.89916e+07	2.31376e+07	2.5414e+07	2.31105e+07	2.77206e+07	1.79371e+07	2.06314e+07	2.50342e+07	2.11242e+07	1.5358e+07	1.77247e+07	1.90921e+07	2.21492e+07	3.3219e+07	3.73692e+07	5.21234e+07	5.08158e+07
O43169	CYB5B_HUMAN	Cytochrome b5 type B OS=Homo sapiens GN=CYB5B PE=1 SV=2	40.75	16436	4.88	41.1	2	1.14655e+07	9.83945e+06	8.81415e+06	8.74816e+06	1.19685e+07	1.34816e+07	1.73849e+07	1.82402e+07	2.64637e+07	4.49596e+07	4.10862e+07	2.75464e+07	2.76804e+07	3.28661e+07	2.49871e+07	2.12933e+07	1.78855e+07	2.25564e+07	1.77694e+07
P31930	QCR1_HUMAN	Cytochrome b-c1 complex subunit 1, mitochondrial OS=Homo sapiens GN=UQCRC1 PE=1 SV=3	115.41	53296.7	5.94	13.8	11	3.0565e+07	3.3449e+07	4.11953e+07	4.92629e+07	5.20445e+07	4.36342e+07	4.88373e+07	4.43876e+07	4.33852e+07	5.20646e+07	4.49869e+07	4.28713e+07	5.37962e+07	7.06735e+07	9.28691e+07	1.4523e+08	1.43396e+08	1.59659e+08	1.37347e+08
P22695	QCR2_HUMAN	Cytochrome b-c1 complex subunit 2, mitochondrial OS=Homo sapiens GN=UQCRC2 PE=1 SV=3	102.84	48583.9	8.74	23	22	4.27658e+07	4.04914e+07	3.90204e+07	5.07193e+07	5.4535e+07	2.35309e+08	5.34926e+07	2.55791e+08	4.953e+07	3.50064e+08	5.00899e+07	4.65361e+07	5.85795e+07	2.48558e+08	2.49343e+08	3.66334e+08	3.62261e+08	4.09987e+08	1.16185e+08
P47985	UCRI_HUMAN	Cytochrome b-c1 complex subunit Rieske, mitochondrial OS=Homo sapiens GN=UQCRFS1 PE=1 SV=2	118.3	29934.5	8.55	15.7	4	4.14078e+06	4.17808e+06	5.1831e+06	4.83334e+06	7.03071e+06	5.547e+06	5.70879e+06	6.92147e+06	7.96985e+06	1.01537e+07	8.37223e+06	6.16345e+06	6.86963e+06	1.29057e+07	1.34505e+07	1.95929e+07	1.6022e+07	1.86973e+07	1.37287e+07
P99999	CYC_HUMAN	Cytochrome c OS=Homo sapiens GN=CYCS PE=1 SV=2	47.37	11855.2	9.59	21.9	1	4.72109e+06	3.85957e+06	3.97841e+06	5.49329e+06	6.32062e+06	6.70674e+06	8.54581e+06	6.81391e+06	7.79846e+06	1.32241e+07	1.13101e+07	7.76685e+06	8.59039e+06	1.0299e+07	7.00558e+06	7.24901e+06	6.14502e+06	7.32352e+06	6.37781e+06
Q7KZN9	COX15_HUMAN	Cytochrome c oxidase assembly protein COX15 homolog OS=Homo sapiens GN=COX15 PE=1 SV=1	55.28	46342.6	9.85	1.9	1	2.81415e+07	5.12098e+06	6.81958e+06	7.60236e+06	1.63765e+07	8.00397e+06	8.34489e+06	2.40384e+07	3.52988e+07	2.36604e+07	8.19632e+06	2.26235e+07	7.86877e+06	1.19604e+07	1.00986e+07	1.57004e+07	1.09342e+07	1.34474e+07	8.55613e+06
C5H6L3	C5H6L3_HUMAN	Cytochrome c oxidase subunit 2 OS=Homo sapiens GN=COII PE=3 SV=1	52.79	25674.2	4.58		4	1.60494e+07	1.64394e+07	2.01095e+07	2.93029e+07	4.39334e+07	3.81756e+07	5.25076e+07	4.45186e+07	4.3895e+07	5.0902e+07	5.06142e+07	3.4687e+07	4.08027e+07	4.68976e+07	4.26481e+07	4.90814e+07	5.20562e+07	6.75684e+07	5.75576e+07
A6ZHA9	A6ZHA9_HUMAN	Cytochrome c oxidase subunit 2 OS=Homo sapiens GN=COX2 PE=3 SV=1	41.2	25689.3	4.67	17.6	4	1.60494e+07	1.64394e+07	2.01095e+07	2.93029e+07	4.39334e+07	3.81756e+07	5.25076e+07	4.45186e+07	4.3895e+07	5.0902e+07	5.06142e+07	3.4687e+07	4.08027e+07	4.68976e+07	4.26481e+07	4.90814e+07	5.20562e+07	6.75684e+07	5.75576e+07
D3YPT7	D3YPT7_HUMAN	Cytochrome c oxidase subunit 2 OS=Homo sapiens GN=COX2 PE=3 SV=1	52.79	25717.2	4.67		4	1.60494e+07	1.64394e+07	2.01095e+07	2.93029e+07	4.39334e+07	3.81756e+07	5.25076e+07	4.45186e+07	4.3895e+07	5.0902e+07	5.06142e+07	3.4687e+07	4.08027e+07	4.68976e+07	4.26481e+07	4.90814e+07	5.20562e+07	6.75684e+07	5.75576e+07
Q71UP1	Q71UP1_HUMAN	Cytochrome c oxidase subunit Va (Fragment) OS=Homo sapiens GN=COX5A PE=2 SV=1	42.98	4161.2	4.75	54.1	1	2.15857e+06	1.15151e+06		3.84487e+06	5.18591e+06	1.08856e+07	6.71474e+06	8.09987e+06	4.94039e+06	1.676e+07	7.06658e+06	2.82503e+06	6.06774e+06	1.05791e+07	1.08829e+07	1.26491e+07	1.59482e+07	1.99383e+07	1.73176e+07
P08574	CY1_HUMAN	Cytochrome c1, heme protein, mitochondrial OS=Homo sapiens GN=CYC1 PE=1 SV=2	46.53	35709.1	9.15	8.6	5	1.76002e+07	1.87165e+07	2.0281e+07	2.37983e+07	2.44473e+07	2.04839e+07	2.50468e+07	2.1299e+07	2.47732e+07	4.24759e+07	2.38336e+07	1.92672e+07	2.41478e+07	3.41678e+07	3.49292e+07	4.15513e+07	4.03733e+07	3.77853e+07	2.85578e+07
Q14204	DYHC1_HUMAN	Cytoplasmic dynein 1 heavy chain 1 OS=Homo sapiens GN=DYNC1H1 PE=1 SV=5	999	534809	6.01	22.3	82	4.68565e+07	3.569e+08	4.02422e+08	6.49012e+07	5.10905e+08	5.95951e+07	6.09608e+08	6.08857e+07	8.35814e+08	9.81869e+08	7.80328e+07	6.74894e+08	7.2898e+08	6.4709e+08	5.66863e+08	7.88925e+08	7.67469e+08	9.93135e+08	9.10773e+08
Q9Y6G9	DC1L1_HUMAN	Cytoplasmic dynein 1 light intermediate chain 1 OS=Homo sapiens GN=DYNC1LI1 PE=1 SV=3	39.93	56829.1	6.01	4.8	2	9.33618e+06	8.80118e+06	1.02276e+07	1.02442e+07	1.11185e+07	9.86211e+06	1.02866e+07	9.70929e+06	9.26241e+06	1.58872e+07	1.3743e+07	1.39689e+07	1.37192e+07	1.44985e+07	1.55877e+07	1.79204e+07	1.3835e+07	1.46985e+07	1.63984e+07
Q96F07	CYFP2_HUMAN	Cytoplasmic FMR1-interacting protein 2 OS=Homo sapiens GN=CYFIP2 PE=1 SV=2	70.44	150298	7.03	3.9	4	2.37579e+07	2.51213e+07	2.68721e+07	3.08654e+07	2.97169e+07	2.5887e+07	2.82318e+07	2.27738e+07	2.21604e+07	2.7341e+07	2.11701e+07	1.9169e+07	1.84729e+07	1.6896e+07	1.45538e+07	1.54057e+07	1.26003e+07	9.46719e+06	1.17074e+07
Q14008	CKAP5_HUMAN	Cytoskeleton-associated protein 5 OS=Homo sapiens GN=CKAP5 PE=1 SV=3	50.27	227062	7.95	4.9	8	1.33325e+07	1.14679e+07	1.48816e+07	1.11119e+07	1.50901e+07	1.21969e+07	1.13649e+07	8.43472e+06	9.22874e+06	1.4862e+07	1.31284e+07	8.77502e+06	9.5107e+06	7.41668e+06	7.17873e+06	6.22426e+06	4.01538e+06	4.70101e+06	2.39006e+06
P28838	AMPL_HUMAN	Cytosol aminopeptidase OS=Homo sapiens GN=LAP3 PE=1 SV=3	496.12	56530	8.03	52.4	22	4.92538e+07	5.40834e+07	7.0727e+07	8.20715e+07	8.20419e+07	6.65063e+07	7.62937e+07	6.54254e+07	6.59446e+07	8.17913e+07	7.12768e+07	6.44331e+07	8.93367e+07	1.3482e+08	1.71497e+08	2.56774e+08	2.78396e+08	2.87061e+08	2.67948e+08
O00154	BACH_HUMAN	Cytosolic acyl coenzyme A thioester hydrolase OS=Homo sapiens GN=ACOT7 PE=1 SV=3	48.97	42453.6	8.85	15.3	6	2.66218e+07	2.91402e+07	2.82163e+07	3.28068e+07	4.10824e+07	4.07019e+07	4.8212e+07	5.01934e+07	5.22778e+07	7.37031e+07	5.69931e+07	4.80608e+07	5.00691e+07	5.51999e+07	4.43701e+07	5.37284e+07	5.30918e+07	6.38349e+07	9.36539e+07
Q96KP4	CNDP2_HUMAN	Cytosolic non-specific dipeptidase OS=Homo sapiens GN=CNDP2 PE=1 SV=2	93.23	53187	5.66	45.3	12	2.78427e+07	3.00167e+07	3.66721e+07	4.26638e+07	5.31568e+07	5.15095e+07	5.78979e+07	5.36196e+07	5.18666e+07	6.57972e+07	5.4848e+07	4.00161e+07	4.68866e+07	5.62519e+07	5.68418e+07	7.06148e+07	7.55263e+07	8.93309e+07	8.68892e+07
Q9UJZ2	Q9UJZ2_HUMAN	Cytovillin 2 (Fragment) OS=Homo sapiens GN=VIL2 PE=2 SV=1	65.9	18463.7	9.71	28.3	7	5.59504e+08	5.60432e+08	6.28293e+08	7.08634e+08	8.10708e+08	6.98514e+08	8.31156e+08	7.4176e+08	7.21409e+08	8.57581e+08	8.05853e+08	7.38903e+08	6.74424e+08	7.43089e+08	6.28098e+08	6.7217e+08	6.44093e+08	7.30601e+08	6.433e+08
Q9UJU1	Q9UJU1_HUMAN	Cytovillin 2 (Fragment) OS=Homo sapiens GN=VIL2 PE=2 SV=1	104.69	16294	9.32	31.2	13	5.59504e+08	5.60432e+08	6.28293e+08	7.08634e+08	8.10708e+08	6.98514e+08	8.31156e+08	7.4176e+08	7.21409e+08	8.57581e+08	8.05853e+08	7.38903e+08	6.74424e+08	7.43089e+08	6.28098e+08	6.7217e+08	6.44093e+08	7.30601e+08	6.433e+08
O43175	SERA_HUMAN	D-3-phosphoglycerate dehydrogenase OS=Homo sapiens GN=PHGDH PE=1 SV=4	634.73	57355.7	6.29	44.5	28	5.52275e+08	5.4589e+08	5.9226e+08	6.20641e+08	6.65866e+08	5.43839e+08	6.09365e+08	4.92409e+08	5.05556e+08	7.15306e+08	6.03798e+08	4.81555e+08	4.49064e+08	3.79047e+08	3.3892e+08	3.13395e+08	2.68729e+08	2.34631e+08	1.95134e+08
Q02338	BDH_HUMAN	D-beta-hydroxybutyrate dehydrogenase, mitochondrial OS=Homo sapiens GN=BDH1 PE=1 SV=3	38.13	38531.6	9.11	12.8	4	4.52298e+07	4.45585e+07	5.00655e+07	5.71642e+07	5.74844e+07	5.08672e+07	5.70393e+07	4.96973e+07	5.99103e+07	7.68764e+07	5.50473e+07	4.49379e+07	4.28703e+07	4.25867e+07	3.68522e+07	4.28135e+07	3.81726e+07	4.21527e+07	4.02543e+07
Q6IQ37	Q6IQ37_HUMAN	DCTN1 protein OS=Homo sapiens GN=DCTN1 PE=2 SV=1	51.37	127370	5.31	4.7	2	1.25427e+07	1.13271e+07	1.3217e+07	1.24021e+07	1.44917e+07	1.07774e+07	1.25416e+07	1.06549e+07	1.32967e+07	1.96245e+07	1.68357e+07	1.4847e+07	1.43626e+07	1.45597e+07	1.80286e+07	1.56998e+07	1.41634e+07	1.27457e+07	1.04073e+07
Q96HY6	DDRGK_HUMAN	DDRGK domain-containing protein 1 OS=Homo sapiens GN=DDRGK1 PE=1 SV=2	66.25	35589.5	5.12	11.1	2	3.82799e+06	3.00715e+06	2.61734e+06	3.07503e+06	4.74146e+06	3.91543e+06	4.37777e+06	3.16967e+06	2.86804e+06	5.54866e+06	5.81959e+06	3.6694e+06	4.66277e+06	4.87778e+06	5.24039e+06	1.0259e+07	7.17849e+06	7.39449e+06	9.28185e+06
A3RJH1	A3RJH1_HUMAN	DEAD (Asp-Glu-Ala-Asp) box polypeptide 1, isoform CRA_d OS=Homo sapiens GN=DDX1 PE=2 SV=1	76.2	83349.1	6.81	1.7	6	2.02806e+07	1.79921e+07	1.7704e+07	1.83082e+07	2.17296e+07	1.69062e+07	1.82121e+07	1.50162e+07	1.47371e+07	1.98232e+07	1.68798e+07	1.34667e+07	1.56846e+07	1.5406e+07	1.2807e+07	1.63259e+07	1.48992e+07	1.96235e+07	5.60426e+06
Q92608	DOCK2_HUMAN	Dedicator of cytokinesis protein 2 OS=Homo sapiens GN=DOCK2 PE=1 SV=2	64.33	213123	6.43	3.6	6	2.02563e+07	1.92042e+07	1.86967e+07	2.35454e+07	2.55573e+07	2.11584e+07	2.36192e+07	2.01059e+07	2.05167e+07	2.77511e+07	2.36397e+07	1.93065e+07	2.15788e+07	2.12729e+07	1.97765e+07	2.19916e+07	2.15602e+07	1.57977e+07	1.01388e+07
Q6IAN0	DRS7B_HUMAN	Dehydrogenase/reductase SDR family member 7B OS=Homo sapiens GN=DHRS7B PE=1 SV=2	56.88	35381.7	9.59	4.6	1	6.79534e+06	6.33277e+06	5.82784e+06	6.05549e+06	6.33279e+06	3.99366e+06	6.56776e+06	3.85402e+06	4.97598e+06	7.52432e+06	7.13673e+06	7.39399e+06	5.42664e+06	5.78789e+06	4.41992e+06	6.71826e+06	4.72679e+06	4.08133e+06	4.83705e+06
Q13011	ECH1_HUMAN	Delta(3,5)-Delta(2,4)-dienoyl-CoA isomerase, mitochondrial OS=Homo sapiens GN=ECH1 PE=1 SV=2	163	36135.5	8.16	42.1	21	1.06546e+08	9.8223e+07	1.20176e+08	1.49887e+08	1.35612e+08	1.40139e+08	1.54431e+08	1.25942e+08	1.30776e+08	1.93549e+08	1.69521e+08	1.17731e+08	1.51235e+08	1.85739e+08	2.24927e+08	2.87272e+08	3.13694e+08	3.97693e+08	3.65251e+08
P27707	DCK_HUMAN	Deoxycytidine kinase OS=Homo sapiens GN=DCK PE=1 SV=1	49.35	30841.2	5.14	15.4	1	1.23444e+07	1.42103e+07	1.35504e+07	1.93278e+07	2.37687e+07	1.93959e+07	3.18404e+07	2.54897e+07	3.03727e+07	3.807e+07	3.28346e+07	2.42608e+07	2.54557e+07	2.15747e+07	1.97941e+07	2.38194e+07	2.33983e+07	2.64776e+07	2.39066e+07
P49366	DHYS_HUMAN	Deoxyhypusine synthase OS=Homo sapiens GN=DHPS PE=1 SV=1	84.36	41172.7	5.22	8.9	3	2.20344e+06	1.73784e+06	1.74757e+06	2.08397e+06	4.60271e+06	3.93177e+06	4.35061e+06	2.7562e+06	2.28862e+06	4.7431e+06	4.75949e+06	2.08759e+06	3.74408e+06	5.25377e+06	7.72798e+06	1.33804e+07	1.39341e+07	2.01276e+07	2.45048e+07
P33316	DUT_HUMAN	Deoxyuridine 5'-triphosphate nucleotidohydrolase, mitochondrial OS=Homo sapiens GN=DUT PE=1 SV=3	41.99	26974.8	9.65	17.1	2	1.10301e+07	9.82385e+06	9.3918e+06	1.04806e+07	1.16491e+07	1.2851e+07	1.23852e+07	1.35466e+07	1.63724e+07	2.12433e+07	1.77216e+07	1.06737e+07	1.30904e+07	1.70093e+07	1.44619e+07	1.74531e+07	1.73853e+07	2.05387e+07	2.20311e+07
Q9Y295	DRG1_HUMAN	Developmentally-regulated GTP-binding protein 1 OS=Homo sapiens GN=DRG1 PE=1 SV=1	34.1	40801.9	9	12.8	3	1.49974e+07	1.38934e+07	1.37908e+07	1.39226e+07	1.52163e+07	1.3139e+07	1.0983e+07	1.22313e+07	1.24861e+07	2.01305e+07	1.74254e+07	1.69491e+07	1.48091e+07	1.68814e+07	1.63411e+07	1.32645e+07	1.47499e+07	1.56857e+07	1.65021e+07
Q6URC4	Q6URC4_HUMAN	Diaphanous 1 OS=Homo sapiens PE=2 SV=1	76.38	141898	5.36	7	15	4.56182e+07	3.855e+07	4.52141e+07	4.88102e+07	5.26331e+07	4.24189e+07	4.55871e+07	4.0539e+07	3.64407e+07	5.41829e+07	5.33587e+07	4.29053e+07	4.06722e+07	4.50294e+07	4.63254e+07	6.30106e+07	5.36443e+07	5.71047e+07	4.57038e+07
Q01991	Q01991_HUMAN	Dihydrolipoamide S-acetyltransferase (Fragment) OS=Homo sapiens PE=2 SV=1	50.78	23496.8	9.79	15.9	4	5.14295e+07	4.75649e+07	5.01811e+07	5.19914e+07	5.82956e+07	4.20613e+07	4.97227e+07	4.37478e+07	4.69973e+07	6.21235e+07	5.35357e+07	4.67383e+07	4.39114e+07	5.05677e+07	4.77283e+07	5.40379e+07	4.34536e+07	3.96872e+07	2.88879e+07
Q86TQ8	Q86TQ8_HUMAN	Dihydrolipoamide S-succinyltransferase (E2 component of 2-oxo-glutarate complex), isoform CRA_c (Fragment) OS=Homo sapiens GN=DLST PE=2 SV=1	172.07	32844.2	9.59	30.9	9	8.45646e+07	8.16366e+07	9.59976e+07	1.20838e+08	1.28506e+08	1.12021e+08	1.44303e+08	1.22268e+08	1.35577e+08	1.61599e+08	1.14454e+08	8.34901e+07	8.62159e+07	7.24102e+07	5.62119e+07	7.54755e+07	5.37633e+07	5.95076e+07	6.02065e+07
B4DT69	B4DT69_HUMAN	Dihydrolipoyl dehydrogenase OS=Homo sapiens PE=2 SV=1	162.47	49821.6	7.59	0.2	16	9.30246e+07	8.77314e+07	9.14769e+07	1.17019e+08	1.36274e+08	1.18474e+08	1.41166e+08	1.97107e+08	2.17754e+08	2.98991e+08	2.28717e+08	2.00375e+08	2.09993e+08	2.12954e+08	1.76049e+08	1.44602e+08	1.32852e+08	1.83289e+08	1.91173e+08
P36957	ODO2_HUMAN	Dihydrolipoyllysine-residue succinyltransferase component of 2-oxoglutarate dehydrogenase complex, mitochondrial OS=Homo sapiens GN=DLST PE=1 SV=3	110.11	49040.6	9.11	23.4	14	8.58177e+07	8.42165e+07	9.3414e+07	1.2466e+08	1.36488e+08	1.2065e+08	1.51041e+08	1.28164e+08	1.37339e+08	1.57317e+08	1.17959e+08	8.70494e+07	8.55447e+07	7.37427e+07	5.87881e+07	7.41332e+07	5.60035e+07	5.45809e+07	5.09649e+07
P09417	DHPR_HUMAN	Dihydropteridine reductase OS=Homo sapiens GN=QDPR PE=1 SV=2	58.96	26001.1	6.9	15.6	3	1.11102e+07	7.03466e+06	6.06467e+06	6.39396e+06	6.83279e+06	7.49853e+06	1.27007e+07	1.27944e+07	1.40013e+07	1.86279e+07	1.33109e+07	1.23444e+07	1.35412e+07	1.16492e+07	8.45434e+06	1.82545e+07	1.99248e+07	2.6803e+07	3.33455e+07
Q86U75	Q86U75_HUMAN	Dihydropyrimidinase-like 2 OS=Homo sapiens PE=2 SV=1	314.1	67545.5	5.62	34.9	16	9.43617e+07	9.3377e+07	1.1073e+08	1.43722e+08	1.74379e+08	1.40659e+08	1.56587e+08	1.47549e+08	1.55882e+08	2.02642e+08	1.58813e+08	1.33123e+08	1.42102e+08	1.61059e+08	1.61516e+08	2.34461e+08	2.28917e+08	2.67911e+08	3.05044e+08
Q59GB4	Q59GB4_HUMAN	Dihydropyrimidinase-like 2 variant (Fragment) OS=Homo sapiens PE=2 SV=1	234.42	68597.7	5.85	0.2	30	1.2735e+08	1.3578e+08	1.57469e+08	2.10715e+08	2.18605e+08	1.97784e+08	2.21278e+08	1.93896e+08	2.04915e+08	2.65308e+08	1.83342e+08	1.70026e+08	1.78642e+08	1.80343e+08	1.75507e+08	2.68385e+08	2.77855e+08	3.34169e+08	3.8545e+08
Q14194	DPYL1_HUMAN	Dihydropyrimidinase-related protein 1 OS=Homo sapiens GN=CRMP1 PE=1 SV=1	105.25	62486.8	6.55	1.1	3	3.11562e+07	3.57384e+07	4.10655e+07	5.50374e+07	6.09444e+07	5.17048e+07	6.27366e+07	5.30715e+07	5.58695e+07	6.48904e+07	5.15227e+07	3.89104e+07	4.50484e+07	5.48213e+07	6.38499e+07	1.15139e+08	1.21891e+08	1.48615e+08	1.40265e+08
Q16555	DPYL2_HUMAN	Dihydropyrimidinase-related protein 2 OS=Homo sapiens GN=DPYSL2 PE=1 SV=1	234.42	62710.7	5.95	34.1	30	1.2735e+08	1.3578e+08	1.57469e+08	2.10715e+08	2.18605e+08	1.97784e+08	2.21278e+08	1.93896e+08	2.04915e+08	2.65308e+08	1.83342e+08	1.70026e+08	1.78642e+08	1.80343e+08	1.75507e+08	2.68385e+08	2.77855e+08	3.34169e+08	3.8545e+08
Q14195	DPYL3_HUMAN	Dihydropyrimidinase-related protein 3 OS=Homo sapiens GN=DPYSL3 PE=1 SV=1	68.52	62323.2	6.04	8.8	4	2.16866e+07	2.47912e+07	2.75932e+07	3.71232e+07	3.82806e+07	3.63254e+07	4.24275e+07	3.60749e+07	3.94373e+07	4.57748e+07	3.1074e+07	2.02837e+07	2.57443e+07	3.2278e+07	3.66738e+07	6.65588e+07	7.69069e+07	9.45243e+07	9.65583e+07
Q9UHL4	DPP2_HUMAN	Dipeptidyl peptidase 2 OS=Homo sapiens GN=DPP7 PE=1 SV=3	83.91	54763.4	5.91	9.1	2	2.45654e+06	1.94921e+06	3.49944e+06	4.26177e+06	3.26729e+06	4.29583e+06	7.32553e+06		3.46466e+06		344673	1.43398e+06		532104	2.61304e+06	3.11844e+06	5.97442e+06	9.70659e+06	9.37294e+06
Q6IBS5	Q6IBS5_HUMAN	DLST protein OS=Homo sapiens GN=DLST PE=2 SV=1	110.11	49130.6	9.11	5.2	12	8.58177e+07	8.42165e+07	9.3414e+07	1.2466e+08	1.36488e+08	1.2065e+08	1.51041e+08	1.28164e+08	1.37339e+08	1.57317e+08	1.17959e+08	8.70494e+07	8.55447e+07	7.37427e+07	5.87881e+07	7.41332e+07	5.60035e+07	5.45809e+07	5.09649e+07
Q16531	DDB1_HUMAN	DNA damage-binding protein 1 OS=Homo sapiens GN=DDB1 PE=1 SV=1	97.25	128142	5.14	8.8	19	2.99589e+07	3.22257e+07	3.40148e+07	4.53541e+07	5.4681e+07	4.39779e+07	5.35035e+07	4.33297e+07	4.94762e+07	6.03519e+07	5.14915e+07	4.23217e+07	4.4366e+07	4.75903e+07	5.5687e+07	6.68508e+07	5.59509e+07	7.44593e+07	6.67254e+07
B4DM52	B4DM52_HUMAN	DNA ligase OS=Homo sapiens PE=2 SV=1	45.32	94588.8	5.71		2	1.23328e+07	8.23684e+06	7.83302e+06	1.01962e+07	9.53886e+06	9.31662e+06	9.99214e+06	3.51956e+06	3.7825e+06	5.48123e+06	5.12006e+06	2.44612e+06	3.28085e+06	3.68081e+06	4.13595e+06	6.52392e+06	4.16377e+06	5.31137e+06	6.04394e+06
P52701	MSH6_HUMAN	DNA mismatch repair protein Msh6 OS=Homo sapiens GN=MSH6 PE=1 SV=2	46.02	154514	6.5	3.8	1	6.77842e+06	5.02171e+06	5.20003e+06	6.95555e+06	7.03659e+06	5.26003e+06	5.14959e+06	3.46507e+06	3.77123e+06	4.89116e+06	5.5358e+06	3.83039e+06	3.52608e+06	4.49408e+06	4.14452e+06	4.97428e+06	2.23988e+06	2.34367e+06	2.28376e+06
Q71UH4	Q71UH4_HUMAN	DNA topoisomerase 2 (Fragment) OS=Homo sapiens GN=TOP2B PE=2 SV=1	52.62	181413	8.08	0.2	1	1.65987e+07	1.65062e+07	1.79878e+07	1.93094e+07	2.06721e+07	1.57581e+07	1.72366e+07	1.41365e+07	1.42117e+07	1.93973e+07	1.5725e+07	1.29684e+07	1.1299e+07	1.2367e+07	1.19788e+07	1.36021e+07	8.17656e+06	6.92439e+06
B4DKD0	B4DKD0_HUMAN	DNA topoisomerase 2 (Fragment) OS=Homo sapiens PE=2 SV=1	43.58	135015	8.83	0.2	1	1.65987e+07	1.65062e+07	1.79878e+07	1.93094e+07	2.06721e+07	1.57581e+07	1.72366e+07	1.41365e+07	1.42117e+07	1.93973e+07	1.5725e+07	1.29684e+07	1.1299e+07	1.2367e+07	1.19788e+07	1.36021e+07	8.17656e+06	6.92439e+06
P11388	TOP2A_HUMAN	DNA topoisomerase 2-alpha OS=Homo sapiens GN=TOP2A PE=1 SV=3	45.33	175017	8.82	3.1	1	1.65987e+07	1.65062e+07	1.79878e+07	1.93094e+07	2.06721e+07	1.57581e+07	1.72366e+07	1.41365e+07	1.42117e+07	1.93973e+07	1.5725e+07	1.29684e+07	1.1299e+07	1.2367e+07	1.19788e+07	1.36021e+07	8.17656e+06	6.92439e+06
P78527	PRKDC_HUMAN	DNA-dependent protein kinase catalytic subunit OS=Homo sapiens GN=PRKDC PE=1 SV=3	101.33	473749	6.75	4.2	14	1.7577e+07	1.73864e+07	1.80908e+07	1.94824e+07	2.19906e+07	1.628e+07	1.7123e+07	1.44808e+07	1.33174e+07	1.89001e+07	1.46312e+07	1.38029e+07	1.31946e+07	1.03988e+07	9.23821e+06	8.10651e+06	5.43178e+06	5.60573e+06	1.47545e+08
P52434	RPAB3_HUMAN	DNA-directed RNA polymerases I, II, and III subunit RPABC3 OS=Homo sapiens GN=POLR2H PE=1 SV=4	107.04	17189.5	4.5	12.7	2	6.4446e+06	5.55835e+06	5.11543e+06	4.13301e+06	6.47487e+06	4.7198e+06	5.16629e+06	3.93272e+06	5.24679e+06	9.32644e+06	8.63978e+06	5.1175e+06	1.15441e+07	9.42097e+06	1.86488e+07	2.01822e+07	2.02428e+07	2.35705e+07	1.09893e+07
A7E2Y5	A7E2Y5_HUMAN	DnaJ (Hsp40) homolog, subfamily C, member 13 OS=Homo sapiens GN=DNAJC13 PE=2 SV=1	38.77	256572	6.31	3	1	2.28047e+06	1.48071e+06	1.33833e+06	2.05475e+06	3.06372e+06	2.12985e+06	2.0882e+06	1.39182e+06	1.41245e+06	2.55967e+06	2.86723e+06	1.88594e+06	1.7886e+06	2.27158e+06	2.31912e+06	2.22033e+06	1.51647e+06	974334
Q9UBS4	DJB11_HUMAN	DnaJ homolog subfamily B member 11 OS=Homo sapiens GN=DNAJB11 PE=1 SV=1	42.69	40773.7	5.81	7.8	2	1.73485e+07	1.82857e+07	2.19665e+07	2.67952e+07	2.85301e+07	2.66868e+07	2.64909e+07	2.73546e+07	2.71511e+07	3.53936e+07	3.3138e+07	2.17209e+07	3.09645e+07	3.61704e+07	3.60825e+07	4.68675e+07	4.47757e+07	4.30952e+07	4.84205e+07
Q8IXB1	DJC10_HUMAN	DnaJ homolog subfamily C member 10 OS=Homo sapiens GN=DNAJC10 PE=1 SV=2	44.03	92332.8	6.78	0.1	1	4.94609e+06	4.08143e+06	4.44788e+06	5.09549e+06	6.1242e+06	4.67775e+06	5.97665e+06	4.69684e+06	4.95954e+06	5.8949e+06	6.17301e+06	5.27868e+06	6.02533e+06	5.74197e+06	7.39159e+06	5.83384e+06	5.05273e+06	6.42188e+06	7.92394e+06
Q9NVM6	DJC17_HUMAN	DnaJ homolog subfamily C member 17 OS=Homo sapiens GN=DNAJC17 PE=1 SV=1	40.68	34780.2	8.61	6.9	1	1.50786e+06	1.22475e+06	1.70152e+06	2.45278e+06	3.35297e+06	2.27249e+06	2.63957e+06	1.81691e+06	1.29953e+06	3.08433e+06	2.76128e+06	1.86493e+06	1.74871e+06	2.14956e+06	2.88338e+06	3.08388e+06	2.53497e+06	2.73317e+06	3.60174e+06
Q13217	DNJC3_HUMAN	DnaJ homolog subfamily C member 3 OS=Homo sapiens GN=DNAJC3 PE=1 SV=1	66.71	58000.3	5.83	7.5	2	5.2753e+06	4.72376e+06	5.69724e+06	6.3983e+06	7.48101e+06	7.34631e+06	8.24767e+06	7.14606e+06	6.71106e+06	8.98329e+06	9.35094e+06	6.63946e+06	7.86887e+06	9.32519e+06	1.25367e+07	1.65312e+07	1.39515e+07	1.73315e+07	1.52649e+07
Q32Q67	Q32Q67_HUMAN	DNM1L protein (Fragment) OS=Homo sapiens GN=DNM1L PE=2 SV=1	195.34	64564.2	8.43	18.8	13	2.42689e+07	2.47815e+07	2.87804e+07	3.40737e+07	3.79247e+07	3.12282e+07	3.58394e+07	2.997e+07	3.25755e+07	4.15475e+07	3.70592e+07	2.9727e+07	3.31573e+07	3.80199e+07	3.8819e+07	5.04173e+07	3.9723e+07	4.05551e+07	3.88237e+07
P39656	OST48_HUMAN	Dolichyl-diphosphooligosaccharide--protein glycosyltransferase 48 kDa subunit OS=Homo sapiens GN=DDOST PE=1 SV=4	128	50940	6.09	7.3	10	9.16514e+07	8.93036e+07	9.54365e+07	1.15503e+08	1.3444e+08	1.08915e+08	1.46514e+08	1.29476e+08	1.46905e+08	1.84644e+08	1.62271e+08	1.47813e+08	1.49168e+08	1.78854e+08	1.61891e+08	2.08202e+08	1.78618e+08	1.87822e+08	1.51664e+08
P04844	RPN2_HUMAN	Dolichyl-diphosphooligosaccharide--protein glycosyltransferase subunit 2 OS=Homo sapiens GN=RPN2 PE=1 SV=3	390.25	69355	5.44	37.9	24	9.16856e+07	8.62955e+07	9.28078e+07	1.16325e+08	1.49239e+08	1.18754e+08	1.44201e+08	1.21461e+08	1.30766e+08	1.86065e+08	1.61036e+08	1.08904e+08	1.24133e+08	1.69332e+08	1.71237e+08	1.98328e+08	1.56019e+08	1.9266e+08	1.57493e+08
P61803	DAD1_HUMAN	Dolichyl-diphosphooligosaccharide--protein glycosyltransferase subunit DAD1 OS=Homo sapiens GN=DAD1 PE=1 SV=3	39.76	12659.6	6.52	21.2	2	1.79176e+07	1.7401e+07	1.72408e+07	2.25728e+07	2.4049e+07	2.31761e+07	2.89752e+07	3.18677e+07	4.26492e+07	5.46361e+07	3.89798e+07	2.81196e+07	2.34766e+07	2.63569e+07	2.32754e+07	3.33779e+07	3.77095e+07	4.35281e+07	3.26109e+07
P46977	STT3A_HUMAN	Dolichyl-diphosphooligosaccharide--protein glycosyltransferase subunit STT3A OS=Homo sapiens GN=STT3A PE=1 SV=2	59.91	81104.1	8.28	5.5	1	3.12579e+06	2.69646e+06		1.21278e+06	2.74995e+06	1.68183e+06	1.38434e+06	1.36939e+06	2.68369e+06	5.44824e+06	6.69091e+06	3.35769e+06	4.21288e+06	6.07145e+06	6.76977e+06	1.01026e+07	6.6551e+06	1.17611e+07	7.49515e+06
Q8TCJ2	STT3B_HUMAN	Dolichyl-diphosphooligosaccharide--protein glycosyltransferase subunit STT3B OS=Homo sapiens GN=STT3B PE=1 SV=1	39.77	94240.9	9.04	12.6	7	3.21041e+07	3.71486e+07	3.33466e+07	4.19459e+07	5.20565e+07	4.67587e+07	4.80588e+07	4.35307e+07	5.04566e+07	6.25055e+07	4.79023e+07	4.79493e+07	5.19283e+07	5.68702e+07	5.88082e+07	8.05337e+07	6.20739e+07	7.18683e+07	5.06934e+07
Q6DEN2	Q6DEN2_HUMAN	DPYSL3 protein OS=Homo sapiens GN=DPYSL3 PE=2 SV=1	120.53	74320.1	6.11	0.2	4	2.16866e+07	2.47912e+07	2.75932e+07	3.71232e+07	3.82806e+07	3.63254e+07	4.24275e+07	3.60749e+07	3.94373e+07	4.57748e+07	3.1074e+07	2.02837e+07	2.57443e+07	3.2278e+07	3.66738e+07	6.65588e+07	7.69069e+07	9.45243e+07	9.65583e+07
P36507	MP2K2_HUMAN	Dual specificity mitogen-activated protein kinase kinase 2 OS=Homo sapiens GN=MAP2K2 PE=1 SV=1	29.94	44681.2	6.12	9.5	1	4.19545e+07	4.26905e+07	5.33293e+07	6.17363e+07	6.51726e+07	5.46538e+07	7.08118e+07	6.01799e+07	6.45749e+07	8.03676e+07	5.8349e+07	6.00709e+07	5.18902e+07	3.47165e+07	3.06946e+07	2.92816e+07	2.29425e+07	2.48497e+07	3.08345e+07
Q7RTS9	DYM_HUMAN	Dymeclin OS=Homo sapiens GN=DYM PE=1 SV=1	45.1	76571.3	5.56	5.1	1	1.90331e+06	1.77152e+06	1.61546e+06	2.46357e+06	3.11367e+06	2.32945e+06	3.0122e+06	2.14834e+06	2.72898e+06	3.78552e+06	3.00424e+06	3.68122e+06	2.37645e+06	2.89724e+06	3.38028e+06	2.33251e+06	2.07029e+06	3.50934e+06	1.50405e+06
Q53H88	Q53H88_HUMAN	Dynactin 2 variant (Fragment) OS=Homo sapiens PE=2 SV=1	56.02	44907.2	5.03		2	1.32354e+07	1.02818e+07	1.25092e+07	1.21976e+07	1.36555e+07	1.2336e+07	1.2763e+07	1.03962e+07	1.09536e+07	1.35777e+07	1.51995e+07	1.19687e+07	1.33398e+07	1.75448e+07	1.78248e+07	1.99631e+07	1.86467e+07	1.52143e+07	2.1016e+07
Q05193	DYN1_HUMAN	Dynamin-1 OS=Homo sapiens GN=DNM1 PE=1 SV=2	44.35	97746.1	6.73	5.3	3	2.8922e+07	2.97878e+07	3.2289e+07	4.11613e+07	4.2584e+07	3.44006e+07	3.89389e+07	3.41267e+07	3.18322e+07	3.86408e+07	3.20675e+07	3.10559e+07	2.98403e+07	3.55929e+07	3.30959e+07	4.44522e+07	3.97777e+07	4.17243e+07	3.30809e+07
O00429	DNM1L_HUMAN	Dynamin-1-like protein OS=Homo sapiens GN=DNM1L PE=1 SV=2	270.74	82339.3	6.37	24.6	18	2.42689e+07	2.47815e+07	2.87804e+07	3.40737e+07	3.79247e+07	3.12282e+07	3.58394e+07	2.997e+07	3.25755e+07	4.15475e+07	3.70592e+07	2.9727e+07	3.31573e+07	3.80199e+07	3.8819e+07	5.04173e+07	3.9723e+07	4.05551e+07	3.88237e+07
P50570	DYN2_HUMAN	Dynamin-2 OS=Homo sapiens GN=DNM2 PE=1 SV=2	57.21	98345.3	7.04	14.9	17	3.74761e+07	3.7747e+07	4.21451e+07	4.81797e+07	5.56595e+07	4.36598e+07	4.89006e+07	4.11015e+07	3.86695e+07	5.02609e+07	4.39357e+07	4.53453e+07	4.31846e+07	4.771e+07	4.89771e+07	5.46721e+07	5.05057e+07	5.66844e+07	5.39544e+07
O60313	OPA1_HUMAN	Dynamin-like 120 kDa protein, mitochondrial OS=Homo sapiens GN=OPA1 PE=1 SV=3	110.54	112131	7.88	11.5	13	2.45776e+07	2.07959e+07	2.47019e+07	3.15144e+07	3.24617e+07	3.02882e+07	3.47729e+07	3.03966e+07	3.21268e+07	3.59757e+07	3.05241e+07	2.50545e+07	2.85162e+07	3.01882e+07	2.85289e+07	3.61503e+07	3.58373e+07	4.03189e+07	3.45855e+07
Q59GN9	Q59GN9_HUMAN	Dynamin-like protein DYNIV-11 variant (Fragment) OS=Homo sapiens PE=2 SV=1	270.74	84040.3	7.7		17	2.42689e+07	2.47815e+07	2.87804e+07	3.40737e+07	3.79247e+07	3.12282e+07	3.58394e+07	2.997e+07	3.25755e+07	4.15475e+07	3.70592e+07	2.9727e+07	3.31573e+07	3.80199e+07	3.8819e+07	5.04173e+07	3.9723e+07	4.05551e+07	3.88237e+07
Q6P2H7	Q6P2H7_HUMAN	DYNC1H1 protein OS=Homo sapiens GN=DYNC1H1 PE=2 SV=1	53.57	22224.6	9.43	21.3	2	2.01252e+07	2.14896e+07	1.64447e+07	1.72212e+07	1.83112e+07	1.54219e+07	2.08998e+07	1.67869e+07	1.87389e+07	2.96958e+07	2.12001e+07	1.62221e+07	2.07755e+07	2.12265e+07	2.69946e+07	3.59485e+07	2.95883e+07	3.88624e+07	2.02033e+07
Q5VTU3	Q5VTU3_HUMAN	Dynein, light chain, Tctex-type 1 OS=Homo sapiens GN=DYNLT1 PE=2 SV=1	54.05	10194.2	5.24	17.3	1	3.41433e+06	3.57329e+06	4.10827e+06	6.81318e+06	7.18655e+06	5.73053e+06	6.01901e+06	5.70354e+06	5.38299e+06	7.38013e+06	9.61912e+06	5.36556e+06	4.96119e+06	7.73036e+06	1.17727e+07	1.1584e+07	8.62617e+06	1.22124e+07	6.09719e+06
Q7Z6Z7	HUWE1_HUMAN	E3 ubiquitin-protein ligase HUWE1 OS=Homo sapiens GN=HUWE1 PE=1 SV=3	222.35	485523	5.1	10.2	16	1.30635e+07	1.55243e+07	1.58872e+07	1.70168e+07	1.85109e+07	1.49631e+07	1.71302e+07	1.72672e+07	1.85881e+07	2.45349e+07	1.84778e+07	2.19752e+07	2.52731e+07	2.55923e+07	3.0931e+07	4.1227e+07	2.71132e+07	3.36569e+07	1.99441e+07
Q9P0J7	KCMF1_HUMAN	E3 ubiquitin-protein ligase KCMF1 OS=Homo sapiens GN=KCMF1 PE=1 SV=2	44.89	42603.2	5.41	8.1	1	3.73452e+06	2.33623e+06	2.74785e+06	2.62309e+06	3.39646e+06	2.30625e+06	2.33936e+06	1.37548e+06	1.60398e+06	2.7288e+06	742426			594667		1.38855e+06
Q5T4S7	UBR4_HUMAN	E3 ubiquitin-protein ligase UBR4 OS=Homo sapiens GN=UBR4 PE=1 SV=1	50.25	580547	5.7	2.5	3	3.91627e+06	4.26522e+06	4.96858e+06	3.90451e+06	5.99684e+06	4.01857e+06	4.24685e+06	2.7085e+06	3.03465e+06	4.5119e+06	3.89223e+06	2.11767e+06	2.88166e+06	4.44888e+06	5.13981e+06	7.89339e+06	3.72788e+06	7.18851e+06	5.56766e+06
Q14222	Q14222_HUMAN	EEF1A protein (Fragment) OS=Homo sapiens GN=EEF1A PE=1 SV=1	108.72	24352	9.61	28.6	6	1.30972e+09	1.32876e+09	1.62221e+09	1.87969e+09	2.0028e+09	1.83478e+09	2.22306e+09	1.94038e+09	2.01621e+09	2.5475e+09	2.10525e+09	1.72543e+09	1.6909e+09	1.87735e+09	1.73195e+09	2.11304e+09	1.99302e+09	2.28767e+09	3.06542e+09
Q6NS35	Q6NS35_HUMAN	EEF1A1 protein OS=Homo sapiens GN=EEF1A1 PE=4 SV=1	441.49	7639.01	9.61	56.7	3	7.46878e+08	5.50492e+08	6.91659e+08	8.29403e+08	7.57275e+08	8.16559e+08	8.63019e+08	7.86115e+08	6.85167e+08	9.19009e+08	7.83249e+08	1.35802e+09	7.91061e+08	7.59809e+08	6.17167e+08	8.57031e+08	6.33389e+08	7.89184e+08	1.06362e+09
Q53YD7	Q53YD7_HUMAN	EEF1G protein OS=Homo sapiens GN=EEF1G PE=2 SV=1	215.52	50429.3	6.25	10.3	22	4.04183e+08	4.24215e+08	5.33475e+08	6.23668e+08	5.95059e+08	5.51104e+08	6.1375e+08	5.15818e+08	5.63964e+08	6.50188e+08	5.06452e+08	5.03644e+08	4.95944e+08	4.50799e+08	3.69207e+08	4.73172e+08	4.15415e+08	4.37027e+08	3.5386e+08
Q3B770	Q3B770_HUMAN	EIF3A protein (Fragment) OS=Homo sapiens GN=EIF3A PE=2 SV=1	159.92	75746.7	9.01	45	14	9.81523e+07	8.37897e+07	9.27879e+07	1.0155e+08	1.22576e+08	9.84549e+07	1.10298e+08	9.11385e+07	9.75074e+07	1.33245e+08	1.33298e+08	1.15071e+08	1.02616e+08	1.21623e+08	1.37714e+08	1.21444e+08	9.446e+07	8.77552e+07	5.35889e+07
Q96G38	Q96G38_HUMAN	EIF3B protein (Fragment) OS=Homo sapiens GN=EIF3B PE=2 SV=1	104.14	73313	6.77	17.7	6	6.89967e+07	6.68625e+07	7.76249e+07	8.64161e+07	8.63832e+07	7.2586e+07	7.97767e+07	7.1139e+07	7.89735e+07	9.29642e+07	9.09938e+07	8.0213e+07	8.24194e+07	9.00114e+07	8.3662e+07	9.21132e+07	7.03514e+07	6.87107e+07	4.4096e+07
B2RU06	B2RU06_HUMAN	EIF4G1 protein OS=Homo sapiens GN=EIF4G1 PE=2 SV=1	54.72	176807	5.27	6.2	4	1.69421e+07	1.39403e+07	1.56358e+07	2.01721e+07	1.68979e+07	1.28357e+07	1.78021e+07	1.19326e+07	1.54838e+07	1.91042e+07	1.48184e+07	1.56979e+07	1.43824e+07	1.07422e+07	1.25421e+07	1.39314e+07	1.36673e+07	1.91962e+07	1.09572e+07
B9EGQ7	B9EGQ7_HUMAN	EIF4G3 protein OS=Homo sapiens GN=EIF4G3 PE=2 SV=1	42.16	178310	5.28		1	7.64301e+06	7.54761e+06	8.36217e+06	9.07389e+06	1.08939e+07	8.7149e+06	1.08643e+07	5.51179e+06	3.231e+06	6.05239e+06	1.1286e+07	1.16376e+07	9.02585e+06	8.65405e+06	1.16044e+07	7.54444e+06	9.29508e+06	1.08788e+07
Q53XN3	Q53XN3_HUMAN	Electron transfer flavoprotein alpha-subunit OS=Homo sapiens GN=ETFA PE=2 SV=1	87.53	35399.7	8.62	3.6	10	1.21258e+07	1.26533e+07	1.32789e+07	1.6894e+07	2.20289e+07	2.01632e+07	2.26084e+07	2.16981e+07	2.20571e+07	3.98022e+07	3.86481e+07	2.44035e+07	2.87158e+07	3.39105e+07	3.81504e+07	4.04316e+07	3.83501e+07	4.38519e+07	7.00218e+07
P38117	ETFB_HUMAN	Electron transfer flavoprotein subunit beta OS=Homo sapiens GN=ETFB PE=1 SV=3	79.95	28054.2	8.24	24.3	6	1.54523e+07	1.67499e+07	1.79904e+07	2.23403e+07	3.01783e+07	2.64761e+07	4.01828e+07	3.66967e+07	3.74573e+07	5.82379e+07	3.90208e+07	3.52625e+07	3.69184e+07	3.39328e+07	3.6597e+07	4.87037e+07	5.11367e+07	5.44453e+07	8.5685e+07
Q05639	EF1A2_HUMAN	Elongation factor 1-alpha 2 OS=Homo sapiens GN=EEF1A2 PE=1 SV=1	342.32	50780.4	9.11	22	12	1.39316e+09	1.38041e+09	1.62373e+09	2.03334e+09	2.14093e+09	1.97485e+09	2.42431e+09	2.05728e+09	2.2151e+09	2.64089e+09	2.0538e+09	1.75067e+09	1.72104e+09	1.78068e+09	1.59188e+09	2.18083e+09	2.07922e+09	2.34372e+09	2.94629e+09
Q6IQ15	Q6IQ15_HUMAN	Elongation factor 1-alpha OS=Homo sapiens GN=EEF1A1 PE=2 SV=1	419.75	48181	9.12	51.7	28	9.42958e+08	9.24048e+08	1.01281e+09	1.2488e+09	1.35518e+09	1.19496e+09	1.3825e+09	1.26043e+09	1.33467e+09	1.66197e+09	1.47213e+09	1.12373e+09	1.085e+09	1.29474e+09	1.14295e+09	1.3548e+09	1.29527e+09	1.43027e+09	1.8429e+09
Q6IPT9	Q6IPT9_HUMAN	Elongation factor 1-alpha OS=Homo sapiens GN=EEF1A1 PE=2 SV=1	578.62	50438.3	9.14	0.1	38	1.40891e+09	1.37497e+09	1.61672e+09	1.98074e+09	2.0622e+09	1.92417e+09	2.30456e+09	2.04671e+09	2.26976e+09	2.80123e+09	2.12348e+09	1.7739e+09	1.75032e+09	1.82181e+09	1.62563e+09	2.11348e+09	2.05531e+09	2.31134e+09	3.38477e+09
Q6IPN6	Q6IPN6_HUMAN	Elongation factor 1-alpha OS=Homo sapiens GN=EEF1A1 PE=2 SV=1	578.62	50433.3	9.1	2.2	40	1.40891e+09	1.37497e+09	1.61672e+09	1.98074e+09	2.0622e+09	1.92417e+09	2.30456e+09	2.04671e+09	2.26976e+09	2.80123e+09	2.12348e+09	1.7739e+09	1.75032e+09	1.82181e+09	1.62563e+09	2.11348e+09	2.05531e+09	2.31134e+09	3.38477e+09
Q96RE1	Q96RE1_HUMAN	Elongation factor 1-alpha OS=Homo sapiens GN=EEF1A1L14 PE=2 SV=1	485.96	43282.4	8.94	52.8	31	1.40891e+09	1.37497e+09	1.61672e+09	1.98074e+09	2.0622e+09	1.92417e+09	2.30456e+09	2.04671e+09	2.26976e+09	2.80123e+09	2.12348e+09	1.7739e+09	1.75032e+09	1.82181e+09	1.62563e+09	2.11348e+09	2.05531e+09	2.31134e+09	3.38477e+09
Q16577	Q16577_HUMAN	Elongation factor 1-alpha OS=Homo sapiens GN=PTI-1 PE=2 SV=1	182.18	43139.2	8.54	28.4	18	1.2311e+09	1.23744e+09	1.44207e+09	1.8109e+09	1.95996e+09	1.79312e+09	2.19876e+09	1.86045e+09	2.0054e+09	2.39293e+09	1.8404e+09	1.58447e+09	1.54912e+09	1.58493e+09	1.39978e+09	1.90153e+09	1.74776e+09	1.98099e+09	2.52807e+09
B4DV42	B4DV42_HUMAN	Elongation factor 1-alpha OS=Homo sapiens PE=2 SV=1	309.94	45132.4	9.13	51.7	27	9.90097e+08	9.31255e+08	9.832e+08	1.24342e+09	1.36777e+09	1.20176e+09	1.40798e+09	1.28094e+09	1.51047e+09	1.82262e+09	1.40593e+09	1.0875e+09	1.11688e+09	1.19546e+09	1.06507e+09	1.37595e+09	1.27414e+09	1.38619e+09	2.05005e+09
P24534	EF1B_HUMAN	Elongation factor 1-beta OS=Homo sapiens GN=EEF1B2 PE=1 SV=3	86.78	24919.3	4.5	14.7	4	6.90651e+07	6.56258e+07	7.15772e+07	7.87237e+07	7.24766e+07	6.77757e+07	7.33897e+07	8.55597e+07	8.61155e+07	9.52494e+07	9.89249e+07	7.45147e+07	7.561e+07	9.00148e+07	8.10496e+07	8.96589e+07	9.23355e+07	5.7014e+07	8.28748e+07
P29692	EF1D_HUMAN	Elongation factor 1-delta OS=Homo sapiens GN=EEF1D PE=1 SV=5	215.01	31216.8	4.9	32.4	12	1.80871e+08	1.88587e+08	2.29145e+08	2.49649e+08	2.59927e+08	2.25521e+08	2.39615e+08	1.88377e+08	1.78725e+08	2.1874e+08	1.9811e+08	1.67245e+08	1.63797e+08	1.8443e+08	1.70548e+08	1.98098e+08	2.17565e+08	2.29729e+08	2.57239e+08
Q7Z2Z2	ETUD1_HUMAN	Elongation factor Tu GTP-binding domain-containing protein 1 OS=Homo sapiens GN=EFTUD1 PE=1 SV=2	37.61	126661	5.66	2.1	3	7.76386e+06	7.63191e+06	8.09639e+06	7.88404e+06	9.00272e+06	7.34373e+06	6.99484e+06	5.9378e+06	5.77374e+06	7.95122e+06	6.70874e+06	4.697e+06	4.91367e+06	5.14534e+06	4.99354e+06	4.66631e+06	3.19346e+06	4.1317e+06	2.6721e+06
P49411	EFTU_HUMAN	Elongation factor Tu, mitochondrial OS=Homo sapiens GN=TUFM PE=1 SV=2	65.67	49852.3	7.26	5.8	7	3.41555e+07	3.52042e+07	3.6446e+07	4.11201e+07	4.2248e+07	3.68678e+07	3.78526e+07	3.57948e+07	3.73926e+07	4.67725e+07	3.88666e+07	3.09049e+07	3.3854e+07	2.95965e+07	2.89808e+07	3.83419e+07	3.4766e+07	3.65245e+07	4.36976e+07
Q502X7	Q502X7_HUMAN	ELOVL1 protein OS=Homo sapiens GN=ELOVL1 PE=2 SV=1	58.45	16930.7	7.82	1.3	1	818460	968069	1.10553e+06	1.01282e+06	1.78878e+06	1.36056e+06	1.78347e+06	994825	820323	498815	1.98534e+06	1.30566e+06	1.59053e+06	3.67819e+06	2.8425e+06	4.96416e+06	3.29109e+06	4.68265e+06	794739
Q7Z2K6	ERMP1_HUMAN	Endoplasmic reticulum metallopeptidase 1 OS=Homo sapiens GN=ERMP1 PE=1 SV=2	69.47	101023	7.2	8.7	6	1.88369e+07	1.95536e+07	1.90669e+07	2.58606e+07	3.20885e+07	3.04556e+07	4.19724e+07	3.52928e+07	3.99534e+07	5.13585e+07	3.94721e+07	2.98253e+07	2.98948e+07	3.21322e+07	3.44856e+07	4.34678e+07	2.70612e+07	3.67151e+07	3.36382e+07
P30040	ERP29_HUMAN	Endoplasmic reticulum resident protein 29 OS=Homo sapiens GN=ERP29 PE=1 SV=4	77.3	29032.2	6.77	19.5	5	1.65806e+07	1.81713e+07	1.91423e+07	2.35298e+07	2.86457e+07	2.83021e+07	3.53116e+07	4.00593e+07	4.601e+07	6.32083e+07	4.67593e+07	4.08592e+07	4.26947e+07	3.99704e+07	3.46175e+07	4.68288e+07	5.27572e+07	4.60772e+07	6.75012e+07
Q9BS26	ERP44_HUMAN	Endoplasmic reticulum resident protein 44 OS=Homo sapiens GN=ERP44 PE=1 SV=1	39.45	47340.6	5.09	16.5	5	1.32031e+07	1.36892e+07	1.40578e+07	2.26248e+07	2.13788e+07	2.77639e+07	3.24953e+07	2.34555e+07	2.31333e+07	2.70984e+07	2.06799e+07	1.98772e+07	2.14754e+07	2.74908e+07	2.40657e+07	2.38558e+07	2.42555e+07	3.01452e+07	3.7533e+07
Q9NPL4	Q9NPL4_HUMAN	Enolase (Fragment) OS=Homo sapiens PE=2 SV=1	75.48	17212.8	8.62	44.2	1	5.31901e+07	4.31694e+07	6.02179e+07	1.12645e+08	1.07862e+08	9.0801e+07	1.54484e+08	8.96131e+07	8.61394e+07	8.54559e+07	5.28705e+07	7.60196e+07	6.06192e+07	7.54193e+07	6.69477e+07	1.10261e+08	1.56381e+08	1.24239e+08	1.76324e+08
Q9NTX5	ECHD1_HUMAN	Enoyl-CoA hydratase domain-containing protein 1 OS=Homo sapiens GN=ECHDC1 PE=1 SV=2	69.87	33847.6	8.31	20.5	3	2.68113e+07	3.90118e+07	3.02998e+07	5.54363e+07	4.10631e+07	4.16459e+07	4.83837e+07	5.12073e+07	6.18585e+07	8.92572e+07	7.02175e+07	6.02186e+07	9.78513e+07	5.46957e+07	4.26982e+07	4.55098e+07	7.91579e+07	3.14211e+07	3.50422e+07
P30084	ECHM_HUMAN	Enoyl-CoA hydratase, mitochondrial OS=Homo sapiens GN=ECHS1 PE=1 SV=4	45.73	31823.3	8.34	19	6	2.32285e+07	2.1396e+07	2.20572e+07	2.74386e+07	1.52642e+07	2.4079e+07	2.85607e+07	2.19426e+07	2.48992e+07	3.13991e+07	2.97976e+07	2.53532e+07	2.28923e+07	2.74629e+07	2.79897e+07	3.43498e+07	3.02352e+07	4.40878e+07	3.72602e+07
A0AVR1	A0AVR1_HUMAN	Erbb2 interacting protein OS=Homo sapiens GN=ERBB2IP PE=2 SV=1	38.5	154541	5.3	2.5	1	731057	966246	1.53927e+06	1.43402e+06	2.42649e+06	2.03965e+06	2.3351e+06	1.34343e+06	1.33735e+06	2.18023e+06	1.65107e+06		1.12196e+06	2.27315e+06	2.95342e+06	5.47805e+06	3.60343e+06	6.00457e+06	5.86535e+06
O75477	ERLN1_HUMAN	Erlin-1 OS=Homo sapiens GN=ERLIN1 PE=1 SV=1	65.5	39072.4	7.67	2.9	1	2.79116e+07	2.4391e+07	2.8796e+07	3.17744e+07	3.90515e+07	2.83301e+07	3.71651e+07	3.3587e+07	3.75888e+07	5.02109e+07	4.01986e+07	3.18226e+07	3.34226e+07	3.78417e+07	2.92214e+07	3.2807e+07	2.19436e+07	2.56622e+07	1.90625e+07
O94905	ERLN2_HUMAN	Erlin-2 OS=Homo sapiens GN=ERLIN2 PE=1 SV=1	59.93	38043.5	5.47	9.1	1	2.79116e+07	2.4391e+07	2.8796e+07	3.17744e+07	3.90515e+07	2.83301e+07	3.71651e+07	3.3587e+07	3.75888e+07	5.02109e+07	4.01986e+07	3.18226e+07	3.34226e+07	3.78417e+07	2.92214e+07	3.2807e+07	2.19436e+07	2.56622e+07	1.90625e+07
Q96HE7	ERO1A_HUMAN	ERO1-like protein alpha OS=Homo sapiens GN=ERO1L PE=1 SV=2	115.21	55213.4	5.48	15	8	1.3709e+07	1.45296e+07	1.98407e+07	2.57703e+07	2.86463e+07	3.0128e+07	3.63906e+07	3.37121e+07	3.4223e+07	4.70848e+07	3.13325e+07	2.91988e+07	3.05632e+07	3.06023e+07	3.08784e+07	4.19486e+07	4.77282e+07	5.6607e+07	7.31955e+07
P27105	STOM_HUMAN	Erythrocyte band 7 integral membrane protein OS=Homo sapiens GN=STOM PE=1 SV=3	48.22	31881.8	7.71	16.3	2	2.36535e+06	1.48673e+06	2.73494e+06	3.81165e+06	6.19477e+06	4.83161e+06	6.33202e+06	3.2316e+06	2.59405e+06	2.86557e+06	5.16239e+06	2.93524e+06	5.03961e+06	1.04672e+07	1.15337e+07	1.94711e+07	1.74784e+07	1.63934e+07	1.0783e+07
Q14240	IF4A2_HUMAN	Eukaryotic initiation factor 4A-II OS=Homo sapiens GN=EIF4A2 PE=1 SV=2	177.09	46600.9	5.33	8.7	11	2.00742e+08	2.03581e+08	2.15084e+08	2.40953e+08	2.74313e+08	2.40044e+08	2.75204e+08	2.5284e+08	2.91241e+08	3.44083e+08	2.84001e+08	2.19358e+08	2.16615e+08	2.25775e+08	1.87948e+08	2.24777e+08	1.93835e+08	2.06945e+08	1.6371e+08
P38919	IF4A3_HUMAN	Eukaryotic initiation factor 4A-III OS=Homo sapiens GN=EIF4A3 PE=1 SV=4	89.03	47126.3	6.3	14.8	7	9.06295e+07	9.62972e+07	1.04768e+08	1.26788e+08	1.29381e+08	1.15623e+08	1.35697e+08	1.24694e+08	1.3513e+08	1.60315e+08	1.29053e+08	1.03969e+08	1.00538e+08	1.01322e+08	8.21076e+07	1.03492e+08	9.26375e+07	1.01988e+08	8.37011e+07
Q59GP5	Q59GP5_HUMAN	Eukaryotic translation elongation factor 1 alpha 2 variant (Fragment) OS=Homo sapiens PE=2 SV=1	51.29	37116	7.79	17.1	4	1.1381e+09	1.1474e+09	1.38727e+09	1.67544e+09	1.79601e+09	1.65013e+09	2.03675e+09	1.72035e+09	1.83459e+09	2.18687e+09	1.71357e+09	1.51205e+09	1.47889e+09	1.51212e+09	1.38997e+09	1.87454e+09	1.73307e+09	2.0087e+09	2.49537e+09
D6W618	D6W618_HUMAN	Eukaryotic translation elongation factor 2, isoform CRA_a OS=Homo sapiens GN=EEF2 PE=4 SV=1	1347.36	96246.3	6.41	6.3	68	5.31015e+08	5.40162e+08	6.16625e+08	7.33036e+08	7.99619e+08	6.53623e+08	8.4168e+08	6.54955e+08	7.2354e+08	8.55551e+08	6.73902e+08	5.42862e+08	5.8246e+08	5.92363e+08	5.69363e+08	7.61926e+08	6.55216e+08	6.83599e+08	5.83481e+08
P05198	IF2A_HUMAN	Eukaryotic translation initiation factor 2 subunit 1 OS=Homo sapiens GN=EIF2S1 PE=1 SV=3	103.6	36374.5	5.02	17.8	6	7.83503e+07	7.01359e+07	7.81143e+07	8.88599e+07	8.87294e+07	7.75111e+07	8.28852e+07	7.07866e+07	7.67357e+07	8.60011e+07	7.25609e+07	6.45266e+07	6.58679e+07	7.56028e+07	5.92732e+07	6.94028e+07	6.60859e+07	7.97951e+07	5.44866e+07
Q53HK3	Q53HK3_HUMAN	Eukaryotic translation initiation factor 2, subunit 3 gamma, 52kDa variant (Fragment) OS=Homo sapiens PE=2 SV=1	65.9	51620.4	8.66	1	10	5.47651e+07	5.4347e+07	6.52554e+07	7.54815e+07	7.2569e+07	5.95951e+07	7.13439e+07	5.64248e+07	6.09511e+07	7.57715e+07	6.16708e+07	5.24594e+07	4.9941e+07	5.55938e+07	5.11116e+07	6.22743e+07	6.13221e+07	6.23558e+07	6.63294e+07
Q14152	EIF3A_HUMAN	Eukaryotic translation initiation factor 3 subunit A OS=Homo sapiens GN=EIF3A PE=1 SV=1	207.86	166867	6.38	30.2	30	9.65036e+07	8.33187e+07	9.50177e+07	1.00628e+08	1.16543e+08	9.30298e+07	1.06935e+08	8.59456e+07	9.25329e+07	1.25586e+08	1.25878e+08	1.13498e+08	1.04473e+08	1.21421e+08	1.39281e+08	1.28416e+08	1.01159e+08	9.49002e+07	5.81472e+07
O15371	EIF3D_HUMAN	Eukaryotic translation initiation factor 3 subunit D OS=Homo sapiens GN=EIF3D PE=1 SV=1	108.24	64559.7	5.79	14.1	8	4.40468e+07	4.41391e+07	4.70413e+07	5.74816e+07	5.92025e+07	5.09384e+07	5.65018e+07	4.96737e+07	5.58369e+07	7.39806e+07	6.15931e+07	5.78853e+07	5.54215e+07	5.22336e+07	4.36352e+07	4.13463e+07	3.33221e+07	3.26582e+07	2.2863e+07
P60228	EIF3E_HUMAN	Eukaryotic translation initiation factor 3 subunit E OS=Homo sapiens GN=EIF3E PE=1 SV=1	39.29	52586.5	5.71	2.9	12	3.37378e+07	3.14558e+07	3.19368e+07	3.90814e+07	4.79146e+07	4.13775e+07	4.63357e+07	3.94399e+07	4.09861e+07	5.92539e+07	5.66882e+07	4.01485e+07	5.20618e+07	5.20124e+07	4.962e+07	6.20926e+07	4.17581e+07	4.51931e+07	4.13761e+07
Q9UBQ5	EIF3K_HUMAN	Eukaryotic translation initiation factor 3 subunit K OS=Homo sapiens GN=EIF3K PE=1 SV=1	52.3	25328.5	4.81	11.5	3	2.18697e+07	2.38929e+07	2.26602e+07	2.76541e+07	2.91901e+07	2.67356e+07	3.29818e+07	3.17163e+07	3.51315e+07	4.0975e+07	4.024e+07	2.30248e+07	3.15975e+07	3.26121e+07	2.65942e+07	3.55775e+07	3.45641e+07	3.33655e+07	2.38575e+07
Q7L2H7	EIF3M_HUMAN	Eukaryotic translation initiation factor 3 subunit M OS=Homo sapiens GN=EIF3M PE=1 SV=1	81.37	42932	5.41	21.9	10	4.24181e+07	4.26642e+07	3.76082e+07	4.91911e+07	5.21217e+07	4.48004e+07	4.95501e+07	4.80948e+07	5.5749e+07	7.47043e+07	6.23297e+07	4.64711e+07	5.35795e+07	5.4701e+07	4.70537e+07	3.57813e+07	3.67857e+07	3.41295e+07	2.81137e+07
Q5U0F4	Q5U0F4_HUMAN	Eukaryotic translation initiation factor 3, subunit 2 beta, 36kDa OS=Homo sapiens GN=EIF3S2 PE=2 SV=1	35.25	36877.8	5.38	5.6	5	4.97186e+07	4.45402e+07	4.87956e+07	5.67064e+07	5.1924e+07	5.20777e+07	5.48531e+07	5.07937e+07	5.16628e+07	6.80852e+07	5.97562e+07	6.76392e+07	6.26381e+07	6.07169e+07	5.02404e+07	5.77343e+07	5.46197e+07	5.05823e+07	4.06704e+07
B3KS98	B3KS98_HUMAN	Eukaryotic translation initiation factor 3, subunit 3 gamma, 40kDa, isoform CRA_b OS=Homo sapiens GN=EIF3S3 PE=2 SV=1	49.29	41726	6.84	20.5	6	6.40876e+07	6.2363e+07	6.92416e+07	8.84813e+07	9.49677e+07	8.23386e+07	9.88686e+07	8.17434e+07	9.4247e+07	1.17383e+08	9.93585e+07	1.03565e+08	9.69308e+07	9.02252e+07	6.72824e+07	7.12619e+07	5.40377e+07	5.6591e+07	3.97648e+07
Q24JU4	Q24JU4_HUMAN	Eukaryotic translation initiation factor 3, subunit A OS=Homo sapiens GN=EIF3A PE=2 SV=1	207.86	166768	6.33	2.2	29	9.65036e+07	8.33187e+07	9.50177e+07	1.00628e+08	1.16543e+08	9.30298e+07	1.06935e+08	8.59456e+07	9.25329e+07	1.25586e+08	1.25878e+08	1.13498e+08	1.04473e+08	1.21421e+08	1.39281e+08	1.28416e+08	1.01159e+08	9.49002e+07	5.81472e+07
B0QYA3	B0QYA3_HUMAN	Eukaryotic translation initiation factor 3, subunit D (Fragment) OS=Homo sapiens GN=EIF3D PE=4 SV=1	58.72	20111.2	8.71	13.4	3	3.18449e+07	2.90055e+07	3.29883e+07	3.80361e+07	3.50102e+07	3.27553e+07	3.35973e+07	3.7487e+07	4.30213e+07	4.64272e+07	3.76267e+07	4.20885e+07	4.18134e+07	3.67684e+07	2.95463e+07	3.19147e+07	2.58466e+07	2.63638e+07	1.94894e+07
B0QY89	B0QY89_HUMAN	Eukaryotic translation initiation factor 3, subunit E interacting protein OS=Homo sapiens GN=EIF3EIP PE=4 SV=1	217.29	71084.7	6.21	35.4	18	4.57612e+07	4.61264e+07	5.18214e+07	5.91875e+07	6.2732e+07	5.52219e+07	6.71494e+07	5.72076e+07	6.28002e+07	8.13337e+07	6.61014e+07	4.8979e+07	5.46689e+07	6.01431e+07	6.11505e+07	7.24838e+07	6.73306e+07	6.97188e+07	4.98062e+07
D3DQV9	D3DQV9_HUMAN	Eukaryotic translation initiation factor 4 gamma, 2, isoform CRA_b (Fragment) OS=Homo sapiens GN=EIF4G2 PE=4 SV=1	48.75	102778	6.72	3.1	1	1.52189e+07	1.34506e+07	1.32742e+07	1.67609e+07	2.05331e+07	1.37439e+07	1.46902e+07	1.04258e+07	1.0148e+07	1.55953e+07	1.84823e+07	8.52016e+06	9.47083e+06	9.22292e+06	7.72962e+06	8.98569e+06	4.77736e+06	5.11638e+06	4.67106e+06
P55010	IF5_HUMAN	Eukaryotic translation initiation factor 5 OS=Homo sapiens GN=EIF5 PE=1 SV=2	84.22	49648	5.41	14.4	4	3.79506e+07	3.20316e+07	3.44342e+07	3.29018e+07	3.98824e+07	3.06199e+07	3.37268e+07	2.44459e+07	2.68249e+07	4.04815e+07	3.83961e+07	3.07108e+07	2.70779e+07	2.75563e+07	2.46647e+07	2.07532e+07	1.80971e+07	1.53992e+07	1.55287e+07
P63241	IF5A1_HUMAN	Eukaryotic translation initiation factor 5A-1 OS=Homo sapiens GN=EIF5A PE=1 SV=2	45.42	17049.5	5.08	5.5	5	4.83679e+07	4.44979e+07	4.52064e+07	5.00259e+07	5.10285e+07	4.32758e+07	5.06395e+07	4.23586e+07	3.92153e+07	5.72755e+07	4.2336e+07	4.16106e+07	3.67028e+07	3.80476e+07	2.80295e+07	3.04157e+07	2.60379e+07	1.96071e+07	2.56984e+07
D3DQC1	D3DQC1_HUMAN	Eukaryotic translation termination factor 1, isoform CRA_a OS=Homo sapiens GN=ETF1 PE=4 SV=1	69.81	49228.2	5.51	3	4	3.25826e+07	3.18092e+07	3.30164e+07	3.78417e+07	4.55942e+07	3.87086e+07	4.61354e+07	4.28236e+07	4.81692e+07	5.70515e+07	4.98663e+07	4.24108e+07	3.95976e+07	4.10162e+07	3.46517e+07	3.92143e+07	3.42033e+07	3.76428e+07	3.20644e+07
D6W5E2	D6W5E2_HUMAN	Exportin 1 (CRM1 homolog, yeast), isoform CRA_a OS=Homo sapiens GN=XPO1 PE=4 SV=1	203.07	124447	5.71	1.4	11	3.40078e+07	3.45003e+07	3.85463e+07	4.59027e+07	4.66559e+07	3.84258e+07	4.52055e+07	3.36228e+07	3.34119e+07	4.65591e+07	3.44365e+07	2.78063e+07	2.57125e+07	2.40819e+07	2.60303e+07	2.78017e+07	2.63665e+07	3.02321e+07	2.54761e+07
P55060	XPO2_HUMAN	Exportin-2 OS=Homo sapiens GN=CSE1L PE=1 SV=3	133.66	111145	5.51	13.3	12	3.77511e+07	4.10908e+07	4.03691e+07	4.73767e+07	5.07273e+07	3.87981e+07	4.32151e+07	4.02114e+07	3.72411e+07	5.07267e+07	3.40947e+07	2.73058e+07	2.73473e+07	2.62877e+07	2.17138e+07	2.54318e+07	2.40789e+07	2.4126e+07	2.37033e+07
O43592	XPOT_HUMAN	Exportin-T OS=Homo sapiens GN=XPOT PE=1 SV=2	51.63	111148	5.24	7.9	1	4.15562e+07	3.59808e+07	3.42531e+07	3.82645e+07	4.27059e+07	2.92051e+07	3.29115e+07	2.61107e+07	2.62202e+07	3.34667e+07	2.78701e+07	2.02837e+07	1.81085e+07	2.10653e+07	1.71036e+07	1.67424e+07	1.23165e+07	9.69217e+06	5.92607e+06
Q9BSJ8	ESYT1_HUMAN	Extended synaptotagmin-1 OS=Homo sapiens GN=ESYT1 PE=1 SV=1	91.1	123293	5.57	10.4	10	2.49587e+07	2.25727e+07	2.52944e+07	3.03081e+07	3.60794e+07	2.83448e+07	3.45027e+07	2.68381e+07	2.86135e+07	3.97414e+07	3.5175e+07	3.0396e+07	2.68984e+07	3.13748e+07	3.72941e+07	3.51762e+07	3.36251e+07	3.72006e+07	3.26591e+07
A0FGR8	ESYT2_HUMAN	Extended synaptotagmin-2 OS=Homo sapiens GN=ESYT2 PE=1 SV=1	45.3	102807	9.33	8.1	6	1.44328e+07	1.38664e+07	1.42921e+07	1.69272e+07	2.0285e+07	1.44775e+07	1.77157e+07	1.39992e+07	1.60516e+07	2.11128e+07	1.94268e+07	1.64716e+07	1.69296e+07	1.857e+07	2.05253e+07	2.11259e+07	2.16808e+07	2.46411e+07	2.00672e+07
Q9UJZ7	Q9UJZ7_HUMAN	Ezrin (Fragment) OS=Homo sapiens PE=2 SV=1	91.23	19132.9	9.3	47.5	9	4.09679e+08	4.19756e+08	4.7451e+08	5.4664e+08	6.17261e+08	5.34838e+08	6.28711e+08	5.64417e+08	5.34577e+08	6.44105e+08	5.97432e+08	5.74266e+08	5.1888e+08	5.36707e+08	4.38636e+08	4.3953e+08	4.34519e+08	5.27226e+08	4.71979e+08
Q9UJZ6	Q9UJZ6_HUMAN	Ezrin (Fragment) OS=Homo sapiens PE=2 SV=1	133.97	19280.9	9.19	34	13	5.59504e+08	5.60432e+08	6.28293e+08	7.08634e+08	8.10708e+08	6.98514e+08	8.31156e+08	7.4176e+08	7.21409e+08	8.57581e+08	8.05853e+08	7.38903e+08	6.74424e+08	7.43089e+08	6.28098e+08	6.7217e+08	6.44093e+08	7.30601e+08	6.433e+08
Q9UK20	Q9UK20_HUMAN	Ezrin (Fragment) OS=Homo sapiens PE=2 SV=2	159.39	19595.2	9.43	34	13	5.59504e+08	5.60432e+08	6.28293e+08	7.08634e+08	8.10708e+08	6.98514e+08	8.31156e+08	7.4176e+08	7.21409e+08	8.57581e+08	8.05853e+08	7.38903e+08	6.74424e+08	7.43089e+08	6.28098e+08	6.7217e+08	6.44093e+08	7.30601e+08	6.433e+08
P15311	EZRI_HUMAN	Ezrin OS=Homo sapiens GN=EZR PE=1 SV=4	356.35	69483.8	5.94	28.7	27	5.47237e+08	5.45518e+08	6.27591e+08	7.04877e+08	8.11051e+08	6.97644e+08	8.35398e+08	7.53306e+08	7.41312e+08	8.56717e+08	7.97719e+08	7.12242e+08	6.6551e+08	7.48672e+08	6.6274e+08	7.14539e+08	7.09604e+08	8.1798e+08	6.98316e+08
Q6P9G8	Q6P9G8_HUMAN	Family with sequence similarity 184, member A OS=Homo sapiens GN=FAM184A PE=2 SV=2	46.62	129678	5.52	0.5	1	1.46298e+07	1.32325e+07	1.511e+07	1.95736e+07	1.45875e+07	1.59766e+07	1.54991e+07	9.94802e+06	8.84025e+06	1.02783e+07	9.59162e+06	1.27794e+07	1.44303e+07	1.94897e+07	2.13595e+07	3.00135e+07	3.06345e+07	2.97989e+07	1.77855e+07
Q92945	FUBP2_HUMAN	Far upstream element-binding protein 2 OS=Homo sapiens GN=KHSRP PE=1 SV=3	53.23	73443.2	6.84	2.5	2	2.50623e+07	2.31666e+07	2.59045e+07	2.46397e+07	2.88568e+07	2.48364e+07	3.198e+07	2.63238e+07	3.19903e+07	3.37605e+07	2.39419e+07	2.0017e+07	2.08292e+07	2.04173e+07	1.63763e+07	2.0852e+07	2.4631e+07	2.36661e+07	3.08517e+07
P14324	FPPS_HUMAN	Farnesyl pyrophosphate synthase OS=Homo sapiens GN=FDPS PE=1 SV=4	28.74	48757.8	5.83	9.8
P49327	FAS_HUMAN	Fatty acid synthase OS=Homo sapiens GN=FASN PE=1 SV=3	124.81	275877	6.01	6.5	29	6.00371e+07	6.24894e+07	7.19481e+07	7.47619e+07	7.07522e+07	5.61803e+07	5.80028e+07	4.67646e+07	4.97896e+07	5.93942e+07	4.06421e+07	2.12237e+07	2.78967e+07	2.01795e+07	2.06995e+07	2.60707e+07	3.21353e+07	2.43937e+07	3.25132e+07
Q01469	FABP5_HUMAN	Fatty acid-binding protein, epidermal OS=Homo sapiens GN=FABP5 PE=1 SV=3	46.86	15496.7	6.6	14.1	2	3.16899e+07	3.0435e+07	3.24933e+07	3.86007e+07	3.88089e+07	3.30664e+07	3.72502e+07	3.50605e+07	2.78745e+07	5.08378e+07	3.67358e+07	2.55545e+07	2.88945e+07	2.53593e+07	2.3583e+07	3.18258e+07	2.24503e+07	1.9179e+07	2.69042e+07
Q86UX7	URP2_HUMAN	Fermitin family homolog 3 OS=Homo sapiens GN=FERMT3 PE=1 SV=1	320.99	76475.2	6.52	51.3	22	1.39844e+08	1.3965e+08	1.69347e+08	1.81442e+08	1.76151e+08	1.4084e+08	1.52746e+08	1.24346e+08	1.20386e+08	1.37749e+08	1.05653e+08	8.32062e+07	8.58412e+07	7.73437e+07	6.19813e+07	7.67183e+07	5.78605e+07	5.00369e+07	4.4296e+07
Q6NS36	Q6NS36_HUMAN	Ferritin (Fragment) OS=Homo sapiens GN=FTH1 PE=2 SV=1	48.32	26374.2	6.04	15.9	2	1.00363e+07	1.07279e+07	9.63009e+06	1.09604e+07	1.01006e+07	9.38058e+06	1.03357e+07	1.26236e+07	1.30507e+07	2.64064e+07	1.59028e+07	1.13742e+07	1.72624e+07	1.14883e+07	8.78306e+06	9.94148e+06	9.34988e+06	2.02977e+06	2.57766e+06
P02794	FRIH_HUMAN	Ferritin heavy chain OS=Homo sapiens GN=FTH1 PE=1 SV=2	41.95	21383.4	5.3	10.9	1	1.48708e+07	1.60782e+07	1.58904e+07	1.90132e+07	1.65965e+07	1.5439e+07	1.74673e+07	1.80682e+07	1.93117e+07	3.67043e+07	2.17783e+07	1.3882e+07	2.36942e+07	1.51775e+07	1.22137e+07	1.3483e+07	1.4269e+07		4.3175e+06
Q8WU07	Q8WU07_HUMAN	Ferritin OS=Homo sapiens GN=FTL PE=2 SV=1	38.67	20106.2	5.51	4.1	4	5.33778e+07	6.31684e+07	5.34334e+07	5.67548e+07	6.1783e+07	4.68366e+07	5.10011e+07	5.01722e+07	5.9932e+07	1.00564e+08	7.7429e+07	6.7331e+07	8.34401e+07	7.4534e+07	5.11269e+07	4.546e+07	3.34811e+07	2.16165e+07	2.10094e+07
Q60FE5	Q60FE5_HUMAN	Filamin A OS=Homo sapiens GN=FLNA PE=2 SV=1	36	280790	5.71		4	1.19427e+07	1.08466e+07	1.24712e+07	1.12615e+07	1.47248e+07	1.25113e+07	1.45393e+07	1.02439e+07	9.29157e+06	1.71172e+07	1.47895e+07	1.24394e+07	1.23982e+07	1.20433e+07	1.15055e+07	1.0968e+07	1.29936e+07	7.72319e+06	8.0919e+06
B2ZZ83	B2ZZ83_HUMAN	Filamin B OS=Homo sapiens GN=FLNB PE=2 SV=1	55.49	283626	5.46	0.2	7	1.91398e+07	1.72039e+07	1.81424e+07	2.15855e+07	2.31908e+07	2.16241e+07	2.24666e+07	1.83648e+07	1.76316e+07	2.56181e+07	2.01785e+07	1.90425e+07	1.70351e+07	1.76607e+07	1.59737e+07	1.70223e+07	1.46975e+07	1.50274e+07	1.28725e+07
Q14315	FLNC_HUMAN	Filamin-C OS=Homo sapiens GN=FLNC PE=1 SV=3	48.74	293407	5.65	1.2	3	1.17901e+07	1.11124e+07	1.28984e+07	1.13595e+07	1.54593e+07	1.26898e+07	1.46692e+07	1.1098e+07	9.52457e+06	1.77593e+07	1.56947e+07	1.29414e+07	1.33293e+07	1.33747e+07	1.24766e+07	1.20067e+07	9.5971e+06	1.07286e+07	8.63349e+06
Q6ZNL4	Q6ZNL4_HUMAN	FLJ00279 protein (Fragment) OS=Homo sapiens GN=FLJ00279 PE=2 SV=1	855.29	66014.9	8.97	46.9	34	1.1352e+08	1.17533e+08	1.70807e+08	1.77934e+08	1.93313e+08	1.58361e+08	1.78493e+08	1.35763e+08	1.43326e+08	1.73685e+08	1.46579e+08	1.3427e+08	1.49446e+08	1.38991e+08	1.89209e+08	2.61968e+08	2.34995e+08	2.5927e+08	1.95266e+08
Q8NF33	Q8NF33_HUMAN	FLJ00369 protein (Fragment) OS=Homo sapiens GN=FLJ00369 PE=2 SV=1	45.8	76954.8	6.31	4.3	1	2.10688e+07	2.19134e+07	2.3408e+07	2.67864e+07	2.79364e+07	2.24993e+07	2.57191e+07	2.38206e+07	2.38988e+07	3.00289e+07	2.54585e+07	1.97799e+07	2.04475e+07	1.89807e+07	1.38768e+07	1.96723e+07	1.52928e+07	1.59461e+07	1.14266e+07
Q6IB58	Q6IB58_HUMAN	FLOT1 protein OS=Homo sapiens GN=FLOT1 PE=2 SV=1	70.09	47535.8	7.08	0.2	3	1.57805e+07	1.60316e+07	1.45885e+07	1.66413e+07	2.15267e+07	1.75351e+07	1.83575e+07	1.56508e+07	2.10413e+07	2.44033e+07	2.2891e+07	1.57229e+07	1.3775e+07	1.72726e+07	1.23448e+07	1.43866e+07	9.61476e+06	1.1746e+07	1.2633e+07
B0V2J0	B0V2J0_HUMAN	Flotillin 1 (Fragment) OS=Homo sapiens GN=FLOT1 PE=4 SV=1	30.52	16639.4	6.21	40.1	2	1.88628e+07	1.96744e+07	1.7429e+07	2.05441e+07	2.59881e+07	2.18551e+07	2.36285e+07	1.9195e+07	2.28068e+07	2.73874e+07	2.84353e+07	1.90952e+07	1.72756e+07	2.13988e+07	1.54805e+07	1.70326e+07	1.09019e+07	1.4082e+07	1.29255e+07
Q14254	FLOT2_HUMAN	Flotillin-2 OS=Homo sapiens GN=FLOT2 PE=1 SV=2	58.58	47433.8	5.19	14	6	2.0553e+07	1.98429e+07	2.4916e+07	2.74182e+07	3.31186e+07	2.65674e+07	3.49551e+07	2.93738e+07	3.13301e+07	3.65048e+07	3.19247e+07	2.45251e+07	2.43694e+07	2.6372e+07	2.46374e+07	2.9642e+07	2.65958e+07	2.79425e+07	1.75368e+07
O95466	FMNL_HUMAN	Formin-like protein 1 OS=Homo sapiens GN=FMNL1 PE=1 SV=3	40.26	122518	5.56	1.2	1	1.06538e+07	8.67123e+06	9.94796e+06	1.004e+07	1.27472e+07	1.06657e+07	1.11331e+07	7.55932e+06	8.21213e+06	9.24275e+06	1.40839e+07	1.02794e+07	6.81744e+06	1.22317e+07	1.71292e+07	1.46523e+07	1.37701e+07	1.41051e+07	9.87742e+06
Q71RH4	Q71RH4_HUMAN	FP1047 OS=Homo sapiens PE=2 SV=1	280.45	69809.2	6.76	0.1	10	1.52788e+08	1.49627e+08	1.77287e+08	1.95085e+08	1.99039e+08	1.78076e+08	1.85175e+08	1.40314e+08	1.30562e+08	1.55458e+08	1.51419e+08	1.33574e+08	1.29226e+08	1.50464e+08	1.33551e+08	1.51776e+08	1.62305e+08	1.57767e+08	1.56026e+08
A4UCT0	A4UCT0_HUMAN	Fructose-bisphosphate aldolase (Fragment) OS=Homo sapiens PE=2 SV=1	71.3	13622.9	6.3	52.5	7	4.6989e+07	5.06402e+07	6.04567e+07	6.74987e+07	8.08026e+07	7.5774e+07	8.70741e+07	7.92626e+07	8.77477e+07	1.23043e+08	9.24009e+07	7.15201e+07	7.8106e+07	8.98251e+07	8.51098e+07	1.27344e+08	1.25162e+08	1.35567e+08	2.42305e+08
P04075	ALDOA_HUMAN	Fructose-bisphosphate aldolase A OS=Homo sapiens GN=ALDOA PE=1 SV=2	288.79	39851.5	8.3	51.1	26	1.56707e+08	1.11786e+08	1.64744e+08	1.28848e+08	2.58065e+08	2.27844e+08	2.72181e+08	2.27941e+08	2.10286e+08	2.22112e+08	2.08536e+08	1.10212e+08	1.15145e+08	1.20973e+08	2.06044e+08	2.62016e+08	3.16716e+08	3.9348e+08	6.41247e+08
P09972	ALDOC_HUMAN	Fructose-bisphosphate aldolase C OS=Homo sapiens GN=ALDOC PE=1 SV=2	155.52	39830.4	6.41	24.2	5	2.24289e+07	2.39644e+07	2.74316e+07	3.61403e+07	4.24582e+07	3.69166e+07	4.60257e+07	4.01247e+07	3.63162e+07	5.00954e+07	4.54424e+07	2.86049e+07	3.32939e+07	4.10554e+07	4.87137e+07	7.29486e+07	9.15692e+07	1.08839e+08	1.61469e+08
B7Z1Y2	B7Z1Y2_HUMAN	Fructose-bisphosphate aldolase OS=Homo sapiens PE=2 SV=1	116.01	37940.3	6.67	13.9	4	2.24289e+07	2.39644e+07	2.74316e+07	3.61403e+07	4.24582e+07	3.69166e+07	4.60257e+07	4.01247e+07	3.63162e+07	5.00954e+07	4.54424e+07	2.86049e+07	3.32939e+07	4.10554e+07	4.87137e+07	7.29486e+07	9.15692e+07	1.08839e+08	1.61469e+08
Q53GF9	Q53GF9_HUMAN	Full-length cDNA 5-PRIME end of clone CS0DF013YM24 of Fetal brain of Homo sapiens (Human) variant (Fragment) OS=Homo sapiens PE=2 SV=1	82.81	25791.4	6.29	10	11	3.95894e+07	4.00711e+07	3.99917e+07	5.00179e+07	5.98394e+07	6.06644e+07	8.29563e+07	8.42863e+07	1.03071e+08	1.27791e+08	9.57368e+07	8.18141e+07	9.31886e+07	7.01421e+07	5.72745e+07	7.31613e+07	6.78976e+07	8.15247e+07	8.05685e+07
Q86SX1	Q86SX1_HUMAN	Full-length cDNA 5-PRIME end of clone CS0DN005YI08 of Adult brain of Homo sapiens (human) (Fragment) OS=Homo sapiens PE=2 SV=1	263.28	29183.6	5.07	28.6	11	1.22785e+09	1.29704e+09	1.42416e+09	1.72431e+09	1.88095e+09	1.51178e+09	2.0006e+09	1.67804e+09	1.87047e+09	2.21794e+09	1.69557e+09	1.40042e+09	1.46892e+09	1.50215e+09	1.39827e+09	1.83869e+09	1.64265e+09	1.98696e+09	1.92857e+09
B1ANK7	B1ANK7_HUMAN	Fumarate hydratase OS=Homo sapiens GN=FH PE=2 SV=1	120.51	54773.2	8.85	6.2	20	2.71714e+07	3.2342e+07	4.41912e+07	5.79226e+07	6.15893e+07	5.7766e+07	6.56766e+07	5.78897e+07	5.72304e+07	7.28606e+07	5.08164e+07	4.56933e+07	5.32381e+07	5.88078e+07	7.28406e+07	1.46604e+08	1.76662e+08	2.08997e+08	2.72833e+08
D3DW95	D3DW95_HUMAN	Fumarylacetoacetate hydrolase (Fumarylacetoacetase), isoform CRA_a OS=Homo sapiens GN=FAH PE=4 SV=1	97.07	46743.4	6.46	3.5	4	1.68683e+07	1.85985e+07	1.88002e+07	2.35044e+07	2.91101e+07	2.95454e+07	3.54834e+07	3.56998e+07	3.84264e+07	5.02687e+07	3.76175e+07	3.06652e+07	3.39443e+07	3.36618e+07	3.20559e+07	4.22833e+07	4.5497e+07	6.92321e+07	9.1528e+07
P09382	LEG1_HUMAN	Galectin-1 OS=Homo sapiens GN=LGALS1 PE=1 SV=2	37.39	15048.3	5.34	40.7	1	6.01703e+06	5.15385e+06	3.99445e+06	7.07692e+06	1.51293e+06	4.98421e+06	5.39156e+06	9.37962e+06	9.75936e+06	2.2749e+07	1.60215e+07	7.77317e+06	8.76104e+06	1.17925e+07	8.98469e+06	1.18715e+07	1.17502e+07	1.68092e+07	2.42257e+07
P09104	ENOG_HUMAN	Gamma-enolase OS=Homo sapiens GN=ENO2 PE=1 SV=3	71.99	47581.1	4.91	22.1	4	1.13815e+08	1.04376e+08	1.07359e+08	1.56523e+08	2.53362e+08	1.62956e+08	2.8476e+08	1.77396e+08	1.77675e+08	2.1313e+08	3.1276e+08	2.21135e+08	2.04773e+08	1.98525e+08	1.85189e+08	2.59813e+08	3.84286e+08	3.39451e+08	5.25194e+08
Q9BS14	Q9BS14_HUMAN	GANAB protein (Fragment) OS=Homo sapiens GN=GANAB PE=2 SV=1	150.24	34786	6.78	30	10	1.31432e+08	1.43191e+08	1.68933e+08	2.12061e+08	2.65358e+08	2.25172e+08	2.81236e+08	2.42289e+08	2.45042e+08	2.91128e+08	2.45653e+08	1.96717e+08	1.89299e+08	2.02918e+08	1.89801e+08	2.10213e+08	1.93607e+08	2.19469e+08	2.39782e+08
O14660	O14660_HUMAN	GARS-AIRS-GART (Fragment) OS=Homo sapiens PE=2 SV=1	58.78	10782.8	9.94	48.5	2	3.35847e+07	3.2798e+07	3.45423e+07	4.46084e+07	5.13065e+07	3.99534e+07	4.62199e+07	3.64637e+07	3.76038e+07	5.05251e+07	4.48705e+07	3.92438e+07	3.56079e+07	3.85074e+07	4.30411e+07	4.84577e+07	3.93238e+07	4.09987e+07	3.64151e+07
O95479	G6PE_HUMAN	GDH/6PGL endoplasmic bifunctional protein OS=Homo sapiens GN=H6PD PE=1 SV=2	81.51	89406.6	6.84	7.7	4	1.79173e+07	1.4014e+07	1.61228e+07	1.81126e+07	2.34392e+07	1.91996e+07	1.83079e+07	1.94829e+07	1.95459e+07	2.23032e+07	1.9965e+07	1.54314e+07	1.55828e+07	1.92158e+07	1.91993e+07	2.8194e+07	3.04697e+07	3.78879e+07	3.31831e+07
Q5SX91	Q5SX91_HUMAN	GDP dissociation inhibitor 2 (Fragment) OS=Homo sapiens GN=GDI2 PE=2 SV=1	193.44	23385.2	9.22	39.4	10	5.77131e+07	5.50792e+07	5.78416e+07	7.42868e+07	1.05155e+08	1.00307e+08	1.23782e+08	1.04148e+08	1.07349e+08	1.80836e+08	1.72104e+08	1.35237e+08	1.26016e+08	1.50874e+08	1.71682e+08	1.73511e+08	1.65357e+08	2.03487e+08	2.18764e+08
A2A418	A2A418_HUMAN	Gelsolin (Amyloidosis, Finnish type) OS=Homo sapiens GN=GSN PE=2 SV=1	213.34	80875.6	5.58	23.3	12	3.81569e+07	3.80925e+07	4.76529e+07	6.23467e+07	6.86111e+07	6.87912e+07	8.90427e+07	7.0555e+07	6.38887e+07	7.33399e+07	6.31111e+07	6.30224e+07	6.30889e+07	6.25288e+07	5.47589e+07	8.06139e+07	9.22479e+07	1.1695e+08	1.29391e+08
O60763	USO1_HUMAN	General vesicular transport factor p115 OS=Homo sapiens GN=USO1 PE=1 SV=2	44.96	108740	4.85	4	2	7.91628e+06	7.1943e+06	8.5345e+06	1.00494e+07	1.07682e+07	8.88354e+06	1.07473e+07	9.17733e+06	8.95522e+06	1.05153e+07	1.01102e+07	6.81012e+06	7.27191e+06	8.31968e+06	8.73548e+06	1.21705e+07	1.13005e+07	1.30543e+07	1.25838e+07
Q92990	GLMN_HUMAN	Glomulin OS=Homo sapiens GN=GLMN PE=1 SV=2	48.24	68905.8	5.24	11.6	3	1.09514e+07	9.86442e+06	1.56611e+07	9.31005e+06	1.16128e+07	8.93894e+06	1.02687e+07	8.32761e+06	1.32827e+07	1.24331e+07	1.06216e+07	8.81115e+06	1.00182e+07	9.47605e+06	9.54625e+06	9.57116e+06	7.31066e+06	8.17006e+06	1.19931e+07
P46926	GNPI1_HUMAN	Glucosamine-6-phosphate isomerase 1 OS=Homo sapiens GN=GNPDA1 PE=1 SV=1	43.04	32818.7	6.42	10.7	1	1.80667e+06	3.22922e+06	4.36038e+06	5.36029e+06	8.10697e+06	7.3402e+06	8.96656e+06	4.8674e+06	2.93499e+06	5.12877e+06	3.62635e+06		5.46738e+06	4.74716e+06	8.22412e+06	1.16141e+07	1.94808e+07	1.93951e+07	1.23575e+07
Q8TDQ7	GNPI2_HUMAN	Glucosamine-6-phosphate isomerase 2 OS=Homo sapiens GN=GNPDA2 PE=1 SV=1	43.04	31292.7	6.45	14.1	1	1.80667e+06	3.22922e+06	4.36038e+06	5.36029e+06	8.10697e+06	7.3402e+06	8.96656e+06	4.8674e+06	2.93499e+06	5.12877e+06	3.62635e+06		5.46738e+06	4.74716e+06	8.22412e+06	1.16141e+07	1.94808e+07	1.93951e+07	1.23575e+07
Q06210	GFPT1_HUMAN	Glucosamine--fructose-6-phosphate aminotransferase [isomerizing] 1 OS=Homo sapiens GN=GFPT1 PE=1 SV=3	47.19	79554.6	6.66	3.9	2	1.45323e+07	1.35965e+07	1.42531e+07	1.51288e+07	1.7743e+07	1.31328e+07	1.52508e+07	1.14506e+07	1.3724e+07	1.94431e+07	1.54531e+07	1.11451e+07	1.27656e+07	1.32114e+07	1.50436e+07	2.02994e+07	1.4624e+07	1.37542e+07	1.24506e+07
O94808	GFPT2_HUMAN	Glucosamine--fructose-6-phosphate aminotransferase [isomerizing] 2 OS=Homo sapiens GN=GFPT2 PE=1 SV=3	52.09	77680.1	7.03	4	1	1.60878e+07	1.36779e+07	1.20796e+07	1.13973e+07	1.57266e+07	1.1266e+07	1.14848e+07	7.21893e+06	8.97547e+06	1.60481e+07	1.674e+07	1.48552e+07	1.34901e+07	1.5071e+07	1.55665e+07	1.82565e+07	1.19709e+07	1.19165e+07	1.10221e+07
Q0PHS1	Q0PHS1_HUMAN	Glucose-6-phosphate 1-dehydrogenase (Fragment) OS=Homo sapiens GN=G6PD PE=2 SV=1	63.09	34163.1	5.62	21.9	4	1.82069e+07	1.6373e+07	1.82921e+07	2.27348e+07	2.65328e+07	2.27783e+07	2.69344e+07	2.24364e+07	2.44724e+07	3.45414e+07	3.40846e+07	2.76398e+07	2.31789e+07	2.83161e+07	3.21587e+07	3.22649e+07	3.50636e+07	4.01843e+07	4.69317e+07
Q2Q9H2	Q2Q9H2_HUMAN	Glucose-6-phosphate 1-dehydrogenase (Fragment) OS=Homo sapiens GN=G6PD PE=2 SV=1	46.07	55189	6.66	4.7	7	2.15581e+07	1.92434e+07	2.4083e+07	2.80702e+07	3.27299e+07	2.94545e+07	3.40334e+07	2.77767e+07	2.78247e+07	4.29338e+07	4.01316e+07	3.22353e+07	2.97793e+07	3.62469e+07	3.72806e+07	3.78721e+07	3.8543e+07	4.52802e+07	5.11001e+07
P06744	G6PI_HUMAN	Glucose-6-phosphate isomerase OS=Homo sapiens GN=GPI PE=1 SV=4	527.61	63335.3	8.43	43.9	27	7.24273e+07	6.71851e+07	8.13791e+07	9.38167e+07	1.34525e+08	1.12791e+08	1.32749e+08	1.01052e+08	1.07813e+08	1.69625e+08	1.60704e+08	1.19021e+08	1.34016e+08	1.56768e+08	2.06126e+08	2.39647e+08	2.71778e+08	4.01431e+08	4.16639e+08
B4DE36	B4DE36_HUMAN	Glucose-6-phosphate isomerase OS=Homo sapiens PE=2 SV=1	243.49	60375.8	8.18	32.3	22	7.24273e+07	6.71851e+07	8.13791e+07	9.38167e+07	1.34525e+08	1.12791e+08	1.32749e+08	1.01052e+08	1.07813e+08	1.69625e+08	1.60704e+08	1.19021e+08	1.34016e+08	1.56768e+08	2.06126e+08	2.39647e+08	2.71778e+08	4.01431e+08	4.16639e+08
B4DG39	B4DG39_HUMAN	Glucose-6-phosphate isomerase OS=Homo sapiens PE=2 SV=1	240.64	64569	9.01	28.6	22	7.24273e+07	6.71851e+07	8.13791e+07	9.38167e+07	1.34525e+08	1.12791e+08	1.32749e+08	1.01052e+08	1.07813e+08	1.69625e+08	1.60704e+08	1.19021e+08	1.34016e+08	1.56768e+08	2.06126e+08	2.39647e+08	2.71778e+08	4.01431e+08	4.16639e+08
B4DVJ0	B4DVJ0_HUMAN	Glucose-6-phosphate isomerase OS=Homo sapiens PE=2 SV=1	448.11	60180.7	8.76	33	27	7.24273e+07	6.71851e+07	8.13791e+07	9.38167e+07	1.34525e+08	1.12791e+08	1.32749e+08	1.01052e+08	1.07813e+08	1.69625e+08	1.60704e+08	1.19021e+08	1.34016e+08	1.56768e+08	2.06126e+08	2.39647e+08	2.71778e+08	4.01431e+08	4.16639e+08
Q58F09	Q58F09_HUMAN	Glucosidase I OS=Homo sapiens GN=GCS1 PE=2 SV=1	81.68	92020.6	9.07	2.1	4	2.38231e+07	2.21581e+07	2.25429e+07	2.26355e+07	2.75261e+07	2.19376e+07	2.4015e+07	1.92108e+07	2.14571e+07	3.04866e+07	2.94678e+07	2.76459e+07	2.41716e+07	2.74911e+07	2.4699e+07	2.29418e+07	1.83922e+07	1.75438e+07	1.61501e+07
Q4G148	GXLT1_HUMAN	Glucoside xylosyltransferase 1 OS=Homo sapiens GN=GXYLT1 PE=1 SV=2	66.96	51331.8	8.92	8.2	3	5.85441e+06	8.59662e+06	8.20125e+06	1.21559e+07	1.60193e+07	1.272e+07	1.36612e+07	1.31414e+07	1.23195e+07	1.71769e+07	1.68951e+07	1.75077e+07	1.439e+07	1.41703e+07	1.40462e+07	1.25002e+07	1.49249e+07	1.74456e+07	2.09416e+07
P49448	DHE4_HUMAN	Glutamate dehydrogenase 2, mitochondrial OS=Homo sapiens GN=GLUD2 PE=1 SV=2	314.49	61737.6	8.63	26.9	18	8.31518e+07	8.39646e+07	1.06226e+08	1.20509e+08	1.23428e+08	9.85037e+07	1.07553e+08	9.03486e+07	9.94304e+07	1.2517e+08	1.26675e+08	1.30065e+08	1.65783e+08	2.63981e+08	2.85796e+08	3.6221e+08	3.45054e+08	3.22876e+08	2.70304e+08
Q6IA69	NADE_HUMAN	Glutamine-dependent NAD(+) synthetase OS=Homo sapiens GN=NADSYN1 PE=1 SV=3	48.68	80545.1	6.02	6.5	2	9.58395e+06	5.3083e+06	8.15378e+06	4.95368e+06	6.13413e+06	4.11883e+06	7.04745e+06	4.23029e+06	8.91697e+06	1.50244e+07	9.92634e+06	1.16008e+07	1.1604e+07	1.3862e+07	1.27838e+07	1.07884e+07	7.86965e+06	5.17602e+06	6.63642e+06
O76003	GLRX3_HUMAN	Glutaredoxin-3 OS=Homo sapiens GN=GLRX3 PE=1 SV=2	165.25	37693.3	5.31	6.8	3	3.73193e+07	3.54034e+07	3.96831e+07	4.18782e+07	4.94238e+07	3.50074e+07	4.21364e+07	2.9773e+07	3.62735e+07	5.32272e+07	3.73249e+07	2.23979e+07	4.2527e+07	3.28828e+07	3.05439e+07	5.03275e+07	2.86928e+07	3.01011e+07	2.24354e+07
C8KIL9	C8KIL9_HUMAN	Glutathion reductase delta9 alternative splicing varian OS=Homo sapiens GN=GSR PE=2 SV=1	40.3	50978	8.59	0.1	3	1.28557e+07	1.3024e+07	2.03046e+07	1.74257e+07	2.05549e+07	1.7985e+07	2.13475e+07	2.02862e+07	3.07696e+07	3.55295e+07	1.85026e+07	1.53573e+07	1.65473e+07	1.89622e+07	1.74588e+07	2.47574e+07	2.52284e+07	3.23053e+07	3.70698e+07
P07203	GPX1_HUMAN	Glutathione peroxidase 1 OS=Homo sapiens GN=GPX1 PE=1 SV=3	66.58	22218.1	6.15	23.4	2	9.51647e+06	1.12523e+07	1.06684e+07	9.30188e+06	1.04467e+07	1.08071e+07	1.16538e+07	1.42357e+07	1.53759e+07	2.6589e+07	1.577e+07	6.22705e+06	1.09082e+07	1.20351e+07	1.10923e+07	1.65169e+07	1.54845e+07	2.403e+07	3.14939e+07
Q5TA01	Q5TA01_HUMAN	Glutathione S-transferase omega 1 (Fragment) OS=Homo sapiens GN=GSTO1 PE=2 SV=1	34.35	21209.8	6.17	16.1	3	2.09563e+07	1.70547e+07	2.05103e+07	2.43782e+07	2.83618e+07	2.7635e+07	3.75054e+07	3.72646e+07	4.56779e+07	6.52439e+07	4.45514e+07	3.34632e+07	3.94465e+07	3.82937e+07	3.45985e+07	4.42491e+07	4.73782e+07	5.90382e+07	8.03934e+07
P78417	GSTO1_HUMAN	Glutathione S-transferase omega-1 OS=Homo sapiens GN=GSTO1 PE=1 SV=2	60.69	27833.2	6.23	12.9	4	3.13749e+07	7.67224e+07	8.63802e+07	9.4651e+07	8.49137e+07	7.91524e+07	8.50972e+07	7.59065e+07	8.29258e+07	9.82433e+07	7.73809e+07	6.19695e+07	6.41006e+07	6.4832e+07	5.81681e+07	7.61737e+07	8.00871e+07	9.71414e+07	1.14502e+08
P09211	GSTP1_HUMAN	Glutathione S-transferase P OS=Homo sapiens GN=GSTP1 PE=1 SV=2	200.41	23569.1	5.43	58.6	14	3.89138e+08	3.79354e+08	4.13308e+08	4.783e+08	5.10252e+08	4.26767e+08	5.47371e+08	4.75041e+08	4.80848e+08	6.40221e+08	5.80535e+08	5.50343e+08	4.87368e+08	5.27656e+08	4.37027e+08	5.24055e+08	4.55863e+08	4.38216e+08	4.26128e+08
P48637	GSHB_HUMAN	Glutathione synthetase OS=Homo sapiens GN=GSS PE=1 SV=1	120.77	52523.3	5.67	20.3
P04406	G3P_HUMAN	Glyceraldehyde-3-phosphate dehydrogenase OS=Homo sapiens GN=GAPDH PE=1 SV=3	548.5	36201.5	8.57	66.9	50	8.44534e+08	8.77483e+08	1.10981e+09	1.08984e+09	1.68729e+09	1.48022e+09	1.78842e+09	1.44569e+09	1.39268e+09	1.90044e+09	1.75791e+09	1.36083e+09	1.3833e+09	1.73874e+09	1.78246e+09	2.24733e+09	2.67321e+09	3.30381e+09	4.71391e+09
Q2TSD0	Q2TSD0_HUMAN	Glyceraldehyde-3-phosphate dehydrogenase OS=Homo sapiens PE=2 SV=1	542.65	36197.5	8.57	62.7	40	8.44534e+08	8.77483e+08	1.10981e+09	1.08984e+09	1.68729e+09	1.48022e+09	1.78842e+09	1.44569e+09	1.39268e+09	1.90044e+09	1.75791e+09	1.36083e+09	1.3833e+09	1.73874e+09	1.78246e+09	2.24733e+09	2.67321e+09	3.30381e+09	4.71391e+09
P11216	PYGB_HUMAN	Glycogen phosphorylase, brain form OS=Homo sapiens GN=PYGB PE=1 SV=5	59.1	97318.8	6.4	17	12	7.90247e+07	8.22342e+07	9.45676e+07	1.43273e+08	1.56329e+08	1.39833e+08	1.56883e+08	1.31826e+08	1.28576e+08	1.56887e+08	1.2312e+08	1.2025e+08	1.18497e+08	1.23006e+08	1.22761e+08	1.63318e+08	1.77252e+08	1.98064e+08	1.83414e+08
P06737	PYGL_HUMAN	Glycogen phosphorylase, liver form OS=Homo sapiens GN=PYGL PE=1 SV=4	348.23	97486.2	6.71	40	52	9.72964e+07	1.01754e+08	1.20556e+08	1.8187e+08	1.99418e+08	1.68076e+08	1.96843e+08	1.64576e+08	1.64323e+08	1.9445e+08	1.4744e+08	1.39476e+08	1.41399e+08	1.45469e+08	1.44129e+08	2.06028e+08	2.08167e+08	2.38561e+08	2.172e+08
P11217	PYGM_HUMAN	Glycogen phosphorylase, muscle form OS=Homo sapiens GN=PYGM PE=1 SV=6	52.49	97486.8	6.57	11.2	5	9.2911e+07	9.77145e+07	1.1163e+08	1.71873e+08	1.84272e+08	1.6216e+08	1.88966e+08	1.56475e+08	1.57246e+08	1.80246e+08	1.37506e+08	1.31538e+08	1.29751e+08	1.37066e+08	1.36798e+08	2.03736e+08	2.14594e+08	2.47399e+08	2.20091e+08
P30419	NMT1_HUMAN	Glycylpeptide N-tetradecanoyltransferase 1 OS=Homo sapiens GN=NMT1 PE=1 SV=2	52.78	57112	7.66	13.5	4	1.61808e+07	1.92126e+07	1.92832e+07	2.11716e+07	2.51357e+07	1.9969e+07	2.67503e+07	2.01409e+07	3.16118e+07	2.63914e+07	2.36833e+07	1.7608e+07	2.19672e+07	2.51672e+07	2.57403e+07	3.41291e+07	2.82432e+07	3.18453e+07	3.05141e+07
P41250	SYG_HUMAN	Glycyl-tRNA synthetase OS=Homo sapiens GN=GARS PE=1 SV=2	236.18	83827.9	6.61	42.5	38	8.01641e+07	8.20253e+07	8.4251e+07	3.50797e+08	1.38276e+08	3.48507e+08	3.78689e+08	2.36314e+08	1.98988e+08	1.32686e+08	1.18004e+08	1.13462e+08	2.19357e+08	2.43026e+08	1.52111e+08	1.74225e+08	3.14238e+08	2.34927e+08	2.3266e+08
Q6IB37	Q6IB37_HUMAN	GMFG protein OS=Homo sapiens GN=GMFG PE=2 SV=1	35.27	16961.5	5.18	15.8	2	3.24547e+07	3.3329e+07	3.27432e+07	3.7101e+07	2.97857e+07	2.77438e+07	2.9519e+07	2.74746e+07	2.14976e+07	2.74107e+07	2.19874e+07	1.72477e+07	2.04574e+07	1.6569e+07	1.16996e+07	1.46564e+07	1.26555e+07	1.0731e+07	9.41239e+06
Q5FWY2	Q5FWY2_HUMAN	GNAS complex locus OS=Homo sapiens GN=GNAS PE=2 SV=2	47	44678.5	5.92	0.1	1	1.96061e+08	2.03955e+08	2.23674e+08	2.71059e+08	3.10831e+08	2.7764e+08	3.50413e+08	3.13609e+08	3.49736e+08	4.25981e+08	3.1891e+08	2.67836e+08	2.82846e+08	2.77166e+08	2.4809e+08	3.33711e+08	3.09253e+08	3.49605e+08	3.16665e+08
Q1RMY8	Q1RMY8_HUMAN	GNB1 protein (Fragment) OS=Homo sapiens GN=GNB1 PE=2 SV=1	66.52	37072.8	5.6	5.6	9	8.87649e+07	7.8344e+07	7.85408e+07	9.48299e+07	1.0169e+08	9.92849e+07	1.17625e+08	1.10646e+08	1.14194e+08	1.46785e+08	1.31195e+08	1.21254e+08	1.1531e+08	1.24443e+08	1.06128e+08	1.26241e+08	1.2126e+08	1.31939e+08	1.04591e+08
Q6P458	Q6P458_HUMAN	GNL1 protein (Fragment) OS=Homo sapiens GN=GNL1 PE=2 SV=1	40.77	54308	4.95	3.1	1	1.39983e+07	1.3883e+07	1.43105e+07	1.6225e+07	1.94287e+07	1.4613e+07	1.39887e+07	1.20382e+07	1.24906e+07	1.56203e+07	1.27902e+07	1.00274e+07	8.91446e+06	8.80253e+06	5.95178e+06	4.69666e+06	3.85058e+06		1.70837e+06
D3DUJ7	D3DUJ7_HUMAN	Golgi apparatus protein 1, isoform CRA_a OS=Homo sapiens GN=GLG1 PE=4 SV=1	50.75	138341	6.52	0.2
Q7L5D6	GET4_HUMAN	Golgi to ER traffic protein 4 homolog OS=Homo sapiens GN=GET4 PE=1 SV=1	53.63	36709.1	5.29	10.1	1	5.39384e+06	4.16731e+06	3.91681e+06	4.62447e+06	6.47929e+06	4.42292e+06	5.04311e+06	3.42802e+06	4.7682e+06	6.19258e+06	7.49996e+06	4.66988e+06	5.24768e+06	4.97431e+06	4.79201e+06	5.48673e+06	4.47065e+06	5.50755e+06	6.55705e+06
Q96S52	PIGS_HUMAN	GPI transamidase component PIG-S OS=Homo sapiens GN=PIGS PE=1 SV=3	52.74	61731.2	6.05	6.1	2	3.99228e+06	5.14207e+06	6.46122e+06	9.38591e+06	9.7644e+06	7.61348e+06	8.06786e+06	6.82713e+06	7.72625e+06	9.56619e+06	6.97369e+06	5.06215e+06	4.19492e+06	8.6067e+06	1.24698e+07	1.5214e+07	1.2878e+07	2.05126e+07	1.67091e+07
Q1L838	Q1L838_HUMAN	GTBP-ALT OS=Homo sapiens GN=GTBP PE=2 SV=1	51.77	122267	8.5	6.6	1	6.77842e+06	5.02171e+06	5.20003e+06	6.95555e+06	7.03659e+06	5.26003e+06	5.14959e+06	3.46507e+06	3.77123e+06	4.89116e+06	5.5358e+06	3.83039e+06	3.52608e+06	4.49408e+06	4.14452e+06	4.97428e+06	2.23988e+06	2.34367e+06	2.28376e+06
O00178	GTPB1_HUMAN	GTP-binding protein 1 OS=Homo sapiens GN=GTPBP1 PE=1 SV=3	41.14	73035.3	8.6	4.3	1	1.94935e+07	2.05941e+07	1.88083e+07	2.16402e+07	2.25827e+07	1.66572e+07	1.69707e+07	1.73856e+07	1.62102e+07	2.30441e+07	1.90434e+07	1.504e+07	1.55393e+07	1.72518e+07	1.94622e+07	2.54746e+07	2.20092e+07	2.1973e+07	2.29459e+07
A8K639	A8K639_HUMAN	Guanine monphosphate synthetase, isoform CRA_b OS=Homo sapiens GN=GMPS PE=2 SV=1	70.49	77408.2	6.42	1.5	4	1.97269e+07	1.83791e+07	2.10402e+07	2.23177e+07	2.91927e+07	2.17249e+07	2.54589e+07	2.14821e+07	2.37967e+07	2.72651e+07	2.83795e+07	1.85368e+07	2.01119e+07	2.38493e+07	2.21585e+07	2.6655e+07	2.12582e+07	2.50269e+07	1.96266e+07
Q86XU3	Q86XU3_HUMAN	Guanine nucleotide binding protein (G protein), alpha activating activity polypeptide, olfactory type OS=Homo sapiens GN=GNAL PE=2 SV=1	44.19	53048.9	6.69	6.8	1	1.96061e+08	2.03955e+08	2.23674e+08	2.71059e+08	3.10831e+08	2.7764e+08	3.50413e+08	3.13609e+08	3.49736e+08	4.25981e+08	3.1891e+08	2.67836e+08	2.82846e+08	2.77166e+08	2.4809e+08	3.33711e+08	3.09253e+08	3.49605e+08	3.16665e+08
A8K1Y9	A8K1Y9_HUMAN	Guanine nucleotide binding protein (G protein), alpha activating activity polypeptide, olfactory type, isoform CRA_b OS=Homo sapiens GN=GNAL PE=2 SV=1	38.76	44793.6	6.23	1.7	1	1.96061e+08	2.03955e+08	2.23674e+08	2.71059e+08	3.10831e+08	2.7764e+08	3.50413e+08	3.13609e+08	3.49736e+08	4.25981e+08	3.1891e+08	2.67836e+08	2.82846e+08	2.77166e+08	2.4809e+08	3.33711e+08	3.09253e+08	3.49605e+08	3.16665e+08
B4DYA0	B4DYA0_HUMAN	Guanine nucleotide binding protein (G protein), alpha inhibiting activity polypeptide 2, isoform CRA_f OS=Homo sapiens GN=GNAI2 PE=2 SV=1	168.45	36955.2	5.37	44.7	6	5.15954e+07	5.22153e+07	5.80296e+07	6.6217e+07	7.83419e+07	6.965e+07	8.87156e+07	7.43906e+07	8.46451e+07	1.25056e+08	8.26376e+07	5.98572e+07	6.83126e+07	7.29465e+07	8.13014e+07	1.17966e+08	1.03915e+08	1.13461e+08	1.02372e+08
Q5TZX1	Q5TZX1_HUMAN	Guanine nucleotide binding protein (G protein), alpha inhibiting activity polypeptide 3 OS=Homo sapiens GN=GNAI3 PE=2 SV=1	128.43	41076.5	5.5	4.3
Q5T697	Q5T697_HUMAN	Guanine nucleotide binding protein (G protein), alpha transducing activity polypeptide 2 OS=Homo sapiens GN=GNAT2 PE=2 SV=1	44.19	40720.3	5.1	2.8	1	1.96061e+08	2.03955e+08	2.23674e+08	2.71059e+08	3.10831e+08	2.7764e+08	3.50413e+08	3.13609e+08	3.49736e+08	4.25981e+08	3.1891e+08	2.67836e+08	2.82846e+08	2.77166e+08	2.4809e+08	3.33711e+08	3.09253e+08	3.49605e+08	3.16665e+08
P63096	GNAI1_HUMAN	Guanine nucleotide-binding protein G(i) subunit alpha-1 OS=Homo sapiens GN=GNAI1 PE=1 SV=2	54.89	40905.4	5.69	14.7
P04899	GNAI2_HUMAN	Guanine nucleotide-binding protein G(i) subunit alpha-2 OS=Homo sapiens GN=GNAI2 PE=1 SV=3	237.01	40995.3	5.34	29	8	5.36983e+07	5.40394e+07	5.81175e+07	6.67941e+07	7.64416e+07	6.81254e+07	8.65563e+07	7.8266e+07	9.4888e+07	1.3658e+08	8.10417e+07	5.28438e+07	6.67354e+07	7.087e+07	7.31604e+07	1.15765e+08	9.74724e+07	1.09836e+08	1.0018e+08
P62879	GBB2_HUMAN	Guanine nucleotide-binding protein G(I)/G(S)/G(T) subunit beta-2 OS=Homo sapiens GN=GNB2 PE=1 SV=3	46.81	38048.3	5.6	20.6	6	1.1385e+08	1.03441e+08	1.03643e+08	1.22714e+08	1.30171e+08	1.2721e+08	1.48381e+08	1.38196e+08	1.42737e+08	1.76074e+08	1.60257e+08	1.37364e+08	1.31491e+08	1.44895e+08	1.36009e+08	1.57878e+08	1.56867e+08	1.85418e+08	1.53459e+08
Q5JWF2	GNAS1_HUMAN	Guanine nucleotide-binding protein G(s) subunit alpha isoforms XLas OS=Homo sapiens GN=GNAS PE=1 SV=2	47	111697	4.91	1.9	1	1.96061e+08	2.03955e+08	2.23674e+08	2.71059e+08	3.10831e+08	2.7764e+08	3.50413e+08	3.13609e+08	3.49736e+08	4.25981e+08	3.1891e+08	2.67836e+08	2.82846e+08	2.77166e+08	2.4809e+08	3.33711e+08	3.09253e+08	3.49605e+08	3.16665e+08
P11488	GNAT1_HUMAN	Guanine nucleotide-binding protein G(t) subunit alpha-1 OS=Homo sapiens GN=GNAT1 PE=1 SV=5	37.64	40471.2	5.4	7.7	1	1.96061e+08	2.03955e+08	2.23674e+08	2.71059e+08	3.10831e+08	2.7764e+08	3.50413e+08	3.13609e+08	3.49736e+08	4.25981e+08	3.1891e+08	2.67836e+08	2.82846e+08	2.77166e+08	2.4809e+08	3.33711e+08	3.09253e+08	3.49605e+08	3.16665e+08
Q03113	GNA12_HUMAN	Guanine nucleotide-binding protein subunit alpha-12 OS=Homo sapiens GN=GNA12 PE=1 SV=4	43.16	44422.4	9.84	6.3	1	1.95832e+08	2.03955e+08	2.23674e+08	2.71059e+08	3.10831e+08	2.7764e+08	3.50413e+08	3.13609e+08	3.49736e+08	4.25981e+08	3.1891e+08	2.67836e+08	2.82846e+08	2.77166e+08	2.4809e+08	3.33711e+08	3.09253e+08	3.49605e+08	3.16665e+08
Q14344	GNA13_HUMAN	Guanine nucleotide-binding protein subunit alpha-13 OS=Homo sapiens GN=GNA13 PE=1 SV=2	49.29	44363.8	8.11	2	2	1.05255e+08	1.09708e+08	1.19257e+08	1.4412e+08	1.64991e+08	1.46924e+08	1.86595e+08	1.65619e+08	1.83181e+08	2.2654e+08	1.71967e+08	1.43059e+08	1.50952e+08	1.49675e+08	1.34301e+08	1.75207e+08	1.63686e+08	1.86919e+08	1.70382e+08
O95837	GNA14_HUMAN	Guanine nucleotide-binding protein subunit alpha-14 OS=Homo sapiens GN=GNA14 PE=2 SV=1	40.25	42000.4	5.81	2	1		390154	534909	1.03163e+06	1.01123e+06	696678	1.00877e+06	721907					905153	866543	1.31535e+06	1.07725e+06	727370	1.35905e+06
P63244	GBLP_HUMAN	Guanine nucleotide-binding protein subunit beta-2-like 1 OS=Homo sapiens GN=GNB2L1 PE=1 SV=3	108.38	35510.7	7.6	27.8	12	4.06991e+08	4.08935e+08	4.28945e+08	5.53863e+08	6.99648e+08	5.30538e+08	7.388e+08	5.82087e+08	6.522e+08	8.42604e+08	6.21104e+08	5.16523e+08	5.2159e+08	6.33559e+08	5.03416e+08	6.90344e+08	5.50951e+08	5.96095e+08	6.80591e+08
Q9HAV0	GBB4_HUMAN	Guanine nucleotide-binding protein subunit beta-4 OS=Homo sapiens GN=GNB4 PE=1 SV=3	40.69	38284.3	5.6	4.5	5	1.1385e+08	1.03441e+08	1.03643e+08	1.22714e+08	1.30171e+08	1.2721e+08	1.48381e+08	1.38196e+08	1.42737e+08	1.76074e+08	1.60257e+08	1.37364e+08	1.31491e+08	1.44895e+08	1.36009e+08	1.57878e+08	1.56867e+08	1.85418e+08	1.53459e+08
P36915	GNL1_HUMAN	Guanine nucleotide-binding protein-like 1 OS=Homo sapiens GN=GNL1 PE=1 SV=2	40.77	69131.7	5.57	3	1	1.39983e+07	1.3883e+07	1.43105e+07	1.6225e+07	1.94287e+07	1.4613e+07	1.39887e+07	1.20382e+07	1.24906e+07	1.56203e+07	1.27902e+07	1.00274e+07	8.91446e+06	8.80253e+06	5.95178e+06	4.69666e+06	3.85058e+06		1.70837e+06
Q6IBS9	Q6IBS9_HUMAN	HADH2 protein OS=Homo sapiens GN=HADH2 PE=2 SV=1	288.22	27134.2	7.66	23.9	17	3.88937e+07	3.81642e+07	3.85251e+07	4.46032e+07	5.67944e+07	5.13713e+07	6.04017e+07	4.99367e+07	5.86599e+07	8.43851e+07	6.65265e+07	4.65704e+07	5.99162e+07	6.60113e+07	7.0856e+07	1.15466e+08	9.8195e+07	1.271e+08	1.47041e+08
Q1KLZ0	Q1KLZ0_HUMAN	HCG15971, isoform CRA_a OS=Homo sapiens GN=PS1TP5BP1 PE=2 SV=1	1184.56	42051.9	5.29	22.3	66	3.14192e+09	3.32099e+09	3.64165e+09	4.7962e+09	5.63063e+09	5.17873e+09	6.38055e+09	6.17625e+09	6.8522e+09	8.77071e+09	7.26735e+09	5.52993e+09	5.79724e+09	6.41063e+09	5.45504e+09	6.8657e+09	6.0317e+09	6.60517e+09	6.2967e+09
B3KSH1	B3KSH1_HUMAN	HCG1784554, isoform CRA_a OS=Homo sapiens GN=hCG_1784554 PE=2 SV=1	271.98	39236	5.24	16.7	11	5.3952e+07	5.861e+07	5.435e+07	6.30013e+07	7.52452e+07	6.61976e+07	8.40674e+07	6.74563e+07	8.35115e+07	1.19435e+08	8.74157e+07	6.75745e+07	8.16335e+07	8.28803e+07	8.20526e+07	1.17232e+08	9.6219e+07	8.82262e+07	7.5729e+07
D3DQY9	D3DQY9_HUMAN	HCG1991922, isoform CRA_a OS=Homo sapiens GN=hCG_1991922 PE=4 SV=1	40.8	21564.6	5.21	20.2	5	5.71718e+07	3.70579e+07	4.3004e+07	4.89218e+07	3.55193e+07	3.89271e+07	4.78949e+07	1.57694e+07	1.3401e+07	1.94927e+07	1.69758e+07	1.6815e+07	1.4195e+07	1.6134e+07	1.25343e+07	1.67556e+07	1.75752e+07	1.57199e+07	2.01993e+07
B2R4W8	B2R4W8_HUMAN	HCG1994130, isoform CRA_a OS=Homo sapiens GN=hCG_1994130 PE=2 SV=1	38.22	14944	10.14	13.1	4	9.735e+07	1.04885e+08	1.05742e+08	1.24131e+08	9.59017e+07	8.48642e+07	9.06299e+07	6.8278e+07	9.76114e+07	1.1821e+08	8.28489e+07	5.49997e+07	6.20227e+07	7.61682e+07	6.07269e+07	5.90775e+07	4.50696e+07	7.43731e+07	8.23269e+07
Q6PIK3	Q6PIK3_HUMAN	HCG1995540, isoform CRA_b (Hcg2044074, isoform cra_d) OS=Homo sapiens GN=RAB4B PE=2 SV=1	69.15	13641.9	9.26	19.8	2	7.3769e+07	7.2236e+07	7.29035e+07	8.39981e+07	1.01011e+08	1.11305e+08	1.4971e+08	1.51174e+08	1.83547e+08	2.31699e+08	1.9252e+08	1.61493e+08	1.8284e+08	1.62602e+08	1.32264e+08	1.97444e+08	1.62309e+08	1.67464e+08	1.23168e+08
B2R4P8	B2R4P8_HUMAN	HCG2016482, isoform CRA_b OS=Homo sapiens GN=NACA PE=2 SV=1	108.07	23369.7	4.52	12.1	6	5.35534e+07	5.46574e+07	5.84513e+07	1.12195e+08	1.06151e+08	1.00515e+08	1.2603e+08	1.1851e+08	8.47562e+07	1.80037e+08	1.32536e+08	6.9915e+07	1.16962e+08	1.14211e+08	1.11133e+08	1.49446e+08	1.4927e+08	1.0896e+08	2.70972e+08
Q6NT75	Q6NT75_HUMAN	HDAC6 protein OS=Homo sapiens GN=HDAC6 PE=2 SV=1	52.19	132933	5.12		2	3.22449e+06	3.21303e+06	2.15904e+06	2.55551e+06	5.10543e+06	3.97301e+06	4.63463e+06	2.43542e+06	1.19542e+06	3.36435e+06	5.43592e+06	2.68779e+06	5.50272e+06	8.47751e+06	4.37437e+06	8.05393e+06	3.68906e+06	3.72829e+06	1.63022e+06
Q9UP43	Q9UP43_HUMAN	HDCMB21P OS=Homo sapiens PE=4 SV=1	72.31	12704.1	5.17	19.3	2	1.47687e+07	1.4913e+07	1.64271e+07	1.72522e+07	2.01401e+07	1.85877e+07	2.64904e+07	2.51618e+07	3.10106e+07	3.43104e+07	2.46143e+07	1.62401e+07	2.1901e+07	2.42397e+07	2.16781e+07	3.33051e+07	3.32631e+07	3.6762e+07	4.17849e+07
Q2F839	Q2F839_HUMAN	Heat shock 70 kDa protein 9B (Fragment) OS=Homo sapiens PE=2 SV=1	162.93	19208	6.36	62.5	10	9.65949e+07	9.18813e+07	1.03761e+08	1.23333e+08	1.31115e+08	1.17101e+08	1.43457e+08	1.23354e+08	1.26698e+08	1.45673e+08	1.3307e+08	1.22927e+08	1.14465e+08	1.43508e+08	1.42615e+08	1.72397e+08	1.8571e+08	1.9395e+08	2.49844e+08
A8K5I0	A8K5I0_HUMAN	Heat shock 70kDa protein 1A OS=Homo sapiens GN=HSPA1A PE=2 SV=1	147.49	70294.1	5.48	0.1	12	3.63639e+08	3.56407e+08	4.08719e+08	5.32325e+08	5.02958e+08	5.02306e+08	6.17399e+08	7.75928e+08	7.85111e+08	9.02117e+08	7.15291e+08	6.36329e+08	6.30407e+08	6.66083e+08	6.05706e+08	8.94574e+08	9.92046e+08	1.1107e+09	1.07816e+09
Q59EJ3	Q59EJ3_HUMAN	Heat shock 70kDa protein 1A variant (Fragment) OS=Homo sapiens PE=2 SV=1	147.49	78017.9	5.97		11	3.63639e+08	3.56407e+08	4.08719e+08	5.32325e+08	5.02958e+08	5.02306e+08	6.17399e+08	7.75928e+08	7.85111e+08	9.02117e+08	7.15291e+08	6.36329e+08	6.30407e+08	6.66083e+08	6.05706e+08	8.94574e+08	9.92046e+08	1.1107e+09	1.07816e+09
Q53FA3	Q53FA3_HUMAN	Heat shock 70kDa protein 1-like (Fragment) OS=Homo sapiens GN=HSPA1L PE=2 SV=1	140.96	70759.5	5.95	0.3	8	3.76552e+08	3.79158e+08	4.29964e+08	5.67347e+08	5.44697e+08	5.3713e+08	6.59444e+08	5.83878e+08	5.91937e+08	6.76645e+08	5.46036e+08	4.81446e+08	4.77726e+08	5.12465e+08	4.68172e+08	6.86607e+08	7.5118e+08	8.40564e+08	8.41742e+08
Q53FC7	Q53FC7_HUMAN	Heat shock 70kDa protein 6 (HSP70B') variant (Fragment) OS=Homo sapiens PE=2 SV=1	153.98	71416.3	5.81	10.1	5	3.777e+08	3.79524e+08	4.25445e+08	5.71759e+08	5.51587e+08	5.41184e+08	6.64275e+08	5.87549e+08	5.9963e+08	6.82868e+08	5.50874e+08	4.8832e+08	4.80294e+08	5.13365e+08	4.635e+08	6.72372e+08	7.26015e+08	8.17434e+08	7.94187e+08
P11142	HSP7C_HUMAN	Heat shock cognate 71 kDa protein OS=Homo sapiens GN=HSPA8 PE=1 SV=1	820.12	71082.3	5.37	46.6	55	7.59115e+08	8.01524e+08	9.09805e+08	1.1561e+09	1.28749e+09	1.06096e+09	1.42051e+09	1.21452e+09	1.31798e+09	1.49531e+09	1.2285e+09	9.6743e+08	9.97145e+08	1.11543e+09	1.03311e+09	1.32356e+09	1.259e+09	1.41218e+09	1.5155e+09
Q92598	HS105_HUMAN	Heat shock protein 105 kDa OS=Homo sapiens GN=HSPH1 PE=1 SV=1	52.47	97716	5.28	7.7	11	1.92184e+07	2.27636e+07	2.66859e+07	3.50674e+07	3.80532e+07	3.4013e+07	4.31266e+07	3.50677e+07	3.63941e+07	3.55796e+07	2.99344e+07	2.77424e+07	2.69726e+07	2.64978e+07	2.51769e+07	3.67461e+07	3.92707e+07	4.44904e+07	4.7036e+07
Q12931	TRAP1_HUMAN	Heat shock protein 75 kDa, mitochondrial OS=Homo sapiens GN=TRAP1 PE=1 SV=3	143.5	80344.8	8.3	11.5	14	5.78412e+08	5.9842e+08	6.77538e+08	8.09223e+08	8.72634e+08	6.8185e+08	9.4069e+08	8.0386e+08	8.69651e+08	9.62915e+08	7.48154e+08	5.62113e+08	6.18651e+08	7.13487e+08	7.36824e+08	9.77225e+08	8.62089e+08	1.04078e+09	8.45877e+08
Q58FF2	Q58FF2_HUMAN	Heat shock protein 94c OS=Homo sapiens GN=GRP94c PE=2 SV=1	56.1	52205.3	6.08	12.6	7	1.48113e+08	1.45243e+08	1.78046e+08	2.51053e+08	2.74137e+08	2.53818e+08	3.04509e+08	2.7038e+08	2.9152e+08	3.1256e+08	2.41026e+08	2.36972e+08	2.39382e+08	2.32201e+08	2.24987e+08	3.32571e+08	3.55768e+08	4.77904e+08	4.92113e+08
O14942	O14942_HUMAN	Heat shock protein beta (Fragment) OS=Homo sapiens PE=4 SV=1	247.89	14114.4	4.64	44.6	9	1.26691e+09	1.35064e+09	1.48549e+09	1.80479e+09	1.91141e+09	1.53856e+09	2.0377e+09	1.70873e+09	1.92295e+09	2.21095e+09	1.71073e+09	1.39005e+09	1.45848e+09	1.48727e+09	1.4001e+09	1.84815e+09	1.64351e+09	1.94975e+09	1.78731e+09
P04792	HSPB1_HUMAN	Heat shock protein beta-1 OS=Homo sapiens GN=HSPB1 PE=1 SV=2	53.48	22825.5	5.98	32.2	3	5.04718e+07	5.23688e+07	4.78972e+07	4.71493e+07	5.59184e+07	4.34494e+07	4.75155e+07	4.5288e+07	5.27513e+07	6.48807e+07	4.42588e+07	4.16157e+07	3.73406e+07	3.76103e+07	3.19436e+07	2.98204e+07	3.04419e+07	2.65224e+07	2.85639e+07
P07900	HS90A_HUMAN	Heat shock protein HSP 90-alpha OS=Homo sapiens GN=HSP90AA1 PE=1 SV=5	1866.8	85005.8	4.94	59.4	74	1.67164e+09	1.7157e+09	1.96155e+09	2.42979e+09	2.58861e+09	2.09543e+09	2.76599e+09	2.31723e+09	2.51435e+09	2.75902e+09	2.19137e+09	1.90927e+09	1.91864e+09	1.99362e+09	1.89653e+09	2.44369e+09	2.17694e+09	2.61841e+09	2.29256e+09
P08238	HS90B_HUMAN	Heat shock protein HSP 90-beta OS=Homo sapiens GN=HSP90AB1 PE=1 SV=4	1545.12	83554.2	4.97	55.1	75	1.67164e+09	1.7157e+09	1.96155e+09	2.42979e+09	2.58861e+09	2.09543e+09	2.76599e+09	2.31723e+09	2.51435e+09	2.75902e+09	2.19137e+09	1.90927e+09	1.91864e+09	1.99362e+09	1.89653e+09	2.44369e+09	2.17694e+09	2.61841e+09	2.29256e+09
P54652	HSP72_HUMAN	Heat shock-related 70 kDa protein 2 OS=Homo sapiens GN=HSPA2 PE=1 SV=1	304.78	70263	5.56	17.1	14	6.90417e+08	7.24784e+08	8.44404e+08	1.07512e+09	1.19213e+09	9.72751e+08	1.32963e+09	1.10682e+09	1.21151e+09	1.37326e+09	1.11026e+09	8.63341e+08	9.04886e+08	1.02368e+09	9.71851e+08	1.27059e+09	1.2046e+09	1.35988e+09	1.48507e+09
Q7Z4W8	Q7Z4W8_HUMAN	Heparin-binding protein HBp15 OS=Homo sapiens PE=2 SV=1	81.24	14865.8	9.34	32	5	8.49464e+07	9.3781e+07	1.13482e+08	1.32885e+08	1.14559e+08	1.05239e+08	1.30326e+08	1.04855e+08	1.10086e+08	1.38947e+08	9.97904e+07	8.64103e+07	1.00172e+08	1.00891e+08	9.29598e+07	1.3125e+08	1.33748e+08	1.50672e+08	1.64538e+08
Q1AHP8	Q1AHP8_HUMAN	Hepatopoietin PCn127 OS=Homo sapiens PE=2 SV=1	26.3	28173.1	4.05	15.5	9	1.04388e+08	9.27157e+07	1.17947e+08	1.42123e+08	1.50392e+08	1.75293e+08	2.16964e+08	2.09458e+08	2.01343e+08	2.38462e+08	2.05214e+08	2.23939e+08	2.16032e+08	1.9474e+08	1.44801e+08	1.66531e+08	1.7457e+08	1.79465e+08	1.57544e+08
P09651	ROA1_HUMAN	Heterogeneous nuclear ribonucleoprotein A1 OS=Homo sapiens GN=HNRNPA1 PE=1 SV=5	92.8	38837.1	9.17	32	14	1.0994e+08	1.01921e+08	1.10486e+08	1.21375e+08	1.31396e+08	1.17996e+08	8.10465e+07	8.91172e+07	1.0486e+08	1.0899e+08	9.15703e+07	4.9988e+07	6.7823e+07	8.1044e+07	3.78096e+07	4.55963e+07	7.87018e+07	4.14173e+07	5.76273e+07
Q0VAC0	Q0VAC0_HUMAN	Heterogeneous nuclear ribonucleoprotein A1 OS=Homo sapiens GN=HNRPA1 PE=2 SV=1	95.16	34245.3	9.27	19.1	10	1.0994e+08	1.01921e+08	1.10486e+08	1.21375e+08	1.31396e+08	1.17996e+08	8.10465e+07	8.91172e+07	1.0486e+08	1.0899e+08	9.15703e+07	4.9988e+07	6.7823e+07	8.1044e+07	3.78096e+07	4.55963e+07	7.87018e+07	4.14173e+07	5.76273e+07
Q14103	HNRPD_HUMAN	Heterogeneous nuclear ribonucleoprotein D0 OS=Homo sapiens GN=HNRNPD PE=1 SV=1	114.6	38581.4	7.62	22	5	1.03517e+08	8.27267e+07	1.0293e+08	1.17299e+08	1.13862e+08	9.34509e+07	9.67381e+07	8.07394e+07	8.0271e+07	1.0121e+08	8.63342e+07	6.4167e+07	6.56787e+07	6.67378e+07	5.56148e+07	6.09983e+07	6.186e+07	6.1007e+07	8.36706e+07
O14979	HNRDL_HUMAN	Heterogeneous nuclear ribonucleoprotein D-like OS=Homo sapiens GN=HNRPDL PE=1 SV=3	47.44	46580.2	9.59	7.9	2	6.57407e+07	5.32081e+07	6.25972e+07	7.28804e+07	7.38278e+07	5.72392e+07	5.55783e+07	4.45509e+07	4.09549e+07	5.8426e+07	5.26049e+07	4.40233e+07	3.99251e+07	3.94823e+07	2.82105e+07	2.09679e+07	2.35059e+07	2.51012e+07	3.95942e+07
P52597	HNRPF_HUMAN	Heterogeneous nuclear ribonucleoprotein F OS=Homo sapiens GN=HNRNPF PE=1 SV=3	44.83	45985	5.38	10.8	3	6.50961e+07	5.7446e+07	6.60496e+07	6.71373e+07	6.78616e+07	5.38417e+07	5.29179e+07	4.2947e+07	4.47855e+07	5.33079e+07	5.14666e+07	3.93189e+07	3.62663e+07	3.52237e+07	3.65267e+07	3.60186e+07	3.86177e+07	3.94655e+07	4.1592e+07
D3DWQ2	D3DWQ2_HUMAN	Heterogeneous nuclear ribonucleoprotein H1 (H), isoform CRA_a OS=Homo sapiens GN=HNRPH1 PE=4 SV=1	37.66	49483.5	5.89	1.8	3	5.11076e+07	4.66019e+07	5.33232e+07	5.44421e+07	5.31154e+07	4.35558e+07	4.28107e+07	3.52705e+07	3.57891e+07	4.13347e+07	3.87414e+07	2.80544e+07	2.63424e+07	2.50525e+07	2.61412e+07	2.68601e+07	2.88259e+07	2.63639e+07	2.56615e+07
Q53F48	Q53F48_HUMAN	Heterogeneous nuclear ribonucleoprotein H3 isoform a variant (Fragment) OS=Homo sapiens PE=2 SV=1	36.51	36959.2	6.8	1.5	2	1.95434e+07	1.949e+07	1.91487e+07	1.87221e+07	1.88756e+07	1.55795e+07	2.01512e+07	1.20308e+07	1.42186e+07	1.61803e+07	1.14733e+07	8.31094e+06	8.02066e+06	6.75688e+06	5.28517e+06	5.55763e+06	6.38448e+06	6.45601e+06	6.86176e+06
Q5T6W1	Q5T6W1_HUMAN	Heterogeneous nuclear ribonucleoprotein K OS=Homo sapiens GN=HNRNPK PE=2 SV=1	82.9	34353.8	5.54	0.7	4	5.56115e+07	4.41963e+07	4.10745e+07	4.79407e+07	5.46047e+07	3.75633e+07	4.18717e+07	3.1673e+07	2.98982e+07	4.39571e+07	3.87973e+07	2.87424e+07	2.728e+07	2.7456e+07	2.44853e+07	2.1836e+07	1.99062e+07	1.58033e+07	2.107e+07
O60506	HNRPQ_HUMAN	Heterogeneous nuclear ribonucleoprotein Q OS=Homo sapiens GN=SYNCRIP PE=1 SV=2	258.46	69787.7	8.68	33.1	27	2.23722e+08	1.75096e+08	2.39385e+08	2.64213e+08	2.92126e+08	2.24151e+08	2.60697e+08	2.12389e+08	2.17032e+08	2.97629e+08	2.9138e+08	2.47054e+08	2.33254e+08	3.01388e+08	3.40926e+08	3.24045e+08	3.03217e+08	3.0498e+08	3.01878e+08
O43390	HNRPR_HUMAN	Heterogeneous nuclear ribonucleoprotein R OS=Homo sapiens GN=HNRNPR PE=1 SV=1	87.67	71184.4	8.23	12.8	6	1.80542e+08	1.50252e+08	1.96628e+08	2.22916e+08	2.34174e+08	1.85027e+08	2.26293e+08	1.85153e+08	1.85742e+08	2.3735e+08	2.09176e+08	1.73818e+08	1.74659e+08	1.99537e+08	1.88039e+08	2.06612e+08	2.03408e+08	1.89723e+08	2.03912e+08
Q5RI18	Q5RI18_HUMAN	Heterogeneous nuclear ribonucleoprotein U (Scaffold attachment factor A) (Fragment) OS=Homo sapiens GN=HNRNPU PE=2 SV=1	46.36	27900.5	5.29	31	3	9.51314e+07	9.15918e+07	1.02729e+08	1.10795e+08	1.0123e+08	8.73505e+07	1.04424e+08	7.49627e+07	7.26169e+07	8.97331e+07	6.89213e+07	6.03167e+07	6.37511e+07	6.02959e+07	5.7333e+07	8.0222e+07	5.2151e+07	5.59607e+07	4.60065e+07
Q5RI19	Q5RI19_HUMAN	Heterogeneous nuclear ribonucleoprotein U (Scaffold attachment factor A) OS=Homo sapiens GN=HNRNPU PE=2 SV=1	159.7	62394.9	9.35	25.9	15	1.53741e+08	1.47971e+08	1.56676e+08	1.79447e+08	1.81976e+08	1.45804e+08	1.70322e+08	1.33161e+08	1.38495e+08	1.57362e+08	1.25248e+08	9.31368e+07	1.05201e+08	1.16725e+08	1.06796e+08	1.20572e+08	9.90711e+07	9.96603e+07	7.21877e+07
Q1KMD3	HNRL2_HUMAN	Heterogeneous nuclear ribonucleoprotein U-like protein 2 OS=Homo sapiens GN=HNRNPUL2 PE=1 SV=1	82.46	85622.4	4.85	13.9	4	4.05083e+07	3.92993e+07	4.24472e+07	4.68095e+07	4.57393e+07	3.90142e+07	4.64914e+07	3.29095e+07	3.64589e+07	3.82355e+07	3.37079e+07	2.90269e+07	2.73061e+07	2.97411e+07	2.54736e+07	2.90491e+07	2.90433e+07	2.93093e+07	1.41375e+07
Q59FD4	Q59FD4_HUMAN	Hexokinase 1 isoform HKI variant (Fragment) OS=Homo sapiens PE=2 SV=1	218.1	106934	6.41	16.2	8	3.78325e+07	3.63205e+07	4.22473e+07	5.06302e+07	5.69953e+07	4.82307e+07	5.97801e+07	4.80566e+07	5.2747e+07	6.76624e+07	5.80289e+07	4.09473e+07	4.15548e+07	4.47612e+07	4.42165e+07	6.19592e+07	4.86972e+07	5.80821e+07	5.29349e+07
D6W5J2	D6W5J2_HUMAN	Hexokinase 2, isoform CRA_a OS=Homo sapiens GN=HK2 PE=4 SV=1	91.47	103739	5.71	0.8	6	3.27843e+07	3.50501e+07	3.71266e+07	4.68145e+07	4.82236e+07	4.27758e+07	5.50099e+07	4.39435e+07	4.57463e+07	5.41974e+07	4.34373e+07	3.5483e+07	3.48592e+07	3.46941e+07	3.10206e+07	5.02492e+07	4.14554e+07	4.64339e+07	3.61193e+07
P19367	HXK1_HUMAN	Hexokinase-1 OS=Homo sapiens GN=HK1 PE=1 SV=3	276.11	103561	6.36	13.3	20	3.2866e+07	3.02967e+07	3.04148e+07	3.14643e+07	4.69323e+07	3.75963e+07	4.35307e+07	3.35194e+07	3.78018e+07	6.78659e+07	6.83324e+07	3.61892e+07	5.9218e+07	6.3341e+07	7.44362e+07	1.25334e+08	8.64473e+07	1.02446e+08	1.1494e+08
P09429	HMGB1_HUMAN	High mobility group protein B1 OS=Homo sapiens GN=HMGB1 PE=1 SV=3	65.62	25049.2	5.62	26.5	10	1.17303e+08	1.09588e+08	1.48168e+08	1.74845e+08	1.57076e+08	1.41383e+08	1.68601e+08	1.37589e+08	1.19863e+08	1.59162e+08	1.24643e+08	1.40306e+08	1.29037e+08	1.2975e+08	1.04918e+08	1.19925e+08	1.27371e+08	1.13873e+08	1.43151e+08
P26583	HMGB2_HUMAN	High mobility group protein B2 OS=Homo sapiens GN=HMGB2 PE=1 SV=2	42.42	24189.8	7.62	14.8	3	3.48504e+07	2.83394e+07	3.35938e+07	3.93236e+07	2.72274e+07	3.38121e+07	3.87964e+07	2.73187e+07	2.14645e+07	3.53463e+07	2.69464e+07	3.28796e+07	2.52552e+07	3.08944e+07	2.47642e+07	2.94812e+07	3.19413e+07	2.88556e+07	3.41382e+07
Q5T7C6	Q5T7C6_HUMAN	High-mobility group box 1 (Fragment) OS=Homo sapiens GN=HMGB1 PE=2 SV=1	58.34	18966.7	9.69	30.9	5	1.17303e+08	1.09588e+08	1.48168e+08	1.74845e+08	1.57076e+08	1.41383e+08	1.68601e+08	1.37589e+08	1.19863e+08	1.59162e+08	1.24643e+08	1.40306e+08	1.29037e+08	1.2975e+08	1.04918e+08	1.19925e+08	1.27371e+08	1.13873e+08	1.43151e+08
Q59GW1	Q59GW1_HUMAN	High-mobility group box 1 variant (Fragment) OS=Homo sapiens PE=2 SV=1	57.47	20322.4	9.75	35.8	6	1.13895e+08	9.69867e+07	1.2358e+08	1.44339e+08	1.29807e+08	1.19161e+08	1.39751e+08	1.04049e+08	9.20236e+07	1.14197e+08	9.30823e+07	1.09426e+08	9.93815e+07	9.82289e+07	7.40834e+07	8.84175e+07	9.2912e+07	8.35104e+07	9.88929e+07
Q0D2M2	Q0D2M2_HUMAN	HIST1H2BC protein OS=Homo sapiens GN=HIST1H2BC PE=2 SV=1	163.6	13825.5	10.39	50.8	4	8.46966e+07	6.44242e+07	5.7046e+07	5.78201e+07	5.06432e+07	4.51401e+07	3.34641e+07	3.99148e+07	4.31795e+07	8.14406e+07	6.7054e+07	5.12429e+07	5.58021e+07	6.31269e+07	3.09257e+07	4.72177e+07	5.29587e+07	2.61002e+07	5.93724e+07
P12081	SYHC_HUMAN	Histidyl-tRNA synthetase, cytoplasmic OS=Homo sapiens GN=HARS PE=1 SV=2	101.78	57944.4	5.72	14.7	8	2.6066e+07	3.00731e+07	2.67748e+07	5.2268e+07	5.60675e+07	5.27255e+07	7.19465e+07	5.06505e+07	3.98622e+07	4.40395e+07	4.53406e+07	4.24097e+07	3.93677e+07	4.40426e+07	4.25086e+07	4.2433e+07	4.94893e+07	8.99862e+07	6.76748e+07
Q4VB24	Q4VB24_HUMAN	Histone cluster 1, H1e OS=Homo sapiens GN=HIST1H1E PE=2 SV=1	49.59	21880	11.03	1	2	9.00898e+07	8.89947e+07	1.00473e+08	1.00369e+08	7.98824e+07	7.18364e+07	1.00072e+08	6.49003e+07	4.62662e+07	4.2679e+07	3.94542e+07	4.3328e+07	3.72747e+07	4.67284e+07	3.29987e+07	4.40904e+07	4.23361e+07	3.91566e+07	7.67422e+07
Q92769	HDAC2_HUMAN	Histone deacetylase 2 OS=Homo sapiens GN=HDAC2 PE=1 SV=2	44.23	55899	5.59	5.9	3	1.31932e+07	1.34157e+07	1.54173e+07	1.83643e+07	1.9773e+07	1.61778e+07	1.84526e+07	1.51457e+07	1.60447e+07	2.94175e+07	1.82857e+07	1.4539e+07	1.51157e+07	1.60804e+07	1.80446e+07	2.14621e+07	1.93343e+07	1.74361e+07	1.73668e+07
P16402	H13_HUMAN	Histone H1.3 OS=Homo sapiens GN=HIST1H1D PE=1 SV=2	49.59	22336.3	11.02	0.1	2	9.00898e+07	8.89947e+07	1.00473e+08	1.00369e+08	7.98824e+07	7.18364e+07	1.00072e+08	6.49003e+07	4.62662e+07	4.2679e+07	3.94542e+07	4.3328e+07	3.72747e+07	4.67284e+07	3.29987e+07	4.40904e+07	4.23361e+07	3.91566e+07	7.67422e+07
A6NN01	A6NN01_HUMAN	Histone H2A OS=Homo sapiens GN=H2AFV PE=3 SV=1	51.9	12195.7	10.47	18.9	1	1.12862e+06
Q99878	H2A1J_HUMAN	Histone H2A type 1-J OS=Homo sapiens GN=HIST1H2AJ PE=1 SV=3	61.85	13927.8	10.88	5.5	3	1.46491e+08	6.89988e+07	5.75701e+07	6.03932e+07	1.2668e+08	1.19251e+08	1.04402e+08	8.12551e+07	7.67491e+07	1.70271e+08	1.13143e+08	8.75673e+07	1.02505e+08	1.1771e+08	1.05652e+08	8.95173e+07	1.08934e+08	8.9553e+07	8.94754e+07
Q6FI13	H2A2A_HUMAN	Histone H2A type 2-A OS=Homo sapiens GN=HIST2H2AA3 PE=1 SV=3	61.85	14086.9	10.9	3.2	3	7.50271e+07	6.90445e+07	1.14426e+08	1.20227e+08	6.46449e+07	6.09548e+07	5.32668e+07	8.12551e+07	7.67491e+07	8.74695e+07	5.82861e+07	4.48445e+07	5.33578e+07	6.13629e+07	5.46943e+07	4.69735e+07	5.71422e+07	4.64687e+07	4.59256e+07
P16104	H2AX_HUMAN	Histone H2A.x OS=Homo sapiens GN=H2AFX PE=1 SV=2	56.7	15135.4	10.74	35	1		3.37474e+06	713726	559702
A8K9J7	A8K9J7_HUMAN	Histone H2B OS=Homo sapiens PE=2 SV=1	106.36	13987.6	10.31	37.8	4	8.46966e+07	6.44242e+07	5.7046e+07	5.78201e+07	5.06432e+07	4.51401e+07	3.34641e+07	3.99148e+07	4.31795e+07	8.14406e+07	6.7054e+07	5.12429e+07	5.58021e+07	6.31269e+07	3.09257e+07	4.72177e+07	5.29587e+07	2.61002e+07	5.93724e+07
P33778	H2B1B_HUMAN	Histone H2B type 1-B OS=Homo sapiens GN=HIST1H2BB PE=1 SV=2	80.89	13941.6	10.31	27	4	8.46966e+07	6.44242e+07	5.7046e+07	5.78201e+07	5.06432e+07	4.51401e+07	3.34641e+07	3.99148e+07	4.31795e+07	8.14406e+07	6.7054e+07	5.12429e+07	5.58021e+07	6.31269e+07	3.09257e+07	4.72177e+07	5.29587e+07	2.61002e+07	5.93724e+07
Q93079	H2B1H_HUMAN	Histone H2B type 1-H OS=Homo sapiens GN=HIST1H2BH PE=1 SV=3	98.79	13883.5	10.31	10.6	4	8.46966e+07	6.44242e+07	5.7046e+07	5.78201e+07	5.06432e+07	4.51401e+07	3.34641e+07	3.99148e+07	4.31795e+07	8.14406e+07	6.7054e+07	5.12429e+07	5.58021e+07	6.31269e+07	3.09257e+07	4.72177e+07	5.29587e+07	2.61002e+07	5.93724e+07
Q99880	H2B1L_HUMAN	Histone H2B type 1-L OS=Homo sapiens GN=HIST1H2BL PE=1 SV=3	98.79	13943.6	10.31	5.3	4	8.46966e+07	6.44242e+07	5.7046e+07	5.78201e+07	5.06432e+07	4.51401e+07	3.34641e+07	3.99148e+07	4.31795e+07	8.14406e+07	6.7054e+07	5.12429e+07	5.58021e+07	6.31269e+07	3.09257e+07	4.72177e+07	5.29587e+07	2.61002e+07	5.93724e+07
Q99879	H2B1M_HUMAN	Histone H2B type 1-M OS=Homo sapiens GN=HIST1H2BM PE=1 SV=3	98.79	13980.6	10.31	4.2	4	8.46966e+07	6.44242e+07	5.7046e+07	5.78201e+07	5.06432e+07	4.51401e+07	3.34641e+07	3.99148e+07	4.31795e+07	8.14406e+07	6.7054e+07	5.12429e+07	5.58021e+07	6.31269e+07	3.09257e+07	4.72177e+07	5.29587e+07	2.61002e+07	5.93724e+07
Q99877	H2B1N_HUMAN	Histone H2B type 1-N OS=Homo sapiens GN=HIST1H2BN PE=1 SV=3	98.79	13913.5	10.31	3.3	4	8.46966e+07	6.44242e+07	5.7046e+07	5.78201e+07	5.06432e+07	4.51401e+07	3.34641e+07	3.99148e+07	4.31795e+07	8.14406e+07	6.7054e+07	5.12429e+07	5.58021e+07	6.31269e+07	3.09257e+07	4.72177e+07	5.29587e+07	2.61002e+07	5.93724e+07
P23527	H2B1O_HUMAN	Histone H2B type 1-O OS=Homo sapiens GN=HIST1H2BO PE=1 SV=3	80.89	13897.6	10.31	17	4	8.46966e+07	6.44242e+07	5.7046e+07	5.78201e+07	5.06432e+07	4.51401e+07	3.34641e+07	3.99148e+07	4.31795e+07	8.14406e+07	6.7054e+07	5.12429e+07	5.58021e+07	6.31269e+07	3.09257e+07	4.72177e+07	5.29587e+07	2.61002e+07	5.93724e+07
Q16778	H2B2E_HUMAN	Histone H2B type 2-E OS=Homo sapiens GN=HIST2H2BE PE=1 SV=3	80.89	13911.6	10.31	13.5	4	8.46966e+07	6.44242e+07	5.7046e+07	5.78201e+07	5.06432e+07	4.51401e+07	3.34641e+07	3.99148e+07	4.31795e+07	8.14406e+07	6.7054e+07	5.12429e+07	5.58021e+07	6.31269e+07	3.09257e+07	4.72177e+07	5.29587e+07	2.61002e+07	5.93724e+07
Q8N257	H2B3B_HUMAN	Histone H2B type 3-B OS=Homo sapiens GN=HIST3H2BB PE=1 SV=3	80.89	13899.5	10.31	10.7	3	7.95288e+07	6.09875e+07	5.59123e+07	5.56091e+07	5.06108e+07	4.30959e+07	3.30232e+07	3.99148e+07	4.31795e+07	8.14406e+07	6.7054e+07	5.12429e+07	5.58021e+07	6.31269e+07	3.09257e+07	4.72177e+07	5.29587e+07	3.8627e+07	5.93724e+07
B2R4P9	B2R4P9_HUMAN	Histone H3 OS=Homo sapiens GN=H3F3A PE=2 SV=1	44.63	15375.5	11.27	57.4	6	4.13834e+08	4.25855e+08	4.11172e+08	4.94462e+08	4.0447e+08	3.82068e+08	3.97425e+08	3.26567e+08	2.9396e+08	4.42235e+08	2.8209e+08	3.20834e+08	3.08571e+08	2.50623e+08	1.64748e+08	1.88882e+08	1.79871e+08	1.43235e+08	1.33582e+08
Q5TEC6	Q5TEC6_HUMAN	Histone H3 OS=Homo sapiens GN=HIST2H3PS2 PE=3 SV=1	41.92	15477.6	11.27	25.7	2	3.5562e+08	3.64887e+08	3.52916e+08	4.23749e+08	3.38234e+08	3.22615e+08	3.42398e+08	2.80408e+08	2.57939e+08	4.15508e+08	2.52157e+08	2.90634e+08	2.7274e+08	2.1906e+08	1.46533e+08	1.67553e+08	1.56239e+08	1.28484e+08	1.29604e+08
Q16695	H31T_HUMAN	Histone H3.1t OS=Homo sapiens GN=HIST3H3 PE=1 SV=3	28.43	15612.6	11.13	27.2	5	4.13834e+08	4.25855e+08	4.11172e+08	4.94462e+08	4.0447e+08	3.82068e+08	3.97425e+08	3.26567e+08	2.9396e+08	4.42235e+08	2.8209e+08	3.20834e+08	3.08571e+08	2.50623e+08	1.64748e+08	1.88882e+08	1.79871e+08	1.43235e+08	1.33582e+08
Q71DI3	H32_HUMAN	Histone H3.2 OS=Homo sapiens GN=HIST2H3A PE=1 SV=3	150.63	15435.5	11.27	54.4	9	4.13834e+08	4.25855e+08	4.11172e+08	4.94462e+08	4.0447e+08	3.82068e+08	3.97425e+08	3.26567e+08	2.9396e+08	4.42235e+08	2.8209e+08	3.20834e+08	3.08571e+08	2.50623e+08	1.64748e+08	1.88882e+08	1.79871e+08	1.43235e+08	1.33582e+08
P62805	H4_HUMAN	Histone H4 OS=Homo sapiens GN=HIST1H4A PE=1 SV=2	98.61	11360.4	11.36	41.5	12	4.68752e+08	4.77653e+08	4.25904e+08	5.58203e+08	4.82216e+08	3.92697e+08	4.31535e+08	3.56974e+08	3.50437e+08	4.95317e+08	3.07126e+08	2.88739e+08	2.84031e+08	2.70658e+08	1.91618e+08	2.22293e+08	2.02394e+08	1.71149e+08	1.5836e+08
Q0VAS5	Q0VAS5_HUMAN	Histone H4 OS=Homo sapiens GN=HIST1H4H PE=2 SV=1	92.95	11364.3	11.04	41.7	9	4.68752e+08	4.77653e+08	4.25904e+08	5.58203e+08	4.82216e+08	3.92697e+08	4.31535e+08	3.56974e+08	3.50437e+08	4.95317e+08	3.07126e+08	2.88739e+08	2.84031e+08	2.70658e+08	1.91618e+08	2.22293e+08	2.02394e+08	1.71149e+08	1.5836e+08
Q95HN7	Q95HN7_HUMAN	HLA class 1 antigen OS=Homo sapiens GN=HLA-B PE=3 SV=1	121.12	37798.5	5.63	31.6
O19787	O19787_HUMAN	HLA class I antigen (Fragment) OS=Homo sapiens GN=HLA-B PE=4 SV=1	39.41	5661.67	4.69	92.6	1	2.4381e+07	2.46739e+07	2.43768e+07	3.25715e+07	3.10079e+07	3.07185e+07	3.88496e+07	3.91636e+07	3.71875e+07	4.4389e+07	4.3834e+07	4.34775e+07	3.38994e+07	4.82686e+07	4.16814e+07	5.18532e+07	5.15478e+07	5.23327e+07	4.39488e+07
P16188	1A30_HUMAN	HLA class I histocompatibility antigen, A-30 alpha chain OS=Homo sapiens GN=HLA-A PE=1 SV=2	91.45	41164.3	5.73	9.4
P10316	1A69_HUMAN	HLA class I histocompatibility antigen, A-69 alpha chain OS=Homo sapiens GN=HLA-A PE=1 SV=2	90.62	41236.3	6.42	6.2
Q31612	1B73_HUMAN	HLA class I histocompatibility antigen, B-73 alpha chain OS=Homo sapiens GN=HLA-B PE=1 SV=1	84.92	40809.1	5.84	14.6
P30499	1C01_HUMAN	HLA class I histocompatibility antigen, Cw-1 alpha chain OS=Homo sapiens GN=HLA-C PE=2 SV=1	151.06	41395.2	5.49	4
P30501	1C02_HUMAN	HLA class I histocompatibility antigen, Cw-2 alpha chain OS=Homo sapiens GN=HLA-C PE=1 SV=1	104.07	41468.4	5.76	11.2
O19633	O19633_HUMAN	HLA-A26 protein OS=Homo sapiens GN=HLA-A26 PE=3 SV=1	95.45	24392.8	9.54	16.4	2	4.45889e+07	4.59466e+07	4.37299e+07	4.7397e+07	5.14386e+07	5.15491e+07	5.83406e+07	6.0225e+07	6.52511e+07	7.87154e+07	7.3818e+07	7.88744e+07	6.5557e+07	7.94095e+07	6.84317e+07	9.41255e+07	8.41197e+07	8.36803e+07	7.90879e+07
B0S4X9	B0S4X9_HUMAN	HLA-B associated transcript 1 (Fragment) OS=Homo sapiens GN=BAT1 PE=4 SV=1	53.19	21723.1	4.98	13.4	2	1.20423e+08	1.18558e+08	1.18319e+08	1.2198e+08	1.3633e+08	1.10937e+08	1.32819e+08	1.08963e+08	1.17379e+08	1.37901e+08	1.20946e+08	9.63433e+07	1.01287e+08	1.03813e+08	8.90267e+07	1.04772e+08	9.21403e+07	9.24255e+07	8.95459e+07
B0S8D4	B0S8D4_HUMAN	HLA-B associated transcript 1 (Fragment) OS=Homo sapiens GN=BAT1 PE=4 SV=1	65.36	20669.3	5.04	15.7	4	6.26253e+07	6.16465e+07	5.21838e+07	7.46534e+07	7.7316e+07	6.37059e+07	7.70479e+07	6.10903e+07	6.5334e+07	6.72158e+07	5.24817e+07	5.10171e+07	4.11134e+07	4.29994e+07	3.02458e+07	3.9337e+07	3.6419e+07	4.12341e+07	4.17332e+07
Q59G92	Q59G92_HUMAN	HLA-B associated transcript 1 variant (Fragment) OS=Homo sapiens PE=2 SV=1	53.79	35528.1	8.18	19	4	6.26253e+07	6.16465e+07	5.21838e+07	7.46534e+07	7.7316e+07	6.37059e+07	7.70479e+07	6.10903e+07	6.5334e+07	6.72158e+07	5.24817e+07	5.10171e+07	4.11134e+07	4.29994e+07	3.02458e+07	3.9337e+07	3.6419e+07	4.12341e+07	4.17332e+07
O02950	O02950_HUMAN	HLA-B protein (Fragment) OS=Homo sapiens GN=HLA-B PE=3 SV=1	90.99	22729	5.85	18.6	2	4.45889e+07	4.59466e+07	4.37299e+07	4.7397e+07	5.14386e+07	5.15491e+07	5.83406e+07	6.0225e+07	6.52511e+07	7.87154e+07	7.3818e+07	7.88744e+07	6.5557e+07	7.94095e+07	6.84317e+07	9.41255e+07	8.41197e+07	8.36803e+07	7.90879e+07
O19193	O19193_HUMAN	HLA-B27 protein (Fragment) OS=Homo sapiens GN=HLA-B27 PE=4 SV=1	62.43	10622.1	5.34	34.4	1	2.4381e+07	2.46739e+07	2.43768e+07	3.25715e+07	3.10079e+07	3.07185e+07	3.88496e+07	3.91636e+07	3.71875e+07	4.4389e+07	4.3834e+07	4.34775e+07	3.38994e+07	4.82686e+07	4.16814e+07	5.18532e+07	5.15478e+07	5.23327e+07	4.39488e+07
Q29954	Q29954_HUMAN	HLA-C protein (Fragment) OS=Homo sapiens GN=HLA-C PE=3 SV=1	117.86	41357.4	5.91	23.5	6	6.3524e+07	5.66464e+07	5.81243e+07	6.47601e+07	7.31513e+07	7.34984e+07	8.60575e+07	9.16465e+07	9.40595e+07	1.26414e+08	1.09837e+08	1.16904e+08	9.72353e+07	1.07674e+08	1.01986e+08	1.39906e+08	1.21652e+08	1.23778e+08	1.10246e+08
Q29988	Q29988_HUMAN	HLA-C protein OS=Homo sapiens GN=HLA-C PE=2 SV=1	49.31	41161.4	5.97	10.7
A9X165	A9X165_HUMAN	HLA-Cw12 OS=Homo sapiens PE=2 SV=1	117.86	41225.3	5.91
Q95HC0	Q95HC0_HUMAN	HLA-F protein (Fragment) OS=Homo sapiens GN=HLA-F PE=2 SV=2	40.96	52515.5	6.41		1	4.96202e+07	5.20699e+07	6.16866e+07	7.5869e+07	8.77668e+07	8.6208e+07	1.11074e+08	1.02359e+08	1.03438e+08	1.45293e+08	1.25132e+08	9.6971e+07	8.86682e+07	1.08026e+08	1.14197e+08	1.5902e+08	1.55786e+08	1.62004e+08	1.50196e+08
Q8IYN3	Q8IYN3_HUMAN	HMHA1 protein (Fragment) OS=Homo sapiens GN=HMHA1 PE=2 SV=1	43.96	125260	5.7	6.8	4	2.18606e+07	2.06467e+07	2.44772e+07	2.54881e+07	3.26032e+07	2.34916e+07	2.79175e+07	1.85768e+07	1.72268e+07	4.14631e+07	3.18389e+07	2.1698e+07	1.65932e+07	1.61554e+07	2.94698e+07	4.32787e+07	2.29191e+07	2.14401e+07	1.89292e+07
Q6NTA2	Q6NTA2_HUMAN	HNRNPL protein (Fragment) OS=Homo sapiens GN=HNRNPL PE=2 SV=2	80.41	62515.3	7.07	0.2	3	6.8522e+07	5.57734e+07	8.77125e+07	1.0695e+08	8.22708e+07	4.88114e+07	7.22864e+07	7.11264e+07	8.6655e+07	7.6026e+07	3.50822e+07	5.88928e+07	3.709e+07	4.32012e+07	4.21504e+07	5.55254e+07	5.18445e+07	5.3872e+06	1.36692e+08
Q6IBN1	Q6IBN1_HUMAN	HNRPK protein OS=Homo sapiens GN=HNRPK PE=2 SV=1	91.06	51281.5	5.19	0.1	13	6.46632e+07	6.24486e+07	6.877e+07	7.62675e+07	7.26372e+07	5.86861e+07	5.84254e+07	5.06665e+07	5.08915e+07	5.89881e+07	3.8465e+07	3.69803e+07	3.14212e+07	3.32421e+07	2.83695e+07	2.97635e+07	2.92076e+07	2.61299e+07	4.32811e+07
Q9H4N8	Q9H4N8_HUMAN	Homo sapiens clone CDABP0046 mRNA sequence OS=Homo sapiens PE=2 SV=1	85.65	20398	4.58	29.5	3	1.97226e+07	2.41079e+07	1.5387e+07	2.79807e+07	3.22293e+07	2.93582e+07	3.29598e+07	3.11533e+07	4.08573e+07	5.15658e+07	3.91967e+07	2.16896e+07	2.17955e+07	3.50571e+07	2.54249e+07	2.94265e+07	2.20871e+07	2.45348e+07	3.75361e+07
Q7KYN0	Q7KYN0_HUMAN	HS24/P52 protein (Fragment) OS=Homo sapiens GN=HS24/P52 PE=2 SV=1	174.7	29901.2	8.55	47.7	8	5.76288e+07	5.76054e+07	6.30975e+07	8.00224e+07	1.04397e+08	8.45567e+07	1.09228e+08	9.19181e+07	1.01177e+08	1.32247e+08	1.07029e+08	8.16027e+07	8.54169e+07	9.76605e+07	1.08027e+08	1.3116e+08	1.33549e+08	1.8457e+08	2.145e+08
Q8TBA7	Q8TBA7_HUMAN	HSP90AA1 protein (Fragment) OS=Homo sapiens GN=HSP90AA1 PE=2 SV=2	1540.37	74179.4	5.08	53.6	59	1.67164e+09	1.7157e+09	1.96155e+09	2.42979e+09	2.58861e+09	2.09543e+09	2.76599e+09	2.31723e+09	2.51435e+09	2.75902e+09	2.19137e+09	1.90927e+09	1.91864e+09	1.99362e+09	1.89653e+09	2.44369e+09	2.17694e+09	2.61841e+09	2.29256e+09
Q96H53	Q96H53_HUMAN	HSPA8 protein (Fragment) OS=Homo sapiens GN=HSPA8 PE=2 SV=2	90.03	24183	4.8	32.9	6	1.88027e+08	1.57024e+08	1.88514e+08	2.70215e+08	2.76107e+08	2.19364e+08	3.29598e+08	2.33262e+08	2.50951e+08	2.39019e+08	1.77957e+08	2.13226e+08	1.79148e+08	2.06558e+08	1.71863e+08	2.27666e+08	2.58738e+08	2.34811e+08	2.92205e+08
Q96IS6	Q96IS6_HUMAN	HSPA8 protein (Fragment) OS=Homo sapiens GN=HSPA8 PE=2 SV=2	739.46	64804.2	5.36	50.4	46	7.06695e+08	7.29534e+08	8.10629e+08	1.02861e+09	1.17656e+09	9.46857e+08	1.27478e+09	1.09334e+09	1.19802e+09	1.37373e+09	1.11637e+09	8.95632e+08	9.08712e+08	1.01659e+09	9.24556e+08	1.15591e+09	1.07423e+09	1.22991e+09	1.38503e+09
Q8N1C8	Q8N1C8_HUMAN	HSPA9 protein (Fragment) OS=Homo sapiens GN=HSPA9 PE=2 SV=1	230.02	74093.1	6.04	38.8	25	1.5532e+08	1.52223e+08	1.7113e+08	2.18239e+08	2.52065e+08	2.03267e+08	2.73387e+08	2.17886e+08	2.3695e+08	2.60256e+08	2.18216e+08	1.81448e+08	1.87167e+08	2.40656e+08	2.40173e+08	3.02127e+08	3.03391e+08	3.41309e+08	3.8214e+08
Q9Y6E3	Q9Y6E3_HUMAN	HSPC027 OS=Homo sapiens PE=2 SV=1	62.64	42872.2	5.71	0.1	12	7.9371e+07	3.21468e+07	3.66722e+07	5.1857e+07	5.85003e+07	5.59386e+07	6.96191e+07	6.50074e+07	7.75634e+07	9.25834e+07	6.74242e+07	4.748e+07	4.22618e+07	3.63313e+07	2.67738e+07	2.83217e+07	2.02529e+07	1.64428e+07	1.30606e+07
Q16836	HCDH_HUMAN	Hydroxyacyl-coenzyme A dehydrogenase, mitochondrial OS=Homo sapiens GN=HADH PE=1 SV=2	39.99	34312.9	8.88	29.6	12	4.32548e+07	4.42115e+07	4.85278e+07	5.59026e+07	6.9532e+07	6.6582e+07	8.13521e+07	7.46587e+07	8.15453e+07	1.07915e+08	9.67268e+07	7.88713e+07	8.34957e+07	9.93104e+07	9.00573e+07	1.18839e+08	1.17012e+08	1.38769e+08	1.71272e+08
P00492	HPRT_HUMAN	Hypoxanthine-guanine phosphoribosyltransferase OS=Homo sapiens GN=HPRT1 PE=1 SV=2	65.53	24791.7	6.21	33.5	7	2.54268e+07	2.7764e+07	2.56332e+07	3.18345e+07	4.06808e+07	3.88256e+07	4.58081e+07	4.916e+07	5.33246e+07	8.02964e+07	5.6277e+07	4.51751e+07	5.11892e+07	4.74122e+07	3.9178e+07	5.20052e+07	5.48755e+07	5.8885e+07	8.71848e+07
Q6FHQ6	Q6FHQ6_HUMAN	IDH1 protein (Fragment) OS=Homo sapiens GN=IDH1 PE=2 SV=1	117.96	46914.6	6.53	1	13	6.54415e+07	8.41486e+07	8.95653e+07	1.09865e+08	1.23737e+08	8.07502e+07	1.21118e+08	7.27469e+07	9.4962e+07	1.26508e+08	8.14577e+07	8.95829e+07	8.81076e+07	9.57858e+07	1.17097e+08	1.20455e+08	1.19342e+08	1.33586e+08	1.10354e+08
Q05DN3	Q05DN3_HUMAN	IMMT protein (Fragment) OS=Homo sapiens GN=IMMT PE=2 SV=1	43.1	33950.9	9.35	15.5	3	1.95541e+07	1.98788e+07	2.39771e+07	2.49059e+07	2.85562e+07	2.40795e+07	2.83769e+07	2.16639e+07	2.40284e+07	2.98417e+07	2.247e+07	1.79191e+07	1.826e+07	1.69456e+07	1.6255e+07	1.97668e+07	1.81125e+07	1.82986e+07	1.49436e+07
D3DW98	D3DW98_HUMAN	Importin 11, isoform CRA_a OS=Homo sapiens GN=IPO11 PE=4 SV=1	83.61	113489	5.14	3.9	2	2.44352e+06	2.42098e+06	2.44407e+06	2.89598e+06	4.97089e+06	4.1213e+06	5.24865e+06	2.99401e+06	2.04949e+06	5.27755e+06	3.73987e+06	2.71616e+06	7.09768e+06	6.00848e+06	5.87343e+06	1.26124e+07	7.64781e+06	1.05424e+07	1.04506e+07
Q59FI4	Q59FI4_HUMAN	Importin 4 variant (Fragment) OS=Homo sapiens PE=2 SV=1	45.39	139880	5.16		5	8.51405e+06	1.03247e+07	8.50414e+06	9.27086e+06	1.0398e+07	8.76173e+06	9.82902e+06	5.84198e+06	5.8211e+06	9.15709e+06	7.94323e+06	4.60629e+06	5.48098e+06	4.31754e+06	5.15959e+06	6.80364e+06	1.92301e+06	2.67751e+06	2.37461e+06
O00410	IPO5_HUMAN	Importin-5 OS=Homo sapiens GN=IPO5 PE=1 SV=4	299.57	125032	4.83	21.1	19	7.22452e+07	6.14972e+07	5.95684e+07	6.26981e+07	7.97814e+07	5.57743e+07	5.87467e+07	4.28286e+07	4.89455e+07	7.26125e+07	5.32986e+07	3.07253e+07	4.91653e+07	4.97635e+07	4.96233e+07	6.92646e+07	3.6033e+07	4.01192e+07	3.33305e+07
O95373	IPO7_HUMAN	Importin-7 OS=Homo sapiens GN=IPO7 PE=1 SV=1	125.14	120751	4.7	9	10	2.8382e+07	3.05228e+07	3.33192e+07	4.17005e+07	4.17034e+07	3.58494e+07	4.47693e+07	3.50555e+07	3.70116e+07	4.71308e+07	3.36204e+07	2.72807e+07	2.87916e+07	2.78587e+07	2.50352e+07	3.66711e+07	3.32273e+07	3.88854e+07	3.31483e+07
Q96P70	IPO9_HUMAN	Importin-9 OS=Homo sapiens GN=IPO9 PE=1 SV=3	49.12	116858	4.71	5	3	1.56204e+07	1.62399e+07	1.316e+07	1.47198e+07	1.60634e+07	1.30831e+07	1.54165e+07	1.21881e+07	1.21797e+07	1.63146e+07	1.30362e+07	1.0792e+07	9.90732e+06	1.2818e+07	1.30306e+07	2.35455e+07	1.48538e+07	1.8945e+07	1.43568e+07
Q9H2U2	IPYR2_HUMAN	Inorganic pyrophosphatase 2, mitochondrial OS=Homo sapiens GN=PPA2 PE=1 SV=2	42.37	38409.2	7.07	8.7	4	6.84721e+06	7.00055e+06	7.20792e+06	8.60341e+06	1.08384e+07	8.82578e+06	1.06627e+07	8.23308e+06	7.18319e+06	1.26807e+07	1.30218e+07	1.04782e+07	1.27232e+07	1.15155e+07	1.27423e+07	1.56963e+07	1.58327e+07	1.52219e+07	2.4328e+07
Q15181	IPYR_HUMAN	Inorganic pyrophosphatase OS=Homo sapiens GN=PPA1 PE=1 SV=2	93.47	33095.3	5.54	23.9	6	1.8047e+07	1.80478e+07	1.70356e+07	1.98908e+07	2.29841e+07	2.31211e+07	2.55788e+07	2.60926e+07	2.75155e+07	4.0233e+07	3.46766e+07	2.72075e+07	2.75899e+07	3.0527e+07	2.42817e+07	2.39682e+07	2.62496e+07	2.66862e+07	4.0776e+07
P12268	IMDH2_HUMAN	Inosine-5'-monophosphate dehydrogenase 2 OS=Homo sapiens GN=IMPDH2 PE=1 SV=2	151.13	56225.8	6.44	19.1	26	2.74407e+08	2.78356e+08	3.35304e+08	3.6086e+08	3.98712e+08	3.27564e+08	3.64575e+08	3.07717e+08	2.89648e+08	3.63262e+08	3.00103e+08	2.37028e+08	2.46905e+08	2.59352e+08	1.98149e+08	2.04797e+08	1.66517e+08	1.11265e+08	7.90907e+07
B3KVM8	B3KVM8_HUMAN	Inosine-5'-monophosphate dehydrogenase OS=Homo sapiens GN=IMPDH1 PE=2 SV=1	43.4	56755.1	6.84	0.3	2	1.07382e+08	9.32687e+07	1.09014e+08	1.21861e+08	1.0674e+08	1.08772e+08	1.14628e+08	7.59405e+07	6.48409e+07	7.60194e+07	7.16212e+07	8.42505e+07	7.35962e+07	6.81204e+07	4.92734e+07	5.76061e+07	6.03749e+07	5.57093e+07	4.23018e+07
Q6PFW1	VIP1_HUMAN	Inositol hexakisphosphate and diphosphoinositol-pentakisphosphate kinase 1 OS=Homo sapiens GN=PPIP5K1 PE=1 SV=1	58.49	161245	5.26	1.7	1	798286	1.19766e+06	1.34627e+06	1.6019e+06	2.93623e+06	2.10722e+06	2.72464e+06	1.41198e+06	775519	1.44671e+06	2.18652e+06	1.96245e+06	1.70508e+06	1.87559e+06	3.09035e+06	4.66201e+06	2.93692e+06	3.53403e+06	2.55893e+06
D3DR35	D3DR35_HUMAN	Insulin-degrading enzyme, isoform CRA_a OS=Homo sapiens GN=IDE PE=3 SV=1	28.01	118692	6.16	0.1	2	6.63497e+06	6.42769e+06	8.55863e+06	7.84874e+06	1.10714e+07	8.79123e+06	8.58425e+06	7.65207e+06	6.93956e+06	1.1333e+07	1.35942e+07	4.37816e+06	5.30657e+06	1.10119e+07	1.39216e+07	1.60589e+07	1.79842e+07	2.0579e+07	1.69979e+07
Q9NZI8	IF2B1_HUMAN	Insulin-like growth factor 2 mRNA-binding protein 1 OS=Homo sapiens GN=IGF2BP1 PE=1 SV=2	36.65	63783.3	9.26	7.6	1	1.23058e+07	1.31984e+07	1.68248e+07	1.98588e+07	2.12008e+07	1.54569e+07	2.17975e+07	1.50057e+07	1.32894e+07	1.56661e+07	1.42052e+07	1.32126e+07	1.4514e+07	2.31967e+07	2.1563e+07	2.5695e+07	2.49685e+07	2.84093e+07	1.92128e+07
O00425	IF2B3_HUMAN	Insulin-like growth factor 2 mRNA-binding protein 3 OS=Homo sapiens GN=IGF2BP3 PE=1 SV=2	49.08	64007.7	8.99	4.7	2	1.45396e+07	1.3317e+07	1.62112e+07	1.88657e+07	2.05455e+07	1.50277e+07	2.0005e+07	1.38348e+07	1.32706e+07	2.00151e+07	1.87648e+07	1.88304e+07	1.83632e+07	2.45886e+07	2.45633e+07	2.48254e+07	2.55764e+07	2.59839e+07	2.57452e+07
Q59EZ3	Q59EZ3_HUMAN	Insulin-like growth factor 2 receptor variant (Fragment) OS=Homo sapiens PE=2 SV=1	45.97	272672	5.56	0.1	1	3.5464e+06	4.14883e+06	4.21394e+06	6.85922e+06	5.44819e+06		5.16443e+06	4.65235e+06	4.16434e+06	5.33384e+06	6.06976e+06	5.23866e+06	5.76563e+06	8.29359e+06	7.28766e+06	9.81334e+06	8.46536e+06	9.25572e+06	8.24822e+06
P08648	ITA5_HUMAN	Integrin alpha-5 OS=Homo sapiens GN=ITGA5 PE=1 SV=2	43.53	115605	5.5	7.5	5	2.39791e+07	2.66777e+07	3.21171e+07	4.66189e+07	5.15069e+07	4.61536e+07	5.36006e+07	4.65897e+07	4.64347e+07	5.87526e+07	4.68942e+07	3.94364e+07	3.71878e+07	4.23583e+07	4.69009e+07	7.92213e+07	8.16458e+07	1.1008e+08	9.86583e+07
D3DRX9	D3DRX9_HUMAN	Integrin beta OS=Homo sapiens GN=ITGB1 PE=3 SV=1	63.71	91664.3	5.27	0.9	7	2.54948e+07	2.6525e+07	2.97114e+07	4.1977e+07	4.54649e+07	4.30823e+07	5.59892e+07	4.69884e+07	4.36569e+07	5.43234e+07	4.30068e+07	3.94458e+07	4.09923e+07	4.28617e+07	4.38685e+07	6.63919e+07	6.85347e+07	9.03923e+07	7.99891e+07
A8K2N5	A8K2N5_HUMAN	Integrin beta OS=Homo sapiens PE=2 SV=1	38.17	89297.6	5.3	0.1	1	3.66227e+07	3.90682e+07	4.31409e+07	6.32403e+07	7.46903e+07	6.12547e+07	8.52967e+07	7.08369e+07	7.14455e+07	8.00632e+07	6.48104e+07	5.53482e+07	5.99257e+07	6.06076e+07	5.80777e+07	8.61712e+07	7.66993e+07	9.83602e+07	8.47373e+07
Q4VAK1	Q4VAK1_HUMAN	Integrin, alpha M (Complement component 3 receptor 3 subunit) OS=Homo sapiens GN=ITGAM PE=2 SV=1	40.71	128409	6.76	0.5	1		1.49779e+06	1.5427e+06	2.22304e+06	2.21862e+06	1.97856e+06	2.64193e+06	1.5006e+06	1.42823e+06			1.25231e+06		1.8056e+06	2.19764e+06	2.5113e+06	3.59824e+06	3.06034e+06	4.31209e+06
P32942	ICAM3_HUMAN	Intercellular adhesion molecule 3 OS=Homo sapiens GN=ICAM3 PE=1 SV=2	45.17	60472.2	5.31	0.6	2	1.34998e+07	1.27113e+07	1.45354e+07	1.68624e+07	2.11155e+07	2.29376e+07	3.07203e+07	2.67388e+07	2.78091e+07	3.63803e+07	2.73256e+07	2.18318e+07	2.46455e+07	2.40328e+07	2.39885e+07	2.74138e+07	2.03237e+07	2.61234e+07	2.55531e+07
Q7Z6F6	Q7Z6F6_HUMAN	Interferon-inducible double-stranded RNA-dependent protein kinase OS=Homo sapiens PE=2 SV=1	40.15	57898.3	8.37		4	1.30234e+07	1.09383e+07	9.75765e+06	1.01305e+07	1.16463e+07	9.35909e+06	1.03381e+07	7.15244e+06	7.13975e+06	1.15815e+07	1.0624e+07	8.8111e+06	6.88747e+06	7.58988e+06	6.52486e+06	6.50502e+06	4.67715e+06	4.98933e+06	3.95168e+06
Q59GP7	Q59GP7_HUMAN	Interleukin enhancer binding factor 3 isoform c variant (Fragment) OS=Homo sapiens PE=2 SV=1	77.62	50473.1	6.23	12	2	3.74377e+07	3.48055e+07	4.08956e+07	4.54358e+07	5.13064e+07	4.35166e+07	4.57781e+07	3.91943e+07	3.44621e+07	4.35779e+07	4.72019e+07	3.64766e+07	3.80089e+07	5.7523e+07	6.05021e+07	8.10178e+07	7.61093e+07	7.97904e+07	6.49722e+07
Q12905	ILF2_HUMAN	Interleukin enhancer-binding factor 2 OS=Homo sapiens GN=ILF2 PE=1 SV=2	196.6	43263.3	5.19	50.5	16	1.44517e+08	1.45956e+08	1.54972e+08	1.75124e+08	1.96559e+08	1.60725e+08	1.82896e+08	1.5827e+08	1.6933e+08	2.23403e+08	2.0435e+08	1.55695e+08	1.77843e+08	2.10134e+08	2.07192e+08	2.3595e+08	2.23809e+08	2.63792e+08	2.23418e+08
Q12906	ILF3_HUMAN	Interleukin enhancer-binding factor 3 OS=Homo sapiens GN=ILF3 PE=1 SV=3	96.53	95678.2	8.86	17.9	11	5.81779e+07	5.68652e+07	6.80231e+07	7.72606e+07	7.82808e+07	6.73785e+07	7.91291e+07	6.17361e+07	6.90889e+07	7.57967e+07	6.56626e+07	6.57179e+07	6.60371e+07	7.01845e+07	6.86768e+07	1.01403e+08	1.04347e+08	1.14362e+08	9.45876e+07
[truncated: 1,136 more rows]

## Sheet: Glycerol gradient replicate 2
AC	ID	Description	Score	MW	pI	Coverage (%)	#QPep	PAI Fraction 1	PAI Fraction 2	PAI Fraction 3	PAI Fraction 4	PAI Fraction 5	PAI Fraction 6	PAI Fraction 7	PAI Fraction 8	PAI Fraction 9	PAI Fraction 10	PAI Fraction 11	PAI Fraction 12	PAI Fraction 13	PAI Fraction 14	PAI Fraction 15	PAI Fraction 16	PAI Fraction 17	PAI Fraction 18	PAI Fraction 19
[truncated: 2,541 more rows]
