# Supplementary material for: Deciphering preferential interactions within supramolecular protein complexes: the proteasome case
Source: Mol Syst Biol. 2015 Jan 5;11(1):771. doi: 10.15252/msb.20145497 (PMC4332148; doi:10.15252/msb.20145497)
Supplement: Supplementary file 10 [file msb0011-0771-sd10.xlsx]

## Sheet: Explanation content
Supplementary Table S2 : List and detailed quantification report of the known 73 PIPs used in Figures 4A&B and Figure S2A.
"Proteins" worksheet:
AC	ACcession number
ID	IDentifier
Description	Description in UniProt database
Score	Mascot Score
MW	Molecular Weight
pI	Isoelectric Point
Coverage (%)	% of the protein covered by the peptides sequences identified
#QPep	Number of quantified peptides (identified with a p-value < 0.05)
PAI - HCT116_1	Protein Abundance Index_HCT cell line_replicate number 1
# observations	number of AP-MS where the protein AC has been quantified (24 max)
R2 ncP20S	R2 between the protein AC and the reference ncP20S
"Peptides" worksheet:
AC	ACcession number
AC score	Mascot Score of the corresponding protein
Description	Description in UniProt database
Sequence	Peptide sequence
Modifications	MPT detected
Theo mass.	theoritical mass
Is specific	Specificity of the peptide (If NO: another protein has been identified with the same peptide sequence)
Charge	charge of the peptide ion detected
m/z	mass over charge
Score	Mascot score of the peptide
RT	retention time (min)
XIC_HCT116_1	Area of the eXtracted Ion Chromatogram (XIC) in the HCT116 cell line sample_replicate number 1

## Sheet: Proteins
AC	ID	Description	Score	MW	pI	Coverage (%)	#QPep	PAI_HEK 1	PAI_HEK 2	PAI_U937 1	PAI_U937 2	PAI_U937 3	PAI_HeLa 1	PAI_HeLa 2	PAI_HeLa 3	PAI_HCT116 1	PAI_HCT116 2	PAI_RKO 1	PAI_RKO 2	PAI_RKO 3	PAI_NB4 1	PAI_NB4 2	PAI_NB4 3	PAI_MRC5 1	PAI_MRC5 2	PAI_U2OS 1	PAI_U2OS 2	PAI_U2OS 3	PAI_KG1a 1	PAI_KG1a 2	PAI_KG1a 3	# observations	R2 ncP20S	R2 beta5_sP20S	R2 beta2i_iP20S	R2 19S	R2 PA28αβ	R2 PA28γ	R2 PA200	R2 PI31
P40306	PSB10_HUMAN	Proteasome subunit beta type-10 OS=Homo sapiens GN=PSMB10 PE=1 SV=1	127.67	29203.2	7.7	39.9	8	8.39715e+06	3.16624e+06	1.51661e+08	4.50389e+08	1.58029e+08	4.37846e+07	3.40834e+07	3.38177e+07	4.18024e+07	5.26923e+07	5.11561e+06	1.10042e+07	1.15865e+08	1.9943e+07	2.81243e+07	1.78913e+07	5.15581e+07	3.82143e+07	3.50081e+07	5.72089e+07	1.58774e+08	1.58407e+08	1.07709e+08	1.96339e+08	24	0.395259	0.000690456	1	0.438541	0.863739	0.658923	0.0106071	0.0307292
P28074	PSB5_HUMAN	Proteasome subunit beta type-5 OS=Homo sapiens GN=PSMB5 PE=1 SV=3	924.89	28633.3	6.43	71.1	22	4.87739e+08	4.33393e+08	1.77915e+08	4.64519e+08	2.69725e+08	4.38068e+08	3.1513e+08	2.34723e+08	9.81055e+08	5.08476e+08	4.54891e+08	6.68117e+08	2.11657e+09	2.02503e+08	3.08379e+08	1.85767e+08	6.66292e+08	4.93282e+08	7.49098e+08	7.91239e+08	8.32245e+08	1.14531e+08	9.89768e+07	1.52839e+08	24	0.513072	1	0.000690456	0.495028	2.91033e-05	0.0595906	0.873068	0.890373
P61289	PSME3_HUMAN	Proteasome activator complex subunit 3 OS=Homo sapiens GN=PSME3 PE=1 SV=1	334.98	29601.6	5.69	55.5	15	4.21651e+07	3.72921e+07	1.26475e+08	3.8353e+08	1.90368e+08	4.47444e+07	3.26466e+07	2.09046e+07	6.5057e+07	3.91757e+07	4.02194e+07	6.26768e+07	1.85503e+08	4.51058e+07	5.84334e+07	2.82085e+07	2.71789e+07	2.47424e+07	4.00638e+07	5.46389e+07	5.22529e+07	3.12038e+07	2.89971e+07	4.08653e+07	24	0.491871	0.0595906	0.658923	0.592812	0.672508	1	0.100004	0.144093
Q14997	PSME4_HUMAN	Proteasome activator complex subunit 4 OS=Homo sapiens GN=PSME4 PE=1 SV=2	44.72	213536	6.45	4.1	9	3.43555e+06	1.85289e+06	1.96747e+06	6.04738e+06	1.74741e+06	3.03508e+06	1.17582e+06	680757	1.49028e+07	8.86396e+06	4.29127e+06	7.42862e+06	2.63205e+07	1.01534e+06	1.71587e+06	1.06515e+06	2.48715e+06	2.04668e+06	6.48362e+06	7.52475e+06	7.90919e+06	2.79395e+06	1.00893e+06	2.95794e+06	24	0.514687	0.873068	0.0106071	0.564983	0.0237293	0.100004	1	0.818395
Q92530	PSMF1_HUMAN	Proteasome inhibitor PI31 subunit OS=Homo sapiens GN=PSMF1 PE=1 SV=2	30.7	29969.1	5.42	11.8	4	5.98468e+06	4.17907e+06	1.57725e+06	6.98376e+06	2.69499e+06	1.02743e+06		451832	8.78627e+06	3.55536e+06	2.52229e+06	4.60919e+06	2.29879e+07	1.03371e+06	1.42067e+06	909820	6.45189e+06	4.49683e+06	4.51665e+06	4.34325e+06	9.40945e+06	1.69166e+06	1.36627e+06	2.2905e+06	23	0.667057	0.890373	0.0307292	0.613858	0.0321346	0.144093	0.818395	1
Q06323	PSME1_HUMAN	Proteasome activator complex subunit 1 OS=Homo sapiens GN=PSME1 PE=1 SV=1	427.53	28876.1	5.78	61	27	1.6682e+07	1.81309e+07	3.02783e+08	6.93e+08	2.99511e+08	1.25161e+08	7.63178e+07	6.11642e+07	1.39719e+08	8.45526e+07	5.51912e+07	9.85487e+07	2.94053e+08	1.24961e+08	1.72158e+08	9.90577e+07	1.04912e+08	1.12484e+08	7.20964e+07	7.25928e+07	7.98225e+07	3.35243e+08	1.94119e+08	4.41366e+08	24	0.370062	0.00259375	0.848118	0.388759	0.99429	0.616192	0.0137418	0.0186457
Q13200	PSMD2_HUMAN	26S proteasome non-ATPase regulatory subunit 2 OS=Homo sapiens GN=PSMD2 PE=1 SV=3	1480.9	100877	5.08	62	49	1.11001e+08	8.77621e+07	1.71722e+08	5.41121e+08	2.51051e+08	1.12929e+08	7.65874e+07	4.83746e+07	2.49671e+08	1.57329e+08	9.94066e+07	1.55878e+08	6.51982e+08	9.26627e+07	1.36472e+08	6.37987e+07	1.69106e+08	1.46513e+08	2.41598e+08	2.74259e+08	2.67136e+08	1.48679e+08	1.39258e+08	2.0992e+08	24	0.94813	0.522271	0.409563	0.991477	0.425332	0.593082	0.585777	0.655089
P62333	PRS10_HUMAN	26S protease regulatory subunit 10B OS=Homo sapiens GN=PSMC6 PE=1 SV=1	604.2	44430.2	7.1	69.7	25	1.30829e+08	1.16551e+08	2.19415e+08	6.1427e+08	2.74661e+08	1.38449e+08	8.21616e+07	6.72457e+07	3.10444e+08	1.66508e+08	1.21944e+08	1.79035e+08	7.63775e+08	1.22618e+08	1.7009e+08	8.82102e+07	1.94299e+08	1.82332e+08	2.89138e+08	3.76967e+08	3.72452e+08	1.90546e+08	1.68433e+08	2.39489e+08	24	0.93095	0.547444	0.383752	0.989426	0.374586	0.53702	0.599658	0.669643
O00232	PSD12_HUMAN	26S proteasome non-ATPase regulatory subunit 12 OS=Homo sapiens GN=PSMD12 PE=1 SV=3	727.8	53269.7	7.53	54.2	23	5.50986e+07	4.40514e+07	1.21618e+08	2.97522e+08	1.36954e+08	5.76342e+07	3.88318e+07	3.40992e+07	1.26301e+08	9.69722e+07	6.32707e+07	9.58531e+07	3.6465e+08	5.88791e+07	8.38613e+07	4.33708e+07	8.98248e+07	8.22e+07	1.24053e+08	1.82866e+08	1.77691e+08	8.6809e+07	7.33965e+07	1.16238e+08	24	0.905004	0.510218	0.409049	0.986518	0.399916	0.569476	0.573932	0.63049
P49720	PSB3_HUMAN	Proteasome subunit beta type-3 OS=Homo sapiens GN=PSMB3 PE=1 SV=2	481.87	23218.6	6.14	56.1	10	5.84322e+08	5.23177e+08	6.87255e+08	2.08016e+09	8.93202e+08	7.7205e+08	5.10279e+08	3.8579e+08	1.05912e+09	5.62275e+08	4.45132e+08	6.82921e+08	2.64841e+09	5.23661e+08	6.65176e+08	3.33299e+08	1.03016e+09	8.09594e+08	1.08065e+09	1.22486e+09	1.21268e+09	7.77525e+08	7.19588e+08	1.08589e+09	24	0.985404	0.555188	0.367013	0.953474	0.382353	0.472876	0.564833	0.683961
P25789	PSA4_HUMAN	Proteasome subunit alpha type-4 OS=Homo sapiens GN=PSMA4 PE=1 SV=1	340.47	29750.3	7.57	58.2	14	5.25832e+08	5.1786e+08	5.90851e+08	1.58758e+09	8.78698e+08	6.0999e+08	4.77531e+08	3.22481e+08	7.77465e+08	5.78343e+08	4.84611e+08	6.87088e+08	1.87824e+09	4.64816e+08	6.29737e+08	3.93828e+08	1.01953e+09	6.81858e+08	8.98403e+08	9.21091e+08	9.56172e+08	7.5472e+08	6.27694e+08	1.04726e+09	24	0.983607	0.463956	0.41801	0.913691	0.447034	0.47623	0.473838	0.612023
Q9UL46	PSME2_HUMAN	Proteasome activator complex subunit 2 OS=Homo sapiens GN=PSME2 PE=1 SV=4	184.18	27555.4	5.54	51	20	9.85406e+06	1.08442e+07	1.58343e+08	4.20275e+08	1.7715e+08	7.20184e+07	4.03596e+07	3.56306e+07	8.30757e+07	4.82769e+07	3.45193e+07	5.64238e+07	2.01299e+08	4.86967e+07	7.95433e+07	5.59252e+07	7.97672e+07	4.64921e+07	4.13113e+07	5.86683e+07	4.62096e+07	1.47802e+08	1.17001e+08	2.04843e+08	24	0.490585	0.00548233	0.867436	0.519288	0.982652	0.756881	0.0467015	0.0631157
O14818	PSA7_HUMAN	Proteasome subunit alpha type-7 OS=Homo sapiens GN=PSMA7 PE=1 SV=1	293.19	28040.7	8.6	50	26	8.0568e+08	8.05382e+08	8.97474e+08	2.28951e+09	1.24846e+09	8.65925e+08	6.9587e+08	4.6726e+08	1.2984e+09	7.47962e+08	7.36368e+08	1.00983e+09	3.08655e+09	6.77263e+08	9.2649e+08	4.72618e+08	1.55223e+09	1.24205e+09	1.47689e+09	1.46332e+09	1.55448e+09	9.91917e+08	9.37712e+08	1.39557e+09	24	0.981779	0.587868	0.304387	0.90705	0.319438	0.403124	0.550375	0.718324
O00487	PSDE_HUMAN	26S proteasome non-ATPase regulatory subunit 14 OS=Homo sapiens GN=PSMD14 PE=1 SV=1	585.04	34725.6	6.06	59.7	9	7.45899e+07	6.97596e+07	1.08931e+08	3.56763e+08	1.80698e+08	8.44805e+07	6.16996e+07	3.41004e+07	1.79715e+08	9.08022e+07	6.58383e+07	9.55523e+07	3.88049e+08	7.12828e+07	8.4228e+07	4.06924e+07	1.27758e+08	1.03654e+08	1.56599e+08	1.78499e+08	1.73627e+08	1.10067e+08	1.03684e+08	1.50675e+08	24	0.951975	0.459884	0.467226	0.981209	0.476573	0.620284	0.520291	0.602108
Q99460	PSMD1_HUMAN	26S proteasome non-ATPase regulatory subunit 1 OS=Homo sapiens GN=PSMD1 PE=1 SV=2	1399.87	106795	5.25	53.3	36	9.47722e+07	7.73501e+07	1.9189e+08	4.70212e+08	1.9923e+08	1.2933e+08	8.87792e+07	5.99672e+07	2.66959e+08	1.48504e+08	9.15969e+07	1.42594e+08	4.8942e+08	8.90028e+07	1.39192e+08	7.17767e+07	1.49184e+08	1.29554e+08	1.96627e+08	2.49624e+08	2.21474e+08	1.3742e+08	1.17528e+08	1.9867e+08	24	0.902133	0.454934	0.465199	0.981157	0.485406	0.630464	0.553871	0.566904
P17980	PRS6A_HUMAN	26S protease regulatory subunit 6A OS=Homo sapiens GN=PSMC3 PE=1 SV=3	981.63	49457.6	5.13	75.2	23	8.56628e+07	7.61148e+07	1.56751e+08	4.07577e+08	1.62338e+08	1.08226e+08	6.7651e+07	5.20302e+07	1.58673e+08	1.2308e+08	7.91406e+07	1.18037e+08	4.86792e+08	8.45023e+07	1.08868e+08	6.05406e+07	1.38774e+08	9.48988e+07	1.90053e+08	2.47821e+08	2.48005e+08	1.22079e+08	1.04969e+08	1.60912e+08	24	0.924062	0.512968	0.41346	0.980216	0.388455	0.549464	0.553445	0.627812
O00231	PSD11_HUMAN	26S proteasome non-ATPase regulatory subunit 11 OS=Homo sapiens GN=PSMD11 PE=1 SV=3	706.51	47719.2	6.08	75.1	39	1.17452e+08	1.05572e+08	1.72927e+08	5.20944e+08	2.39843e+08	1.01421e+08	6.62995e+07	5.26084e+07	2.81494e+08	1.65734e+08	1.00416e+08	1.52988e+08	6.87854e+08	1.14373e+08	1.46948e+08	7.08301e+07	1.90351e+08	1.83879e+08	2.63826e+08	2.91818e+08	3.00189e+08	1.67007e+08	1.48358e+08	2.26956e+08	24	0.952424	0.574543	0.35546	0.979655	0.368155	0.506616	0.629976	0.712635
P60900	PSA6_HUMAN	Proteasome subunit alpha type-6 OS=Homo sapiens GN=PSMA6 PE=1 SV=1	1972.48	27838	6.34	48.4	24	7.31679e+08	6.86319e+08	7.97798e+08	2.22279e+09	1.16847e+09	8.24506e+08	6.65054e+08	4.25563e+08	1.28604e+09	7.35327e+08	6.67518e+08	9.45519e+08	2.48515e+09	6.32268e+08	8.8284e+08	4.59415e+08	1.40727e+09	1.18628e+09	1.30892e+09	1.32295e+09	1.34953e+09	9.00094e+08	8.65564e+08	1.22884e+09	24	0.977012	0.510186	0.372371	0.916794	0.379726	0.472289	0.491225	0.635844
P62195	PRS8_HUMAN	26S protease regulatory subunit 8 OS=Homo sapiens GN=PSMC5 PE=1 SV=1	1165.78	45768.1	7.11	78.3	27	9.46886e+07	7.84031e+07	2.01666e+08	5.4013e+08	2.58947e+08	1.28671e+08	8.96644e+07	6.08888e+07	2.04672e+08	1.51744e+08	1.14669e+08	1.70879e+08	5.49754e+08	1.147e+08	1.63617e+08	8.5571e+07	1.11635e+08	1.80331e+08	2.37153e+08	2.78203e+08	2.67758e+08	1.76275e+08	1.28673e+08	2.2889e+08	24	0.889337	0.379168	0.516891	0.972682	0.52511	0.666855	0.457107	0.496686
P43686	PRS6B_HUMAN	26S protease regulatory subunit 6B OS=Homo sapiens GN=PSMC4 PE=1 SV=2	1050.92	47450.6	5.09	78.2	43	7.3953e+07	6.09911e+07	1.64824e+08	4.58034e+08	1.88079e+08	8.68122e+07	6.96437e+07	5.17171e+07	2.32057e+08	1.37817e+08	6.81685e+07	1.45489e+08	6.43336e+08	7.42724e+07	1.0856e+08	6.01962e+07	1.14088e+08	7.72722e+07	1.9842e+08	2.89733e+08	2.93513e+08	1.32984e+08	9.65935e+07	1.74829e+08	24	0.888093	0.587188	0.340416	0.968467	0.336229	0.49627	0.665036	0.693442
Q9UNM6	PSD13_HUMAN	26S proteasome non-ATPase regulatory subunit 13 OS=Homo sapiens GN=PSMD13 PE=1 SV=2	656.22	43203.2	5.53	59.3	20	6.54039e+07	5.77982e+07	1.14837e+08	3.37504e+08	1.74412e+08	6.60826e+07	4.77958e+07	3.39311e+07	1.58269e+08	1.03907e+08	8.22217e+07	1.13789e+08	3.39358e+08	7.63023e+07	1.04511e+08	4.53912e+07	1.34319e+08	1.30443e+08	1.48569e+08	1.61373e+08	1.64921e+08	1.04931e+08	9.37346e+07	1.40606e+08	24	0.933596	0.417023	0.484895	0.965276	0.498997	0.64562	0.471627	0.556487
P51665	PSD7_HUMAN	26S proteasome non-ATPase regulatory subunit 7 OS=Homo sapiens GN=PSMD7 PE=1 SV=2	481.45	37059.5	6.29	51.5	21	5.09872e+07	3.91136e+07	1.54197e+08	4.20958e+08	1.57659e+08	1.1775e+08	7.9039e+07	4.90621e+07	1.50062e+08	1.28675e+08	6.08372e+07	1.08026e+08	4.76524e+08	7.06161e+07	9.04368e+07	5.49217e+07	9.84317e+07	5.82124e+07	1.44328e+08	2.20754e+08	1.96504e+08	9.77002e+07	8.02957e+07	1.37523e+08	24	0.873124	0.458371	0.446667	0.962272	0.449598	0.631716	0.537636	0.558758
P35998	PRS7_HUMAN	26S protease regulatory subunit 7 OS=Homo sapiens GN=PSMC2 PE=1 SV=3	821.65	49002.3	5.71	68.8	39	1.15731e+08	9.89775e+07	1.50265e+08	4.37458e+08	2.28804e+08	9.19041e+07	6.60899e+07	4.07548e+07	2.25094e+08	1.15183e+08	1.01822e+08	1.43842e+08	4.72156e+08	9.77146e+07	1.30716e+08	6.22011e+07	1.76536e+08	1.88011e+08	2.19415e+08	2.15095e+08	2.1609e+08	1.46277e+08	1.43336e+08	2.10761e+08	24	0.955189	0.443945	0.450142	0.958619	0.474411	0.590523	0.489226	0.599853
P20618	PSB1_HUMAN	Proteasome subunit beta type-1 OS=Homo sapiens GN=PSMB1 PE=1 SV=2	775.03	26700.5	8.27	61.4	24	3.06594e+08	2.91002e+08	3.04422e+08	8.89678e+08	5.22918e+08	3.10389e+08	2.18226e+08	1.51984e+08	5.97056e+08	2.32581e+08	2.6895e+08	3.70705e+08	1.07003e+09	2.17658e+08	3.14389e+08	1.81568e+08	5.25028e+08	4.89448e+08	5.59862e+08	5.30925e+08	5.42512e+08	3.55521e+08	3.44129e+08	5.09772e+08	24	0.954867	0.539882	0.332399	0.904707	0.350855	0.450236	0.529893	0.669024
P25786	PSA1_HUMAN	Proteasome subunit alpha type-1 OS=Homo sapiens GN=PSMA1 PE=1 SV=1	723.64	29822	6.15	70.3	32	7.06551e+08	6.39409e+08	6.08791e+08	1.89876e+09	1.19522e+09	6.2656e+08	4.72262e+08	3.06439e+08	1.05317e+09	6.06468e+08	6.07199e+08	8.57168e+08	2.10788e+09	5.88303e+08	7.18101e+08	3.91958e+08	1.12978e+09	9.99038e+08	1.15042e+09	1.03444e+09	9.85472e+08	8.73898e+08	8.16221e+08	1.09289e+09	24	0.951445	0.441057	0.386649	0.884382	0.429342	0.508437	0.446163	0.589197
P25788	PSA3_HUMAN	Proteasome subunit alpha type-3 OS=Homo sapiens GN=PSMA3 PE=1 SV=2	572.32	28643.2	5.19	60	16	6.0439e+08	5.51816e+08	6.09109e+08	1.37836e+09	8.80005e+08	5.70382e+08	4.44089e+08	3.17928e+08	8.62765e+08	5.35133e+08	5.61761e+08	7.30493e+08	1.77085e+09	4.79811e+08	6.66906e+08	3.5881e+08	1.10772e+09	8.51904e+08	9.88872e+08	8.62153e+08	8.7179e+08	6.84071e+08	6.79214e+08	9.49314e+08	24	0.949722	0.526577	0.288903	0.840568	0.332549	0.38463	0.487778	0.66067
P55036	PSMD4_HUMAN	26S proteasome non-ATPase regulatory subunit 4 OS=Homo sapiens GN=PSMD4 PE=1 SV=1	550.09	40939.3	4.68	42.7	15	9.18071e+07	7.31708e+07	7.95033e+07	4.31242e+08	1.9906e+08	1.34476e+08	1.21301e+08	7.00658e+07	2.10677e+08	1.47878e+08	1.06913e+08	1.53552e+08	5.21178e+08	8.93192e+07	1.17139e+08	5.50848e+07	1.71622e+08	1.3215e+08	1.87271e+08	2.09767e+08	2.09589e+08	1.25806e+08	1.18688e+08	1.94244e+08	24	0.948237	0.549131	0.366331	0.945442	0.393341	0.538154	0.598512	0.664971
O43242	PSMD3_HUMAN	26S proteasome non-ATPase regulatory subunit 3 OS=Homo sapiens GN=PSMD3 PE=1 SV=2	983.4	61053.5	8.47	64.8	42	1.4898e+08	1.77699e+08	1.75045e+08	4.40473e+08	2.68268e+08	1.21755e+08	9.17637e+07	5.7523e+07	2.40764e+08	1.50616e+08	1.29334e+08	1.76451e+08	6.05981e+08	9.88625e+07	1.21159e+08	6.63742e+07	1.80999e+08	1.55857e+08	2.23111e+08	2.50699e+08	2.5446e+08	1.67491e+08	1.60271e+08	2.2208e+08	24	0.926832	0.568838	0.339361	0.942247	0.362315	0.526205	0.614305	0.727524
Q16186	ADRM1_HUMAN	Proteasomal ubiquitin receptor ADRM1 OS=Homo sapiens GN=ADRM1 PE=1 SV=2	108.27	42411.9	4.96	16.7	5	5.49807e+07	3.79166e+07	8.91101e+07	1.95455e+08	1.04939e+08	6.6896e+07	5.64453e+07	3.99612e+07	1.1678e+08	8.82856e+07	7.53461e+07	8.62765e+07	2.51661e+08	4.49297e+07	5.4373e+07	3.1887e+07	1.00106e+08	6.79111e+07	1.18347e+08	1.29525e+08	1.48724e+08	6.40478e+07	5.2222e+07	9.14535e+07	24	0.889863	0.619563	0.318522	0.941788	0.283372	0.463694	0.65047	0.696444
P48556	PSMD8_HUMAN	26S proteasome non-ATPase regulatory subunit 8 OS=Homo sapiens GN=PSMD8 PE=1 SV=2	130.43	39871.9	9.73	32	15	6.63712e+07	5.88827e+07	1.03242e+08	3.41301e+08	1.73093e+08	7.71444e+07	5.40859e+07	3.29293e+07	1.31919e+08	8.76392e+07	7.26335e+07	9.15158e+07	3.05678e+08	6.53068e+07	7.75185e+07	4.51706e+07	1.15766e+08	8.50823e+07	1.27827e+08	1.3773e+08	1.31606e+08	1.00578e+08	9.1209e+07	1.28678e+08	24	0.904927	0.328141	0.580386	0.940689	0.59679	0.756387	0.392942	0.47218
P25787	PSA2_HUMAN	Proteasome subunit alpha type-2 OS=Homo sapiens GN=PSMA2 PE=1 SV=2	1867.42	25996.3	6.92	76.5	29	4.5279e+08	3.83329e+08	7.02534e+08	1.99248e+09	7.678e+08	8.26468e+08	6.27399e+08	4.55414e+08	9.84586e+08	6.586e+08	3.85223e+08	6.60462e+08	2.65808e+09	4.99331e+08	6.54309e+08	3.83024e+08	8.7061e+08	4.77193e+08	9.37717e+08	1.39706e+09	1.38934e+09	7.26118e+08	5.57848e+08	8.96468e+08	24	0.8996	0.580398	0.332503	0.930864	0.314824	0.441565	0.605551	0.665278
Q15008	PSMD6_HUMAN	26S proteasome non-ATPase regulatory subunit 6 OS=Homo sapiens GN=PSMD6 PE=1 SV=1	703.77	45787.4	5.45	61.2	36	7.41868e+07	6.47867e+07	1.11247e+08	2.81902e+08	1.48945e+08	6.96028e+07	4.77743e+07	3.25e+07	1.49239e+08	1.00671e+08	7.88091e+07	1.16852e+08	4.21965e+08	7.54472e+07	1.03627e+08	4.601e+07	1.28695e+08	8.83556e+07	1.59512e+08	2.58398e+08	2.40612e+08	1.05733e+08	9.31719e+07	1.3388e+08	24	0.865938	0.612647	0.269766	0.924696	0.241743	0.382996	0.624484	0.691548
P49721	PSB2_HUMAN	Proteasome subunit beta type-2 OS=Homo sapiens GN=PSMB2 PE=1 SV=1	451.83	22992.7	6.51	76.6	17	1.9564e+08	1.78255e+08	4.02541e+08	1.06379e+09	3.48711e+08	3.98041e+08	2.4025e+08	2.02284e+08	4.23418e+08	3.24524e+08	1.81436e+08	2.9359e+08	1.1249e+09	2.57367e+08	3.10965e+08	2.04917e+08	5.62757e+08	2.62503e+08	4.15471e+08	5.91631e+08	5.67848e+08	3.546e+08	2.71752e+08	3.97857e+08	24	0.913368	0.449945	0.444168	0.916696	0.429903	0.547972	0.46445	0.556663
O75340	PDCD6_HUMAN	Programmed cell death protein 6 OS=Homo sapiens GN=PDCD6 PE=1 SV=1	40.36	21911.8	5.16	20.9	8	2.57324e+07	2.06346e+07	7.22053e+07	1.65857e+08	6.76858e+07	6.59746e+07	5.15084e+07	3.74127e+07	7.24317e+07	5.78168e+07	2.85837e+07	5.25972e+07	1.68122e+08	3.86717e+07	5.96041e+07	3.17378e+07	5.06337e+07	4.03388e+07	6.09241e+07	7.72082e+07	7.78914e+07	4.71547e+07	3.84558e+07	6.37791e+07	24	0.836031	0.383336	0.491233	0.912608	0.516181	0.672758	0.465329	0.479744
O43396	TXNL1_HUMAN	Thioredoxin-like protein 1 OS=Homo sapiens GN=TXNL1 PE=1 SV=3	36.67	32629.9	4.84	22.1	5	7.02392e+06	5.00088e+06	8.19665e+06	2.60239e+07	1.02973e+07	4.43123e+06	5.2616e+06	2.98683e+06	3.12371e+07	1.54907e+07	1.16516e+07	1.6253e+07	5.42334e+07	2.24841e+06	3.74143e+06	2.18165e+06	1.315e+07	9.18289e+06	1.50629e+07	2.26709e+07	2.2908e+07	6.91746e+06	4.8024e+06	9.3182e+06	24	0.717445	0.83475	0.0971608	0.776658	0.100245	0.242207	0.906871	0.850536
P28070	PSB4_HUMAN	Proteasome subunit beta type-4 OS=Homo sapiens GN=PSMB4 PE=1 SV=4	1049.99	29242.5	5.72	50.4	7	3.46353e+08	3.25431e+08	3.50919e+08	9.83163e+08	6.77145e+08	3.48593e+08	2.47806e+08	1.75842e+08	3.46576e+08	2.18883e+08	3.42488e+08	4.3482e+08	1.03789e+09	3.12268e+08	3.82903e+08	2.28318e+08	6.08973e+08	5.23737e+08	5.7308e+08	5.3013e+08	5.26595e+08	4.63443e+08	4.62269e+08	5.80462e+08	24	0.896013	0.308999	0.445807	0.80406	0.479533	0.529427	0.275931	0.454838
P28066	PSA5_HUMAN	Proteasome subunit alpha type-5 OS=Homo sapiens GN=PSMA5 PE=1 SV=3	710.81	26565.3	4.74	63.1	11	6.24025e+08	5.39147e+08	8.72248e+08	2.27428e+09	1.21727e+09	8.95788e+08	7.24154e+08	4.72499e+08	5.48568e+08	3.3814e+08	6.36004e+08	8.94381e+08	2.55526e+09	5.6953e+08	8.52014e+08	4.9575e+08	1.10876e+09	8.48644e+08	1.12556e+09	7.11615e+08	1.3245e+09	9.09906e+08	7.56533e+08	1.15404e+09	24	0.889363	0.337221	0.473119	0.80327	0.499216	0.578248	0.312466	0.504308
P62191	PRS4_HUMAN	26S protease regulatory subunit 4 OS=Homo sapiens GN=PSMC1 PE=1 SV=1	883.32	49324.8	5.87	64.3	26	1.49657e+08	1.317e+08	1.93799e+08	5.24926e+08	3.90239e+08	1.26094e+08	8.26559e+07	5.50326e+07	2.46182e+08	1.64125e+08	1.8767e+08	2.26279e+08	5.84548e+08	1.39158e+08	1.73789e+08	1.01788e+08	2.13984e+08	1.22258e+08	2.83474e+08	2.51035e+08	2.40061e+08	2.05024e+08	2.14763e+08	2.62134e+08	24	0.851387	0.363256	0.442896	0.882581	0.502399	0.648221	0.438607	0.499341
P54578	UBP14_HUMAN	Ubiquitin carboxyl-terminal hydrolase 14 OS=Homo sapiens GN=USP14 PE=1 SV=3	39.62	56489.2	5.2	3	8	8.16002e+06	6.17184e+06	2.11577e+07	5.3868e+07	2.93962e+07	1.84165e+07	1.47784e+07	9.61586e+06	4.8852e+07	1.58921e+07	1.62778e+07	2.19324e+07	6.94507e+07	9.30149e+06	1.41581e+07	7.92062e+06	1.5359e+07	1.74427e+07	2.94835e+07	2.8642e+07	3.84948e+07	2.56112e+07	2.25506e+07	3.02814e+07	24	0.807463	0.493121	0.362669	0.86878	0.375528	0.421877	0.644584	0.593742
P13798	ACPH_HUMAN	Acylamino-acid-releasing enzyme OS=Homo sapiens GN=APEH PE=1 SV=4	47.23	82142	5.29	10.7	3	713715	462826	3.00356e+06	1.13391e+07	2.21617e+06	2.92213e+06	1.51575e+06	1.24562e+06	4.14857e+06	2.8765e+06	1.30096e+06	2.3623e+06	1.09091e+07	870546	1.90344e+06	1.33415e+06	1.25404e+06	706766	3.02354e+06	3.53732e+06	5.4331e+06	4.77855e+06	1.19623e+06	4.7904e+06	24	0.80002	0.318982	0.572699	0.863481	0.566637	0.570672	0.462393	0.450282
P54727	RD23B_HUMAN	UV excision repair protein RAD23 homolog B OS=Homo sapiens GN=RAD23B PE=1 SV=1	49.86	43201.6	4.79	12.2	3	2.50713e+06	1.20393e+06	1.01423e+07	2.17489e+07	1.18721e+07	1.06384e+07	7.47186e+06	6.09786e+06	1.49621e+07	8.15353e+06	5.62605e+06	8.79585e+06	3.09285e+07	3.38725e+06	3.40948e+06	2.81109e+06	6.442e+06	3.81051e+06	7.23237e+06	1.66258e+07	1.504e+07	9.06726e+06	4.50552e+06	9.05708e+06	24	0.747218	0.534769	0.316878	0.859038	0.311718	0.446816	0.642968	0.583507
Q5VYK3	ECM29_HUMAN	Proteasome-associated protein ECM29 homolog OS=Homo sapiens GN=ECM29 PE=1 SV=2	82.78	205985	6.74	6.7	4	846478	534152	1.3377e+06	5.53106e+06	1.02437e+06	1.49901e+06	1.06659e+06	724706	3.01043e+06	1.95262e+06	2.20592e+06	3.42738e+06	1.56854e+07	479196	1.58388e+06	645406	1.6674e+06	1.27006e+06	2.03432e+06	3.75314e+06	4.37102e+06	1.29598e+06	909854	1.52158e+06	24	0.728959	0.795642	0.0863703	0.735797	0.119299	0.246432	0.808004	0.843669
Q9Y3I1	FBX7_HUMAN	F-box only protein 7 OS=Homo sapiens GN=FBXO7 PE=1 SV=1	39.46	58922.1	6.11	15.9	3	3.66594e+06	2.15802e+06	1.21963e+06	3.79216e+06	949730				2.77831e+06	1.85873e+06	2.56195e+06	4.70847e+06	1.16281e+07	521366	584579	269744	589427	1.34452e+06	3.21249e+06	3.54904e+06	5.05723e+06	282279	296845	455294	21	0.513084	0.834214	0.0095996	0.549065	0.00581333	0.137447	0.767793	0.832909
Q9Y5K5	UCHL5_HUMAN	Ubiquitin carboxyl-terminal hydrolase isozyme L5 OS=Homo sapiens GN=UCHL5 PE=1 SV=3	65.4	37868.1	5.23	15.8	8	1.2185e+07	6.76743e+06	4.72429e+06	1.2986e+07	7.23311e+06	1.13902e+07	9.15661e+06	3.69066e+06	2.7569e+07	1.78565e+07	1.4899e+07	1.62263e+07	4.78446e+07	4.1984e+06	7.84143e+06	3.72169e+06	1.26001e+07	1.41922e+07	5.04666e+06	5.7694e+06	1.05824e+07	6.7668e+06	5.25605e+06	9.56899e+06	24	0.431394	0.751516	0.00215919	0.401641	0.0245606	0.0847483	0.829667	0.771752
Q9GZP4	PITH1_HUMAN	PITH domain-containing protein 1 OS=Homo sapiens GN=PITHD1 PE=1 SV=1	40.38	24390.8	5.47	31.3	2	1.14856e+06	686773	5.36095e+06	1.69467e+07	5.90432e+06	5.46187e+06	3.78681e+06	1.96293e+06	1.72288e+06	1.68801e+06	1.54199e+06	1.88065e+06	7.36562e+06	3.30937e+06	4.63061e+06	2.40531e+06	2.77451e+06	1.79262e+06	1.63392e+06		3.28114e+06	3.70172e+06	3.0787e+06	5.39729e+06	23	0.459091	0.00921472	0.787885	0.516389	0.823955	0.819163	0.0294196	0.0580551
Q99436	PSB7_HUMAN	Proteasome subunit beta type-7 OS=Homo sapiens GN=PSMB7 PE=1 SV=1	573.62	30288.4	7.57	55.6	9	2.18673e+08	1.88957e+08	1.20106e+08	3.65405e+08	2.78069e+08	1.17015e+08	1.14392e+08	8.16925e+07	3.56568e+08	1.89057e+08	1.85737e+08	2.48496e+08	5.85146e+08	1.58768e+08	1.86845e+08	1.16771e+08	2.95377e+08	2.93233e+08	3.44333e+08	2.58176e+08	2.41033e+08	1.71264e+08	1.76627e+08	2.18969e+08	24	0.781413	0.70536	0.0897456	0.71622	0.125119	0.256572	0.660933	0.77978
P28065	PSB9_HUMAN	Proteasome subunit beta type-9 OS=Homo sapiens GN=PSMB9 PE=1 SV=2	234.57	23363.6	4.93	50.2	8	3.37074e+06	3.41206e+06	1.9103e+08	6.0172e+08	3.80581e+08	4.19163e+07	2.57821e+07	1.71997e+07	3.35646e+07	1.37644e+07	2.65592e+07	3.20005e+07	9.97102e+07	1.781e+07	2.29183e+07	1.30676e+07	7.40619e+07	5.55641e+07	3.34848e+07	3.5601e+07	2.74451e+07	3.8597e+08	3.91165e+08	5.06841e+08	24	0.170783	0.0739822	0.721906	0.163828	0.78092	0.338998	0.0113159	0.00491979
P00390	GSHR_HUMAN	Glutathione reductase, mitochondrial OS=Homo sapiens GN=GSR PE=1 SV=2	50.68	56791.2	8.74	5.7	1	903887	393471	1.60799e+06	9.84973e+06	1.18964e+06	4.45312e+06	3.84515e+06	2.01077e+06	1.17402e+07	4.69125e+06	1.15889e+06	2.13379e+06	1.5251e+07	502372	2.44861e+06	1.94826e+06	1.02985e+06					1.95867e+06	779395	2.03851e+06	20	0.594586	0.639411	0.123893	0.668891	0.174208	0.291959	0.772671	0.653498
P28062	PSB8_HUMAN	Proteasome subunit beta type-8 OS=Homo sapiens GN=PSMB8 PE=1 SV=3	176.21	30676.7	7.04	18.5	13	7.93978e+06	1.30109e+07	4.45829e+08	1.12987e+09	7.21252e+08	1.69599e+08	1.23611e+08	8.25472e+07	1.40584e+07	3.56402e+06	2.13345e+06	1.62942e+06	1.58229e+07	2.14852e+08	2.96409e+08	1.58433e+08	1.7768e+08	1.5009e+08	1.35318e+08	1.22795e+08	1.13078e+08	5.89819e+08	6.09349e+08	8.25548e+08	24	0.104532	0.165461	0.720578	0.105005	0.763463	0.358403	0.0737381	0.0468217
P28072	PSB6_HUMAN	Proteasome subunit beta type-6 OS=Homo sapiens GN=PSMB6 PE=1 SV=4	45	25569.5	4.8	13.4	10	5.11288e+08	4.62738e+08	2.99123e+08	7.55685e+08	5.45604e+08	5.26458e+08	3.76861e+08	2.70705e+08	6.16937e+08	3.57246e+08	4.84807e+08	5.97669e+08	1.35e+09	4.41368e+08	5.5886e+08	3.2845e+08	8.26785e+08	6.08557e+08	7.20867e+08	3.7677e+08	6.50458e+08	2.2711e+08	2.39034e+08	2.90887e+08	24	0.624326	0.745617	0.0179661	0.506336	0.032342	0.197802	0.536802	0.754562
Q9UMX0	UBQL1_HUMAN	Ubiquilin-1 OS=Homo sapiens GN=UBQLN1 PE=1 SV=2	37.26	62479.4	5.02	8.7	2	1.17038e+06	977031	9.86142e+06	2.48758e+07	1.0006e+07	8.67094e+06	6.77842e+06	3.69011e+06	1.09307e+07	4.69908e+06	4.54754e+06	5.34967e+06	2.518e+07	1.3121e+06	1.39969e+06	1.14002e+06	3.83542e+06	3.30768e+06	3.68805e+06	2.3236e+06	6.04209e+06	4.51052e+06	3.76683e+06	7.3046e+06	24	0.705419	0.298406	0.489331	0.751574	0.564827	0.711156	0.408577	0.4396
Q15386	UBE3C_HUMAN	Ubiquitin-protein ligase E3C OS=Homo sapiens GN=UBE3C PE=1 SV=3	60.87	124927	6.27	7.8	4	3.1181e+06	1.9419e+06	3.95732e+06	7.99042e+06	3.60119e+06	2.34198e+06	451907	1.33265e+06	4.75053e+06	3.57807e+06	3.83612e+06	5.25639e+06	1.65254e+07	1.3077e+06	2.07104e+06	1.16972e+06	6.83748e+06	3.53346e+06	1.25927e+06	1.19737e+06	1.5806e+06	1.80128e+06	1.56322e+06	2.67346e+06	24	0.654109	0.594149	0.0995499	0.588813	0.19418	0.32962	0.599491	0.720797
P63208	SKP1_HUMAN	S-phase kinase-associated protein 1 OS=Homo sapiens GN=SKP1 PE=1 SV=2	52.55	18817.3	4.4	27	2	4.43464e+06	3.44309e+06	3.24538e+06	6.48718e+06	3.26069e+06	3.70314e+06	3.59009e+06	2.73953e+06	1.71227e+07	7.25309e+06	3.6499e+06	5.59559e+06	1.40482e+07	791407	1.79976e+06	772290	2.10174e+06		5.91647e+06	9.49872e+06	1.27396e+07	1.47075e+06	579304	1.86879e+06	23	0.298102	0.64005	0.0102926	0.395315	0.000164416	0.0620036	0.719259	0.561068
Q99832	TCPH_HUMAN	T-complex protein 1 subunit eta OS=Homo sapiens GN=CCT7 PE=1 SV=2	227.42	59842.1	7.55	37	11	6.26873e+06	3.53321e+06	1.36418e+07	4.52362e+07	9.77028e+06	1.56398e+07	1.1079e+07	9.21713e+06	2.3495e+07	2.32016e+07	5.87505e+06	1.00321e+07	3.49329e+07	4.68936e+06	8.67763e+06	5.81814e+06	6.39487e+06	4.31676e+06	1.31799e+07	2.54043e+07	3.50087e+07	6.8913e+06	3.77528e+06	8.91313e+06	24	0.550797	0.342385	0.382435	0.70441	0.237241	0.453391	0.43656	0.384206
P48643	TCPE_HUMAN	T-complex protein 1 subunit epsilon OS=Homo sapiens GN=CCT5 PE=1 SV=1	72.98	60089	5.45	6.3	10	3.15949e+06	1.48519e+06	1.42758e+07	4.56632e+07	7.2749e+06	2.03213e+07	1.18396e+07	9.97559e+06	2.644e+07	2.25961e+07	2.45957e+06	6.10655e+06	4.19001e+07	3.86449e+06	7.61171e+06	6.22807e+06	4.55213e+06	2.39019e+06	9.75876e+06	1.89685e+07	2.61577e+07	6.04617e+06	1.59727e+06	6.74242e+06	24	0.571147	0.380218	0.345278	0.702525	0.277999	0.481734	0.504677	0.426717
P49368	TCPG_HUMAN	T-complex protein 1 subunit gamma OS=Homo sapiens GN=CCT3 PE=1 SV=4	46.29	61065.5	6.1	17.1	9	1.17553e+07	6.42641e+06	2.00058e+07	8.54352e+07	1.58395e+07	2.84445e+07	1.81899e+07	1.10523e+07	6.0468e+07	3.8496e+07	6.13763e+06	1.1042e+07	6.94091e+07	7.64331e+06	1.47824e+07	8.70133e+06	1.31573e+07	7.0975e+06	1.35605e+07	3.60516e+07	5.80892e+07	1.0873e+07	5.05708e+06	1.43308e+07	24	0.577262	0.378686	0.361054	0.70213	0.260798	0.464284	0.50137	0.453566
P63104	1433Z_HUMAN	14-3-3 protein zeta/delta OS=Homo sapiens GN=YWHAZ PE=1 SV=1	295.81	27898.8	4.73	47.8	12	2.90645e+07	1.84232e+07	3.84003e+07	1.69516e+08	3.49172e+07	1.23547e+08	8.43524e+07	6.5962e+07	1.4476e+08	7.86801e+07	3.99265e+07	5.77551e+07	2.73998e+08	1.39922e+07	3.02901e+07	1.8719e+07	4.27096e+07	3.4492e+07	5.63544e+07	9.12757e+07	1.49736e+08	6.45041e+07	2.02672e+07	7.32228e+07	24	0.642236	0.611258	0.18436	0.67997	0.164556	0.258234	0.700984	0.65975
P25705	ATPA_HUMAN	ATP synthase subunit alpha, mitochondrial OS=Homo sapiens GN=ATP5A1 PE=1 SV=1	136.27	59827.6	9.16	33.5	17	7.32696e+06	4.19116e+06	5.69991e+06	3.58564e+07	1.73197e+06	4.54165e+07	2.42497e+07	1.97165e+07	3.35344e+07	1.67145e+07	9.86836e+06	1.63068e+07	1.26847e+08	8.35115e+06	1.72022e+07	1.21582e+07	1.22058e+07	7.42729e+06	1.30715e+07	1.44161e+07	2.21652e+07	1.68819e+07	4.42014e+06	2.2113e+07	24	0.538546	0.652163	0.0387628	0.49808	0.0922764	0.138766	0.689961	0.67483
O95456	PSMG1_HUMAN	Proteasome assembly chaperone 1 OS=Homo sapiens GN=PSMG1 PE=1 SV=1	135.24	33630.8	6.88	24.3	6	2.65202e+07	2.58297e+07	3.87577e+07	1.09919e+08	6.02777e+07	1.66582e+07	9.75546e+06	7.99207e+06	1.91605e+08	9.38654e+07	3.13595e+07	4.93498e+07	1.54267e+08	3.19025e+07	3.71727e+07	1.93976e+07	3.92429e+07	3.66139e+07	4.76308e+07	4.52498e+07	4.59999e+07	1.98805e+07	1.76844e+07	2.5916e+07	24	0.407273	0.485112	0.0740871	0.496273	0.110996	0.253557	0.688437	0.500745
P08238	HS90B_HUMAN	Heat shock protein HSP 90-beta OS=Homo sapiens GN=HSP90AB1 PE=1 SV=4	789.71	83554.2	4.97	61.9	53	1.26495e+08	7.09243e+07	2.87702e+08	9.55269e+08	2.32272e+08	5.45349e+08	3.94519e+08	2.93039e+08	6.32213e+08	4.15886e+08	1.44302e+08	2.37585e+08	1.10607e+09	9.88759e+07	2.14783e+08	1.20671e+08	2.36367e+08	1.43711e+08	1.75404e+08	2.83025e+08	4.35339e+08	1.74327e+08	7.5881e+07	2.18714e+08	24	0.623288	0.464267	0.270861	0.681142	0.283917	0.466565	0.567271	0.539631
P00491	PNPH_HUMAN	Purine nucleoside phosphorylase OS=Homo sapiens GN=PNP PE=1 SV=2	64.14	32325.2	6.45	17	5	1.19444e+06	909665	6.67817e+06	2.73848e+07	2.88931e+06	7.4528e+06	4.42973e+06	3.7004e+06	3.87625e+06	2.53001e+06	2.50578e+06	5.20198e+06	3.5051e+07	4.57035e+06	1.1613e+07	7.85259e+06	1.19796e+06	946610	2.12558e+06		1.72297e+06	4.43458e+06	944564	5.36878e+06	23	0.63426	0.333445	0.272713	0.679317	0.414845	0.54277	0.391334	0.4166
P84077	ARF1_HUMAN	ADP-ribosylation factor 1 OS=Homo sapiens GN=ARF1 PE=1 SV=2	143.27	20740.7	6.32	61.9	6	3.94327e+06	2.61666e+06	8.37405e+06	3.54146e+07	5.47075e+06	1.48226e+07	8.29719e+06	9.43496e+06	7.02304e+07	6.13333e+06	2.75643e+06	7.75723e+06	6.23678e+07	2.30006e+06	4.17987e+06	5.12648e+06	4.19752e+06	2.70867e+06	7.66096e+06	1.08509e+07	1.3566e+07	1.02581e+07	2.62872e+06	1.39324e+07	24	0.445441	0.490746	0.0932908	0.493673	0.148208	0.205485	0.676909	0.527056
Q9Y244	POMP_HUMAN	Proteasome maturation protein OS=Homo sapiens GN=POMP PE=1 SV=1	148.62	15836.1	5.01	73.8	6	7.40913e+06	5.60432e+06	1.53789e+07	3.70813e+07	1.47178e+07	7.81406e+06	4.93218e+06	4.02762e+06	1.40503e+08	1.20801e+08	1.36799e+07	3.06962e+07	1.06397e+08	9.58311e+06	1.17434e+07	7.7497e+06	1.49172e+07	7.26935e+06	2.40986e+07	3.31512e+07	2.65702e+07	4.04283e+06	2.9503e+06	6.22673e+06	24	0.17459	0.427857	0.0018384	0.253084	0.00655688	0.0512889	0.664227	0.360778
Q86VP6	CAND1_HUMAN	Cullin-associated NEDD8-dissociated protein 1 OS=Homo sapiens GN=CAND1 PE=1 SV=2	171.77	137999	5.52	12.2	10	2.85547e+06	1.81519e+06	5.5744e+06	1.98104e+07	3.33893e+06	1.4678e+07	8.81933e+06	6.17643e+06	1.37427e+07	8.77373e+06	3.22107e+06	6.05618e+06	3.21067e+07	1.15042e+06	2.28209e+06	1.13957e+06	4.61219e+06	2.91706e+06	2.53142e+06	7.16647e+06	1.00696e+07	4.15913e+06	1.69317e+06	5.36089e+06	24	0.627485	0.577663	0.177368	0.657736	0.202426	0.339174	0.662979	0.639595
P07900	HS90A_HUMAN	Heat shock protein HSP 90-alpha OS=Homo sapiens GN=HSP90AA1 PE=1 SV=5	640.01	85005.8	4.94	37.7	48	1.17331e+08	6.41149e+07	2.6047e+08	9.60459e+08	2.23573e+08	5.61942e+08	3.95084e+08	2.77698e+08	6.14809e+08	4.05321e+08	1.19511e+08	2.05606e+08	1.05733e+09	9.32692e+07	1.95768e+08	1.09275e+08	2.25772e+08	1.36659e+08	1.59191e+08	2.53768e+08	3.99536e+08	1.71017e+08	7.22063e+07	2.15763e+08	24	0.608705	0.426016	0.285286	0.660111	0.299668	0.473915	0.528352	0.50564
P78371	TCPB_HUMAN	T-complex protein 1 subunit beta OS=Homo sapiens GN=CCT2 PE=1 SV=4	350.56	57794.3	6.01	57.4	19	7.89093e+06	3.75468e+06	2.46992e+07	9.35854e+07	1.54714e+07	3.79381e+07	2.5611e+07	1.87604e+07	5.24312e+07	3.94053e+07	6.95334e+06	1.23914e+07	7.10352e+07	7.04802e+06	1.50762e+07	1.10199e+07	7.40386e+06	4.62445e+06	1.15128e+07	3.96927e+07	5.88094e+07	1.02988e+07	3.79393e+06	1.29812e+07	24	0.52002	0.308829	0.387765	0.658285	0.280185	0.495963	0.417096	0.368741
P50991	TCPD_HUMAN	T-complex protein 1 subunit delta OS=Homo sapiens GN=CCT4 PE=1 SV=4	68.99	58400.9	7.96	19.3	7	1.23539e+07	7.51884e+06	2.10099e+07	8.96052e+07	1.73387e+07	3.53249e+07	2.35648e+07	1.5521e+07	5.88599e+07	3.62319e+07	6.6092e+06	9.97228e+06	6.98187e+07	8.03933e+06	1.31873e+07	9.74552e+06	1.21161e+07	6.53389e+06	1.44669e+07	3.6746e+07	6.88624e+07	1.14243e+07	4.93951e+06	1.38715e+07	24	0.537342	0.342923	0.369213	0.65538	0.240093	0.446352	0.438905	0.419682
P06576	ATPB_HUMAN	ATP synthase subunit beta, mitochondrial OS=Homo sapiens GN=ATP5B PE=1 SV=3	65.51	56524.6	5.26	19.3	16	1.30333e+07	6.4942e+06	7.41442e+06	3.53757e+07	5.10905e+06	5.59354e+07	3.26558e+07	2.65625e+07	3.17031e+07	1.75234e+07	1.267e+07	2.27823e+07	1.55299e+08	8.88753e+06	2.04903e+07	1.27522e+07	1.46239e+07	8.55251e+06	1.75961e+07	1.53475e+07	2.40084e+07	2.18449e+07	6.46046e+06	2.87098e+07	24	0.495749	0.629936	0.0241605	0.443935	0.0730976	0.111007	0.645427	0.653852
P40227	TCPZ_HUMAN	T-complex protein 1 subunit zeta OS=Homo sapiens GN=CCT6A PE=1 SV=3	196.98	58443.8	6.23	32.6	20	1.60882e+07	1.06511e+07	2.6655e+07	9.06343e+07	1.78742e+07	4.22852e+07	2.63926e+07	1.9203e+07	5.71775e+07	4.4319e+07	8.8381e+06	1.45455e+07	7.3296e+07	1.00704e+07	2.10631e+07	1.12876e+07	2.77201e+07	1.03764e+07	2.05679e+07	5.84902e+07	7.58957e+07	1.53071e+07	7.2355e+06	1.81498e+07	24	0.533427	0.365572	0.321022	0.647351	0.188022	0.371368	0.422249	0.402183
P31689	DNJA1_HUMAN	DnaJ homolog subfamily A member 1 OS=Homo sapiens GN=DNAJA1 PE=1 SV=2	39.2	45580.7	6.65	13.1	3	2.78266e+06	1.50256e+06	4.54975e+06	2.24945e+07	2.76953e+06	1.18991e+07	7.56728e+06	7.20421e+06	1.29344e+07	5.79122e+06	1.31447e+06	2.52275e+06	1.90381e+07	3.50209e+06	5.67815e+06	3.77342e+06	3.56308e+06	2.17157e+06	4.42237e+06	1.33238e+07	1.38424e+07	2.66266e+06	1.01877e+06	4.52017e+06	24	0.536388	0.345053	0.303044	0.636941	0.228479	0.408495	0.390765	0.372342
Q969U7	PSMG2_HUMAN	Proteasome assembly chaperone 2 OS=Homo sapiens GN=PSMG2 PE=1 SV=1	69.25	29776.2	6.6	20.8	6	1.91447e+07	1.84228e+07	3.22271e+07	9.40828e+07	5.52198e+07	1.53836e+07	1.06561e+07	7.64947e+06	1.35921e+08	7.94601e+07	3.52798e+07	6.05575e+07	1.09504e+08	2.95656e+07	3.66031e+07	1.94821e+07	4.83669e+07	4.6942e+07	4.09873e+07	3.84444e+07	4.14433e+07	1.63195e+07	1.325e+07	1.86775e+07	24	0.404683	0.456818	0.0776608	0.485824	0.110647	0.28059	0.61316	0.458827
Q9BT73	PSMG3_HUMAN	Proteasome assembly chaperone 3 OS=Homo sapiens GN=PSMG3 PE=1 SV=1	54.5	13267.1	7.72	50	3	7.20793e+06	9.18417e+06	7.72067e+06	2.28662e+07	8.49906e+06	1.16553e+07	6.16982e+06	6.86088e+06	2.16654e+07	1.84187e+07	2.7841e+06	5.78052e+06	1.6837e+07	1.37406e+07	1.79518e+07	8.98171e+06	1.33727e+07	1.28607e+07	5.11004e+07	3.44507e+07	3.16669e+07	9.12452e+06	2.27747e+06	1.43678e+07	24	0.165195	0.152008	0.0232363	0.197246	0.000520698	0.0145069	0.119038	0.0728642
Q5JS54	PSMG4_HUMAN	Proteasome assembly chaperone 4 OS=Homo sapiens GN=PSMG4 PE=2 SV=2	98.89	13823	6.04	56.1	3	1.28395e+07	1.66514e+07	7.17212e+06	1.46353e+07	5.39295e+06				1.33974e+07	1.24601e+07	5.4687e+06	4.51891e+06	1.53173e+07	1.77636e+07	1.24199e+07	6.75097e+06	1.96977e+07	2.35052e+07	4.54857e+07	1.76476e+07	2.34254e+07	4.95683e+06	3.70396e+06	6.23693e+06	21	0.0579485	0.119837	0.0161043	0.0329667	0.0678451	0.00676175	0.0253531	0.0592465

## Sheet: Peptides
AC	AC score	Description	Sequence	Modifications	Theo mass.	Is specific	Charge	m/z_HEK 1	Score_HEK 1	RT_HEK 1	XIC_HEK 1	m/z_HEK 2	Score_HEK 2	RT_HEK 2	XIC_HEK 2	m/z_U937 1	Score_U937 1	RT_U937 1	XIC_U937 1	m/z_U937 2	Score_U937 2	RT_U937 2	XIC_U937 2	m/z_U937 3	Score_U937 3	RT_U937 3	XIC_U937 3	m/z_HeLa 1	Score_HeLa 1	RT_HeLa 1	XIC_HeLa 1	m/z_HeLa 2	Score_HeLa 2	RT_HeLa 2	XIC_HeLa 2	m/z_HeLa 3	Score_HeLa 3	RT_HeLa 3	XIC_HeLa 3	m/z_HCT116 1	Score_HCT116 1	RT_HCT116 1	XIC_HCT116 1	m/z_HCT116 2	Score_HCT116 2	RT_HCT116 2	XIC_HCT116 2	m/z_RKO 1	Score_RKO 1
P68366	273.97	Tubulin alpha-4A chain OS=Homo sapiens GN=TUBA4A PE=1 SV=1	LSVDYGKK		908.497	NO	3+	303.84		11.8	8.29567e+06	303.84	24.82	11.8	4.70963e+06	303.84		11.6	1.11701e+07	303.84		11.8	4.29567e+07	303.84		12	1.59726e+07	303.84		11.5	1.08297e+07	303.84		11.6	6.45552e+06	303.84		11.6	6.60949e+06	303.84	37.6	12.2	1.05139e+07	303.84		11.4	9.63429e+06	303.84	28.94
P68366	273.97	Tubulin alpha-4A chain OS=Homo sapiens GN=TUBA4A PE=1 SV=1	LSVDYGKK		908.497	NO	2+	455.255		11.8	1.43067e+07	455.255		11.8	7.76098e+06	455.255		11.6	1.35084e+07	455.256	28.35	11.8	9.08708e+07	455.255	28.6	12	2.72282e+07	455.255		11.5	3.20659e+07	455.255		11.6	1.13937e+07	455.255		11.6	8.88517e+06	455.255		12.2	3.44417e+07	455.255		11.3	1.99268e+07	455.256	28.49
P68366	273.97	Tubulin alpha-4A chain OS=Homo sapiens GN=TUBA4A PE=1 SV=1	EIIDPVLDR		1068.58	YES	2+	535.299				535.299				535.299		43.9	2.03193e+06	535.299		43.9	7.8984e+06	535.299		45.4	1.92296e+06	535.299		44.2	1.64521e+07	535.299		43.8	9.31507e+06	535.299		43.4	7.40347e+06	535.299		46.5	2.66562e+06	535.299		44.8	1.80168e+06	535.299
P68366	273.97	Tubulin alpha-4A chain OS=Homo sapiens GN=TUBA4A PE=1 SV=1	DVNAAIAAIK		984.56	YES	2+	493.288		40.8	4.87175e+07	493.288		41	3.58738e+07	493.288		39.1	8.8108e+06	493.288		38.9	2.69381e+07	493.288		40.8	5.29078e+06	493.288		39.8	1.14345e+07	493.288		39.5	6.93772e+06	493.288	43.43	39.1	4.49253e+06	493.288		42.5	3.31542e+07	493.288		39.7	1.87079e+07	493.288
P68366	273.97	Tubulin alpha-4A chain OS=Homo sapiens GN=TUBA4A PE=1 SV=1	SIQFVDWCPTGFK		1526.72	NO	2+	792.88	45.48	74.7	8.56294e+06	792.88	56.76	74.6	4.03204e+06	792.88		73.3	1.10239e+07	792.881	41.01	73.4	3.65322e+07	792.88	59.33	74.5	8.95222e+06	792.88		73.3	1.12081e+07	792.88		72.4	4.77719e+06	792.88		72.6	5.6554e+06	792.88		74.1	2.10536e+07	792.882	30.02	74.2	1.2923e+07	792.881	55.14
P68366	273.97	Tubulin alpha-4A chain OS=Homo sapiens GN=TUBA4A PE=1 SV=1	NLDIERPTYTNLNR		1717.87	NO	2+	859.946		38	3.10286e+07	859.946		38.2	1.74158e+07	859.946		36.3	4.63659e+07	859.946		36.3	3.1455e+08	859.946		37.9	5.36576e+07	859.946		36.7	7.72325e+07	859.946		36.3	3.4808e+07	859.946		35.8	3.26559e+07	859.946		40.1	1.50442e+08	859.946		37.1	3.7461e+07	859.946
P68366	273.97	Tubulin alpha-4A chain OS=Homo sapiens GN=TUBA4A PE=1 SV=1	LISQIVSSITASLR		1486.87	NO	3+	496.631	47.28	91	5.12463e+06	496.631	41.54	91	2.42415e+06	496.632	47.07	90	4.338e+07	496.632	46.32	90.2	1.45926e+08	496.631	59.26	90.6	1.38789e+07	496.632	55.55	90.3	7.40967e+07	496.632	53.48	89.7	3.031e+07	496.632	40.49	89.8	3.89768e+07	496.631	59.27	90.6	2.54711e+07	496.632	75.05	90.7	2.87038e+07	496.631	63.7
P68366	273.97	Tubulin alpha-4A chain OS=Homo sapiens GN=TUBA4A PE=1 SV=1	LISQIVSSITASLR		1486.87	NO	2+	744.443	51.48	91	1.80093e+07	744.444	60.36	91	8.46121e+06	744.445	55.26	90	1.2228e+08	744.444	63.36	90.2	5.25419e+08	744.443	47.2	90.6	5.40167e+07	744.446	54.7	90.3	2.86083e+08	744.445	55.6	89.7	8.66799e+07	744.445	52.08	89.8	1.13758e+08	744.445	46.45	90.6	1.01286e+08	744.445	53.98	90.7	1.02773e+08	744.444	40.56
P68366	273.97	Tubulin alpha-4A chain OS=Homo sapiens GN=TUBA4A PE=1 SV=1	AVFVDLEPTVIDEIR		1714.91	YES	3+	572.647				572.647				572.647		82.9	817208	572.647		83.1	2.21672e+06	572.647				572.647	49.86	82.9	5.37031e+06	572.647	29.18	82.1	2.69726e+06	572.646	30.04	82.3	2.65948e+06	572.647				572.647		83.8	514059	572.647
P68366	273.97	Tubulin alpha-4A chain OS=Homo sapiens GN=TUBA4A PE=1 SV=1	AVFVDLEPTVIDEIR		1714.91	YES	2+	858.467				858.467				858.467		82.9	3.10819e+06	858.467		83.1	1.28953e+07	858.467		83.8	1.91822e+06	858.467	43.5	82.9	2.82748e+07	858.467		82.1	1.13091e+07	858.467		82.2	1.14445e+07	858.467		83.6	5.265e+06	858.467		83.8	3.15753e+06	858.467
P68366	273.97	Tubulin alpha-4A chain OS=Homo sapiens GN=TUBA4A PE=1 SV=1	IHFPLATYAPVISAEK		1755.96	NO	3+	586.326	28.37	69.7	1.56651e+08	586.326	56.32	69.8	8.38245e+07	586.327	34.41	68	2.44641e+08	586.327	40.43	68	1.02613e+09	586.326	31.72	69.6	1.92869e+08	586.327	26.95	67.8	3.58315e+08	586.327	29.38	67	2.35276e+08	586.327	32.2	67.1	1.75588e+08	586.327	35.32	68.6	4.15484e+08	586.327	25.6	68.8	2.38703e+08	586.327	32.87
P68366	273.97	Tubulin alpha-4A chain OS=Homo sapiens GN=TUBA4A PE=1 SV=1	IHFPLATYAPVISAEK		1755.96	NO	2+	878.986		69.7	3.99763e+07	878.986	34.69	69.8	2.22071e+07	878.986		68	3.54785e+07	878.987	51.36	68	4.54952e+08	878.985	45.33	69.4	5.70665e+07	878.986		67.8	1.05385e+08	878.986		66.9	5.22697e+07	878.986		67.1	2.85955e+07	878.987	31.26	68.6	1.97789e+08	878.986		68.8	4.61585e+07	878.987	29.24
P68366	273.97	Tubulin alpha-4A chain OS=Homo sapiens GN=TUBA4A PE=1 SV=1	VGINYQPPTVVPGGDLAK		1823.98	NO	2+	912.998	33.47	57.8	1.78847e+08	912.998	34.06	57.8	1.03255e+08	912.997		56.4	2.73551e+08	912.998	31.82	56.7	1.03314e+09	912.996	41.57	57.7	2.0716e+08	912.999	40.03	56.8	4.16338e+08	913	26.98	56.1	2.61122e+08	913	44.12	56	1.92431e+08	912.998	26.21	57.7	4.78543e+08	912.999	31.23	57.4	2.49249e+08	912.998	36.98
P68366	273.97	Tubulin alpha-4A chain OS=Homo sapiens GN=TUBA4A PE=1 SV=1	QLFHPEQLITGKEDAANNYAR		2414.2	NO	4+	604.558		48.8	3.98972e+07	604.557	26.63	48.9	2.0787e+07	604.557	31.77	46.9	1.05263e+08	604.558		46.9	2.70898e+08	604.558		48.6	5.61575e+07	604.558		47.1	1.31808e+08	604.558		46.6	9.60951e+07	604.558		46.3	7.7116e+07	604.558		48.5	5.25994e+07	604.558	34.12	47.7	7.48615e+07	604.558
P68366	273.97	Tubulin alpha-4A chain OS=Homo sapiens GN=TUBA4A PE=1 SV=1	QLFHPEQLITGKEDAANNYAR		2414.2	NO	3+	805.741		48.8	1.96428e+07	805.741		49	9.33387e+06	805.742	24.76	47	2.29752e+07	805.741		46.9	1.54214e+08	805.74	40.29	48.6	2.66273e+07	805.742	31.7	47	6.1668e+07	805.742	25.35	46.6	3.7085e+07	805.741		46.3	1.86696e+07	805.741	40.48	48.5	3.99029e+07	805.741		47.7	2.90288e+07	805.741
P68366	273.97	Tubulin alpha-4A chain OS=Homo sapiens GN=TUBA4A PE=1 SV=1	QLFHPEQLITGKEDAANNYAR		2414.2	NO	2+	1208.11		48.8	456194	1208.11		49	251994	1208.11				1208.11		47	1.70746e+07	1208.11				1208.11		47.1	2.26136e+06	1208.11				1208.11				1208.11		48.5	3.84678e+06	1208.11				1208.11
P68366	273.97	Tubulin alpha-4A chain OS=Homo sapiens GN=TUBA4A PE=1 SV=1	FDGALNVDLTEFQTNLVPYPR		2408.2	NO	3+	803.741	35.59	88.5	4.46779e+06	803.741		88.5	1.90374e+06	803.743	42.39	87.9	7.77567e+07	803.743	50.24	88.1	1.84628e+08	803.741	61.57	88.4	1.99227e+07	803.744	58.45	88.1	1.27225e+08	803.744	45.92	87.6	6.63915e+07	803.744	33.48	87.7	6.91826e+07	803.743	47.31	88.5	3.77336e+07	803.743	29.67	88.5	5.85476e+07	803.741	30.12
P68366	273.97	Tubulin alpha-4A chain OS=Homo sapiens GN=TUBA4A PE=1 SV=1	FDGALNVDLTEFQTNLVPYPR		2408.2	NO	2+	1205.11		88.5	4.42735e+06	1205.11		88.5	1.26372e+06	1205.11	70.32	87.9	3.81915e+07	1205.11	120.96	88.1	2.34072e+08	1205.11	96.28	88.4	1.87324e+07	1205.11	58.34	88.1	8.604e+07	1205.11	79.18	87.5	2.95247e+07	1205.11	60.85	87.6	3.12717e+07	1205.11	52.06	88.5	4.66457e+07	1205.11	84.29	88.5	3.74526e+07	1205.11
P62888	124.09	60S ribosomal protein L30 OS=Homo sapiens GN=RPL30 PE=1 SV=2	SLESINSR		904.461	YES	2+	453.238		12.8	1.10044e+07	453.238		12.8	6.68365e+06	453.238		12.7	1.57068e+07	453.238		12.7	5.05737e+07	453.238		13	2.52407e+07	453.238		12.4	4.89601e+07	453.239	26.17	12.6	3.75115e+07	453.238		12.5	3.51928e+07	453.238		13.2	7.39501e+07	453.238	26.9	12.3	1.09271e+08	453.238
P62888	124.09	60S ribosomal protein L30 OS=Homo sapiens GN=RPL30 PE=1 SV=2	KSLESINSR		1032.56	YES	2+	517.285		10.3	893252	517.285		9.4	2.62938e+06	517.286	34.79	9.3	5.88073e+06	517.285		9.6	2.43652e+07	517.285		10.4	2.56113e+06	517.285		9.4	2.81794e+07	517.285		9.4	1.55378e+07	517.285		9.4	1.38068e+07	517.285		9.8	3.64237e+07	517.285		9.2	5.34166e+07	517.285
P62888	124.09	60S ribosomal protein L30 OS=Homo sapiens GN=RPL30 PE=1 SV=2	LVILANNCPALR		1295.74	YES	2+	677.387		51.7	3.94501e+06	677.387		51.8	1.86722e+06	677.387		49.9	3.79874e+06	677.387		49.9	1.42553e+07	677.387	43.5	51.6	5.06533e+06	677.387		50.3	1.61624e+07	677.387		49.7	1.1906e+07	677.387		49.4	7.34971e+06	677.388	49.13	51.6	2.73076e+07	677.387		50.7	3.50793e+07	677.387
P62888	124.09	60S ribosomal protein L30 OS=Homo sapiens GN=RPL30 PE=1 SV=2	VCTLAIIDPGDSDIIR		1699.88	YES	2+	879.461		71.7	3.97358e+06	879.461		71.8	1.90125e+06	879.461		70.4	3.95723e+06	879.461		70.5	1.31274e+07	879.461		71.7	3.89592e+06	879.461		70.3	1.4417e+07	879.461		69.4	8.11317e+06	879.461		69.6	8.57618e+06	879.461		71.2	2.8547e+07	879.461	35.5	71.2	3.06215e+07	879.461
P62888	124.09	60S ribosomal protein L30 OS=Homo sapiens GN=RPL30 PE=1 SV=2	TGVHHYSGNNIELGTACGK		1956.91	YES	2+	1007.98				1007.98				1007.98				1007.98		16.8	1.6983e+06	1007.98		17.5	283250	1007.98		16.5	839261	1007.98				1007.98				1007.98				1007.98		16.5	2.93849e+06	1007.98
P63244	221.61	Guanine nucleotide-binding protein subunit beta-2-like 1 OS=Homo sapiens GN=GNB2L1 PE=1 SV=3	LWNTLGVCK		1032.54	YES	2+	545.79		44.1	3.3444e+06	545.79		44.3	2.77191e+06	545.79		42.3	2.96874e+06	545.79		42.3	1.05763e+07	545.79		43.9	4.6959e+06	545.79		42.6	1.04704e+07	545.79		42.2	1.01384e+07	545.79		41.8	6.60357e+06	545.79	26.36	45.2	1.40646e+07	545.79		43.2	1.46758e+07	545.79
P63244	221.61	Guanine nucleotide-binding protein subunit beta-2-like 1 OS=Homo sapiens GN=GNB2L1 PE=1 SV=3	VWQVTIGTR		1058.59	YES	2+	530.302		44.2	1.43153e+07	530.302		44.4	1.53773e+07	530.302	32.71	42.5	4.07148e+07	530.301	44.53	42.5	1.71192e+08	530.301	40.33	44.1	4.19802e+07	530.302	46.76	42.7	8.65787e+07	530.302		42.3	9.79683e+07	530.302		41.9	5.42602e+07	530.302		45.3	1.31134e+08	530.302		43.3	1.16017e+08	530.302
P63244	221.61	Guanine nucleotide-binding protein subunit beta-2-like 1 OS=Homo sapiens GN=GNB2L1 PE=1 SV=3	DETNYGIPQR		1191.55	YES	2+	596.783	30.46	20.9	2.27226e+07	596.784		21	2.06594e+07	596.784		20.5	4.13028e+07	596.784	26.87	20.3	1.05734e+08	596.784		21	5.24419e+07	596.785	25.39	20.4	1.86617e+08	596.785	28.88	20.4	1.49677e+08	596.784		20.4	1.30859e+08	596.784				596.784	26.81	20.5	1.14742e+08	596.784	29.79
P63244	221.61	Guanine nucleotide-binding protein subunit beta-2-like 1 OS=Homo sapiens GN=GNB2L1 PE=1 SV=3	LWDLTTGTTTR		1263.65	YES	2+	632.831	30.43	47.4	5.09344e+07	632.83	45.75	47.5	5.00894e+07	632.832	42.98	45.8	7.70841e+07	632.83	47.24	45.7	2.45221e+08	632.831	30.98	47.3	9.12671e+07	632.832	58.86	45.9	2.81718e+08	632.832	56.25	45.4	2.77048e+08	632.831	53.27	45.1	2.04255e+08	632.831	39.92	48	2.29595e+08	632.831	26.32	46.5	2.35219e+08	632.831	38.09
P63244	221.61	Guanine nucleotide-binding protein subunit beta-2-like 1 OS=Homo sapiens GN=GNB2L1 PE=1 SV=3	DVLSVAFSSDNR		1308.63	YES	2+	655.323	43	52.9	3.84086e+07	655.322	53.3	53	3.82176e+07	655.324	56.8	51.4	8.84281e+07	655.324	54.2	51.7	3.28407e+08	655.323	60.23	52.7	6.87613e+07	655.324	50.95	51.8	5.30434e+08	655.324	52.44	51.3	5.07882e+08	655.324	56.09	51.1	3.14943e+08	655.324	68.79	53.4	2.50945e+08	655.324	74.26	52.3	2.96992e+08	655.323	60.29
P63244	221.61	Guanine nucleotide-binding protein subunit beta-2-like 1 OS=Homo sapiens GN=GNB2L1 PE=1 SV=3	YWLCAATGPSIK		1308.65	YES	2+	683.845		53.8	4.98977e+06	683.845		53.9	3.61882e+06	683.845		52.1	4.87777e+06	683.845		52.2	1.21397e+07	683.845	38.91	53.7	7.07128e+06	683.845		52.3	1.29785e+07	683.845		51.7	1.20835e+07	683.845		51.5	1.09308e+07	683.845	25.48	53.5	2.35094e+07	683.846	40.74	52.9	2.26072e+07	683.846	38.97
P63244	221.61	Guanine nucleotide-binding protein subunit beta-2-like 1 OS=Homo sapiens GN=GNB2L1 PE=1 SV=3	LTRDETNYGIPQR		1561.78	YES	2+	781.901				781.901				781.901				781.901				781.901				781.901				781.901				781.901				781.901	26.63	22.1	2.10287e+07	781.901				781.901
P63244	221.61	Guanine nucleotide-binding protein subunit beta-2-like 1 OS=Homo sapiens GN=GNB2L1 PE=1 SV=3	IIVDELKQEVISTSSK		1787.99	YES	3+	597.004		55.3	1.43408e+08	597.004		54.2	1.0595e+08	597.004		53.5	3.38261e+08	597.004		53.5	1.22176e+09	597.004		55.1	2.6466e+08	597.004		52.7	8.85882e+08	597.004		52.1	9.20878e+08	597.004		52	5.92099e+08	597.004	34.1	54.7	6.34177e+08	597.004		53.4	6.25598e+08	597.004
P63244	221.61	Guanine nucleotide-binding protein subunit beta-2-like 1 OS=Homo sapiens GN=GNB2L1 PE=1 SV=3	IIVDELKQEVISTSSK		1787.99	YES	2+	895.002	58.61	54.1	7.66761e+07	895.002	71.96	54.2	6.60891e+07	895.004	46.8	52.4	8.78073e+07	895.003	35.96	52.6	5.70551e+08	895.002	64	53.9	1.40122e+08	895.004	63.03	52.7	5.84123e+08	895.004	48.25	52.1	4.93316e+08	895.003	35.97	52	2.45212e+08	895.003	53.68	53.9	4.69906e+08	895.004	41.53	53.4	3.03205e+08	895.004	33.02
P63244	221.61	Guanine nucleotide-binding protein subunit beta-2-like 1 OS=Homo sapiens GN=GNB2L1 PE=1 SV=3	FSPNSSNPIIVSCGWDK		1849.87	YES	2+	954.453		58	2.72451e+06	954.451	33.48	58	2.14409e+06	954.455	26.97	56.5	3.38369e+06	954.452	48.04	56.8	1.03779e+07	954.452	44.02	57.9	3.33788e+06	954.453		56.8	9.71358e+06	954.455	30.22	56.2	8.33901e+06	954.455	39.28	56.1	7.27262e+06	954.453	32.49	57.8	1.35662e+07	954.455	46.07	57.5	1.39902e+07	954.455	24.43
P63244	221.61	Guanine nucleotide-binding protein subunit beta-2-like 1 OS=Homo sapiens GN=GNB2L1 PE=1 SV=3	TNHIGHTGYLNTVTVSPDGSLCASGGK		2685.28	YES	4+	686.585		40.7	5.12393e+06	686.585		40.8	4.67828e+06	686.585		38.8	1.06165e+07	686.585		38.8	1.94705e+07	686.583	29.13	40.5	1.0058e+07	686.585	33.17	39	3.63929e+07	686.585		38.8	4.02259e+07	686.585		38.2	2.70975e+07	686.585		41.7	1.97107e+07	686.585	25.09	39.6	3.62897e+07	686.585
P63244	221.61	Guanine nucleotide-binding protein subunit beta-2-like 1 OS=Homo sapiens GN=GNB2L1 PE=1 SV=3	TNHIGHTGYLNTVTVSPDGSLCASGGK		2685.28	YES	3+	915.111		40.7	1.27767e+06	915.111		40.8	1.583e+06	915.111		38.9	1.00388e+06	915.11	28.27	38.8	8.09333e+06	915.111		40.5	2.34024e+06	915.111		39	9.84356e+06	915.111	32.85	38.7	7.16375e+06	915.111		38.2	2.91923e+06	915.111		41.7	1.1985e+07	915.111	24.03	39.6	7.18666e+06	915.111
P63244	221.61	Guanine nucleotide-binding protein subunit beta-2-like 1 OS=Homo sapiens GN=GNB2L1 PE=1 SV=3	AEPPQCTSLAWSADGQTLFAGYTDNLVR		3010.41	YES	3+	1023.49		85.9	2.4696e+06	1023.49		85.9	908559	1023.49		85.2	5.93542e+06	1023.49				1023.49		85.8	3.04792e+06	1023.49		85.3	1.455e+07	1023.49	46.48	84.7	1.42155e+07	1023.49	41.26	84.8	1.2934e+07	1023.49		85.8	1.05382e+07	1023.49	35.74	85.8	1.61678e+07	1023.49
O75083	52.86	WD repeat-containing protein 1 OS=Homo sapiens GN=WDR1 PE=1 SV=4	YEYQPFAGK		1101.51	YES	2+	551.765		30.6	1.03474e+06	551.765				551.765		29.2	6.44164e+06	551.765		29	1.98355e+07	551.765		30.5	6.22127e+06	551.765		29.4	1.12421e+07	551.765	25.81	29.2	1.42556e+07	551.765		28.9	8.28978e+06	551.765		34	6.22344e+06	551.765		29.8	5.80888e+06	551.765
O75083	52.86	WD repeat-containing protein 1 OS=Homo sapiens GN=WDR1 PE=1 SV=4	FATASADGQIYIYDGK		1718.82	YES	2+	860.418				860.418				860.418		46.2	4.59966e+06	860.418		46.4	1.47802e+07	860.414	41.27	47.7	2.16374e+06	860.418	29.21	46.6	8.91039e+06	860.418	73.51	46.1	1.1914e+07	860.418	63.17	45.8	7.80196e+06	860.418		48.3	7.91638e+06	860.418		47	4.69677e+06	860.418
O75083	52.86	WD repeat-containing protein 1 OS=Homo sapiens GN=WDR1 PE=1 SV=4	YAPSGFYIASGDVSGK		1617.77	YES	2+	809.893		48.7	2.21246e+06	809.893		48.8	1.53545e+06	809.893	63.61	47	1.49868e+07	809.893	85.84	47.1	4.71772e+07	809.892	74	48.6	9.86476e+06	809.893	58.25	47.2	2.49666e+07	809.894	59.56	46.9	2.70756e+07	809.893	64.94	46.5	1.88297e+07	809.893		49	1.74621e+07	809.893	81.21	47.9	1.20538e+07	809.893	66.71
O75083	52.86	WD repeat-containing protein 1 OS=Homo sapiens GN=WDR1 PE=1 SV=4	FGAVFLWDSGSSVGEITGHNK		2207.06	YES	3+	736.698				736.698				736.698		73.5	6.48935e+06	736.698		73.4	2.4582e+07	736.698		74.8	2.58937e+06	736.698		73.3	1.35695e+07	736.698		72.4	1.45689e+07	736.698	27.98	72.7	8.77768e+06	736.698		74.1	4.6761e+06	736.698		74.3	4.40414e+06	736.698
O75083	52.86	WD repeat-containing protein 1 OS=Homo sapiens GN=WDR1 PE=1 SV=4	VVTVFSVADGYSENNVFYGHHAK		2539.21	YES	4+	635.813		63.3	508538	635.813				635.813		61.5	7.51484e+06	635.813		61.3	2.30676e+07	635.813		63.1	3.40066e+06	635.813		61.3	1.08278e+07	635.813		60.3	1.42084e+07	635.813	28.2	60.6	8.79622e+06	635.813		62.4	7.12637e+06	635.813		62.4	6.2874e+06	635.813
O75083	52.86	WD repeat-containing protein 1 OS=Homo sapiens GN=WDR1 PE=1 SV=4	AHDGGIYAISWSPDSTHLLSASGDK		2584.22	YES	3+	862.416				862.416				862.416		60.7	1.79081e+06	862.416	27.71	60.6	1.1135e+07	862.416		62.1	1.93146e+06	862.416		60.5	2.69697e+06	862.416		59.7	3.07658e+06	862.416		59.9	988548	862.416		61.6	5.22339e+06	862.416		61.5	1.89092e+06	862.416
P30459	79.21	HLA class I histocompatibility antigen, A-74 alpha chain OS=Homo sapiens GN=HLA-A PE=1 SV=1	FIAVGYVDDTQFVR		1628.82	NO	2+	815.42				815.42				815.42	37.09	65.4	9.83537e+06	815.418	42.79	65.5	3.67509e+07	815.42		66.7	3.34074e+06	815.42	58.14	65.4	2.83804e+07	815.42	61.22	64.6	1.96188e+07	815.419	42.84	64.7	1.46452e+07	815.42		66.3	4.29933e+06	815.42		66.2	1.89566e+06	815.42
P30459	79.21	HLA class I histocompatibility antigen, A-74 alpha chain OS=Homo sapiens GN=HLA-A PE=1 SV=1	DGEDQTQDTELVETRPAGDGTFQK		2636.18	NO	3+	879.738		33.6	878906	879.738		33.6	592682	879.738		32	3.32286e+06	879.738		32.1	1.12223e+07	879.738		33.4	1.61945e+06	879.737	38.91	32.6	1.77569e+07	879.737	37.99	32.4	1.36515e+07	879.737	37.35	31.8	9.84252e+06	879.738				879.738		33.1	3.38086e+06	879.738	52.64
P63151	58.05	Serine/threonine-protein phosphatase 2A 55 kDa regulatory subunit B alpha isoform OS=Homo sapiens GN=PPP2R2A PE=1 SV=1	VVIFQQEQENK		1360.7	YES	2+	681.356		28.8	3.32255e+06	681.356		28.8	2.06517e+06	681.356		27.5	3.47581e+06	681.356		27.3	1.05957e+07	681.356		28.6	3.17153e+06	681.358	46.11	27.6	1.3859e+07	681.359	31.43	27.5	8.46115e+06	681.358	26.91	27.3	6.84252e+06	681.356		32.2	7.30828e+06	681.356		27.8	6.04267e+06	681.356
P63151	58.05	Serine/threonine-protein phosphatase 2A 55 kDa regulatory subunit B alpha isoform OS=Homo sapiens GN=PPP2R2A PE=1 SV=1	SFFSEIISSISDVK		1557.79	NO	3+	520.273		97.5	67401.8	520.273				520.273		96.8	368077	520.273				520.273				520.273	41.17	97.3	831895	520.273	33.2	96.8	1.05544e+06	520.272	36.51	96.7	1.0903e+06	520.273				520.273		97.5	343687	520.273
P63151	58.05	Serine/threonine-protein phosphatase 2A 55 kDa regulatory subunit B alpha isoform OS=Homo sapiens GN=PPP2R2A PE=1 SV=1	SFFSEIISSISDVK		1557.79	NO	2+	779.904		97.5	689319	779.904		97.5	221408	779.905	46.96	96.8	3.41242e+06	779.905	56.01	97	1.10223e+07	779.904	63.58	97.3	1.4026e+06	779.907	65.35	97.3	1.25656e+07	779.906	56.14	96.8	7.32642e+06	779.906	52.98	96.7	6.76399e+06	779.904		97.4	3.62456e+06	779.904		97.5	3.92289e+06	779.906	52.12
Q16881	70.33	Thioredoxin reductase 1, cytoplasmic OS=Homo sapiens GN=TXNRD1 PE=1 SV=3	SYDYDLIIIGGGSGGLAAAK		1939.99	YES	2+	971.006				971.006				971.006		73.9	1.2978e+06	971.006		74.2	3.13761e+06	971.006				971.006		74.1	1.5653e+07	971.005	26.6	73.1	1.36161e+07	971.006	33.69	73.3	9.90638e+06	971.006				971.006				971.006
Q16881	70.33	Thioredoxin reductase 1, cytoplasmic OS=Homo sapiens GN=TXNRD1 PE=1 SV=3	VVGFHVLGPNAGEVTQGFAAALK		2281.22	YES	3+	761.416				761.416				761.416		76.9	2.21358e+06	761.416		77	9.52906e+06	761.416		78.2	1.2575e+06	761.416		76.8	3.73098e+07	761.416	27.63	75.9	3.03527e+07	761.416	42.82	76.2	2.10417e+07	761.416		77.5	5.31559e+06	761.416		77.8	2.99002e+06	761.416
Q16881	70.33	Thioredoxin reductase 1, cytoplasmic OS=Homo sapiens GN=TXNRD1 PE=1 SV=3	IPVTDEEQTNVPYIYAIGDILEDKVELTPVAIQAGR		3969.06	YES	4+	993.277				993.277				993.277		95.1	1.7818e+06	993.277				993.277				993.277		95.5	1.66791e+07	993.277	48.1	95.1	1.35949e+07	993.277	54.8	95	1.24445e+07	993.277				993.277		95.7	1.70029e+06	993.277
Q16881	70.33	Thioredoxin reductase 1, cytoplasmic OS=Homo sapiens GN=TXNRD1 PE=1 SV=3	IPVTDEEQTNVPYIYAIGDILEDKVELTPVAIQAGR		3969.06	YES	3+	1324.03				1324.03				1324.03				1324.03				1324.03				1324.03	55.72	95.6	7.42494e+06	1324.03		95.1	3.66069e+06	1324.03		95	3.50732e+06	1324.03				1324.03				1324.03
P56192	35.57	Methionyl-tRNA synthetase, cytoplasmic OS=Homo sapiens GN=MARS PE=1 SV=2	NNSELLNNLGNFINR		1730.87	YES	2+	866.444		75.5	2.40023e+06	866.444		75.4	1.03788e+06	866.444		74.1	4.15747e+06	866.444		74	1.50976e+07	866.444		75.3	3.07983e+06	866.444		73.9	1.79785e+07	866.444		73.1	1.43703e+07	866.444		73.3	9.92879e+06	866.444		74.7	1.3009e+07	866.444		74.8	9.4948e+06	866.444
Q13263	51.86	Transcription intermediary factor 1-beta OS=Homo sapiens GN=TRIM28 PE=1 SV=5	KLIYFQLHR		1216.71	YES	3+	406.577		39.5	1.10413e+06	406.577		39.7	846325	406.577		37.3	1.14571e+06	406.577	32.47	36.8	5.77217e+06	406.577				406.577				406.577				406.577				406.577	34.24	40.6	4.44042e+06	406.577		38	2.54516e+06	406.577
Q13263	51.86	Transcription intermediary factor 1-beta OS=Homo sapiens GN=TRIM28 PE=1 SV=5	ADVQSIIGLQR		1198.67	YES	2+	600.34		49.2	1.65353e+06	600.34		49.3	1.13491e+06	600.34		47.6	1.08372e+06	600.34		47.7	4.39009e+06	600.34				600.34				600.34				600.34				600.34		49.7	7.12243e+06	600.34		48.4	2.7395e+06	600.34
Q13263	51.86	Transcription intermediary factor 1-beta OS=Homo sapiens GN=TRIM28 PE=1 SV=5	LDLDLTADSQPPVFK		1657.86	YES	2+	829.936	44.2	68.5	9.23915e+06	829.936	43.56	68.5	5.39766e+06	829.938	28.9	67.2	8.91709e+06	829.937	51.5	67.4	2.67302e+07	829.936		68.3	1.96597e+06	829.936		67.2	7.13033e+06	829.936		66.5	1.37682e+06	829.936		66.6	1.1337e+06	829.937	39.99	68.1	3.20031e+07	829.938	39.61	68.1	1.64382e+07	829.937	32.34
Q13263	51.86	Transcription intermediary factor 1-beta OS=Homo sapiens GN=TRIM28 PE=1 SV=5	LTEDKADVQSIIGLQR		1784.96	YES	3+	595.996		48.7	6.67658e+06	595.995	25.1	48.8	4.54497e+06	595.996	24.67	46.9	5.54052e+06	595.996		46.9	1.31655e+07	595.996		48.5	1.53694e+06	595.996		48.2	1.38102e+08	595.996		47.7	1.58158e+08	595.996		47.5	8.96375e+07	595.996		48.7	1.32369e+07	595.996	32.73	47.6	9.51806e+06	595.996
Q13263	51.86	Transcription intermediary factor 1-beta OS=Homo sapiens GN=TRIM28 PE=1 SV=5	LTEDKADVQSIIGLQR		1784.96	YES	2+	893.49		48.6	1.21334e+06	893.49		48.8	542793	893.49		46.9	745349	893.49		46.9	5.39635e+06	893.49				893.49				893.49				893.49				893.49		48.8	5.39224e+06	893.49		47.6	1.01477e+06	893.49
Q13263	51.86	Transcription intermediary factor 1-beta OS=Homo sapiens GN=TRIM28 PE=1 SV=5	VFPGSTTEDYNLIVIER		1951.99	YES	2+	977.003	55.73	71	9.15827e+06	977.003	39.66	70.9	6.09249e+06	977.005	53.5	69.5	8.57807e+06	977.003		69.6	2.03643e+07	977.003		70.9	1.93056e+06	977.003				977.003				977.003				977.006	43.18	70.3	3.09696e+07	977.006	52.01	70.3	1.67688e+07	977.007	61.76
Q13263	51.86	Transcription intermediary factor 1-beta OS=Homo sapiens GN=TRIM28 PE=1 SV=5	LSPPYSSPQEFAQDVGR		1876.9	YES	2+	939.456	31.84	55.9	1.67801e+07	939.456		56.1	1.19096e+07	939.458	58.05	54.5	1.34279e+07	939.457	26.56	54.8	4.2758e+07	939.456		56	4.81464e+06	939.456		54.8	6.27293e+06	939.456		54.2	3.44758e+06	939.456		54	911765	939.457	57.93	55.9	4.39475e+07	939.457	44.23	55.4	2.28215e+07	939.457	72.62
Q13263	51.86	Transcription intermediary factor 1-beta OS=Homo sapiens GN=TRIM28 PE=1 SV=5	FASWALESDNNTALLLSK		1979	YES	2+	990.509	45.96	75.5	5.04491e+06	990.509	61.28	75.5	2.63396e+06	990.511	58.94	74.2	3.13362e+06	990.508		74.4	3.70971e+06	990.508		75.3	1.28467e+06	990.508				990.508				990.508				990.509	61.12	75	1.19602e+07	990.51	55.74	75.1	8.08403e+06	990.511	42
Q13263	51.86	Transcription intermediary factor 1-beta OS=Homo sapiens GN=TRIM28 PE=1 SV=5	AASAAAASAAAASAASGSPGPGEGSAGGEKR	Acetyl (Protein N-term)	2585.22	YES	3+	862.412	77.44	41.2	1.43301e+07	862.412	68.48	41.4	9.55744e+06	862.414	78.67	39.7	9.37384e+06	862.412	63.94	40	1.86797e+07	862.411		41.1	2.61982e+06	862.411		40.1	4.41398e+06	862.411		39.9	1.60186e+06	862.411		39.4	1.5958e+06	862.413	92.93	42.8	2.47741e+07	862.413	56.22	40.6	1.46727e+07	862.413	84.99
Q13263	51.86	Transcription intermediary factor 1-beta OS=Homo sapiens GN=TRIM28 PE=1 SV=5	AASAAAASAAAASAASGSPGPGEGSAGGEKR	Acetyl (Protein N-term)	2585.22	YES	2+	1293.12		41.3	1.24646e+06	1293.12		41.2	557814	1293.12				1293.12		40	4.34437e+06	1293.12				1293.12				1293.12				1293.12				1293.12		42.8	8.1333e+06	1293.12		40.7	2.08996e+06	1293.12
P63241	30.11	Eukaryotic translation initiation factor 5A-1 OS=Homo sapiens GN=EIF5A PE=1 SV=2	NGFVVLK		775.459	NO	2+	388.738		36.8	3.77607e+06	388.738		36.9	2.43812e+06	388.738		35.2	1.66809e+06	388.738		34.8	9.33177e+06	388.738		36.7	3.82131e+06	388.738		35.1	8.30377e+06	388.737	27.51	34.9	5.42911e+06	388.738	33.18	34.5	4.09192e+06	388.738		38.9	1.07304e+07	388.738		35.5	5.53419e+06	388.738
P63241	30.11	Eukaryotic translation initiation factor 5A-1 OS=Homo sapiens GN=EIF5A PE=1 SV=2	VHLVGIDIFTGK		1297.74	NO	3+	433.588		66.7	9.17934e+06	433.588		66.7	5.68978e+06	433.588		64.9	7.48529e+06	433.588		64.8	5.89725e+07	433.588		66.4	8.38423e+06	433.588		64.8	3.18098e+07	433.587	28.69	64	2.25952e+07	433.588		64.1	1.52948e+07	433.588		65.6	3.8106e+07	433.588		65.8	1.93304e+07	433.588
P63241	30.11	Eukaryotic translation initiation factor 5A-1 OS=Homo sapiens GN=EIF5A PE=1 SV=2	VHLVGIDIFTGK		1297.74	NO	2+	649.877	36.31	66.7	9.01555e+06	649.877	41.04	66.7	5.7485e+06	649.878		65	6.50894e+06	649.878				649.877	25.51	66.5	6.71779e+06	649.879	31.92	64.8	5.82222e+07	649.879	32.48	64	2.88017e+07	649.878		64.2	1.78102e+07	649.878		65.6	3.95671e+07	649.878		65.8	1.96852e+07	649.878
P63241	30.11	Eukaryotic translation initiation factor 5A-1 OS=Homo sapiens GN=EIF5A PE=1 SV=2	EDLRLPEGDLGK		1340.69	YES	2+	671.355		37.3	5.13074e+06	671.355		37.5	3.35765e+06	671.355		35.5	2.4619e+06	671.355		35.4	2.02802e+07	671.355		37.1	4.44319e+06	671.355		35.8	1.32015e+07	671.355		35.6	6.09071e+06	671.355		35	5.3195e+06	671.355	24.91	39.6	4.60696e+07	671.355		36.2	7.42258e+06	671.355
P63241	30.11	Eukaryotic translation initiation factor 5A-1 OS=Homo sapiens GN=EIF5A PE=1 SV=2	VHLVGIDIFTGKK		1425.83	YES	3+	476.286		56.1	2.64457e+06	476.286		56.2	1.21905e+06	476.286		54	2.35962e+06	476.286		54	1.56895e+07	476.286		55.8	2.89405e+06	476.286	36.57	54.1	1.61224e+07	476.286	36.13	53.4	1.17867e+07	476.286		53.4	5.76153e+06	476.286		55.2	1.03215e+07	476.286		54.8	7.32535e+06	476.286	30.27
P63241	30.11	Eukaryotic translation initiation factor 5A-1 OS=Homo sapiens GN=EIF5A PE=1 SV=2	EDLRLPEGDLGKEIEQK		1968.02	YES	3+	657.013	24.65	45.7	9.0347e+06	657.013		45.9	6.48261e+06	657.013		44	6.42694e+06	657.013		44	3.20162e+07	657.013		45.7	6.59962e+06	657.013		44.1	2.71929e+07	657.013		43.8	1.93384e+07	657.013		43.3	1.13623e+07	657.013		46.1	4.27441e+07	657.013		44.7	1.8849e+07	657.013
P63241	30.11	Eukaryotic translation initiation factor 5A-1 OS=Homo sapiens GN=EIF5A PE=1 SV=2	NDFQLIGIQDGYLSLLQDSGEVR		2579.29	YES	3+	860.772				860.772		90.3	3.31863e+07	860.772		91.5	1.43662e+07	860.772		89.8	6.76949e+07	860.772		90.1	4.29006e+07	860.772		91.8	4.47351e+07	860.772		91.4	3.43336e+07	860.772		91.4	3.07106e+07	860.772		92.1	2.3232e+07	860.772		92.1	3.54363e+07	860.772	40.57
P63241	30.11	Eukaryotic translation initiation factor 5A-1 OS=Homo sapiens GN=EIF5A PE=1 SV=2	NDFQLIGIQDGYLSLLQDSGEVR		2579.29	YES	2+	1290.65				1290.65				1290.65		91.6	3.00123e+06	1290.65		89.8	8.02705e+07	1290.65		90.1	3.16519e+07	1290.65		91.8	1.71745e+07	1290.65		91.4	7.59225e+06	1290.65		91.4	8.70877e+06	1290.65	104.52	92.1	1.70686e+07	1290.66	82.05	92.1	1.12112e+07	1290.65
P63241	30.11	Eukaryotic translation initiation factor 5A-1 OS=Homo sapiens GN=EIF5A PE=1 SV=2	RNDFQLIGIQDGYLSLLQDSGEVR		2735.39	YES	3+	912.805		88.5	1.39636e+06	912.805				912.805		87.7	7.56798e+06	912.806	57.88	87.9	1.84608e+07	912.805				912.806	54.94	88	3.11878e+07	912.807	47.66	87.4	2.06101e+07	912.806	56.21	87.5	1.97966e+07	912.805	33.33	88.3	1.4317e+07	912.806	39.27	88.3	1.75859e+07	912.805
Q9GZU8	56.43	Protein FAM192A OS=Homo sapiens GN=FAM192A PE=1 SV=1	QQEYEEQFK		1227.54	YES	2+	614.777				614.777				614.777		16.8	1.12123e+06	614.777		16.6	2.02599e+06	614.777	32.73	17	1.67385e+06	614.777				614.777				614.777				614.777				614.777				614.777
Q9GZU8	56.43	Protein FAM192A OS=Homo sapiens GN=FAM192A PE=1 SV=1	GLDEDETNFLDEVSR		1737.77	YES	2+	869.894		63.8	4.3276e+06	869.894		63.9	3.63173e+06	869.894	47.25	62.5	2.17186e+07	869.894	68.07	62.8	4.92058e+07	869.892	62.24	63.7	2.20097e+07	869.894		62.8	7.96233e+06	869.894		62.1	4.68172e+06	869.894		62.1	3.65145e+06	869.894		63.8	7.02273e+06	869.894		63.5	3.42325e+06	869.894
O14773	91.64	Tripeptidyl-peptidase 1 OS=Homo sapiens GN=TPP1 PE=1 SV=2	LFGGNFAHQASVAR		1473.75	YES	2+	737.882				737.882				737.882		34	577790	737.882		33.7	4.02162e+06	737.882		35.7	504691	737.882		34.2	3.79077e+06	737.882		33.9	2.78392e+06	737.882		33.5	1.86663e+06	737.882		38.2	3.19637e+06	737.882				737.882
O14773	91.64	Tripeptidyl-peptidase 1 OS=Homo sapiens GN=TPP1 PE=1 SV=2	VPIPWVSGTSASTPVFGGILSLINEHR		2833.51	YES	3+	945.515		98.5	52279	945.515				945.515				945.515				945.515				945.515				945.515				945.515		96.2	1.16675e+06	945.515		97.8	270152	945.515				945.515
P63104	295.81	14-3-3 protein zeta/delta OS=Homo sapiens GN=YWHAZ PE=1 SV=1	NLLSVAYK		906.517	NO	2+	454.266		42.1	4.85081e+07	454.266		42.2	3.09027e+07	454.266		40.3	5.24416e+07	454.266		40.2	2.66594e+08	454.266		41.9	5.82178e+07	454.266		40.4	2.21486e+08	454.266		40.1	1.4291e+08	454.266		39.7	1.12461e+08	454.266		43.4	1.77021e+08	454.266		40.9	9.70083e+07	454.266
P63104	295.81	14-3-3 protein zeta/delta OS=Homo sapiens GN=YWHAZ PE=1 SV=1	YLAEVAAGDDKK		1278.65	YES	3+	427.223		14.5	5.36695e+06	427.223		14.5	3.39169e+06	427.223		14.3	1.06312e+07	427.223		14.2	3.16062e+07	427.223		14.6	7.69448e+06	427.223		13.9	1.91936e+07	427.223		14.1	1.44008e+07	427.223		14	1.29711e+07	427.223	30.47	14.9	2.6218e+07	427.223		13.9	2.05518e+07	427.223	45.82
P63104	295.81	14-3-3 protein zeta/delta OS=Homo sapiens GN=YWHAZ PE=1 SV=1	YLAEVAAGDDKK		1278.65	YES	2+	640.33	42.65	14.5	7.94593e+06	640.33	45.66	14.5	4.39659e+06	640.331	47.43	14.3	8.82477e+06	640.33	46.48	14.2	4.92448e+07	640.33	47.62	14.7	9.99057e+06	640.332	51.18	14	2.89705e+07	640.331	45.02	14.1	1.32718e+07	640.331	58.61	14	1.34099e+07	640.331	46.27	15	5.74672e+07	640.33	43.37	13.9	2.64813e+07	640.33	50.96
P63104	295.81	14-3-3 protein zeta/delta OS=Homo sapiens GN=YWHAZ PE=1 SV=1	FLIPNASQAESK		1303.68	YES	2+	652.847		40.8	2.73048e+07	652.847		40.9	1.71411e+07	652.847		39	4.57715e+07	652.847		39.1	1.72168e+08	652.847		40.7	3.58443e+07	652.847		39.3	1.10674e+08	652.847		39.1	7.98296e+07	652.847		38.6	6.21063e+07	652.847		42.5	1.65607e+08	652.847		39.8	9.95682e+07	652.847
P63104	295.81	14-3-3 protein zeta/delta OS=Homo sapiens GN=YWHAZ PE=1 SV=1	SVTEQGAELSNEER		1547.71	YES	3+	516.91				516.91		15.9	502915	516.91		15.6	1.83214e+06	516.91		15.7	4.32726e+06	516.91		16.1	1.06501e+06	516.91		15.4	2.90521e+06	516.91		15.5	2.39837e+06	516.91		15.4	2.51153e+06	516.91		16.9	2.11257e+06	516.91		15.2	2.38924e+06	516.91	40.8
P63104	295.81	14-3-3 protein zeta/delta OS=Homo sapiens GN=YWHAZ PE=1 SV=1	SVTEQGAELSNEER		1547.71	YES	2+	774.861	80.24	15.9	1.1158e+07	774.86	86.21	15.9	6.84392e+06	774.861	82.2	15.7	1.85485e+07	774.862	65.66	15.7	5.53413e+07	774.861	71.56	16.1	1.4421e+07	774.862	43.27	15.4	4.08185e+07	774.862	29.41	15.5	2.24868e+07	774.862	45.42	15.4	2.39987e+07	774.862	77.17	16.9	5.66477e+07	774.862	71.64	15.2	3.95793e+07	774.861	86.64
P63104	295.81	14-3-3 protein zeta/delta OS=Homo sapiens GN=YWHAZ PE=1 SV=1	GIVDQSQQAYQEAFEISK		2039.98	YES	3+	681.002		61.8	4.01032e+06	681.002		61.9	2.32179e+06	681.002	30.72	60.7	9.93786e+06	681.002		60.9	2.7898e+07	681.002		61.7	3.70184e+06	681.002		60.8	1.65065e+07	681.002		60	1.52238e+07	681.002	34.23	60.1	1.46009e+07	681.002		61.9	2.5772e+07	681.002		61.6	2.01651e+07	681.002
P63104	295.81	14-3-3 protein zeta/delta OS=Homo sapiens GN=YWHAZ PE=1 SV=1	GIVDQSQQAYQEAFEISK		2039.98	YES	2+	1021	69.05	61.8	1.13806e+07	1021	67.16	61.9	7.22578e+06	1021	82.74	60.6	1.69876e+07	1021	70.62	60.9	6.97869e+07	1021	92.34	61.7	1.06896e+07	1021	89	60.8	3.84811e+07	1021	52.37	60.1	3.03176e+07	1021	95.37	60.1	2.33187e+07	1021	74.97	62	9.16531e+07	1021	62.43	61.7	3.94636e+07	1021	76.47
P63104	295.81	14-3-3 protein zeta/delta OS=Homo sapiens GN=YWHAZ PE=1 SV=1	GIVDQSQQAYQEAFEISKK		2168.07	YES	2+	1085.05				1085.05				1085.05		55.7	908355	1085.05		55.9	1.06097e+07	1085.05				1085.05		56.1	3.32484e+06	1085.05		55.4	1.80696e+06	1085.05		55.4	1.33471e+06	1085.05		57	5.28017e+06	1085.05		56.7	2.06829e+06	1085.05
P63104	295.81	14-3-3 protein zeta/delta OS=Homo sapiens GN=YWHAZ PE=1 SV=1	TAFDEAIAELDTLSEESYK		2130.98	YES	3+	711.336	28.75	91	2.31644e+06	711.336	33.31	91	1.44041e+06	711.337	48.79	90.4	8.123e+06	711.337	27.32	90.6	2.24739e+07	711.336				711.338	39.38	90.7	1.26041e+07	711.337	31.53	90.2	9.10029e+06	711.337	41	90.3	1.16307e+07	711.337	39.57	91	3.67332e+07	711.337	53.02	91	1.82605e+07	711.337	33.47
P63104	295.81	14-3-3 protein zeta/delta OS=Homo sapiens GN=YWHAZ PE=1 SV=1	TAFDEAIAELDTLSEESYK		2130.98	YES	2+	1066.5	57.34	91	1.43636e+06	1066.5	38.32	91	1.25483e+06	1066.5		90.4	3.95649e+06	1066.5				1066.5				1066.5		90.7	7.19142e+06	1066.5		90.3	3.28957e+06	1066.5		90.3	4.99134e+06	1066.5	68.34	91.1	2.91534e+07	1066.5	39.34	91	1.00099e+07	1066.5	87.79
P63104	295.81	14-3-3 protein zeta/delta OS=Homo sapiens GN=YWHAZ PE=1 SV=1	DNLTLWTSDTQGDEAEAGEGGEN		2407.99	YES	2+	1205.01		57.4	2.97042e+06	1205.01		57.5	2.02135e+06	1205.01		56.4	3.96952e+06	1205.01		57	1.23109e+07	1205.01		57.5	2.52472e+06	1205.01		57.1	5.04617e+06	1205.01		56.4	4.47373e+06	1205.01		56.3	4.30414e+06	1205.01		58.1	1.25092e+07	1205.01		57.5	6.22123e+06	1205	65.5
P27348	91.19	14-3-3 protein theta OS=Homo sapiens GN=YWHAQ PE=1 SV=1	NLLSVAYK		906.517	NO	2+	454.266		42.1	4.85081e+07	454.266		42.2	3.09027e+07	454.266		40.3	5.24416e+07	454.266		40.2	2.66594e+08	454.266		41.9	5.82178e+07	454.266		40.4	2.21486e+08	454.266		40.1	1.4291e+08	454.266		39.7	1.12461e+08	454.266		43.4	1.77021e+08	454.266		40.9	9.70083e+07	454.266
P27348	91.19	14-3-3 protein theta OS=Homo sapiens GN=YWHAQ PE=1 SV=1	EKVESELR		988.519	YES	2+	495.267		9.5	1.11505e+07	495.267		9.5	6.06744e+06	495.267		9.4	1.49353e+07	495.267		9.7	9.67766e+07	495.267		9.6	2.72452e+07	495.267	25.71	9.5	3.66791e+07	495.267		9.5	1.44679e+07	495.267		9.4	1.31448e+07	495.267		10.4	956990	495.267		9.2	3.0537e+07	495.267
P27348	91.19	14-3-3 protein theta OS=Homo sapiens GN=YWHAQ PE=1 SV=1	YLIANATNPESK		1319.67	YES	2+	660.844				660.844				660.844				660.844		25.8	1.29838e+07	660.844				660.844				660.844		27	471343	660.844		26.8	528331	660.844	36.51	31	1.33632e+07	660.844		26.3	5.09094e+06	660.844
P27348	91.19	14-3-3 protein theta OS=Homo sapiens GN=YWHAQ PE=1 SV=1	AVTEQGAELSNEER		1531.71	YES	2+	766.864	70.86	15	6.2221e+06	766.864	67.51	15	3.75685e+06	766.864	78.11	14.9	1.31978e+07	766.864	64.96	14.9	3.90265e+07	766.863	69.98	15.3	1.04211e+07	766.865	56.38	14.6	2.80814e+07	766.865	56.45	14.7	1.70395e+07	766.865	56.4	14.7	1.60715e+07	766.864	74.28	15.8	2.05994e+07	766.864	64.44	14.4	1.44448e+07	766.863	79.2
P27348	91.19	14-3-3 protein theta OS=Homo sapiens GN=YWHAQ PE=1 SV=1	QTIDNSQGAYQEAFDISK		2013.93	YES	2+	1007.97		48.1	748370	1007.97				1007.97		46.6	1.67234e+06	1007.97		46.7	7.11047e+06	1007.97		48	1.42802e+06	1007.97		46.9	4.83758e+06	1007.98	50.46	46.5	3.60292e+06	1007.97		46.1	2.94134e+06	1007.97		48.6	6.12683e+06	1007.97		47.3	2.12117e+06	1007.97
P27348	91.19	14-3-3 protein theta OS=Homo sapiens GN=YWHAQ PE=1 SV=1	QTIDNSQGAYQEAFDISKK		2142.02	YES	3+	715.017		41.6	3.18592e+06	715.017		41.8	1.79105e+06	715.017		40	8.3981e+06	715.017		40.1	2.6327e+07	715.017		41.6	5.76043e+06	715.017		40.3	1.89777e+07	715.017	33.47	40	1.56804e+07	715.017		39.5	1.2263e+07	715.017		42.9	9.5532e+06	715.017		40.7	7.89067e+06	715.017
P27348	91.19	14-3-3 protein theta OS=Homo sapiens GN=YWHAQ PE=1 SV=1	TAFDEAIAELDTLNEDSYK		2143.98	YES	3+	715.669		86.6	650806	715.669		86.6	604354	715.669	40.59	85.9	3.47042e+06	715.669				715.669				715.669		86.1	5.64589e+06	715.669		85.5	4.18758e+06	715.669		85.6	4.61169e+06	715.668	27.36	86.6	8.7933e+06	715.669		86.5	3.84919e+06	715.669
P27348	91.19	14-3-3 protein theta OS=Homo sapiens GN=YWHAQ PE=1 SV=1	TAFDEAIAELDTLNEDSYK		2143.98	YES	2+	1073		86.7	790184	1073		86.7	436705	1073		85.9	1.25744e+06	1073				1073				1073		86.1	3.54694e+06	1073				1073		85.6	2.01591e+06	1073		86.6	8.63352e+06	1073		86.5	1.53312e+06	1073
Q9H853	90.96	Putative tubulin-like protein alpha-4B OS=Homo sapiens GN=TUBA4B PE=5 SV=2	LISQIVSSITASLR		1486.87	NO	3+	496.631	47.28	91	5.12463e+06	496.631	41.54	91	2.42415e+06	496.632	47.07	90	4.338e+07	496.632	46.32	90.2	1.45926e+08	496.631	59.26	90.6	1.38789e+07	496.632	55.55	90.3	7.40967e+07	496.632	53.48	89.7	3.031e+07	496.632	40.49	89.8	3.89768e+07	496.631	59.27	90.6	2.54711e+07	496.632	75.05	90.7	2.87038e+07	496.631	63.7
Q9H853	90.96	Putative tubulin-like protein alpha-4B OS=Homo sapiens GN=TUBA4B PE=5 SV=2	LISQIVSSITASLR		1486.87	NO	2+	744.443	51.48	91	1.80093e+07	744.444	60.36	91	8.46121e+06	744.445	55.26	90	1.2228e+08	744.444	63.36	90.2	5.25419e+08	744.443	47.2	90.6	5.40167e+07	744.446	54.7	90.3	2.86083e+08	744.445	55.6	89.7	8.66799e+07	744.445	52.08	89.8	1.13758e+08	744.445	46.45	90.6	1.01286e+08	744.445	53.98	90.7	1.02773e+08	744.444	40.56
P13727	41.83	Bone marrow proteoglycan OS=Homo sapiens GN=PRG2 PE=1 SV=2	FQWVDGSR		993.467	YES	2+	497.741		33.7	240654	497.741				497.741				497.741				497.741				497.741				497.741				497.741				497.741				497.741				497.741
P13727	41.83	Bone marrow proteoglycan OS=Homo sapiens GN=PRG2 PE=1 SV=2	GNLVSIHNFNINYR		1659.85	YES	3+	554.291				554.291				554.291				554.291				554.291				554.291				554.291				554.291				554.291				554.291				554.291
P13727	41.83	Bone marrow proteoglycan OS=Homo sapiens GN=PRG2 PE=1 SV=2	GNLVSIHNFNINYR		1659.85	YES	2+	830.933				830.933				830.933				830.933				830.933				830.933				830.933				830.933				830.933				830.933				830.933
P43490	38.29	Nicotinamide phosphoribosyltransferase OS=Homo sapiens GN=NAMPT PE=1 SV=1	TPAGNFVTLEEGKGDLEEYGQDLLHTVFK		3206.58	YES	4+	802.654				802.654				802.654		91.8	3.47148e+06	802.654				802.654				802.654		92.1	2.0004e+07	802.654	38.29	91.6	1.08862e+07	802.654		91.6	1.10726e+07	802.654		92.4	1.4413e+06	802.654		92.4	2.42885e+06	802.654
O60664	55	Perilipin-3 OS=Homo sapiens GN=PLIN3 PE=1 SV=3	DTVATQLSEAVDATR		1575.77	YES	2+	788.896				788.896				788.896	39.44	53	3.45528e+06	788.896	58.39	53.3	1.39008e+07	788.896		54.3	2.54221e+06	788.896		53.3	2.2387e+07	788.896		52.8	1.5558e+07	788.896		52.6	7.01226e+06	788.896		54.6	1.03132e+07	788.896		54	5.05739e+06	788.896
O60664	55	Perilipin-3 OS=Homo sapiens GN=PLIN3 PE=1 SV=3	IATSLDGFDVASVQQQR		1833.92	YES	2+	917.971				917.971				917.971		54.9	2.41109e+06	917.97	64.92	55.2	1.0521e+07	917.971		56.3	1.43495e+06	917.971	53.55	55.2	1.39897e+07	917.971	36.64	54.6	8.87654e+06	917.971	65.63	54.4	7.12996e+06	917.971	39.58	56.4	9.29824e+06	917.969	48.93	55.8	4.40857e+06	917.971
O15372	40.77	Eukaryotic translation initiation factor 3 subunit H OS=Homo sapiens GN=EIF3H PE=1 SV=1	QVQIDGLVVLK		1210.73	YES	2+	606.371		67.2	947582	606.371		67.2	496604	606.371		65.8	2.50044e+06	606.371	32.86	65.9	1.03362e+07	606.371		67.2	1.66758e+06	606.371		65.9	5.5756e+06	606.371		65	3.6195e+06	606.371		65.2	2.67097e+06	606.371				606.371		66.8	2.45198e+06	606.371
P10515	102.54	Dihydrolipoyllysine-residue acetyltransferase component of pyruvate dehydrogenase complex, mitochondrial OS=Homo sapiens GN=DLAT PE=1 SV=3	GVETIANDVVSLATK		1515.81	YES	2+	758.916		77.9	1.9247e+06	758.916		77.9	909894	758.916		76.6	3.16343e+06	758.916		76.7	1.38988e+07	758.916		77.8	2.43637e+06	758.916	67.13	76.7	1.92225e+07	758.916	52.57	75.8	1.46644e+07	758.916	33.42	76	1.02197e+07	758.915	45.02	77.3	1.23407e+07	758.916		77.5	9.0495e+06	758.916
O95716	43.94	Ras-related protein Rab-3D OS=Homo sapiens GN=RAB3D PE=1 SV=1	LQIWDTAGQER		1315.65	NO	2+	658.833	43.94	42.5	6.57313e+06	658.834		42.7	4.44672e+06	658.834		40.8	1.71161e+07	658.834		40.9	5.74333e+07	658.834		42.4	1.19666e+07	658.834		41.2	1.79061e+07	658.834		40.9	1.09811e+07	658.834		40.5	1.06239e+07	658.834		43.8	1.96053e+07	658.834	28.94	41.6	9.04759e+06	658.834	54.92
P00966	54.34	Argininosuccinate synthase OS=Homo sapiens GN=ASS1 PE=1 SV=2	GQVYILGR		904.513	YES	2+	453.265				453.265				453.265				453.265				453.265				453.265	24.59	32.2	2.09593e+07	453.265		32	1.77977e+07	453.265		31.7	1.1972e+07	453.265		34.8	1.30298e+07	453.265		32.7	855638	453.265
P00966	54.34	Argininosuccinate synthase OS=Homo sapiens GN=ASS1 PE=1 SV=2	APNTPDILEIEFKK		1613.87	YES	3+	538.964				538.964				538.964				538.964				538.964				538.964		58.3	2.08701e+07	538.964	26.09	57.7	1.83578e+07	538.963	24.41	57.6	1.36535e+07	538.964				538.964				538.964
P00966	54.34	Argininosuccinate synthase OS=Homo sapiens GN=ASS1 PE=1 SV=2	EFVEEFIWPAIQSSALYEDR		2428.16	YES	3+	810.395				810.395				810.395				810.395		92.4	2.40377e+06	810.395				810.397	25.72	92.8	2.60055e+07	810.397	29.76	92.4	2.45259e+07	810.395				810.395				810.395				810.395
P00966	54.34	Argininosuccinate synthase OS=Homo sapiens GN=ASS1 PE=1 SV=2	EFVEEFIWPAIQSSALYEDR		2428.16	YES	2+	1215.09				1215.09				1215.09				1215.09				1215.09				1215.09	48.23	92.8	1.05711e+07	1215.09	31.82	92.5	4.8227e+06	1215.09	54.54	92.3	5.62726e+06	1215.09				1215.09				1215.09
P00966	54.34	Argininosuccinate synthase OS=Homo sapiens GN=ASS1 PE=1 SV=2	EQGYDVIAYLANIGQKEDFEEAR		2657.26	YES	3+	886.764				886.764				886.764		85.7	499742	886.764				886.764				886.764		85.7	1.06336e+07	886.764		85.1	9.69483e+06	886.764	24.41	85.2	8.82345e+06	886.764				886.764				886.764
P50991	68.99	T-complex protein 1 subunit delta OS=Homo sapiens GN=CCT4 PE=1 SV=4	LVIEEAER		957.513	YES	2+	479.764		22	7.44119e+06	479.764		22.1	4.4691e+06	479.764		21.3	1.03333e+07	479.764		21.1	3.15948e+07	479.764		22.1	1.11966e+07	479.764				479.764		21.2	7.63611e+06	479.764				479.764	28.92	24.3	3.01313e+07	479.764		21.3	2.19434e+07	479.764
P50991	68.99	T-complex protein 1 subunit delta OS=Homo sapiens GN=CCT4 PE=1 SV=4	AYILNLVK		932.569	YES	2+	467.292		58	6.9283e+06	467.292		58.1	4.1449e+06	467.292		56.2	8.78542e+06	467.292		56.2	4.73916e+07	467.292		57.8	8.53082e+06	467.292		56.4	1.30599e+07	467.292		55.6	9.79629e+06	467.292		55.7	6.28493e+06	467.292		57.5	2.88387e+07	467.292		57.2	1.57354e+07	467.293	25.01
P50991	68.99	T-complex protein 1 subunit delta OS=Homo sapiens GN=CCT4 PE=1 SV=4	VIDPATATSVDLR		1356.72	YES	2+	679.37	36.34	43.9	1.99635e+07	679.371		44	1.22933e+07	679.371	33.54	42.4	2.51306e+07	679.371	35.36	42.5	1.09855e+08	679.37	35.62	43.7	2.61005e+07	679.371		42.6	4.27451e+07	679.372	31.6	42.2	3.21669e+07	679.371	37.2	41.8	1.91065e+07	679.371	32.81	45	7.43613e+07	679.37	35.98	43.1	3.59895e+07	679.371
P50991	68.99	T-complex protein 1 subunit delta OS=Homo sapiens GN=CCT4 PE=1 SV=4	DALSDLALHFLNK		1455.77	YES	3+	486.265	24.94	86.8	5.44548e+06	486.264		86.8	3.37696e+06	486.264		86	1.13534e+07	486.265	31.37	86.1	5.36399e+07	486.264	28.82	86.6	6.91153e+06	486.264		86.1	1.3639e+07	486.266	28.44	85.4	9.45312e+06	486.265	25.81	85.6	8.01082e+06	486.265	30.2	86.5	3.40258e+07	486.265	25.7	86.6	1.94894e+07	486.264
P50991	68.99	T-complex protein 1 subunit delta OS=Homo sapiens GN=CCT4 PE=1 SV=4	DALSDLALHFLNK		1455.77	YES	2+	728.893	51.5	86.8	4.82729e+06	728.894	47.91	86.8	2.68001e+06	728.894	63.83	86	1.06365e+07	728.894	35.64	86.1	5.78818e+07	728.894	63.5	86.6	9.65207e+06	728.895	54.79	86.1	2.01087e+07	728.894		85.4	8.37224e+06	728.894		85.6	7.64904e+06	728.894	45.69	86.5	4.38511e+07	728.895	70	86.6	2.34234e+07	728.894	49.18
P50991	68.99	T-complex protein 1 subunit delta OS=Homo sapiens GN=CCT4 PE=1 SV=4	ETLLNSATTSLNSK		1477.76	YES	2+	739.889		41.2	3.47774e+06	739.889		41.4	1.85184e+06	739.889		39.7	3.76636e+06	739.889		39.6	1.2547e+07	739.889		41.2	4.01537e+06	739.889		39.9	5.73443e+06	739.889		39.6	4.10291e+06	739.889		39.2	2.22857e+06	739.89	50.76	42.8	1.88468e+07	739.889		40.4	6.11323e+06	739.889
P50991	68.99	T-complex protein 1 subunit delta OS=Homo sapiens GN=CCT4 PE=1 SV=4	ALIAGGGAPEIELALR		1549.88	YES	2+	775.949		73.2	1.2271e+07	775.949		73.1	7.58317e+06	775.949		71.6	2.72627e+07	775.95	24.14	71.6	1.01079e+08	775.949		73	1.62635e+07	775.951	38.78	71.5	4.3121e+07	775.949		70.6	3.01552e+07	775.949		70.8	1.98074e+07	775.949		72.2	5.83675e+07	775.95	39.39	72.2	4.92827e+07	775.949
O43251	67.44	RNA binding protein fox-1 homolog 2 OS=Homo sapiens GN=RBFOX2 PE=1 SV=3	RLHVSNIPFR		1237.7	YES	3+	413.576		29.7	1.91348e+06	413.576		29.8	1.2654e+06	413.576		27.8	223369	413.576				413.576				413.576				413.576				413.576				413.576		32.9	1.65843e+06	413.576				413.576
O43251	67.44	RNA binding protein fox-1 homolog 2 OS=Homo sapiens GN=RBFOX2 PE=1 SV=3	GFGFVTFENSADADR		1631.72	YES	2+	816.87		63.8	4.33169e+06	816.87		63.9	3.24837e+06	816.87				816.87				816.87				816.87				816.87				816.87				816.87		63.3	3.35406e+06	816.87		63.1	1.86645e+06	816.87
P83731	90.81	60S ribosomal protein L24 OS=Homo sapiens GN=RPL24 PE=1 SV=1	VFQFLNAK		965.533	YES	2+	483.774	24.69	51.2	2.0873e+07	483.774	25.54	51.4	1.38612e+07	483.774	32.61	49.3	2.01289e+07	483.774	31.88	49	7.90918e+07	483.774	28.47	51	2.27157e+07	483.775	37.28	49.2	4.03814e+07	483.775	29.5	48.6	3.98527e+07	483.775	27.84	48.5	2.47998e+07	483.774	24.42	51	5.11848e+07	483.775	32.92	49.8	3.774e+07	483.774
P83731	90.81	60S ribosomal protein L24 OS=Homo sapiens GN=RPL24 PE=1 SV=1	QINWTVLYR		1191.64	YES	2+	596.827	26.73	64.8	1.2875e+07	596.827	27.82	64.8	7.74188e+06	596.828	29.5	63.1	1.81962e+07	596.827		63.2	6.77101e+07	596.827	29.55	64.5	1.39702e+07	596.829	28.5	63.1	3.94924e+07	596.829	29.32	62.3	3.90086e+07	596.827		62.5	2.53453e+07	596.828	28.92	64.1	4.64196e+07	596.828	29.31	64.1	3.73813e+07	596.828	40.21
Q04917	79.81	14-3-3 protein eta OS=Homo sapiens GN=YWHAH PE=1 SV=4	NLLSVAYK		906.517	NO	2+	454.266		42.1	4.85081e+07	454.266		42.2	3.09027e+07	454.266		40.3	5.24416e+07	454.266		40.2	2.66594e+08	454.266		41.9	5.82178e+07	454.266		40.4	2.21486e+08	454.266		40.1	1.4291e+08	454.266		39.7	1.12461e+08	454.266		43.4	1.77021e+08	454.266		40.9	9.70083e+07	454.266
Q04917	79.81	14-3-3 protein eta OS=Homo sapiens GN=YWHAH PE=1 SV=4	NSVVEASEAAYK		1266.61	YES	2+	634.313		22	3.11042e+06	634.313		21.7	2.22984e+06	634.313		21.3	3.87331e+06	634.313				634.313		22.1	3.7752e+06	634.313		21.3	1.97032e+07	634.313		21.2	1.22579e+07	634.313		21.1	1.00128e+07	634.313	28.28	24.5	8.11577e+06	634.313		21.4	1.85631e+07	634.313
Q04917	79.81	14-3-3 protein eta OS=Homo sapiens GN=YWHAH PE=1 SV=4	AVTELNEPLSNEDR		1585.76	YES	2+	793.887	75.32	31.3	4.03019e+06	793.887	60.62	31.4	2.58725e+06	793.889	40.64	29.9	5.40196e+06	793.888	49.56	29.8	1.74845e+07	793.886	70.77	31.2	4.6798e+06	793.887		30.2	7.57931e+06	793.887		30.1	5.83684e+06	793.887		29.5	4.29253e+06	793.888	63.22	35.1	1.88911e+07	793.888	52.5	30.6	1.16483e+07	793.887
P07900	640.01	Heat shock protein HSP 90-alpha OS=Homo sapiens GN=HSP90AA1 PE=1 SV=5	VILHLK		721.485	NO	2+	361.75		20.9	4.66962e+06	361.75		20.9	2.9041e+06	361.75		20.1	4.43392e+06	361.75		19.7	4.30352e+07	361.75		20.9	1.60231e+07	361.75		19.8	1.7479e+07	361.75		19.8	4.6452e+06	361.75		19.8	3.83162e+06	361.75	27.05	21.8	6.60669e+07	361.75		19.7	1.66913e+07	361.75
P07900	640.01	Heat shock protein HSP 90-alpha OS=Homo sapiens GN=HSP90AA1 PE=1 SV=5	VTVITK		659.422	NO	2+	330.718	26.07	11.3	2.88491e+06	330.719		11.3	1.4279e+06	330.719		11.2	2.54192e+06	330.719		11.4	4.40718e+06	330.719		11.5	6.53664e+06	330.719		11.1	2.48529e+06	330.719		11.2	1.02094e+06	330.719		11.2	1.32815e+06	330.719				330.719		11	3.35843e+06	330.719
P07900	640.01	Heat shock protein HSP 90-alpha OS=Homo sapiens GN=HSP90AA1 PE=1 SV=5	LSELLR		729.438	NO	2+	365.726	27.17	25.7	3.23861e+07	365.727	26.6	25.8	1.85804e+07	365.727	24.96	24.8	4.92629e+07	365.727		24.4	2.68597e+08	365.726	26.39	25.8	9.89693e+07	365.728	24.5	24.7	1.0844e+08	365.727	29.44	24.7	5.14404e+07	365.727	28.41	24.5	4.63212e+07	365.727	30.74	28.4	1.74002e+08	365.727		24.8	9.67469e+07	365.727	28.38
P07900	640.01	Heat shock protein HSP 90-alpha OS=Homo sapiens GN=HSP90AA1 PE=1 SV=5	ALLFVPR		814.506	YES	2+	408.261		54	3.40351e+07	408.261		54.1	1.82842e+07	408.261		51.9	3.31201e+07	408.261	26.68	51.7	2.55775e+08	408.26	26.33	53.7	6.33899e+07	408.261	29.06	51.8	8.06464e+07	408.261		51.3	4.99722e+07	408.261		51.2	3.17003e+07	408.261		53.4	1.41668e+08	408.261	25.03	52.4	4.92919e+07	408.261	24.68
P07900	640.01	Heat shock protein HSP 90-alpha OS=Homo sapiens GN=HSP90AA1 PE=1 SV=5	YIDQEELNK		1150.55	NO	2+	576.283	33.58	16.6	4.61014e+07	576.283		16.5	2.47808e+07	576.283	35.73	16.5	1.27828e+08	576.283	29.76	16.5	3.71333e+08	576.282	33.75	16.8	1.29758e+08	576.284	33.19	16.3	2.1983e+08	576.283		16.4	1.22271e+08	576.283	33.2	16.3	1.18238e+08	576.283	33.48	17.7	2.8183e+08	576.283	29.53	16.2	1.9286e+08	576.283
P07900	640.01	Heat shock protein HSP 90-alpha OS=Homo sapiens GN=HSP90AA1 PE=1 SV=5	APFDLFENR		1107.53	YES	2+	554.774	31	60.3	6.67481e+06	554.775		60.4	2.94761e+06	554.776	43.67	58.9	1.30943e+07	554.775	42.51	58.9	4.73791e+07	554.774	36.51	60.2	1.07252e+07	554.776	24.6	59.1	2.68764e+07	554.775		58.4	1.96337e+07	554.776	28.14	58.3	1.42961e+07	554.775	31.03	60.2	3.27483e+07	554.775	27.88	59.8	1.82242e+07	554.775	33.15
P07900	640.01	Heat shock protein HSP 90-alpha OS=Homo sapiens GN=HSP90AA1 PE=1 SV=5	YESLTDPSK		1038.49	NO	2+	520.251	25.34	14.3	1.23855e+07	520.251	34.47	14.4	7.08562e+06	520.25		14.2	2.89222e+07	520.25		14.2	7.6543e+07	520.25		14.6	3.11896e+07	520.25		14	4.61681e+07	520.25		14.1	2.61692e+07	520.25		14	2.66382e+07	520.25		14.9	9.36426e+07	520.25		13.9	3.92853e+07	520.251	26.57
P07900	640.01	Heat shock protein HSP 90-alpha OS=Homo sapiens GN=HSP90AA1 PE=1 SV=5	EDQTEYLEER		1310.56	NO	2+	656.289	35.95	20	1.24231e+07	656.289	28.43	20	8.06372e+06	656.29		19.6	3.28576e+07	656.289	25.29	19.4	8.53707e+07	656.288	37.52	20.1	3.28903e+07	656.291	32.76	19.4	5.80831e+07	656.29	36.23	19.5	3.28914e+07	656.29	25.83	19.4	3.19284e+07	656.29				656.29	35.92	19.4	5.61671e+07	656.29	36.37
P07900	640.01	Heat shock protein HSP 90-alpha OS=Homo sapiens GN=HSP90AA1 PE=1 SV=5	HIYYITGETK		1223.62	NO	2+	612.817		21.6	3.53444e+07	612.817		21.7	2.24744e+07	612.817	30.16	20.8	8.52852e+07	612.817	24.07	20.4	2.67031e+08	612.817		21.6	8.47085e+07	612.817		20.5	1.78634e+08	612.817		20.5	9.7897e+07	612.817		20.5	9.27197e+07	612.817				612.817		20.7	1.19523e+08	612.817
P07900	640.01	Heat shock protein HSP 90-alpha OS=Homo sapiens GN=HSP90AA1 PE=1 SV=5	LGIHEDSQNR		1167.56	YES	3+	390.195		9.2	9.39887e+06	390.195		9.1	3.65877e+06	390.196	25.97	9.1	2.01704e+07	390.196	30.18	9.3	5.21322e+07	390.195	26.84	9.2	1.88841e+07	390.196	26.76	9.2	2.96961e+07	390.195		9.2	2.03221e+07	390.196	25.55	9.2	1.96359e+07	390.195	30.81	9.5	2.0015e+07	390.195		9	1.96425e+07	390.195
P07900	640.01	Heat shock protein HSP 90-alpha OS=Homo sapiens GN=HSP90AA1 PE=1 SV=5	LGIHEDSQNR		1167.56	YES	2+	584.789		9.2	5.6098e+06	584.789				584.789				584.789		9.4	6.07167e+07	584.789		9.3	1.54521e+07	584.789		9.2	3.0486e+07	584.789				584.789				584.789		9.5	3.83752e+07	584.789				584.789
P07900	640.01	Heat shock protein HSP 90-alpha OS=Homo sapiens GN=HSP90AA1 PE=1 SV=5	RAPFDLFENR		1263.64	YES	3+	422.22		53.5	7.50852e+06	422.219	27.32	53.7	4.30522e+06	422.22		51.8	6.83819e+06	422.219	25.68	51.6	4.79703e+07	422.22		53.3	1.39998e+07	422.22		51.7	1.13783e+07	422.22		51.2	7.33675e+06	422.22		51	5.8222e+06	422.22		53.2	2.21128e+07	422.22		52.2	8.35656e+06	422.22
P07900	640.01	Heat shock protein HSP 90-alpha OS=Homo sapiens GN=HSP90AA1 PE=1 SV=5	RAPFDLFENR		1263.64	YES	2+	632.827		53.5	2.02132e+07	632.827		53.7	1.02625e+07	632.827		51.7	3.5708e+07	632.826	28.67	51.5	2.08979e+08	632.827		53.4	3.7778e+07	632.827		51.8	8.43372e+07	632.827		51.2	5.30015e+07	632.827		51	3.72865e+07	632.827		53.1	1.30278e+08	632.827		52.4	5.02461e+07	632.827
P07900	640.01	Heat shock protein HSP 90-alpha OS=Homo sapiens GN=HSP90AA1 PE=1 SV=5	DQVANSAFVER		1234.59	YES	2+	618.304	44.44	22.6	2.73464e+07	618.304	54	22.7	1.74056e+07	618.305	45.41	21.9	6.11684e+07	618.305	41.95	21.7	1.78558e+08	618.304	57.38	22.6	6.25128e+07	618.306	49.09	21.7	1.27383e+08	618.306	55.15	21.8	6.55923e+07	618.305	48.49	21.7	6.54601e+07	618.305				618.305	52.97	21.8	8.52975e+07	618.305	57.15
P07900	640.01	Heat shock protein HSP 90-alpha OS=Homo sapiens GN=HSP90AA1 PE=1 SV=5	EKYIDQEELNK		1407.69	NO	2+	704.852		16.5	1.94911e+06	704.852		16.5	1.08591e+06	704.852		16.5	3.5415e+06	704.852	26.72	16.4	2.33556e+07	704.851	29.97	16.8	5.24627e+06	704.852		16.1	1.07393e+07	704.852		16.2	3.40297e+06	704.852		16.2	2.75711e+06	704.852	29.99	17.7	1.48086e+07	704.853	26.63	16.1	8.72495e+06	704.852	28.54
P07900	640.01	Heat shock protein HSP 90-alpha OS=Homo sapiens GN=HSP90AA1 PE=1 SV=5	HFSVEGQLEFR		1347.66	NO	3+	450.227		45.5	1.69859e+06	450.227				450.227		43.5	1.95531e+07	450.227		43.7	1.26813e+08	450.227		45.3	1.53366e+07	450.227		43.8	4.93123e+07	450.227		43.3	3.0251e+07	450.227		43.1	1.87536e+07	450.226	25.57	45.9	4.06938e+07	450.227		44.4	2.50818e+07	450.227
P07900	640.01	Heat shock protein HSP 90-alpha OS=Homo sapiens GN=HSP90AA1 PE=1 SV=5	HFSVEGQLEFR		1347.66	NO	2+	674.837		45.6	3.02111e+06	674.837		45.6	250143	674.837	42.71	43.6	4.34787e+07	674.837	36.07	43.6	3.39659e+08	674.836	44.9	45.3	2.32113e+07	674.837	32.63	43.8	1.58375e+08	674.837	33.65	43.5	8.73223e+07	674.837	41.51	43	5.56526e+07	674.837	29.18	45.9	1.45169e+08	674.837	41.64	44.4	6.36783e+07	674.837
P07900	640.01	Heat shock protein HSP 90-alpha OS=Homo sapiens GN=HSP90AA1 PE=1 SV=5	IRYESLTDPSK		1307.67	NO	3+	436.898				436.898				436.898				436.898				436.898				436.898				436.898				436.898				436.898	25.9	23.8	1.33925e+07	436.898				436.898
P07900	640.01	Heat shock protein HSP 90-alpha OS=Homo sapiens GN=HSP90AA1 PE=1 SV=5	IRYESLTDPSK		1307.67	NO	2+	654.844				654.844				654.844				654.844				654.844				654.844				654.844				654.844				654.844	31.84	23.8	2.04118e+07	654.844				654.844
P07900	640.01	Heat shock protein HSP 90-alpha OS=Homo sapiens GN=HSP90AA1 PE=1 SV=5	ADLINNLGTIAK		1241.7	NO	2+	621.857	36.17	55	1.26758e+08	621.856	29.85	55.1	7.14724e+07	621.858	55.56	53.4	2.91187e+08	621.857	47.87	53.6	1.05417e+09	621.856	50.6	54.9	2.41025e+08	621.858	44.96	53.7	5.71441e+08	621.857	56.26	53.1	4.03442e+08	621.857	46.35	52.9	2.97341e+08	621.857	49.71	55	6.62517e+08	621.857	52.78	54.3	4.19957e+08	621.857	48.95
P07900	640.01	Heat shock protein HSP 90-alpha OS=Homo sapiens GN=HSP90AA1 PE=1 SV=5	ELISNSSDALDK		1290.63	NO	2+	646.323	70.27	25.5	1.66395e+07	646.322	50.24	25.6	1.25653e+07	646.324	47.92	24.6	3.97044e+07	646.323		24.5	1.15532e+08	646.322	54.84	25.5	4.12128e+07	646.323		24.8	7.86894e+07	646.323		24.7	4.23483e+07	646.323		24.4	4.05534e+07	646.323	31.84	29.4	1.30031e+08	646.323		24.9	4.90219e+07	646.323	56.88
P07900	640.01	Heat shock protein HSP 90-alpha OS=Homo sapiens GN=HSP90AA1 PE=1 SV=5	EGLELPEDEEEK		1415.63	NO	2+	708.822		34.3	4.5849e+06	708.822		34.3	2.96464e+06	708.822		32.8	9.53003e+06	708.822		32.8	3.19165e+07	708.822		34.1	9.75036e+06	708.822		33.1	1.72401e+07	708.822		32.9	1.19003e+07	708.822		32.4	9.05039e+06	708.822		37.4	3.86585e+07	708.822		33.6	1.52591e+07	708.822
P07900	640.01	Heat shock protein HSP 90-alpha OS=Homo sapiens GN=HSP90AA1 PE=1 SV=5	ELHINLIPNKQDR		1588.87	YES	2+	795.443		38.2	4.25986e+06	795.443		38.4	1.60905e+06	795.443		36.2	1.42307e+07	795.443		35.5	1.78418e+08	795.443		37.8	1.74009e+07	795.443		35.9	4.38859e+07	795.443		35.6	1.37189e+07	795.443		35.1	1.74641e+07	795.443		39.6	1.64186e+08	795.443		36.4	3.71557e+07	795.443
P07900	640.01	Heat shock protein HSP 90-alpha OS=Homo sapiens GN=HSP90AA1 PE=1 SV=5	SLTNDWEDHLAVK		1526.74	NO	2+	764.376		47.9	2.56895e+07	764.376		48.1	1.44139e+07	764.378	41.1	46.1	5.23242e+07	764.376		46	3.08607e+08	764.375	61.25	47.8	6.17818e+07	764.378	39.3	46.1	9.72355e+07	764.378	48.43	45.7	6.62776e+07	764.376		45.4	4.75777e+07	764.376		47.9	2.6878e+08	764.377	58.78	46.7	9.1416e+07	764.377	50.73
P07900	640.01	Heat shock protein HSP 90-alpha OS=Homo sapiens GN=HSP90AA1 PE=1 SV=5	GVVDSEDLPLNISR		1512.78	NO	3+	505.268		56.2	5.23076e+06	505.268		56.2	2.50471e+06	505.268		54.9	1.74906e+07	505.268		55.2	5.75992e+07	505.266	24.32	56.1	9.00167e+06	505.268		55.2	2.6678e+07	505.268		54.6	2.29673e+07	505.268		54.4	1.97785e+07	505.268		56.3	2.09865e+07	505.268		55.9	2.23264e+07	505.267	36.26
P07900	640.01	Heat shock protein HSP 90-alpha OS=Homo sapiens GN=HSP90AA1 PE=1 SV=5	GVVDSEDLPLNISR		1512.78	NO	2+	757.397	67.98	56.2	1.92203e+08	757.396	71.26	56.3	1.04971e+08	757.398	71.02	54.8	4.04637e+08	757.398	59.15	55	1.37804e+09	757.396	67.61	56.2	3.27682e+08	757.398	75.87	55.1	8.35221e+08	757.4	70.38	54.6	5.946e+08	757.397		54.4	4.37258e+08	757.397	54.34	56.3	9.19984e+08	757.398	65.39	55.8	6.05371e+08	757.398	74.3
P07900	640.01	Heat shock protein HSP 90-alpha OS=Homo sapiens GN=HSP90AA1 PE=1 SV=5	YESLTDPSKLDSGK		1538.75	NO	2+	770.381	40.49	24.5	1.56589e+07	770.382	53.49	24.6	9.31467e+06	770.383	46.21	23.8	2.88834e+07	770.381	41.27	23.6	1.70334e+08	770.38	36.05	24.6	4.45241e+07	770.383	36	23.9	7.1816e+07	770.383	38	23.9	3.42872e+07	770.382	44.37	23.5	3.09174e+07	770.382	49.4	28.5	1.09923e+08	770.383	37.55	23.9	4.35748e+07	770.382	46.02
P07900	640.01	Heat shock protein HSP 90-alpha OS=Homo sapiens GN=HSP90AA1 PE=1 SV=5	ELISNSSDALDKIR		1559.82	YES	2+	780.916	48.81	40.3	1.03e+07	780.916	68.37	40.5	5.2649e+06	780.917	60.14	38.6	1.48174e+07	780.916	93.12	38.6	1.10035e+08	780.915	66.69	40.2	2.23343e+07	780.918	65.47	38.9	5.09723e+07	780.917	60.64	38.6	2.54454e+07	780.917	48.74	38	1.75463e+07	780.916	51.13	41.8	3.98894e+07	780.916	55.9	39.5	1.9629e+07	780.916	53.35
P07900	640.01	Heat shock protein HSP 90-alpha OS=Homo sapiens GN=HSP90AA1 PE=1 SV=5	EGLELPEDEEEKKK		1671.82	NO	2+	836.919		20.2	1.18417e+06	836.919		20.4	800629	836.919				836.919				836.919		20.3	4.75778e+06	836.919				836.919				836.919				836.919	29.22	21.6	2.01214e+07	836.919		19.3	4.8265e+06	836.919
P07900	640.01	Heat shock protein HSP 90-alpha OS=Homo sapiens GN=HSP90AA1 PE=1 SV=5	HLEINPDHSIIETLR		1785.94	YES	3+	596.319		51.3	4.7085e+07	596.319		51.5	2.47276e+07	596.319		49.3	1.22668e+08	596.319		49	4.50524e+08	596.319	43.41	51.1	8.88755e+07	596.319		49.4	2.96204e+08	596.319		48.9	2.01049e+08	596.321	25.24	48.6	1.45005e+08	596.319		50.5	2.65068e+08	596.321	34.43	49.9	1.6817e+08	596.319
P07900	640.01	Heat shock protein HSP 90-alpha OS=Homo sapiens GN=HSP90AA1 PE=1 SV=5	HLEINPDHSIIETLR		1785.94	YES	2+	893.976		51.3	3.42587e+06	893.976		51.5	1.51107e+06	893.978	38.17	49.3	4.62904e+06	893.977	57.35	49	8.93388e+07	893.977	47.42	51.1	8.56348e+06	893.978	45.81	49.4	2.13311e+07	893.979	42.08	48.9	9.25016e+06	893.976		48.7	5.49503e+06	893.978	53.84	50.5	4.84583e+07	893.977	31.81	50	6.98957e+06	893.976
P07900	640.01	Heat shock protein HSP 90-alpha OS=Homo sapiens GN=HSP90AA1 PE=1 SV=5	NPDDITNEEYGEFYK		1832.77	YES	2+	917.396	63.23	45.9	5.3992e+07	917.395	86.47	46	3.28877e+07	917.397	53.87	44.4	1.31168e+08	917.396	61.37	44.6	3.28124e+08	917.395	52.21	45.8	9.39866e+07	917.397	74.52	44.7	2.11269e+08	917.396	77.72	44.4	1.59678e+08	917.397	60.6	44	1.33255e+08	917.396	78.08	46.8	2.10677e+08	917.397	64.55	45.2	1.30019e+08	917.396	52.79
P07900	640.01	Heat shock protein HSP 90-alpha OS=Homo sapiens GN=HSP90AA1 PE=1 SV=5	HSQFIGYPITLFVEK		1777.94	NO	3+	593.655		80.5	1.83787e+07	593.655		80.6	1.15693e+07	593.655	34.28	78.9	5.63621e+07	593.655		79	2.1684e+08	593.655		80.3	3.70336e+07	593.655		78.9	1.14809e+08	593.655		78	6.8643e+07	593.655		78.2	6.20551e+07	593.655		79.4	1.32198e+08	593.655	25.44	79.9	7.09254e+07	593.655	29.3
P07900	640.01	Heat shock protein HSP 90-alpha OS=Homo sapiens GN=HSP90AA1 PE=1 SV=5	HSQFIGYPITLFVEK		1777.94	NO	2+	889.978	32.56	80.6	6.03521e+06	889.978	47.83	80.6	4.12718e+06	889.98	47.11	78.9	1.36594e+07	889.98	48.96	79	1.1153e+08	889.979	35.09	80.3	1.37101e+07	889.981	31.55	79	3.28493e+07	889.979		78.2	1.44309e+07	889.979		78.3	1.38075e+07	889.98	53.61	79.4	9.45751e+07	889.98	27.76	79.9	2.14213e+07	889.98	30.23
P07900	640.01	Heat shock protein HSP 90-alpha OS=Homo sapiens GN=HSP90AA1 PE=1 SV=5	KHLEINPDHSIIETLR		1914.03	YES	4+	479.516		42.5	1.81903e+07	479.516		42.7	1.00075e+07	479.516	51.46	40.4	5.52415e+07	479.516	26.11	40.2	1.92622e+08	479.516		42.2	4.20261e+07	479.516		40.5	1.04084e+08	479.516		40.2	7.60866e+07	479.516		39.8	5.92126e+07	479.516		42.8	8.28268e+07	479.516		41.1	6.17824e+07	479.516
P07900	640.01	Heat shock protein HSP 90-alpha OS=Homo sapiens GN=HSP90AA1 PE=1 SV=5	KHLEINPDHSIIETLR		1914.03	YES	3+	639.018				639.018				639.018		40.4	6.25779e+06	639.018		40.2	6.17412e+07	639.018		42.2	7.29301e+06	639.018		40.5	2.83729e+07	639.018		40.2	1.85174e+07	639.018		39.8	6.91316e+06	639.018		42.9	3.44105e+07	639.019	28.85	41.1	1.36018e+07	639.018
P07900	640.01	Heat shock protein HSP 90-alpha OS=Homo sapiens GN=HSP90AA1 PE=1 SV=5	KHLEINPDHSIIETLR		1914.03	YES	2+	958.025				958.025				958.025		40.4	412216	958.025	50.99	40.2	1.95178e+07	958.025		42.2	1.65528e+06	958.025		40.5	2.93724e+06	958.025				958.025		39.7	991931	958.025		42.8	9.95063e+06	958.025				958.025
P07900	640.01	Heat shock protein HSP 90-alpha OS=Homo sapiens GN=HSP90AA1 PE=1 SV=5	VILHLKEDQTEYLEER		2014.04	NO	3+	672.353	49.19	41	3.30321e+07	672.354	43.14	41.2	1.59014e+07	672.354	34.86	39.2	8.55851e+07	672.354	40.08	39.1	4.49166e+08	672.353	43.09	40.9	1.02011e+08	672.353		39.4	2.79165e+08	672.355	44.59	39.1	1.8721e+08	672.355	28.04	38.5	9.84935e+07	672.355	32.46	42	2.61925e+08	672.354	37.24	39.9	1.90635e+08	672.354	44.95
P07900	640.01	Heat shock protein HSP 90-alpha OS=Homo sapiens GN=HSP90AA1 PE=1 SV=5	VILHLKEDQTEYLEER		2014.04	NO	2+	1008.03	49.26	41	3.87306e+06	1008.03	37.97	41.1	1.52441e+06	1008.03		39.2	2.04829e+06	1008.03	53.06	39.1	7.43843e+07	1008.03	50	40.9	1.22854e+07	1008.03	51.87	39.4	2.22043e+07	1008.03	50.32	39.1	8.44079e+06	1008.03		38.5	2.90424e+06	1008.03	58.83	42	5.33137e+07	1008.03	46.88	39.9	1.23893e+07	1008.03
P07900	640.01	Heat shock protein HSP 90-alpha OS=Homo sapiens GN=HSP90AA1 PE=1 SV=5	IRYESLTDPSKLDSGK		1807.93	NO	4+	452.99		30.7	3.20501e+06	452.99		30.8	1.92745e+06	452.99		29.2	9.53754e+06	452.99		28.9	3.02256e+07	452.99		30.6	8.92433e+06	452.991	37.2	29.4	1.39249e+07	452.99		29.1	1.10199e+07	452.99		28.7	9.08007e+06	452.99				452.99		29.8	1.00292e+07	452.991	30.27
P07900	640.01	Heat shock protein HSP 90-alpha OS=Homo sapiens GN=HSP90AA1 PE=1 SV=5	IRYESLTDPSKLDSGK		1807.93	NO	3+	603.652		30.7	4.75012e+06	603.652		30.9	2.25473e+06	603.652		29.2	8.68715e+06	603.652		28.9	4.31082e+07	603.652		30.6	1.30982e+07	603.652		29.4	2.33537e+07	603.652		29.1	1.72118e+07	603.652		28.8	8.82076e+06	603.652		34.4	2.09872e+07	603.652		29.8	1.44045e+07	603.652
P07900	640.01	Heat shock protein HSP 90-alpha OS=Homo sapiens GN=HSP90AA1 PE=1 SV=5	HSQFIGYPITLFVEKER		2063.08	YES	4+	516.779		72.8	949200	516.779		73	463720	516.779		70.9	4.46575e+06	516.779		70.7	2.05694e+07	516.779		72.5	3.24864e+06	516.779		70.3	8.12234e+06	516.779		69.6	4.68667e+06	516.779		69.9	5.09528e+06	516.779		71.3	1.32246e+06	516.779		71.5	4.6557e+06	516.779
P07900	640.01	Heat shock protein HSP 90-alpha OS=Homo sapiens GN=HSP90AA1 PE=1 SV=5	HSQFIGYPITLFVEKER		2063.08	YES	3+	688.702	25.03	72.9	4.64758e+06	688.702	31.98	73	2.33018e+06	688.703	63.29	70.9	1.47615e+07	688.702	43.03	70.7	7.77033e+07	688.701	76.78	72.5	1.17702e+07	688.703	42.82	70.4	4.42707e+07	688.704	58.71	69.6	2.11236e+07	688.705	44.09	69.8	1.7428e+07	688.702		71.4	4.83845e+06	688.704	46	71.5	1.72628e+07	688.703	54.79
P07900	640.01	Heat shock protein HSP 90-alpha OS=Homo sapiens GN=HSP90AA1 PE=1 SV=5	LDSGKELHINLIPNKQDR		2089.13	YES	4+	523.289		37.8	3.87109e+06	523.289		38	1.13616e+06	523.291	24.07	35.7	7.08289e+06	523.289	25.6	35.4	2.72615e+07	523.289		37.5	7.25953e+06	523.289		35.8	1.92181e+07	523.289		35.5	1.2312e+07	523.289		35	8.54705e+06	523.289		39.4	2.38905e+06	523.289	30.08	36.3	1.20258e+07	523.289
P07900	640.01	Heat shock protein HSP 90-alpha OS=Homo sapiens GN=HSP90AA1 PE=1 SV=5	HNDDEQYAWESSAGGSFTVR		2254.95	NO	3+	752.66		47.2	1.63273e+07	752.66		47.5	9.52863e+06	752.659	30.07	45.5	9.09222e+07	752.659	29.41	45.6	1.87662e+08	752.658	26.91	47.2	4.58327e+07	752.659	32.37	45.6	1.31407e+08	752.659	29.77	45.2	1.01778e+08	752.659	27.99	44.9	9.0258e+07	752.66		47.4	1.54231e+08	752.659	32.98	46.2	1.28756e+08	752.659	30.8
P07900	640.01	Heat shock protein HSP 90-alpha OS=Homo sapiens GN=HSP90AA1 PE=1 SV=5	HNDDEQYAWESSAGGSFTVR		2254.95	NO	2+	1128.49		47.2	1.72108e+06	1128.49		47.5	389579	1128.49	93.27	45.6	9.67878e+06	1128.48	109.31	45.5	6.6909e+07	1128.49		47.1	5.55224e+06	1128.49	101.89	45.6	2.22117e+07	1128.49		45.2	1.02105e+07	1128.49	86.89	44.9	1.10249e+07	1128.49	92.42	47.5	6.59634e+07	1128.49		46.2	1.30032e+07	1128.49
P07900	640.01	Heat shock protein HSP 90-alpha OS=Homo sapiens GN=HSP90AA1 PE=1 SV=5	DLVILLYETALLSSGFSLEDPQTHANR		3001.54	YES	4+	751.395				751.395				751.395		102.3	247902	751.395				751.395				751.394	62.6	102.4	2.01269e+06	751.395	65.66	101.9	1.78112e+06	751.396	39.39	101.9	1.25643e+06	751.395		102.2	913854	751.395		102.5	778265	751.395
P07900	640.01	Heat shock protein HSP 90-alpha OS=Homo sapiens GN=HSP90AA1 PE=1 SV=5	DLVILLYETALLSSGFSLEDPQTHANR		3001.54	YES	3+	1001.52				1001.52				1001.52	102.86	101.9	2.43716e+06	1001.52				1001.52				1001.52	107.41	102.3	7.41781e+06	1001.52	123.14	102	3.97162e+06	1001.52	93.72	101.8	4.68869e+06	1001.52				1001.52	110.33	102.5	2.86158e+06	1001.52
Q15286	43.94	Ras-related protein Rab-35 OS=Homo sapiens GN=RAB35 PE=1 SV=1	LQIWDTAGQER		1315.65	NO	2+	658.833	43.94	42.5	6.57313e+06	658.834		42.7	4.44672e+06	658.834		40.8	1.71161e+07	658.834		40.9	5.74333e+07	658.834		42.4	1.19666e+07	658.834		41.2	1.79061e+07	658.834		40.9	1.09811e+07	658.834		40.5	1.06239e+07	658.834		43.8	1.96053e+07	658.834	28.94	41.6	9.04759e+06	658.834	54.92
Q92896	76.9	Golgi apparatus protein 1 OS=Homo sapiens GN=GLG1 PE=1 SV=2	LLELQYFISR		1280.71	YES	2+	641.365				641.365				641.365		79.2	1.50414e+06	641.365		79.3	6.4824e+06	641.365		80.5	474292	641.365		79.2	4.65297e+06	641.365		78.4	4.47854e+06	641.365		78.5	3.1429e+06	641.365		79.9	3.64733e+06	641.365	43.8	80.2	5.40401e+06	641.365
Q92896	76.9	Golgi apparatus protein 1 OS=Homo sapiens GN=GLG1 PE=1 SV=2	IIIQESALDYR		1319.71	YES	2+	660.863				660.863				660.863		47.4	2.76668e+06	660.863		47.4	8.59415e+06	660.863		48.8	1.6206e+06	660.863		47.5	8.57771e+06	660.863		47.1	9.77579e+06	660.863		46.7	6.64639e+06	660.863		49.3	1.412e+07	660.863	50.6	48.1	1.42495e+07	660.863
P99999	42.57	Cytochrome c OS=Homo sapiens GN=CYCS PE=1 SV=2	TGPNLHGLFGR		1167.61	YES	3+	390.213		44.8	3.60842e+06	390.213		45	1.92492e+06	390.213		42.9	2.71061e+06	390.213		42.8	1.05643e+07	390.213		44.6	3.85339e+06	390.213	35.53	43	1.28395e+07	390.213		42.7	7.67807e+06	390.213		42.4	6.88217e+06	390.213		45.4	4.30166e+06	390.213		43.7	1.32116e+06	390.213
P99999	42.57	Cytochrome c OS=Homo sapiens GN=CYCS PE=1 SV=2	TGQAPGYSYTAANK		1427.67	YES	2+	714.843		14.6	1.04082e+06	714.843				714.843		14.4	1.87033e+06	714.843		14.4	3.15435e+06	714.843		14.9	489806	714.843	24.54	14.1	8.23017e+06	714.843		14.3	4.75296e+06	714.843		14.1	5.35917e+06	714.843				714.843				714.843
Q13620	44.24	Cullin-4B OS=Homo sapiens GN=CUL4B PE=1 SV=4	TIDGILLLIER		1254.75	NO	2+	628.387				628.387				628.387				628.387	65.2	89.4	5.27226e+06	628.387		89.9	409747	628.386	47.34	89.4	6.8847e+06	628.386	38.91	88.8	3.37557e+06	628.387				628.387				628.387	52.01	89.7	1.68088e+06	628.387
P0CG39	126.88	POTE ankyrin domain family member J OS=Homo sapiens GN=POTEJ PE=3 SV=1	LDLAGR		643.365	NO	2+	322.69	41.24	15.4	4.83854e+07	322.69	41.11	15.4	2.63939e+07	322.691	40.85	15.1	7.61351e+07	322.69	41.16	15	4.72473e+08	322.69	38.18	15.4	1.70144e+08	322.691	41.17	14.7	4.52262e+08	322.691	38.35	14.8	3.11859e+08	322.691	38.5	14.8	2.2939e+08	322.69	33.45	15.7	2.72423e+08	322.69		14.7	2.12646e+08	322.69	38.39
P0CG39	126.88	POTE ankyrin domain family member J OS=Homo sapiens GN=POTEJ PE=3 SV=1	AGFAGDDAPR		975.441	NO	2+	488.727	53.55	13.2	8.81006e+07	488.727	51.63	13.2	5.29388e+07	488.728	26.39	13.1	3.13049e+08	488.728	34.03	13.1	9.66209e+08	488.728		13.4	2.8917e+08	488.728	34.15	12.7	1.5465e+09	488.729	47.97	12.9	1.30922e+09	488.728	52.62	12.9	9.97037e+08	488.728	41.47	13.6	5.62427e+08	488.729	36.92	12.6	5.43182e+08	488.728	69.99
P0CG39	126.88	POTE ankyrin domain family member J OS=Homo sapiens GN=POTEJ PE=3 SV=1	IWHHTFYNELR		1514.74	NO	3+	505.921		33.3	8.81755e+07	505.921		33.5	4.72931e+07	505.922	46.96	30.9	2.39958e+08	505.921	37.97	30.5	9.09082e+08	505.921		32.7	2.98367e+08	505.922	42.63	31	1.03308e+09	505.922	38.05	30.7	1.05848e+09	505.921	44.66	30.3	5.78708e+08	505.921	34.17	35.7	7.58072e+08	505.922	44.9	31.5	6.91928e+08	505.921
P0CG39	126.88	POTE ankyrin domain family member J OS=Homo sapiens GN=POTEJ PE=3 SV=1	IWHHTFYNELR		1514.74	NO	2+	758.378	33.49	33.3	1.47362e+07	758.378		33.5	7.30862e+06	758.38	37.96	30.8	2.62573e+07	758.379	36.67	30.4	2.85586e+08	758.379	29.56	32.6	4.94544e+07	758.38	33.37	30.9	1.9345e+08	758.38	33.7	30.8	1.22238e+08	758.38	51.12	30.3	7.13525e+07	758.379	47.35	35.7	2.95374e+08	758.379	31.05	31.5	9.75532e+07	758.38	32.71
P0CG39	126.88	POTE ankyrin domain family member J OS=Homo sapiens GN=POTEJ PE=3 SV=1	QEYDESGPSIVHR		1515.7	NO	3+	506.239		18.4	6.23566e+07	506.239	25.5	18.4	3.67694e+07	506.239		17.9	2.51041e+08	506.239		17.8	7.36845e+08	506.239		18.4	2.33612e+08	506.239		17.7	1.07793e+09	506.239		17.8	9.42685e+08	506.239		17.7	7.25558e+08	506.239		19.9	4.98048e+08	506.239		17.6	4.81657e+08	506.239
P0CG39	126.88	POTE ankyrin domain family member J OS=Homo sapiens GN=POTEJ PE=3 SV=1	QEYDESGPSIVHR		1515.7	NO	2+	758.856	38.36	18.3	1.40739e+07	758.855	25.2	18.4	8.5511e+06	758.857	40.33	18	2.75296e+07	758.856	41.34	17.8	2.89837e+08	758.855	35.16	18.4	5.6424e+07	758.857	31.64	17.7	3.22277e+08	758.855		17.8	1.08097e+08	758.857	28.95	17.7	8.22366e+07	758.856	28.8	19.9	2.21465e+08	758.857	32.73	17.6	1.1295e+08	758.856	29.16
P0CG39	126.88	POTE ankyrin domain family member J OS=Homo sapiens GN=POTEJ PE=3 SV=1	QEYDESGPSIVHRK		1643.79	NO	3+	548.938		13.1	2.68255e+06	548.938		13.1	1.52328e+06	548.938		12.8	1.04596e+07	548.938		12.8	4.38773e+07	548.938		13.3	1.19003e+07	548.938		12.5	8.02964e+07	548.938		12.6	5.69329e+07	548.938		12.6	3.90856e+07	548.938		13.5	7.10853e+06	548.938		12.4	2.32978e+07	548.938
P0CG39	126.88	POTE ankyrin domain family member J OS=Homo sapiens GN=POTEJ PE=3 SV=1	QEYDESGPSIVHRK		1643.79	NO	2+	822.904		13.1	601098	822.904		13.1	351830	822.904		12.8	552974	822.904	49.02	12.8	2.01408e+07	822.904		13.2	3.77164e+06	822.904	51.14	12.5	2.61235e+07	822.905	26.61	12.6	5.4358e+06	822.904		12.6	3.39036e+06	822.904		13.5	5.32469e+06	822.904		12.4	6.19377e+06	822.904
Q9NR22	40.99	Protein arginine N-methyltransferase 8 OS=Homo sapiens GN=PRMT8 PE=1 SV=2	GKVEEVELPVEK		1354.73	NO	2+	678.374	36.05	31.2	4.41729e+06	678.374	28.31	31.3	3.12081e+06	678.374		29.5	2.00961e+06	678.374		29.2	1.15335e+07	678.374		31	3.02764e+06	678.374		29.6	3.86524e+06	678.374		29.4	2.59022e+06	678.374		28.9	1.46387e+06	678.375	47.22	34.5	4.00151e+07	678.374		30	1.41895e+07	678.374
P40926	169.11	Malate dehydrogenase, mitochondrial OS=Homo sapiens GN=MDH2 PE=1 SV=3	ANTFVAELK		991.534	YES	2+	496.774		38	4.9687e+06	496.774		38.1	3.04301e+06	496.774		36.1	7.27242e+06	496.774	27.89	35.9	3.7123e+07	496.774		37.8	4.70978e+06	496.774		36.3	1.18823e+07	496.774		36.1	6.40268e+06	496.774		35.6	6.08899e+06	496.774	26.76	39.9	8.50041e+06	496.774		36.6	1.82392e+06	496.774	24.98
P40926	169.11	Malate dehydrogenase, mitochondrial OS=Homo sapiens GN=MDH2 PE=1 SV=3	IQEAGTEVVK		1072.58	YES	2+	537.296		13.5	5.36898e+06	537.296		13.6	3.27452e+06	537.296		13.4	9.49004e+06	537.296		13.4	3.43237e+07	537.296		13.7	5.64901e+06	537.296		13.1	1.43289e+07	537.296		13.3	6.4088e+06	537.296		13.2	7.10126e+06	537.296		14.1	8.89573e+06	537.296		13	3.02457e+06	537.296
P40926	169.11	Malate dehydrogenase, mitochondrial OS=Homo sapiens GN=MDH2 PE=1 SV=3	IFGVTTLDIVR		1232.71	YES	2+	617.364	38.47	74.4	8.83595e+06	617.364	32.56	74.4	4.2883e+06	617.364	33.27	72.7	2.18133e+07	617.365	41.73	72.7	1.05105e+08	617.364	34.21	74.2	7.68686e+06	617.365	33.73	72.6	3.77832e+07	617.365		71.8	2.22329e+07	617.365	31.11	71.9	1.80088e+07	617.365		73.7	2.26747e+07	617.365	25.65	73.7	5.63051e+06	617.365	36.23
P40926	169.11	Malate dehydrogenase, mitochondrial OS=Homo sapiens GN=MDH2 PE=1 SV=3	VDFPQDQLTALTGR		1559.79	YES	2+	780.907		63.7	1.13693e+07	780.907		63.8	5.67415e+06	780.907		62.6	1.94554e+07	780.907		62.6	8.44466e+07	780.907		63.7	6.43656e+06	780.907		62.7	2.57115e+07	780.907		62	1.55677e+07	780.907		62.1	1.36853e+07	780.907		63.8	2.19234e+07	780.907		63.6	2.68679e+06	780.906	26.04
P40926	169.11	Malate dehydrogenase, mitochondrial OS=Homo sapiens GN=MDH2 PE=1 SV=3	VAVLGASGGIGQPLSLLLK		1792.08	YES	3+	598.369				598.369				598.369				598.369	44.1	89.7	1.54286e+07	598.369		90.1	660807	598.369				598.369	26.27	89.2	2.12618e+06	598.37	43.43	89.3	2.55379e+06	598.369				598.369				598.369	36.67
P40926	169.11	Malate dehydrogenase, mitochondrial OS=Homo sapiens GN=MDH2 PE=1 SV=3	VAVLGASGGIGQPLSLLLK		1792.08	YES	2+	897.049	73.94	90.4	7.62517e+06	897.049	74.93	90.3	4.44092e+06	897.051	87.78	89.5	2.66829e+07	897.05	93.48	89.8	1.09015e+08	897.05	76	90.1	8.1158e+06	897.052	58.79	89.8	5.24158e+07	897.052	64.03	89.2	1.97518e+07	897.051	87.46	89.3	2.54413e+07	897.05	64.25	90.1	2.06068e+07	897.051	49.02	90.1	6.23624e+06	897.051	60.7
P40926	169.11	Malate dehydrogenase, mitochondrial OS=Homo sapiens GN=MDH2 PE=1 SV=3	LTLYDIAHTPGVAADLSHIETK		2364.23	YES	3+	789.085	42.32	73.5	7.74782e+06	789.086	60.26	73.4	4.10371e+06	789.087	60.1	72.2	1.13153e+07	789.085	60.39	72.1	8.79921e+07	789.085	63.6	73.3	8.02792e+06	789.086		72	2.8679e+07	789.086		71.1	1.46326e+07	789.086		71.4	9.8416e+06	789.086		72.8	2.45128e+07	789.086				789.087	40.28
Q99798	45.98	Aconitate hydratase, mitochondrial OS=Homo sapiens GN=ACO2 PE=1 SV=2	SQFTITPGSEQIR		1462.74	YES	2+	732.38		40.9	1.60252e+06	732.38		40.9	871829	732.38		39.1	2.56859e+06	732.38		39.1	1.05906e+07	732.38		40.6	1.06051e+06	732.38		39.5	4.51938e+06	732.38		39.1	2.79079e+06	732.38		38.6	2.17089e+06	732.38		42.3	2.36049e+06	732.38				732.38
Q99798	45.98	Aconitate hydratase, mitochondrial OS=Homo sapiens GN=ACO2 PE=1 SV=2	NAVTQEFGPVPDTAR		1600.78	YES	2+	801.4		41.7	1.65013e+06	801.4		41.8	617644	801.4		40.1	3.0317e+06	801.4		40.1	1.16044e+07	801.4		41.6	1.91253e+06	801.4		40.4	4.96725e+06	801.4		40.2	3.92106e+06	801.4		39.7	2.06223e+06	801.4				801.4				801.4
Q99798	45.98	Aconitate hydratase, mitochondrial OS=Homo sapiens GN=ACO2 PE=1 SV=2	WVVIGDENYGEGSSR		1666.76	YES	2+	834.388				834.388				834.388		46.5	1.81539e+06	834.388		46.4	7.2711e+06	834.388		48.1	873216	834.388		46.6	863045	834.388				834.388		45.8	1.12526e+06	834.388				834.388				834.388
Q9Y6N5	46.39	Sulfide:quinone oxidoreductase, mitochondrial OS=Homo sapiens GN=SQRDL PE=1 SV=1	TAAAVAAQSGILDR		1342.72	YES	2+	672.368				672.368				672.368		32.9	2.70301e+06	672.368	46.39	32.8	1.15952e+07	672.368		34.2	2.93375e+06	672.368		33.2	4.19522e+06	672.368		32.9	2.00629e+06	672.368				672.368		37.3	9.00934e+06	672.368		33.6	1.85273e+06	672.368
P30101	290.07	Protein disulfide-isomerase A3 OS=Homo sapiens GN=PDIA3 PE=1 SV=4	LNFAVASR		876.482	YES	2+	439.248		31.5	1.67488e+06	439.248		31.5	1.21792e+06	439.249	29.71	30	8.97406e+06	439.248		29.7	5.46845e+07	439.248	40.84	31.4	1.082e+07	439.249	44.81	30	3.31465e+07	439.248		29.8	1.88228e+07	439.248		29.5	1.24577e+07	439.249	26.62	34.6	1.06108e+07	439.248		30.5	3.933e+06	439.249	42.44
P30101	290.07	Protein disulfide-isomerase A3 OS=Homo sapiens GN=PDIA3 PE=1 SV=4	YGVSGYPTLK		1083.56	YES	2+	542.788				542.788				542.788		34.1	1.93674e+07	542.788		34	8.11514e+07	542.788		35.7	1.49922e+07	542.788		34.3	5.36342e+07	542.788		34.1	3.45168e+07	542.788	28.81	33.7	2.67398e+07	542.788		38.4	1.16845e+07	542.788				542.788
P30101	290.07	Protein disulfide-isomerase A3 OS=Homo sapiens GN=PDIA3 PE=1 SV=4	LSKDPNIVIAK		1196.71	YES	3+	399.912		22.4	3.20344e+06	399.912		22.4	1.61483e+06	399.912	32.9	21.4	1.50569e+07	399.912	41.78	21.1	6.81971e+07	399.912		22.3	1.86188e+07	399.912		21.2	3.89948e+07	399.912	36.94	21.2	1.96821e+07	399.912	39.02	21.2	1.93704e+07	399.912				399.912		21.4	3.51385e+06	399.912	43.24
P30101	290.07	Protein disulfide-isomerase A3 OS=Homo sapiens GN=PDIA3 PE=1 SV=4	LSKDPNIVIAK		1196.71	YES	2+	599.365		22.3	946481	599.365		22.4	372659	599.365		21.4	3.4486e+06	599.364	36.16	21.1	3.7636e+07	599.364	34.66	22.3	6.50251e+06	599.365	50.12	21.2	1.85238e+07	599.365		21.2	4.39799e+06	599.364	25.28	21.2	4.92827e+06	599.365				599.365		21.4	1.30657e+06	599.365
P30101	290.07	Protein disulfide-isomerase A3 OS=Homo sapiens GN=PDIA3 PE=1 SV=4	TADGIVSHLKK		1167.66	YES	2+	584.838		15.2	389699	584.838				584.838		14.9	766650	584.838	43	14.8	2.10454e+07	584.838		15.3	3.03179e+06	584.839	42.23	14.5	9.56754e+06	584.838		14.6	1.72985e+06	584.838		14.5	1.30125e+06	584.838		15.5	1.92399e+06	584.838		14.4	714480	584.838
P30101	290.07	Protein disulfide-isomerase A3 OS=Homo sapiens GN=PDIA3 PE=1 SV=4	FLQDYFDGNLK		1358.65	YES	2+	680.333		61.1	1.36499e+06	680.333		61.2	692098	680.335	28.25	59.7	5.46039e+06	680.334	26.7	59.9	1.65008e+07	680.333		61	2.64128e+06	680.333		60	1.36731e+07	680.333		59.2	9.21733e+06	680.333		59.3	7.82198e+06	680.333		60.9	6.39364e+06	680.333		60.8	1.80637e+06	680.333
P30101	290.07	Protein disulfide-isomerase A3 OS=Homo sapiens GN=PDIA3 PE=1 SV=4	LAPEYEAAATR		1190.59	YES	2+	596.305		19.8	3.53423e+06	596.305		19.9	2.27126e+06	596.305	37.33	19.3	2.16312e+07	596.304	28.08	19.2	7.70948e+07	596.303	24.67	19.9	1.83987e+07	596.305		19.1	5.83554e+07	596.305	34.56	19.2	2.87994e+07	596.305	43.45	19.1	3.19195e+07	596.305		21.7	1.63878e+07	596.305		19.2	6.98524e+06	596.304	32.99
P30101	290.07	Protein disulfide-isomerase A3 OS=Homo sapiens GN=PDIA3 PE=1 SV=4	ELSDFISYLQR		1369.69	YES	2+	685.853		76.5	4.53469e+06	685.853		76.5	2.17913e+06	685.853		75.3	3.58025e+07	685.853		75.4	1.47838e+08	685.851	29.03	76.3	1.90535e+07	685.853	45.68	75.4	9.74545e+07	685.853	32.06	74.4	6.03942e+07	685.853	31.62	74.7	5.35385e+07	685.852	28.78	76.1	2.32958e+07	685.853		76.2	8.22194e+06	685.852	25.94
P30101	290.07	Protein disulfide-isomerase A3 OS=Homo sapiens GN=PDIA3 PE=1 SV=4	DGEEAGAYDGPR		1235.51	YES	2+	618.761		12.4	536431	618.761				618.761		12.2	3.89394e+06	618.761		12.3	9.11295e+06	618.761		12.5	2.49101e+06	618.761		12	8.42375e+06	618.761	31.53	12.1	5.40191e+06	618.761		12.1	5.93862e+06	618.761		12.9	1.55199e+06	618.761				618.761
P30101	290.07	Protein disulfide-isomerase A3 OS=Homo sapiens GN=PDIA3 PE=1 SV=4	GFPTIYFSPANK		1340.68	YES	2+	671.346		63.6	3.10118e+06	671.346		63.7	1.53906e+06	671.346		62	1.26996e+07	671.346	27.09	62	5.45201e+07	671.346		63.4	8.83724e+06	671.346		62	3.51521e+07	671.346		61.2	1.76242e+07	671.346		61.3	1.87606e+07	671.346		63.1	1.32015e+07	671.346		62.9	3.84888e+06	671.346
P30101	290.07	Protein disulfide-isomerase A3 OS=Homo sapiens GN=PDIA3 PE=1 SV=4	FLQDYFDGNLKR		1514.75	YES	2+	758.384		51.6	4.43999e+06	758.384		51.6	2.42509e+06	758.385	37.66	49.6	6.78951e+06	758.384	38.89	49.3	4.52234e+07	758.384		51.1	5.47759e+06	758.384		49.7	3.93685e+07	758.384		49.1	2.6508e+07	758.384		49	1.54476e+07	758.384		51.1	1.0173e+07	758.384		50.1	3.88734e+06	758.384
P30101	290.07	Protein disulfide-isomerase A3 OS=Homo sapiens GN=PDIA3 PE=1 SV=4	DLLIAYYDVDYEK		1618.78	YES	2+	810.398		72	1.52691e+06	810.398		71.9	505562	810.397	33.96	70.8	2.43093e+07	810.397	51.85	70.9	1.31312e+08	810.396	56.69	71.8	9.27618e+06	810.398	26.81	70.8	5.86882e+07	810.395	44.23	69.9	3.43602e+07	810.398	38.89	70.1	3.42871e+07	810.398		71.6	1.07394e+07	810.398		71.5	7.15058e+06	810.398	44.23
P30101	290.07	Protein disulfide-isomerase A3 OS=Homo sapiens GN=PDIA3 PE=1 SV=4	EATNPPVIQEEKPK		1578.83	YES	2+	790.422		15.7	951800	790.422				790.422		15.4	3.39885e+06	790.421	38.16	15.3	3.2208e+07	790.422		15.9	4.2074e+06	790.422	43.65	15	1.63224e+07	790.422		15.1	3.48734e+06	790.422	31.37	15.1	4.34818e+06	790.422		16.3	5.8973e+06	790.422				790.422
P30101	290.07	Protein disulfide-isomerase A3 OS=Homo sapiens GN=PDIA3 PE=1 SV=4	IFRDGEEAGAYDGPR		1651.76	YES	3+	551.594		21.5	1.58685e+06	551.594		21.6	916982	551.595	42.5	20.9	1.59537e+07	551.594		20.6	2.96461e+07	551.594		21.6	8.10546e+06	551.594		20.7	2.56483e+07	551.594		20.7	1.58511e+07	551.594		20.6	1.52377e+07	551.594				551.594		20.8	1.97126e+06	551.594	39.18
P30101	290.07	Protein disulfide-isomerase A3 OS=Homo sapiens GN=PDIA3 PE=1 SV=4	IFRDGEEAGAYDGPR		1651.76	YES	2+	826.887				826.887				826.887		20.8	1.19929e+06	826.887		20.6	1.04012e+07	826.887		21.6	1.32541e+06	826.887		20.7	5.71399e+06	826.887		20.8	1.49626e+06	826.887		20.6	1.88329e+06	826.887				826.887				826.887
P30101	290.07	Protein disulfide-isomerase A3 OS=Homo sapiens GN=PDIA3 PE=1 SV=4	TFSHELSDFGLESTAGEIPVVAIR		2574.3	YES	3+	859.108		82.4	2.18459e+06	859.108		82.3	1.43272e+06	859.108		80.9	1.8665e+07	859.108		81.2	5.75062e+07	859.108		82.1	8.29068e+06	859.108		81	4.6891e+07	859.108		80.1	2.91241e+07	859.109	32.59	80.3	2.70272e+07	859.108		81.8	1.21113e+07	859.108		82	5.82525e+06	859.108	35.35
P30101	290.07	Protein disulfide-isomerase A3 OS=Homo sapiens GN=PDIA3 PE=1 SV=4	FISDKDASIVGFFDDSFSEAHSEFLK		2937.37	YES	4+	735.352		88.9	630989	735.352				735.352	25.28	87.9	4.04293e+07	735.352				735.352				735.352		88.1	8.36803e+07	735.352		87.6	5.61018e+07	735.352		87.7	5.98702e+07	735.352		88.5	1.08217e+07	735.352		88.5	7.71364e+06	735.352
P30101	290.07	Protein disulfide-isomerase A3 OS=Homo sapiens GN=PDIA3 PE=1 SV=4	FISDKDASIVGFFDDSFSEAHSEFLK		2937.37	YES	3+	980.134		88.7	220639	980.134				980.134	46.84	87.9	6.26315e+06	980.134	80.28	88.1	3.59142e+07	980.132	66.15	88.5	4.05851e+06	980.135	73.45	88.1	2.57907e+07	980.134	53.64	87.6	8.22353e+06	980.134	93.82	87.7	9.74553e+06	980.134		88.5	4.29876e+06	980.134		88.5	1.57455e+06	980.134
P30101	290.07	Protein disulfide-isomerase A3 OS=Homo sapiens GN=PDIA3 PE=1 SV=4	FAHTNVESLVNEYDDNGEGIILFRPSHLTNK		3528.73	YES	5+	706.755		75.1	256380	706.755				706.755		73.3	9.63606e+06	706.755				706.755		74.8	3.22541e+06	706.755		73.2	2.00478e+07	706.755		72.1	1.21968e+07	706.755		72.5	1.40865e+07	706.755		73.9	4.50336e+06	706.755				706.755
P35080	38.62	Profilin-2 OS=Homo sapiens GN=PFN2 PE=1 SV=3	SQGGEPTYNVAVGR		1433.69	YES	2+	717.853		23	3.36592e+06	717.853		23	2.51402e+06	717.853				717.853				717.853				717.853				717.853				717.853				717.853				717.853		22.2	4.72298e+06	717.853
Q2VIR3	64.86	Eukaryotic translation initiation factor 2 subunit 3-like protein OS=Homo sapiens GN=EIF2S3L PE=1 SV=2	LIGWGQIR		941.545	NO	2+	471.78		51.7	4.37168e+06	471.78		51.8	2.74788e+06	471.78		49.5	6.60542e+06	471.78		49.3	2.94859e+07	471.78		51.4	1.01265e+07	471.78		49.6	2.6512e+07	471.78		49.1	2.61228e+07	471.781	27.76	48.9	1.60611e+07	471.78		51.4	3.02449e+07	471.78		50.1	2.38763e+07	471.78
Q2VIR3	64.86	Eukaryotic translation initiation factor 2 subunit 3-like protein OS=Homo sapiens GN=EIF2S3L PE=1 SV=2	AISGVHTVR		938.53	NO	2+	470.273		9.8	928214	470.273		9.8	433554	470.273		9.7	1.09923e+06	470.273		9.9	9.13951e+06	470.273		9.9	3.27347e+06	470.273		9.7	1.16226e+07	470.273		9.7	4.36734e+06	470.273		9.7	3.84858e+06	470.273	50.65	10.2	8.33558e+06	470.273		9.6	5.68496e+06	470.273
Q2VIR3	64.86	Eukaryotic translation initiation factor 2 subunit 3-like protein OS=Homo sapiens GN=EIF2S3L PE=1 SV=2	GVTIKPTVDDD		1158.58	NO	2+	580.296		22.2	2.95602e+06	580.296		22.4	2.77889e+06	580.297	45.56	21.6	6.67825e+06	580.296	32.52	21.4	2.35768e+07	580.295	27.88	22.3	9.72126e+06	580.297	39.94	21.4	3.84765e+07	580.297	40.87	21.5	2.5258e+07	580.296	28.8	21.3	2.1111e+07	580.296	26.9	25	2.6656e+07	580.297	31.67	21.6	1.70717e+07	580.296
Q2VIR3	64.86	Eukaryotic translation initiation factor 2 subunit 3-like protein OS=Homo sapiens GN=EIF2S3L PE=1 SV=2	LTPLSHEVISR		1250.7	NO	2+	626.356		27.3	2.31272e+06	626.356		27.3	1.61079e+06	626.356		26	2.87677e+06	626.357	31.99	25.7	3.12168e+07	626.356		27.1	7.75595e+06	626.357	30.59	26.2	3.67688e+07	626.358	24.55	26	1.29262e+07	626.356		25.6	9.87734e+06	626.357	34.16	31.1	2.88016e+07	626.356		26.4	1.51382e+07	626.356
Q2VIR3	64.86	Eukaryotic translation initiation factor 2 subunit 3-like protein OS=Homo sapiens GN=EIF2S3L PE=1 SV=2	AGGEAGVTLGQPHLSR	Acetyl (Protein N-term)	1591.82	NO	2+	796.413	56.62	38.9	1.07745e+07	796.414	40.59	39	7.43882e+06	796.415	40.45	37.4	2.39358e+07	796.414	45.41	37.5	9.11151e+07	796.413	33.92	38.8	2.41191e+07	796.415	45.32	37.8	1.16013e+08	796.416	41.59	37.4	9.94114e+07	796.416	30.97	37	7.00066e+07	796.414	33	41.1	8.39312e+07	796.415	45.06	38.2	6.04521e+07	796.414	41.85
Q2VIR3	64.86	Eukaryotic translation initiation factor 2 subunit 3-like protein OS=Homo sapiens GN=EIF2S3L PE=1 SV=2	QATINIGTIGHVAHGK		1615.88	NO	3+	539.635		34.1	2.04488e+06	539.635		34.3	1.50282e+06	539.635		32.2	3.55621e+06	539.635		31.8	2.36276e+07	539.635		33.9	6.9564e+06	539.635		32.1	3.11867e+07	539.635		31.9	2.05973e+07	539.635		31.5	1.06058e+07	539.635	26.46	36.9	2.246e+07	539.635		33	1.2529e+07	539.635
Q2VIR3	64.86	Eukaryotic translation initiation factor 2 subunit 3-like protein OS=Homo sapiens GN=EIF2S3L PE=1 SV=2	IVSLFAEHNDLQYAAPGGLIGVGTK		2569.35	NO	4+	643.347		77.4	577289	643.347		77.3	351109	643.347		75.9	3.16563e+06	643.347	28.34	76.1	1.60991e+07	643.346	29.9	77.2	2.00018e+06	643.347		75.9	1.85598e+07	643.347	35.27	75	1.65523e+07	643.347		75.3	9.28078e+06	643.347	30.18	76.6	1.12093e+07	643.346	31.77	76.8	9.21694e+06	643.347
Q2VIR3	64.86	Eukaryotic translation initiation factor 2 subunit 3-like protein OS=Homo sapiens GN=EIF2S3L PE=1 SV=2	IVSLFAEHNDLQYAAPGGLIGVGTK		2569.35	NO	3+	857.46		77.3	5.92466e+06	857.458	26.09	77.3	4.32836e+06	857.461	24.9	75.9	2.705e+07	857.46	29.05	76.1	9.5656e+07	857.459	41.81	77.2	1.78141e+07	857.462	34.28	75.9	1.48961e+08	857.462	58.58	75	1.30687e+08	857.46		75.2	8.83012e+07	857.461	26.2	76.6	7.51004e+07	857.461	47.68	76.8	7.31917e+07	857.461	37.89
Q2VIR3	64.86	Eukaryotic translation initiation factor 2 subunit 3-like protein OS=Homo sapiens GN=EIF2S3L PE=1 SV=2	IVSLFAEHNDLQYAAPGGLIGVGTK		2569.35	NO	2+	1285.69				1285.69				1285.69				1285.69	85.15	76	1.18066e+07	1285.69		77.2	862337	1285.69		75.9	6.65916e+06	1285.69		75.1	3.84904e+06	1285.69		75.2	1.6065e+06	1285.69	97.16	76.7	8.87492e+06	1285.69		76.8	2.1221e+06	1285.69
Q2VIR3	64.86	Eukaryotic translation initiation factor 2 subunit 3-like protein OS=Homo sapiens GN=EIF2S3L PE=1 SV=2	EQYEQILAFVQGTVAEGAPIIPISAQLK		3012.62	NO	4+	754.163				754.163				754.163	47.42	97.6	3.09438e+06	754.163	57.16	97.8	6.9255e+06	754.163		97.9	987729	754.163	49.92	98	9.77586e+06	754.163	48.48	97.6	9.71434e+06	754.164	51.46	97.5	8.66836e+06	754.163				754.163	44.02	98.1	5.98461e+06	754.163
Q2VIR3	64.86	Eukaryotic translation initiation factor 2 subunit 3-like protein OS=Homo sapiens GN=EIF2S3L PE=1 SV=2	EQYEQILAFVQGTVAEGAPIIPISAQLK		3012.62	NO	3+	1005.22		98	166795	1005.22				1005.22	41.73	97.6	1.06519e+07	1005.22	68.63	97.8	2.44422e+07	1005.21	49.81	97.9	3.54372e+06	1005.22	50.59	98	3.61701e+07	1005.22	71.91	97.6	3.11108e+07	1005.22	52.83	97.5	2.75733e+07	1005.22	65.72	98.1	7.82789e+06	1005.22	66.02	98.1	2.17935e+07	1005.22
P09874	72.41	Poly [ADP-ribose] polymerase 1 OS=Homo sapiens GN=PARP1 PE=1 SV=4	PVQDLIK		811.48	YES	2+	406.747		26.5	1.81316e+06	406.747		26.6	1.7225e+06	406.747				406.747				406.747				406.747				406.747				406.747				406.748	25.5	29.5	7.92958e+06	406.747		25.5	2.19278e+06	406.747
P09874	72.41	Poly [ADP-ribose] polymerase 1 OS=Homo sapiens GN=PARP1 PE=1 SV=4	LLWHGSR		867.472	YES	2+	434.743		18.7	2.68917e+06	434.743		18.6	1.56945e+06	434.743				434.743		17.7	1.02962e+06	434.743		18.7	252466	434.743				434.743				434.743				434.743		19.1	4.56363e+06	434.743		17.7	1.77874e+06	434.743
P09874	72.41	Poly [ADP-ribose] polymerase 1 OS=Homo sapiens GN=PARP1 PE=1 SV=4	VGTVIGSNK		873.492	YES	2+	437.753		11	1.64947e+06	437.753		11	1.40095e+06	437.753				437.753				437.753				437.753				437.753				437.753				437.753		11.3	2.35998e+06	437.753		10.6	1.44736e+06	437.753
P09874	72.41	Poly [ADP-ribose] polymerase 1 OS=Homo sapiens GN=PARP1 PE=1 SV=4	AESSDKLYR	Acetyl (Protein N-term)	1110.54	YES	2+	555.775	49.8	15.5	1.09134e+07	555.775	37.3	15.6	7.54034e+06	555.775		15.4	2.87646e+06	555.775		15.3	5.60222e+06	555.775		15.7	1.53669e+06	555.775				555.775		15.1	1.31713e+06	555.775		15.1	804598	555.776	40.48	16.1	7.80774e+06	555.775	38.16	14.9	9.09992e+06	555.775
P09874	72.41	Poly [ADP-ribose] polymerase 1 OS=Homo sapiens GN=PARP1 PE=1 SV=4	AEPVEVVAPR		1065.58	YES	2+	533.798	48.6	25.6	2.43547e+07	533.798	36.08	25.6	1.8938e+07	533.798		24.7	3.84078e+06	533.798		24.5	1.322e+07	533.798		25.7	2.42533e+06	533.798		24.7	3.42275e+06	533.798		24.7	1.62455e+06	533.798		24.5	1.06663e+06	533.798	44.39	29.1	3.58887e+07	533.798		24.8	1.85826e+07	533.798
P09874	72.41	Poly [ADP-ribose] polymerase 1 OS=Homo sapiens GN=PARP1 PE=1 SV=4	GFSLLATEDK		1079.55	YES	2+	540.782		47.1	927614	540.782		47.2	627548	540.782		43.7	1.23278e+06	540.782		44.2	7.91886e+06	540.782		45.3	1.19562e+06	540.782		44.3	2.35982e+06	540.782		43.6	7.92845e+06	540.782		43.1	5.75074e+06	540.782		46.8	7.03602e+06	540.782		46.1	977768	540.782
P09874	72.41	Poly [ADP-ribose] polymerase 1 OS=Homo sapiens GN=PARP1 PE=1 SV=4	LQLLEDDKENR		1371.7	YES	2+	686.857	52.54	24.1	1.20091e+07	686.857	33.76	24.3	9.67862e+06	686.857		23.2	1.2624e+06	686.857		22.6	6.32935e+06	686.857		24.1	1.08261e+06	686.857		22.7	6.56456e+06	686.857				686.857		22.4	3.52577e+06	686.857		26.3	2.07422e+07	686.857		23.1	6.11785e+06	686.857
P09874	72.41	Poly [ADP-ribose] polymerase 1 OS=Homo sapiens GN=PARP1 PE=1 SV=4	TLGDFAAEYAK		1184.57	YES	2+	593.293	41.07	45.5	3.69964e+07	593.293	41.64	45.6	2.91748e+07	593.293		43.9	8.88572e+06	593.293		43.9	2.43034e+07	593.293		45.4	3.79592e+06	593.293		44.2	7.14086e+06	593.293		43.8	5.7184e+06	593.293		43.4	3.71216e+06	593.293		46.4	4.98289e+07	593.293		44.7	2.75481e+07	593.293
P09874	72.41	Poly [ADP-ribose] polymerase 1 OS=Homo sapiens GN=PARP1 PE=1 SV=4	QQVPSGESAILDR		1398.71	YES	2+	700.363	38.51	31.7	2.07437e+07	700.363	35.46	31.8	1.66697e+07	700.364		28.6	1.43904e+06	700.364				700.364		29.8	1.5454e+06	700.364				700.364				700.364				700.364				700.364				700.364
P09874	72.41	Poly [ADP-ribose] polymerase 1 OS=Homo sapiens GN=PARP1 PE=1 SV=4	KGDEVDGVDEVAK		1359.65	YES	2+	680.833	40.16	14.2	3.89293e+06	680.834	74.27	14.3	2.66084e+06	680.833				680.833				680.833				680.833				680.833				680.833				680.833		14.9	3.67666e+06	680.833		13.6	1.45218e+06	680.833
P09874	72.41	Poly [ADP-ribose] polymerase 1 OS=Homo sapiens GN=PARP1 PE=1 SV=4	VVDRDSEEAEIIR		1529.77	YES	2+	765.892	31.07	21.9	4.49644e+06	765.892				765.892		21.1	327998	765.892		20.9	2.97246e+06	765.892				765.892				765.892				765.892				765.892				765.892				765.892
P09874	72.41	Poly [ADP-ribose] polymerase 1 OS=Homo sapiens GN=PARP1 PE=1 SV=4	HPDVEVDGFSELR		1498.71	YES	3+	500.575		44.3	6.17843e+06	500.575		44.5	5.80251e+06	500.575		42.8	1.14049e+06	500.575		42.7	4.2192e+06	500.575		44.3	740645	500.575				500.575				500.575				500.575		45.1	8.23725e+06	500.575		43.3	4.51722e+06	500.575
P09874	72.41	Poly [ADP-ribose] polymerase 1 OS=Homo sapiens GN=PARP1 PE=1 SV=4	HPDVEVDGFSELR		1498.71	YES	2+	750.361	34.08	44.4	7.49933e+06	750.361	30.8	44.5	6.45441e+06	750.362		42.6	1.3585e+06	750.362		42.6	7.63322e+06	750.362				750.362		42.9	1.78275e+06	750.362				750.362		42.1	522790	750.361	38.18	45.2	2.23823e+07	750.362		43.4	6.36628e+06	750.362
P09874	72.41	Poly [ADP-ribose] polymerase 1 OS=Homo sapiens GN=PARP1 PE=1 SV=4	VFSATLGLVDIVK		1360.8	YES	3+	454.607		80.9	315810	454.607		81	126436	454.607				454.607		79.7	426228	454.607				454.607				454.607				454.607				454.607		80.2	1.22317e+06	454.607				454.607
P09874	72.41	Poly [ADP-ribose] polymerase 1 OS=Homo sapiens GN=PARP1 PE=1 SV=4	VFSATLGLVDIVK		1360.8	YES	2+	681.407	34.97	80.9	1.56394e+07	681.405		80.9	8.77631e+06	681.407	53.82	79.5	6.70228e+06	681.407	38.47	79.7	2.41245e+07	681.406	30.96	80.8	1.92192e+06	681.405		79.6	6.89695e+06	681.407	31.33	78.7	4.42275e+06	681.407	27.07	78.8	2.98218e+06	681.407	28.59	80.2	4.2232e+07	681.407	58.17	80.4	2.93073e+07	681.405
P09874	72.41	Poly [ADP-ribose] polymerase 1 OS=Homo sapiens GN=PARP1 PE=1 SV=4	TTNFAGILSQGLR		1376.74	YES	3+	459.921	37.99	69.9	2.44071e+06	459.921		69.9	1.3782e+06	459.921		68.4	346001	459.921		68.3	1.68292e+06	459.921				459.921				459.921				459.921				459.921		69.1	1.78398e+06	459.921		69.2	1.05973e+06	459.921
P09874	72.41	Poly [ADP-ribose] polymerase 1 OS=Homo sapiens GN=PARP1 PE=1 SV=4	TTNFAGILSQGLR		1376.74	YES	2+	689.378	48.37	69.9	4.15859e+07	689.378	49.22	69.9	2.74352e+07	689.379	32.43	68.4	8.676e+06	689.378		68.4	3.34332e+07	689.378		69.7	4.58182e+06	689.378		68.2	1.03453e+07	689.378		67.3	8.71465e+06	689.378		67.6	5.05686e+06	689.379	42.24	69.1	6.08437e+07	689.379	33.61	69.2	3.54456e+07	689.379	39.94
P09874	72.41	Poly [ADP-ribose] polymerase 1 OS=Homo sapiens GN=PARP1 PE=1 SV=4	KPPLLNNADSVQAK		1493.82	YES	2+	747.918	30.69	20.5	7.63147e+06	747.918	48.03	20.6	5.12757e+06	747.918		19.8	953988	747.918		19.6	6.92244e+06	747.918		20.6	850052	747.918		19.6	1.434e+06	747.918				747.918				747.919	35.1	22.8	1.95586e+07	747.918		19.6	7.29477e+06	747.918
P09874	72.41	Poly [ADP-ribose] polymerase 1 OS=Homo sapiens GN=PARP1 PE=1 SV=4	RKGDEVDGVDEVAK		1515.75	YES	3+	506.258		11.6	6.99389e+06	506.258		11.6	5.63925e+06	506.258		11.5	1.50245e+06	506.258		11.6	3.6646e+06	506.258				506.258		11.4	1.51461e+06	506.258				506.258				506.258		12.1	8.14428e+06	506.258		11.2	5.47789e+06	506.258
P09874	72.41	Poly [ADP-ribose] polymerase 1 OS=Homo sapiens GN=PARP1 PE=1 SV=4	RKGDEVDGVDEVAK		1515.75	YES	2+	758.884		11.6	1.58709e+06	758.884		11.6	1.05761e+06	758.884				758.884		11.6	1.17188e+06	758.884				758.884				758.884				758.884				758.884		12.1	3.93786e+06	758.884		11.1	1.23203e+06	758.884
P09874	72.41	Poly [ADP-ribose] polymerase 1 OS=Homo sapiens GN=PARP1 PE=1 SV=4	VVDRDSEEAEIIRK		1657.86	YES	3+	553.628		16.1	9.15509e+06	553.628		16.1	6.01136e+06	553.628		15.8	1.60441e+06	553.628		15.7	4.2591e+06	553.628		16.2	1.17151e+06	553.628		15.3	2.10287e+06	553.628		15.5	434471	553.628				553.628		17	8.47553e+06	553.628		15.3	7.29897e+06	553.628
P09874	72.41	Poly [ADP-ribose] polymerase 1 OS=Homo sapiens GN=PARP1 PE=1 SV=4	SDAYYCTGDVTAWTK		1679.71	YES	2+	869.375		48.5	2.47884e+06	869.375		48.7	1.95752e+06	869.375				869.375				869.375				869.375				869.375				869.375				869.375		49	2.51006e+06	869.375		47.8	2.4277e+06	869.375
P09874	72.41	Poly [ADP-ribose] polymerase 1 OS=Homo sapiens GN=PARP1 PE=1 SV=4	VVSEDFLQDVSASTK		1623.8	YES	2+	812.907	59.81	58.2	8.26013e+07	812.908	69.11	58.3	6.11573e+07	812.909	80.98	56.8	1.76826e+07	812.908	39.96	57.1	4.78525e+07	812.907	90.19	58.1	5.88627e+06	812.909	63.05	57.1	1.48226e+07	812.909	48.69	56.4	1.02659e+07	812.909	40.78	56.4	6.68719e+06	812.908	58.97	58.1	1.19168e+08	812.908	85.35	57.7	7.60432e+07	812.908	62.26
P09874	72.41	Poly [ADP-ribose] polymerase 1 OS=Homo sapiens GN=PARP1 PE=1 SV=4	EELGFRPEYSASQLK		1752.87	YES	2+	877.441		42.8	1.42677e+06	877.441		43	1.01281e+06	877.441				877.441				877.441				877.441				877.441				877.441				877.441		43.6	5.88417e+06	877.441				877.441
P09874	72.41	Poly [ADP-ribose] polymerase 1 OS=Homo sapiens GN=PARP1 PE=1 SV=4	GFSLLATEDKEALKK		1648.9	YES	4+	413.233		39.9	6.18161e+06	413.233		40.1	5.01474e+06	413.233		37.8	1.57999e+06	413.233		37.5	8.29097e+06	413.233		39.8	1.20015e+06	413.233				413.233		37.5	1.09976e+06	413.233				413.233		41.2	1.00896e+07	413.233		38.4	4.90106e+06	413.233
P09874	72.41	Poly [ADP-ribose] polymerase 1 OS=Homo sapiens GN=PARP1 PE=1 SV=4	GFSLLATEDKEALKK		1648.9	YES	2+	825.459		40	3.53265e+06	825.459		40.1	2.79155e+06	825.459				825.459		37.6	5.56257e+06	825.459				825.459				825.459				825.459				825.46	48.28	41.2	1.20699e+07	825.459		38.4	1.85391e+06	825.459
P09874	72.41	Poly [ADP-ribose] polymerase 1 OS=Homo sapiens GN=PARP1 PE=1 SV=4	FYPLEIDYGQDEEAVK		1914.89	YES	2+	958.452		65.6	1.28338e+06	958.452		65.6	994022	958.452				958.452				958.452				958.452				958.452				958.452				958.452		65.4	2.01174e+06	958.452				958.452
P09874	72.41	Poly [ADP-ribose] polymerase 1 OS=Homo sapiens GN=PARP1 PE=1 SV=4	KFYPLEIDYGQDEEAVK		2042.98	YES	2+	1022.5		57	2.56046e+06	1022.5		56.9	1.84209e+06	1022.5				1022.5				1022.5				1022.5				1022.5				1022.5				1022.5	53.71	56.5	7.17169e+06	1022.5		56.2	1.79744e+06	1022.5
P09874	72.41	Poly [ADP-ribose] polymerase 1 OS=Homo sapiens GN=PARP1 PE=1 SV=4	GGSDDSSKDPIDVNYEK		1824.8	YES	2+	913.408	47.79	21.8	5.37064e+06	913.408	42.02	22	3.96215e+06	913.409		21.2	528649	913.409		20.9	6.09014e+06	913.409				913.409		21	733148	913.409				913.409				913.409	45.08	24.8	1.15658e+07	913.409		21.2	2.30323e+06	913.409
P09874	72.41	Poly [ADP-ribose] polymerase 1 OS=Homo sapiens GN=PARP1 PE=1 SV=4	NREELGFRPEYSASQLK		2023.01	YES	2+	1012.51		36.1	1.15025e+06	1012.51		36.3	764166	1012.51				1012.51		33.9	2.06978e+06	1012.51				1012.51				1012.51				1012.51				1012.51		38.4	3.19652e+06	1012.51				1012.51
P09874	72.41	Poly [ADP-ribose] polymerase 1 OS=Homo sapiens GN=PARP1 PE=1 SV=4	KFYPLEIDYGQDEEAVKK		2171.08	YES	3+	724.701		49.3	1.6699e+07	724.701	36.53	49.4	1.38472e+07	724.701		47.4	3.56296e+06	724.701		47.2	1.20636e+07	724.701		49	1.65879e+06	724.701		47.4	3.5007e+06	724.701		46.8	2.59904e+06	724.701		46.7	1.6511e+06	724.701		48.9	2.67338e+07	724.701		48	1.47061e+07	724.701
P09874	72.41	Poly [ADP-ribose] polymerase 1 OS=Homo sapiens GN=PARP1 PE=1 SV=4	NTHATTHNAYDLEVIDIFK		2201.08	YES	4+	551.276		69.6	6.09304e+06	551.276		69.7	4.66041e+06	551.276		67.6	2.50916e+06	551.276		67.4	7.13582e+06	551.276		69.3	874890	551.276				551.276		66.6	1.3398e+06	551.276		66.7	1.10405e+06	551.276	25.24	68.3	1.65036e+07	551.276		68.5	9.39677e+06	551.276
P09874	72.41	Poly [ADP-ribose] polymerase 1 OS=Homo sapiens GN=PARP1 PE=1 SV=4	NTHATTHNAYDLEVIDIFK		2201.08	YES	3+	734.7		69.6	5.81776e+06	734.7		69.6	3.87021e+06	734.7		67.6	1.36698e+06	734.7		67.4	7.93987e+06	734.7		69.4	536446	734.7		67.4	1.31981e+06	734.7				734.7				734.7	51.08	68.2	2.11703e+07	734.7		68.5	8.76175e+06	734.7
P09874	72.41	Poly [ADP-ribose] polymerase 1 OS=Homo sapiens GN=PARP1 PE=1 SV=4	NTHATTHNAYDLEVIDIFK		2201.08	YES	2+	1101.55		69.7	560666	1101.55		69.6	581131	1101.55				1101.55		67.4	3.01373e+06	1101.55				1101.55				1101.55				1101.55				1101.55		68.2	7.36409e+06	1101.55				1101.55
P09874	72.41	Poly [ADP-ribose] polymerase 1 OS=Homo sapiens GN=PARP1 PE=1 SV=4	SLQELFLAHILSPWGAEVK		2137.16	YES	3+	713.394		94.3	851014	713.394		94.3	194529	713.395	27.87	93.5	4.65357e+06	713.394				713.394				713.394		93.9	2.04216e+06	713.394		93.4	1.53248e+06	713.394		93.3	1.37117e+06	713.394		94.1	4.25288e+06	713.394		94.2	6.68131e+06	713.394
P09874	72.41	Poly [ADP-ribose] polymerase 1 OS=Homo sapiens GN=PARP1 PE=1 SV=4	SLQELFLAHILSPWGAEVK		2137.16	YES	2+	1069.59				1069.59				1069.59				1069.59				1069.59				1069.59				1069.59				1069.59				1069.59		94.1	1.42958e+06	1069.59		94.2	1.32759e+06	1069.59
P09874	72.41	Poly [ADP-ribose] polymerase 1 OS=Homo sapiens GN=PARP1 PE=1 SV=4	GGAAVDPDSGLEHSAHVLEK		1987.96	YES	2+	994.988		31.7	3.29212e+06	994.988		31.8	2.35632e+06	994.988				994.988		29.8	3.69524e+06	994.988				994.988				994.988				994.988				994.99	58.8	35.3	1.16911e+07	994.988				994.988
P09874	72.41	Poly [ADP-ribose] polymerase 1 OS=Homo sapiens GN=PARP1 PE=1 SV=4	QIQAAYSILSEVQQAVSQGSSDSQILDLSNR		3334.66	YES	3+	1112.56		95.3	1.30523e+06	1112.56		95.3	380454	1112.56		94.8	2.5243e+06	1112.56				1112.56				1112.56		95.2	1.28801e+06	1112.56		94.8	768712	1112.56				1112.56		95.4	7.32026e+06	1112.57	25.68	95.4	7.7171e+06	1112.56
Q86TU7	49.45	Histone-lysine N-methyltransferase setd3 OS=Homo sapiens GN=SETD3 PE=1 SV=1	EILNLTSELLQK		1399.79	YES	2+	700.904				700.904				700.904		71.8	1.05485e+06	700.904		71.7	4.08767e+06	700.904		73	820275	700.904		71.5	3.05136e+06	700.904		70.7	4.41709e+06	700.904		70.9	2.80827e+06	700.904		72.3	1.397e+06	700.904		72.3	1.62605e+06	700.904
Q58FG1	189.26	Putative heat shock protein HSP 90-alpha A4 OS=Homo sapiens GN=HSP90AA4P PE=5 SV=1	VTVITK		659.422	NO	2+	330.718	26.07	11.3	2.88491e+06	330.719		11.3	1.4279e+06	330.719		11.2	2.54192e+06	330.719		11.4	4.40718e+06	330.719		11.5	6.53664e+06	330.719		11.1	2.48529e+06	330.719		11.2	1.02094e+06	330.719		11.2	1.32815e+06	330.719				330.719		11	3.35843e+06	330.719
Q58FG1	189.26	Putative heat shock protein HSP 90-alpha A4 OS=Homo sapiens GN=HSP90AA4P PE=5 SV=1	HFSVEGQLEFR		1347.66	NO	3+	450.227		45.5	1.69859e+06	450.227				450.227		43.5	1.95531e+07	450.227		43.7	1.26813e+08	450.227		45.3	1.53366e+07	450.227		43.8	4.93123e+07	450.227		43.3	3.0251e+07	450.227		43.1	1.87536e+07	450.226	25.57	45.9	4.06938e+07	450.227		44.4	2.50818e+07	450.227
Q58FG1	189.26	Putative heat shock protein HSP 90-alpha A4 OS=Homo sapiens GN=HSP90AA4P PE=5 SV=1	HFSVEGQLEFR		1347.66	NO	2+	674.837		45.6	3.02111e+06	674.837		45.6	250143	674.837	42.71	43.6	4.34787e+07	674.837	36.07	43.6	3.39659e+08	674.836	44.9	45.3	2.32113e+07	674.837	32.63	43.8	1.58375e+08	674.837	33.65	43.5	8.73223e+07	674.837	41.51	43	5.56526e+07	674.837	29.18	45.9	1.45169e+08	674.837	41.64	44.4	6.36783e+07	674.837
P63096	40.34	Guanine nucleotide-binding protein G(i) subunit alpha-1 OS=Homo sapiens GN=GNAI1 PE=1 SV=2	LLLLGAGESGK		1056.62	NO	2+	529.317		46.5	3.56679e+06	529.317		46.7	2.34802e+06	529.317	29.57	44.8	1.48499e+07	529.316	32.97	44.6	6.78522e+07	529.316	25.75	46.4	1.41618e+07	529.317		44.9	2.80521e+07	529.317	38.74	44.6	2.09401e+07	529.317	40.34	44.2	1.27927e+07	529.317		47.3	1.45629e+07	529.317		45.4	9.3337e+06	529.317
P42285	79.54	Superkiller viralicidic activity 2-like 2 OS=Homo sapiens GN=SKIV2L2 PE=1 SV=3	LTEQLAGPLR		1096.62	YES	2+	549.319		35.9	2.23194e+06	549.319		36	1.63114e+06	549.319		34.6	3.74458e+06	549.319		34.5	9.7579e+06	549.319		36.2	2.34246e+06	549.319		34.6	4.55939e+06	549.319		34.6	961267	549.319		33.8	1.66824e+06	549.319		38.6	7.33257e+06	549.319		35	4.42523e+06	549.319
P42285	79.54	Superkiller viralicidic activity 2-like 2 OS=Homo sapiens GN=SKIV2L2 PE=1 SV=3	EYPFILDAFQR		1397.7	YES	2+	699.857		83.9	1.87657e+06	699.857		83.8	1.38111e+06	699.857		82.8	2.02729e+06	699.857		82.8	7.62361e+06	699.857		83.8	966933	699.857		82.7	3.01812e+06	699.857		81.9	2.26711e+06	699.857		82.1	1.76933e+06	699.857		83.4	7.26769e+06	699.857		83.5	4.15767e+06	699.857
P42285	79.54	Superkiller viralicidic activity 2-like 2 OS=Homo sapiens GN=SKIV2L2 PE=1 SV=3	ADAFGDELFSVFEGDSTTAAGTK	Acetyl (Protein N-term)	2378.07	YES	3+	793.361		96.9	370642	793.361		96.9	361060	793.361		96.5	602901	793.361				793.361				793.361		96.9	829128	793.361		96.5	1.03109e+06	793.361		96.4	805097	793.361		97.2	1.43748e+06	793.361		97	1.1144e+06	793.361
P62258	238.95	14-3-3 protein epsilon OS=Homo sapiens GN=YWHAE PE=1 SV=1	NLLSVAYK		906.517	NO	2+	454.266		42.1	4.85081e+07	454.266		42.2	3.09027e+07	454.266		40.3	5.24416e+07	454.266		40.2	2.66594e+08	454.266		41.9	5.82178e+07	454.266		40.4	2.21486e+08	454.266		40.1	1.4291e+08	454.266		39.7	1.12461e+08	454.266		43.4	1.77021e+08	454.266		40.9	9.70083e+07	454.266
P62258	238.95	14-3-3 protein epsilon OS=Homo sapiens GN=YWHAE PE=1 SV=1	EAAENSLVAYK		1193.59	YES	2+	597.804		24.5	1.90739e+07	597.804		24.6	1.33504e+07	597.804		23.7	1.78526e+07	597.804	32.21	23.6	6.34214e+07	597.804		24.5	1.72616e+07	597.804		23.7	6.7663e+07	597.804		23.8	4.13875e+07	597.804		23.5	4.52593e+07	597.804		27.8	4.45855e+07	597.804		23.8	3.10591e+07	597.804	31.52
P62258	238.95	14-3-3 protein epsilon OS=Homo sapiens GN=YWHAE PE=1 SV=1	YLAEFATGNDR		1255.58	YES	2+	628.799		33.3	3.9525e+06	628.799		33.3	2.88397e+06	628.799		31.7	4.39252e+06	628.799		31.5	1.61704e+07	628.799		33.1	3.02334e+06	628.799		31.9	1.37498e+07	628.799		31.8	1.10585e+07	628.799		31.4	1.04367e+07	628.799		36.3	1.27324e+07	628.799		32.3	7.11316e+06	628.799
P62258	238.95	14-3-3 protein epsilon OS=Homo sapiens GN=YWHAE PE=1 SV=1	HLIPAANTGESK		1236.65	YES	2+	619.33		13	9.27966e+06	619.33		13	4.08173e+06	619.33		12.7	6.13259e+06	619.33		12.8	2.71827e+07	619.33		13.2	5.12989e+06	619.33		12.5	2.17949e+07	619.331	28.58	12.6	9.63623e+06	619.33		12.6	1.21868e+07	619.331	24.92	13.3	2.84845e+07	619.331	36.03	12.4	1.24776e+07	619.331	25.82
P62258	238.95	14-3-3 protein epsilon OS=Homo sapiens GN=YWHAE PE=1 SV=1	YLAEFATGNDRK		1383.68	YES	2+	692.847		23.9	6.91942e+06	692.847		24.1	4.8916e+06	692.847		22.9	2.17054e+06	692.847	31.43	22.2	2.50266e+07	692.847		23.9	5.96852e+06	692.848	26.04	22.5	2.30822e+07	692.847		22.4	9.70682e+06	692.847	26.96	22.4	8.91245e+06	692.847	40.35	26.3	2.05842e+07	692.847		22.7	6.37005e+06	692.847
P62258	238.95	14-3-3 protein epsilon OS=Homo sapiens GN=YWHAE PE=1 SV=1	AAFDDAIAELDTLSEESYK		2086.96	YES	3+	696.66	57.43	87.4	3.08107e+06	696.661	45.99	87.5	2.24125e+06	696.66		86.8	5.99479e+06	696.66				696.66				696.66		86.9	1.33885e+07	696.662	31.89	86.4	1.01601e+07	696.662	30.79	86.4	1.35833e+07	696.661	45.29	87.4	1.80741e+07	696.662	41.37	87.3	9.23008e+06	696.66
P62258	238.95	14-3-3 protein epsilon OS=Homo sapiens GN=YWHAE PE=1 SV=1	AAFDDAIAELDTLSEESYK		2086.96	YES	2+	1044.49		87.4	4.03654e+06	1044.49	78.02	87.4	2.68909e+06	1044.49		86.8	3.9585e+06	1044.49				1044.49				1044.49		86.9	1.24009e+07	1044.49	41.49	86.4	6.65849e+06	1044.49	60.32	86.4	8.85488e+06	1044.49	69.33	87.4	2.05851e+07	1044.49	53.85	87.4	7.93625e+06	1044.49
P19367	135.35	Hexokinase-1 OS=Homo sapiens GN=HK1 PE=1 SV=3	SANLVAATLGAILNR		1482.85	YES	3+	495.291				495.291				495.291		93.5	482962	495.292	47.54	93.8	3.47665e+06	495.291				495.291				495.291				495.291		93.3	348963	495.291				495.291				495.291
P19367	135.35	Hexokinase-1 OS=Homo sapiens GN=HK1 PE=1 SV=3	SANLVAATLGAILNR		1482.85	YES	2+	742.434		94.3	216786	742.434		94.3	89367.7	742.434		93.5	1.63346e+06	742.434				742.434				742.434				742.434				742.434				742.434				742.434		94.1	395055	742.434	39.32
Q9UHD8	32.61	Septin-9 OS=Homo sapiens GN=SEPT9 PE=1 SV=2	ADTLTLEER		1046.52	YES	2+	524.27				524.27				524.27		22.7	986167	524.27		22.2	4.76927e+06	524.27				524.27		22.3	5.53091e+06	524.27		22.3	2.77828e+06	524.27				524.27	31.53	26	6.65128e+06	524.27		22.5	5.39464e+06	524.27
P05141	169.4	ADP/ATP translocase 2 OS=Homo sapiens GN=SLC25A5 PE=1 SV=7	GAWSNVLR		901.477	NO	2+	451.746		40	1.87092e+07	451.746	24.68	40.1	1.46959e+07	451.747	30.08	38.1	1.31028e+07	451.746	34.48	37.8	5.08968e+07	451.745	40.32	39.6	2.17003e+07	451.747	33.41	38.1	2.14924e+07	451.746	25.58	37.9	1.51968e+07	451.746		37.4	1.09983e+07	451.746	36.08	41.5	2.20217e+07	451.746		38.6	1.06834e+07	451.746	29.12
P05141	169.4	ADP/ATP translocase 2 OS=Homo sapiens GN=SLC25A5 PE=1 SV=7	TAVAPIER		855.481	NO	2+	428.748		14.5	2.70966e+07	428.748	32.01	14.5	1.94142e+07	428.748		14.2	1.80485e+07	428.748		14.2	7.65215e+07	428.748				428.748		13.9	4.42139e+07	428.749	27.46	14.1	2.52874e+07	428.748		14.1	2.14182e+07	428.748		14.8	3.28075e+07	428.748		13.9	1.97627e+07	428.748
P05141	169.4	ADP/ATP translocase 2 OS=Homo sapiens GN=SLC25A5 PE=1 SV=7	GNLANVIR		855.493	NO	2+	428.753	32.32	27	2.98235e+07	428.753	39.04	27	2.47081e+07	428.754	33.86	26	2.07418e+07	428.753		25.8	1.01996e+08	428.753	27.42	27	4.30911e+07	428.753		25.9	4.9189e+07	428.755	29.22	25.9	2.30926e+07	428.754	35.09	25.6	2.05605e+07	428.753		30.1	3.4617e+07	428.753		25.9	1.77136e+07	428.753
P05141	169.4	ADP/ATP translocase 2 OS=Homo sapiens GN=SLC25A5 PE=1 SV=7	QIFLGGVDK		975.539	NO	2+	488.777		39.7	4.15797e+06	488.777		39.9	2.44562e+06	488.777	25.21	38	3.06411e+07	488.777		37.9	1.33425e+08	488.777		39.5	3.46052e+07	488.777		38.3	1.73155e+08	488.777		37.9	1.51402e+08	488.777		37.5	8.86641e+07	488.777		41.6	9.62615e+07	488.777		38.8	8.25905e+07	488.777
P05141	169.4	ADP/ATP translocase 2 OS=Homo sapiens GN=SLC25A5 PE=1 SV=7	TDAAVSFAK	Acetyl (Protein N-term)	951.479	YES	1+	951.48		37.3	2.74717e+07	951.48		37.4	2.08315e+07	951.48		35.8	3.2651e+07	951.48		36.1	1.40387e+08	951.48		37.2	3.1097e+07	951.482	37.56	36.4	6.73054e+07	951.48		36.2	4.32002e+07	951.48		35.6	3.13883e+07	951.48		40	4.45976e+07	951.48		36.6	2.09473e+07	951.48
P05141	169.4	ADP/ATP translocase 2 OS=Homo sapiens GN=SLC25A5 PE=1 SV=7	TDAAVSFAK	Acetyl (Protein N-term)	951.479	YES	2+	476.243		37.4	9.62674e+06	476.242	29.01	37.4	8.64654e+06	476.243		35.8	8.52499e+06	476.243		35.9	2.82135e+07	476.242	29.17	37.3	1.6204e+07	476.243		36.3	1.24342e+07	476.243		36.1	9.68839e+06	476.243		35.8	7.12586e+06	476.243		40	8.07893e+06	476.243		36.6	4.03952e+06	476.243
P05141	169.4	ADP/ATP translocase 2 OS=Homo sapiens GN=SLC25A5 PE=1 SV=7	EQGVLSFWR		1120.57	NO	2+	561.29	32.87	66.2	3.4994e+07	561.29	24.04	66.2	2.63033e+07	561.29		64.5	3.83059e+07	561.29		64.5	1.47448e+08	561.29		66.1	3.33879e+07	561.29		64.5	5.61293e+07	561.29		63.7	4.62339e+07	561.29		63.9	3.62438e+07	561.291	32.88	65.5	6.09465e+07	561.29		65.5	3.1067e+07	561.29
P05141	169.4	ADP/ATP translocase 2 OS=Homo sapiens GN=SLC25A5 PE=1 SV=7	QIFLGGVDKR		1131.64	YES	3+	378.221		29	9.14831e+06	378.221		29.1	7.03878e+06	378.221		27.5	8.78951e+06	378.221	24.35	27.2	4.92472e+07	378.221		28.8	2.24946e+07	378.221	26.43	27.5	1.48968e+07	378.221		27.4	8.55354e+06	378.221		27.2	6.5457e+06	378.221		32.1	1.11663e+07	378.221		27.9	5.76244e+06	378.221	25.29
P05141	169.4	ADP/ATP translocase 2 OS=Homo sapiens GN=SLC25A5 PE=1 SV=7	AAYFGIYDTAK		1218.59	YES	2+	610.303	30.85	47.7	3.90977e+07	610.303	33.82	47.8	3.44587e+07	610.304	31.56	46	5.17226e+07	610.304	40.5	45.9	1.69348e+08	610.303	34.33	47.6	4.78737e+07	610.304	28.94	46	7.08045e+07	610.304	27.46	45.7	4.96761e+07	610.305	34.17	45.3	3.94159e+07	610.304		48.1	6.47832e+07	610.304	25.36	46.6	3.3666e+07	610.304	36.11
P05141	169.4	ADP/ATP translocase 2 OS=Homo sapiens GN=SLC25A5 PE=1 SV=7	YFPTQALNFAFK		1445.73	NO	2+	723.875	45	80.1	6.74625e+07	723.875	45.12	80.1	5.03937e+07	723.876	46.24	78.8	1.02386e+08	723.876	31.87	78.8	3.80326e+08	723.875	43.35	80	6.81861e+07	723.875		78.7	2.16241e+08	723.877	31.52	77.8	1.33737e+08	723.875		78.1	1.20071e+08	723.876	41.32	79.3	1.62965e+08	723.876	32.93	79.7	8.41424e+07	723.876	46.43
P05141	169.4	ADP/ATP translocase 2 OS=Homo sapiens GN=SLC25A5 PE=1 SV=7	DFLAGGVAAAISK		1218.66	YES	3+	407.228				407.228				407.228				407.228	37.63	60.4	4.45055e+06	407.228				407.228				407.228				407.228				407.228				407.228				407.228
P05141	169.4	ADP/ATP translocase 2 OS=Homo sapiens GN=SLC25A5 PE=1 SV=7	DFLAGGVAAAISK		1218.66	YES	2+	610.338	81.89	61.6	4.50745e+07	610.338	85.16	61.5	3.73433e+07	610.339	81.98	60.2	5.78911e+07	610.338	74.11	60.4	2.12588e+08	610.337	65.94	61.4	4.92681e+07	610.339		60.4	1.22477e+08	610.339		59.7	8.77587e+07	610.339	68.56	59.8	6.24001e+07	610.338	49.99	61.5	7.928e+07	610.339		61.3	4.98458e+07	610.338	76.22
P05141	169.4	ADP/ATP translocase 2 OS=Homo sapiens GN=SLC25A5 PE=1 SV=7	TDAAVSFAKDFLAGGVAAAISK	Acetyl (Protein N-term)	2152.13	YES	3+	718.049		98.3	190019	718.049		98.2	152916	718.049		97.7	488961	718.049				718.049				718.049		98.2	2.02656e+06	718.049	39.36	97.7	1.66324e+06	718.049		97.6	1.29571e+06	718.049				718.049		98.3	335523	718.049
P05141	169.4	ADP/ATP translocase 2 OS=Homo sapiens GN=SLC25A5 PE=1 SV=7	TDAAVSFAKDFLAGGVAAAISKTAVAPIER	Acetyl (Protein N-term)	2989.6	YES	4+	748.157				748.157				748.157		98.8	417928	748.157				748.157				748.157		99.2	1.19166e+06	748.157	29.93	98.8	793546	748.157		98.7	723348	748.157				748.157				748.157
P05141	169.4	ADP/ATP translocase 2 OS=Homo sapiens GN=SLC25A5 PE=1 SV=7	TDAAVSFAKDFLAGGVAAAISKTAVAPIER	Acetyl (Protein N-term)	2989.6	YES	3+	997.208				997.208				997.207	36.2	98.8	1.27369e+06	997.208				997.208				997.209	39.4	99.3	4.37047e+06	997.208	38.9	98.8	1.94181e+06	997.208	48.89	98.7	1.49344e+06	997.208		99.2	199136	997.208		99.3	515204	997.208
Q96C36	49.35	Pyrroline-5-carboxylate reductase 2 OS=Homo sapiens GN=PYCR2 PE=1 SV=1	SVGFIGAGQLAYALAR	Acetyl (Protein N-term)	1635.89	YES	2+	818.446	47.52	92.9	1.94796e+06	818.446	48.69	92.9	1.04565e+06	818.448				818.448				818.448				818.448		92.7	8.5164e+06	818.449	49.35	92.2	3.44377e+06	818.448	43.59	92.2	4.99688e+06	818.448		92.9	4.43094e+06	818.448		92.9	4.64466e+06	818.448
O95831	47.68	Apoptosis-inducing factor 1, mitochondrial OS=Homo sapiens GN=AIFM1 PE=1 SV=1	LNDGSQITYEK		1266.61	YES	2+	634.313		16.3	700563	634.313		16.2	1.00448e+06	634.313				634.313		16.2	3.08648e+06	634.313		16.5	1.04351e+06	634.313		15.8	1.87909e+06	634.313		15.9	854737	634.313				634.313				634.313		15.6	1.08095e+06	634.313
O95831	47.68	Apoptosis-inducing factor 1, mitochondrial OS=Homo sapiens GN=AIFM1 PE=1 SV=1	ISGLGLTPEQK		1141.63	YES	2+	571.826		32.9	1.54235e+06	571.826		33.1	699563	571.826		32.2	1.93606e+07	571.826		31.9	5.93324e+07	571.826		32.9	2.10382e+06	571.826		31.5	5.59943e+06	571.826		31.3	3.73474e+06	571.826		31	2.55636e+06	571.826				571.826		32.9	3.9447e+07	571.826
Q9P035	41.28	3-hydroxyacyl-CoA dehydratase 3 OS=Homo sapiens GN=PTPLAD1 PE=1 SV=2	HRELYLR		985.546	YES	3+	329.523		12.4	622218	329.523		12.4	394658	329.523				329.523		12.2	1.34277e+06	329.523		12.6	466517	329.523		11.9	2.96471e+06	329.523		12	1.96367e+06	329.523	25.37	12	1.73674e+06	329.523				329.523		11.8	509557	329.523
Q9P035	41.28	3-hydroxyacyl-CoA dehydratase 3 OS=Homo sapiens GN=PTPLAD1 PE=1 SV=2	VELSDVQNPAISITENVLHFK		2352.23	YES	3+	785.087		89.2	6.87274e+06	785.087		89.2	5.87726e+06	785.087		88.3	9.95433e+06	785.087				785.087				785.087		88.5	5.9942e+07	785.087	28.71	88	2.93924e+07	785.087		88.1	3.05226e+07	785.087		88.9	1.71255e+07	785.087		89	1.30768e+07	785.087
Q9UGP8	67.05	Translocation protein SEC63 homolog OS=Homo sapiens GN=SEC63 PE=1 SV=2	SQVLDDEDSNNITVGSLVTVLVK		2444.26	YES	3+	815.765				815.765				815.765		88.3	1.87644e+06	815.765				815.765				815.765		88.6	9.74947e+06	815.765		88	5.30077e+06	815.765	45.7	88.2	5.78529e+06	815.765				815.765				815.765
O95319	41.97	CUGBP Elav-like family member 2 OS=Homo sapiens GN=CELF2 PE=1 SV=1	ELFEPYGAVYQINVLR		1909.99	YES	2+	956.006				956.006				956.006		83	3.61031e+06	956.006		83.2	1.40802e+07	956.006	52.01	83.9	2.52914e+06	956.006				956.006				956.006				956.006				956.006				956.006
P51572	34.15	B-cell receptor-associated protein 31 OS=Homo sapiens GN=BCAP31 PE=1 SV=3	LDVGNAEVKLEEENR		1713.85	YES	2+	857.935				857.935				857.935				857.935	28.88	34.3	5.75471e+06	857.935		35.9	343351	857.935		34.7	3.84363e+06	857.935		34.4	623547	857.935		33.9	1.53705e+06	857.935		38.7	1.65636e+06	857.935		35.1	416286	857.935
P67870	31.59	Casein kinase II subunit beta OS=Homo sapiens GN=CSNK2B PE=1 SV=1	RPANQFVPR		1083.59	YES	2+	542.805		14.1	3.65638e+06	542.805		14.1	2.51088e+06	542.805		13.7	3.55693e+06	542.805		13.7	1.61464e+07	542.805		14.2	4.37256e+06	542.805		13.4	1.80844e+07	542.805		13.5	9.42985e+06	542.805		13.5	7.71459e+06	542.805		14.3	3.15582e+07	542.805	24.58	13.3	2.56467e+07	542.805
P27797	46.91	Calreticulin OS=Homo sapiens GN=CALR PE=1 SV=1	FYGDEEKDK		1129.49	YES	2+	565.754		8.7	524471	565.754		8.7	182726	565.754		8.7	2.0513e+06	565.754		8.9	4.93932e+06	565.754		8.8	2.51761e+06	565.754		8.8	4.70275e+06	565.754		8.8	1.48127e+06	565.754		8.8	1.42649e+06	565.754		9.2	574979	565.754				565.754
P27797	46.91	Calreticulin OS=Homo sapiens GN=CALR PE=1 SV=1	GQTLVVQFTVK		1218.7	YES	2+	610.357				610.357				610.357	42.52	53.1	1.25363e+07	610.356	44.39	53	6.37476e+07	610.357	24.87	54.7	3.95066e+06	610.357	42.32	53.2	3.70485e+07	610.357		52.6	1.78284e+07	610.357	50.61	52.5	1.58664e+07	610.357		54.4	2.68355e+06	610.357				610.357
P27797	46.91	Calreticulin OS=Homo sapiens GN=CALR PE=1 SV=1	EQFLDGDGWTSR		1409.62	YES	2+	705.819		47.2	6.11514e+06	705.819		47.3	2.8794e+06	705.819		45.7	3.11667e+07	705.819		45.7	9.74666e+07	705.819		47.1	2.04175e+07	705.819		45.9	4.60928e+07	705.819		45.5	2.94683e+07	705.819		45.2	2.74518e+07	705.819		48	1.05266e+07	705.819		46.4	3.37601e+06	705.819
P27797	46.91	Calreticulin OS=Homo sapiens GN=CALR PE=1 SV=1	HEQNIDCGGGYVK		1418.62	YES	2+	738.831				738.831				738.831		12.2	864843	738.831		12.2	6.04331e+06	738.831		12.6	978075	738.831		12	3.11024e+06	738.831		12.1	882583	738.831		12	791508	738.831		12.8	547378	738.831				738.831
P27797	46.91	Calreticulin OS=Homo sapiens GN=CALR PE=1 SV=1	FYALSASFEPFSNK		1606.77	YES	2+	804.393		73.2	1.51357e+06	804.393		73.1	600703	804.393		71.9	2.69893e+07	804.392	48.13	72	1.24148e+08	804.393		73	1.13504e+07	804.393	80.72	71.8	8.18491e+07	804.394	51.02	70.9	4.25505e+07	804.393	52.59	71.2	3.68637e+07	804.393		72.7	1.94814e+07	804.393		72.6	3.40173e+06	804.393
P27797	46.91	Calreticulin OS=Homo sapiens GN=CALR PE=1 SV=1	IKDPDASKPEDWDER		1799.83	YES	4+	450.966		17.7	3.36144e+06	450.966		17.9	1.2267e+06	450.966		17.5	2.44598e+07	450.966		17.2	5.39921e+07	450.966		17.9	1.56851e+07	450.966		17.1	2.28496e+07	450.966		17.1	1.74869e+07	450.966		17.1	1.86437e+07	450.966		19.3	4.07721e+06	450.966		17.2	1.37071e+06	450.966
P27797	46.91	Calreticulin OS=Homo sapiens GN=CALR PE=1 SV=1	IKDPDASKPEDWDER		1799.83	YES	2+	900.925		17.8	653547	900.925				900.925		17.4	1.57e+06	900.925	35.31	17.3	1.9982e+07	900.924	37.27	18	3.13158e+06	900.925		17	6.43197e+06	900.925		17	1.03256e+06	900.925		17.1	852668	900.925		19.3	1.49587e+06	900.925				900.925
P27797	46.91	Calreticulin OS=Homo sapiens GN=CALR PE=1 SV=1	FYGDEEKDKGLQTSQDAR		2085.96	YES	3+	696.329		15.2	3.55838e+06	696.329		15.2	1.53295e+06	696.329		15	1.35711e+07	696.329		15	5.55196e+07	696.329		15.4	1.31949e+07	696.329		14.7	3.5992e+07	696.329		14.8	1.54276e+07	696.329		14.8	1.45794e+07	696.329		16.2	3.12464e+06	696.329		14.6	2.33204e+06	696.329
P27797	46.91	Calreticulin OS=Homo sapiens GN=CALR PE=1 SV=1	FYGDEEKDKGLQTSQDAR		2085.96	YES	2+	1043.99				1043.99				1043.99		15	1.43289e+06	1043.99	68.55	15	1.44618e+07	1043.99		15.4	1.65776e+06	1043.99	79.82	14.7	6.49147e+06	1043.99		14.8	1.07913e+06	1043.99		14.8	605365	1043.99		16.2	682842	1043.99				1043.99
P27797	46.91	Calreticulin OS=Homo sapiens GN=CALR PE=1 SV=1	IDNSQVESGSLEDDWDFLPPK		2390.09	YES	2+	1196.06				1196.06				1196.06		74.3	5.07475e+06	1196.06		74.2	2.23369e+07	1196.06		75.1	3.2876e+06	1196.06		74	5.78707e+06	1196.06		73.3	2.058e+06	1196.06		73.4	3.53012e+06	1196.06				1196.06				1196.06
P27797	46.91	Calreticulin OS=Homo sapiens GN=CALR PE=1 SV=1	IDNSQVESGSLEDDWDFLPPKK		2518.19	YES	3+	840.404		65.8	1.12719e+07	840.404		65.5	5.02342e+06	840.404		64.3	6.32126e+07	840.404	29.28	64.3	1.93304e+08	840.404		65.6	2.99631e+07	840.404		64.1	1.0938e+08	840.404	25.82	63.4	7.45678e+07	840.404		63.6	6.55436e+07	840.404		65.2	1.92298e+07	840.404		65	2.71428e+06	840.404
P27797	46.91	Calreticulin OS=Homo sapiens GN=CALR PE=1 SV=1	SGTIFDNFLITNDEAYAEEFGNETWGVTK		3267.49	YES	3+	1090.17				1090.17				1090.17	33.27	93.2	2.85989e+07	1090.17	34.47	93.4	6.14438e+07	1090.17				1090.17	45.84	93.6	4.14342e+07	1090.17				1090.17	42.14	93.1	2.87136e+07	1090.17				1090.17				1090.17
P27797	46.91	Calreticulin OS=Homo sapiens GN=CALR PE=1 SV=1	SGTIFDNFLITNDEAYAEEFGNETWGVTK		3267.49	YES	2+	1634.76				1634.76				1634.76				1634.75	54.9	93.4	1.31425e+07	1634.76		93.6	228019	1634.76				1634.76				1634.76				1634.76				1634.76				1634.76
P08670	142.38	Vimentin OS=Homo sapiens GN=VIM PE=1 SV=4	LDLER		644.349	YES	2+	323.182	26.03	14.8	1.61048e+06	323.183		14.9	1.02524e+06	323.183				323.183		14.6	3.45844e+06	323.183		14.1	2.14341e+06	323.183		14.3	3.01651e+06	323.183		14.3	1.20446e+06	323.183		14.3	1.6464e+06	323.183		16.1	2.24859e+06	323.183		13.2	3.81649e+06	323.183
P08670	142.38	Vimentin OS=Homo sapiens GN=VIM PE=1 SV=4	EYQDLLNVK		1120.58	NO	2+	561.295		42.8	7.13084e+06	561.295	30.06	42.9	5.73456e+06	561.295				561.295		41.2	1.10314e+06	561.295				561.295		41.3	6.92356e+06	561.295		41.1	1.83569e+06	561.295		40.6	1.14579e+06	561.295				561.295				561.295
P08670	142.38	Vimentin OS=Homo sapiens GN=VIM PE=1 SV=4	KLLEGEESR		1059.56	NO	2+	530.786		9.7	1.05187e+06	530.786		9.7	470762	530.786				530.786				530.786				530.786		9.6	7.21118e+06	530.786		9.6	2.17989e+06	530.786		9.6	1.39329e+06	530.786		10	3.79786e+06	530.786				530.786
P08670	142.38	Vimentin OS=Homo sapiens GN=VIM PE=1 SV=4	NLQEAEEWYK		1308.6	NO	2+	655.307		41.4	5.45923e+06	655.307		41.5	3.71452e+06	655.307		39.7	537223	655.307				655.307				655.307		39.9	4.36887e+06	655.307		39.7	2.58649e+06	655.307		39.2	1.33982e+06	655.307				655.307				655.307
P08670	142.38	Vimentin OS=Homo sapiens GN=VIM PE=1 SV=4	FADLSEAANR		1092.52	YES	2+	547.267	32.69	23.4	6.93556e+06	547.267		23.5	4.70577e+06	547.267				547.267				547.267				547.267		23	3.89533e+06	547.267				547.267		22.7	1.2932e+06	547.267				547.267				547.267
P08670	142.38	Vimentin OS=Homo sapiens GN=VIM PE=1 SV=4	QDVDNASLAR		1087.53	YES	2+	544.77		11.5	2.53094e+06	544.77		11.5	1.57933e+06	544.77		11.2	1.3405e+06	544.77		11.5	3.49154e+06	544.77				544.77		11.4	4.57073e+06	544.77		11.5	2.13624e+06	544.77		11.5	1.70503e+06	544.77		11.8	1.93691e+06	544.77		11.2	2.19939e+06	544.77
P08670	142.38	Vimentin OS=Homo sapiens GN=VIM PE=1 SV=4	ILLAELEQLK		1168.71	YES	2+	585.361	30.38	72	5.29585e+06	585.361	32.13	72	3.95632e+06	585.361				585.361				585.361				585.361		70.2	5.62052e+06	585.361		69.4	1.43318e+06	585.361		69.6	1.44551e+06	585.361				585.361				585.361
P08670	142.38	Vimentin OS=Homo sapiens GN=VIM PE=1 SV=4	EEAENTLQSFR		1322.61	YES	2+	662.314				662.314				662.314				662.314				662.314				662.314				662.314				662.314				662.314				662.314				662.314
P08670	142.38	Vimentin OS=Homo sapiens GN=VIM PE=1 SV=4	TNEKVELQELNDR		1586.79	NO	3+	529.938		25	4.4373e+06	529.938		25.1	3.43467e+06	529.938				529.938				529.938				529.938		24.1	2.98877e+06	529.938				529.938				529.938				529.938				529.938
P08670	142.38	Vimentin OS=Homo sapiens GN=VIM PE=1 SV=4	TNEKVELQELNDR		1586.79	NO	2+	794.403		25	2.05977e+06	794.403		25	1.66991e+06	794.403				794.403				794.403				794.403		24.1	721054	794.403		24.1	362950	794.403				794.403				794.403				794.403
P08670	142.38	Vimentin OS=Homo sapiens GN=VIM PE=1 SV=4	KVESLQEEIAFLK		1532.84	YES	3+	511.955	38.38	62.8	2.54709e+06	511.955	26.9	62.9	1.48397e+06	511.956				511.956				511.956				511.956				511.956				511.956		60.2	1.65608e+06	511.956				511.956				511.956
P08670	142.38	Vimentin OS=Homo sapiens GN=VIM PE=1 SV=4	KVESLQEEIAFLK		1532.84	YES	2+	767.432		62.9	2.18788e+06	767.432		62.8	1.54977e+06	767.432				767.432		60.8	1.1551e+06	767.432				767.432		60.9	3.62074e+06	767.432				767.432				767.432				767.432				767.432
P08670	142.38	Vimentin OS=Homo sapiens GN=VIM PE=1 SV=4	ILLAELEQLKGQGK		1538.9	YES	3+	513.976		58.2	8.45765e+06	513.976		58.3	4.93127e+06	513.976				513.976		56.5	1.27537e+06	513.976		58.3	393409	513.976		56.7	8.17548e+06	513.976		55.9	4.90339e+06	513.976		55.9	2.52571e+06	513.976				513.976				513.976
P08670	142.38	Vimentin OS=Homo sapiens GN=VIM PE=1 SV=4	ILLAELEQLKGQGK		1538.9	YES	2+	770.459	24.38	58.2	2.56556e+06	770.46		58.3	1.85193e+06	770.46				770.46				770.46				770.46		56.7	2.15336e+06	770.46		56.1	724794	770.46				770.46				770.46				770.46
P08670	142.38	Vimentin OS=Homo sapiens GN=VIM PE=1 SV=4	ISLPLPNFSSLNLR		1569.89	YES	2+	785.953		88.5	9.83558e+06	785.953		88.7	6.33394e+06	785.953				785.953				785.953				785.953		88	1.53677e+07	785.953		87.3	5.34052e+06	785.953		87.5	4.39796e+06	785.953				785.953				785.953
P08670	142.38	Vimentin OS=Homo sapiens GN=VIM PE=1 SV=4	KVESLQEEIAFLKK		1660.94	YES	3+	554.654		52.9	5.0347e+06	554.654		53.1	3.54911e+06	554.654		51	485081	554.654				554.654				554.654		50.9	6.61062e+06	554.654		50.3	3.3586e+06	554.654		50.1	2.16713e+06	554.654				554.654				554.654
P08670	142.38	Vimentin OS=Homo sapiens GN=VIM PE=1 SV=4	ETNLDSLPLVDTHSKR		1823.94	YES	2+	912.979				912.979				912.979				912.979				912.979				912.979				912.979				912.979				912.979				912.979				912.979
P08670	142.38	Vimentin OS=Homo sapiens GN=VIM PE=1 SV=4	DGQVINETSQHHDDLE		1835.79	YES	2+	918.906		17.7	1.66434e+06	918.906		17.8	894004	918.906				918.906				918.906				918.906		17.1	1.13602e+06	918.906				918.906				918.906				918.906				918.906
P08670	142.38	Vimentin OS=Homo sapiens GN=VIM PE=1 SV=4	LLQDSVDFSLADAINTEFK		2125.06	YES	2+	1063.54		88.2	955139	1063.54				1063.54				1063.54				1063.54				1063.54		87.7	3.14725e+06	1063.54				1063.54				1063.54				1063.54				1063.54
Q9BSJ8	61.71	Extended synaptotagmin-1 OS=Homo sapiens GN=ESYT1 PE=1 SV=1	ALTLGALTLPLAR		1308.81	YES	2+	655.415				655.415				655.415				655.415		84.8	7.12085e+06	655.415		85.5	965279	655.415	42.26	84.7	1.06841e+07	655.415				655.415				655.415				655.415				655.415
Q9BSJ8	61.71	Extended synaptotagmin-1 OS=Homo sapiens GN=ESYT1 PE=1 SV=1	LLVPLVPDLQDVAQLR		1788.05	YES	3+	597.025				597.025				597.025		94.1	438743	597.025		91.7	3.78747e+06	597.025		92	446483	597.026	31.76	91.8	5.14455e+06	597.025		94	643327	597.025		93.9	710964	597.025				597.025				597.025
Q9BSJ8	61.71	Extended synaptotagmin-1 OS=Homo sapiens GN=ESYT1 PE=1 SV=1	LLVPLVPDLQDVAQLR		1788.05	YES	2+	895.034		92.2	656348	895.034		92.2	374981	895.034		91.5	1.10297e+06	895.034				895.034				895.034		91.8	7.67216e+06	895.034		91.3	2.59382e+06	895.034		91.3	2.41823e+06	895.034		92.1	3.43785e+06	895.034		92.1	1.57251e+06	895.034
Q9BSJ8	61.71	Extended synaptotagmin-1 OS=Homo sapiens GN=ESYT1 PE=1 SV=1	VQLDLAETDLSQGVAR		1713.89	YES	2+	857.955		57.3	366314	857.955				857.955		56.1	524751	857.955				857.955				857.955		56.3	4.64846e+06	857.955		55.6	3.23171e+06	857.955		55.5	2.36678e+06	857.955		57.3	1.05656e+06	857.955		56.9	1.42441e+06	857.955
Q9BSJ8	61.71	Extended synaptotagmin-1 OS=Homo sapiens GN=ESYT1 PE=1 SV=1	LLTAPELILDQWFQLSSSGPNSR		2571.33	YES	3+	858.12				858.12				858.12				858.12		100.1	1.81001e+06	858.12				858.12				858.12				858.12				858.12				858.12				858.12
Q31612	68.75	HLA class I histocompatibility antigen, B-73 alpha chain OS=Homo sapiens GN=HLA-B PE=1 SV=1	APWIEQEGPEYWDR		1774.8	NO	2+	888.406				888.406		63.2	708054	888.406		60.5	1.71597e+06	888.406		60.6	7.63637e+06	888.406		61.9	1.12853e+06	888.406		60.6	2.06112e+06	888.406		59.8	1.59034e+06	888.406		60	1.40567e+06	888.406				888.406				888.406
Q31612	68.75	HLA class I histocompatibility antigen, B-73 alpha chain OS=Homo sapiens GN=HLA-B PE=1 SV=1	SWTAADTAAQITQR		1518.74	NO	2+	760.379				760.379				760.379				760.378	34.26	40.4	6.85229e+06	760.379				760.379				760.379				760.379				760.379				760.379				760.379
Q31612	68.75	HLA class I histocompatibility antigen, B-73 alpha chain OS=Homo sapiens GN=HLA-B PE=1 SV=1	DGEDQTQDTELVETRPAGDGTFQK		2636.18	NO	3+	879.738		33.6	878906	879.738		33.6	592682	879.738		32	3.32286e+06	879.738		32.1	1.12223e+07	879.738		33.4	1.61945e+06	879.737	38.91	32.6	1.77569e+07	879.737	37.99	32.4	1.36515e+07	879.737	37.35	31.8	9.84252e+06	879.738				879.738		33.1	3.38086e+06	879.738	52.64
P30512	42.79	HLA class I histocompatibility antigen, A-29 alpha chain OS=Homo sapiens GN=HLA-A PE=2 SV=2	FIAVGYVDDTQFVR		1628.82	NO	2+	815.42				815.42				815.42	37.09	65.4	9.83537e+06	815.418	42.79	65.5	3.67509e+07	815.42		66.7	3.34074e+06	815.42	58.14	65.4	2.83804e+07	815.42	61.22	64.6	1.96188e+07	815.419	42.84	64.7	1.46452e+07	815.42		66.3	4.29933e+06	815.42		66.2	1.89566e+06	815.42
P30512	42.79	HLA class I histocompatibility antigen, A-29 alpha chain OS=Homo sapiens GN=HLA-A PE=2 SV=2	DGEDQTQDTELVETRPAGDGTFQK		2636.18	NO	3+	879.738		33.6	878906	879.738		33.6	592682	879.738		32	3.32286e+06	879.738		32.1	1.12223e+07	879.738		33.4	1.61945e+06	879.737	38.91	32.6	1.77569e+07	879.737	37.99	32.4	1.36515e+07	879.737	37.35	31.8	9.84252e+06	879.738				879.738		33.1	3.38086e+06	879.738	52.64
P08107	329.3	Heat shock 70 kDa protein 1A/1B OS=Homo sapiens GN=HSPA1A PE=1 SV=5	DNNLLGR		800.414	NO	2+	401.214		16.6	6.66978e+06	401.214		16.6	2.87416e+06	401.214				401.214		15.7	1.20107e+07	401.214		16.2	2.36406e+06	401.215	24.35	16	5.00315e+07	401.215	26.5	15.5	2.9437e+07	401.214		15.5	2.34516e+07	401.215	31.25	17	1.42727e+07	401.214		15.2	1.29484e+07	401.214
P08107	329.3	Heat shock 70 kDa protein 1A/1B OS=Homo sapiens GN=HSPA1A PE=1 SV=5	LSKEEIER		1002.53	NO	2+	502.274	24.99	9.2	7.1499e+06	502.274	24.32	9.1	3.36533e+06	502.275		9	561421	502.275				502.275		9.3	826408	502.275	27.06	9.2	4.41411e+07	502.275		9.2	1.22612e+07	502.275		9.1	1.04169e+07	502.275		9.5	1.16937e+07	502.275		8.9	7.64098e+06	502.275
P08107	329.3	Heat shock 70 kDa protein 1A/1B OS=Homo sapiens GN=HSPA1A PE=1 SV=5	ITITNDKGR		1016.56	NO	2+	509.288	45.17	9	9.07225e+06	509.288	38.93	8.9	4.51997e+06	509.288	33.7	8.9	5.57762e+06	509.288	41.07	9.1	3.63682e+07	509.288	40.71	9	1.09591e+07	509.288	46.2	9	3.1101e+07	509.288	31.36	9	8.65474e+06	509.288	39.2	9	7.69472e+06	509.288	41.98	9.3	1.15925e+07	509.288	42.84	8.7	1.45873e+07	509.288	37.21
P08107	329.3	Heat shock 70 kDa protein 1A/1B OS=Homo sapiens GN=HSPA1A PE=1 SV=5	LLQDFFNGR		1108.57	YES	2+	555.29		58	1.00932e+07	555.29		58.1	4.7276e+06	555.29		56.5	1.21916e+06	555.29		56.5	3.81526e+06	555.29		57.9	903414	555.291	33.67	56.7	6.91223e+07	555.29		56.1	4.5765e+07	555.29		56	3.07146e+07	555.291	43.1	57.9	1.93207e+07	555.292	25.65	57.4	1.15313e+07	555.29
P08107	329.3	Heat shock 70 kDa protein 1A/1B OS=Homo sapiens GN=HSPA1A PE=1 SV=5	YKAEDEVQR		1136.55	NO	2+	569.28	28.59	7.7	8.42273e+06	569.28		7.7	4.36202e+06	569.28		8	4.23006e+06	569.28		8.3	7.81307e+06	569.28		9.3	2.13373e+07	569.282	27.13	7.9	3.62716e+07	569.282	34.12	7.9	1.62153e+07	569.281	35.22	7.8	1.45817e+07	569.281	35.57	8.1	1.21584e+07	569.28		7.7	9.20065e+06	569.28
P08107	329.3	Heat shock 70 kDa protein 1A/1B OS=Homo sapiens GN=HSPA1A PE=1 SV=5	LVNHFVEEFK		1260.65	YES	3+	421.225		40.8	1.22398e+07	421.225		41	5.77736e+06	421.225		38.7	1.08855e+06	421.225		38.5	6.26276e+06	421.225		40.7	1.39157e+06	421.225	33.59	38.5	5.98552e+07	421.225		38.3	4.46346e+07	421.225		37.8	3.56526e+07	421.225		41.9	1.71843e+07	421.225		39.5	1.22466e+07	421.225	31.67
P08107	329.3	Heat shock 70 kDa protein 1A/1B OS=Homo sapiens GN=HSPA1A PE=1 SV=5	LVNHFVEEFK		1260.65	YES	2+	631.332		40.8	9.4045e+06	631.332		41	3.59315e+06	631.332		38.7	1.68557e+06	631.332		38.5	1.02474e+07	631.332		40.5	1.9104e+06	631.332		38.5	6.4114e+07	631.332		38.2	3.79576e+07	631.332		37.9	1.94321e+07	631.332		41.9	2.38157e+07	631.332		39.5	1.08606e+07	631.332
P08107	329.3	Heat shock 70 kDa protein 1A/1B OS=Homo sapiens GN=HSPA1A PE=1 SV=5	LVNHFVEEFKR		1416.75	YES	3+	473.257		33.2	1.4574e+07	473.257		33.4	7.13625e+06	473.257		31.4	2.4179e+06	473.257		31	1.37605e+07	473.257		32.9	3.10944e+06	473.257		31.5	1.04641e+08	473.259	28.89	31.3	6.54103e+07	473.257		30.9	3.48309e+07	473.257		36.1	3.1232e+07	473.257		32	1.99454e+07	473.257
P08107	329.3	Heat shock 70 kDa protein 1A/1B OS=Homo sapiens GN=HSPA1A PE=1 SV=5	LVNHFVEEFKR		1416.75	YES	2+	709.385		33.3	2.15271e+06	709.385		33.4	989549	709.385				709.385		31	1.87914e+06	709.385				709.385		31.5	1.90192e+07	709.385	26.59	31.3	7.11083e+06	709.385		30.9	2.37926e+06	709.385		36.1	7.71904e+06	709.385		32.1	1.80741e+06	709.385
P08107	329.3	Heat shock 70 kDa protein 1A/1B OS=Homo sapiens GN=HSPA1A PE=1 SV=5	VEIIANDQGNR		1227.62	NO	2+	614.818	38.19	17.4	5.07181e+07	614.817	44.56	17.5	2.75818e+07	614.819	52.7	17.2	7.37117e+07	614.818	48.49	17.1	2.61192e+08	614.817	30.97	17.5	7.63264e+07	614.817		16.2	2.82126e+06	614.819	70.5	16.9	1.46368e+08	614.819	61.67	16.9	1.27206e+08	614.818	52.04	18.4	1.98355e+08	614.819	33.12	16.9	1.17081e+08	614.818	50.16
P08107	329.3	Heat shock 70 kDa protein 1A/1B OS=Homo sapiens GN=HSPA1A PE=1 SV=5	DAGVIAGLNVLR		1196.69	NO	2+	599.351	43.76	66.2	3.75146e+07	599.351	41.28	66.2	1.88597e+07	599.352	32.1	64.6	5.80473e+06	599.351	35.78	64.8	2.44401e+07	599.351	31.75	66	4.31454e+06	599.353	35.49	64.9	2.87878e+08	599.352	43.36	64.1	1.879e+08	599.353	47.02	64.2	1.11598e+08	599.352	38.34	65.9	6.94374e+07	599.352	50.86	65.7	4.32142e+07	599.352	46.94
P08107	329.3	Heat shock 70 kDa protein 1A/1B OS=Homo sapiens GN=HSPA1A PE=1 SV=5	TTPSYVAFTDTER		1486.69	NO	3+	496.572		41.1	2.19367e+06	496.572		41.2	1.2124e+06	496.572		39.4	4.04522e+06	496.572	24.55	39.4	1.50885e+07	496.572		41	3.30198e+06	496.572		39.7	1.07627e+07	496.572		39.4	1.10747e+07	496.572		38.9	6.72878e+06	496.572		42.7	3.83075e+06	496.572		40.1	5.7133e+06	496.572
P08107	329.3	Heat shock 70 kDa protein 1A/1B OS=Homo sapiens GN=HSPA1A PE=1 SV=5	TTPSYVAFTDTER		1486.69	NO	2+	744.355	45.56	41.1	1.34829e+08	744.355	38.79	41.2	7.91451e+07	744.356	67.52	39.4	1.84851e+08	744.356	75.93	39.4	6.24048e+08	744.355	58.13	41	1.53107e+08	744.356	63.7	39.7	5.21691e+08	744.356	78.69	39.4	4.13976e+08	744.354		38.9	2.97905e+08	744.356	50.77	42.7	4.0843e+08	744.356	55.63	40.2	2.39137e+08	744.356	31.06
P08107	329.3	Heat shock 70 kDa protein 1A/1B OS=Homo sapiens GN=HSPA1A PE=1 SV=5	HWPFQVINDGDKPK		1679.84	YES	3+	560.954		44.6	1.35169e+07	560.954		44.9	6.82513e+06	560.954		42.6	948788	560.954		42.5	7.3782e+06	560.954		44.4	1.75969e+06	560.954		42.7	6.01012e+07	560.954		42.2	4.29576e+07	560.954		41.9	2.9225e+07	560.954		45	3.55381e+07	560.954		43.4	1.19806e+07	560.954
P08107	329.3	Heat shock 70 kDa protein 1A/1B OS=Homo sapiens GN=HSPA1A PE=1 SV=5	AQIHDLVLVGGSTR		1464.8	YES	2+	733.41		40.1	7.5086e+06	733.41		40.3	3.11854e+06	733.41		38.1	697881	733.41		37.9	6.9851e+06	733.41		39.9	924239	733.412	66.18	38.3	5.66005e+07	733.41		37.8	2.43118e+07	733.411	49.2	37.5	1.91785e+07	733.41		41.5	3.20967e+07	733.41		38.7	7.36198e+06	733.41
P08107	329.3	Heat shock 70 kDa protein 1A/1B OS=Homo sapiens GN=HSPA1A PE=1 SV=5	NQVALNPQNTVFDAK		1657.84	YES	2+	829.929	45.56	46.3	5.09738e+07	829.929	47.62	46.4	2.63298e+07	829.931	34.81	44.6	7.3396e+06	829.93	31.92	44.7	2.22458e+07	829.929	35.58	46.2	6.20545e+06	829.93	34.45	44.7	2.68114e+08	829.93	32.2	44.4	1.85828e+08	829.93	27.63	44	1.34088e+08	829.93	41.66	46.9	9.38036e+07	829.93	35.71	45.4	3.63929e+07	829.931	47.35
P08107	329.3	Heat shock 70 kDa protein 1A/1B OS=Homo sapiens GN=HSPA1A PE=1 SV=5	NQVALNPQNTVFDAKR		1813.94	YES	2+	907.982		39.1	1.38701e+06	907.982				907.982				907.982				907.982				907.981	45.07	37.5	7.26157e+06	907.982		37.2	3.05095e+06	907.982		36.7	3.27937e+06	907.982				907.982				907.982
P08107	329.3	Heat shock 70 kDa protein 1A/1B OS=Homo sapiens GN=HSPA1A PE=1 SV=5	ATAGDTHLGGEDFDNR		1674.72	NO	3+	559.249		18.8	2.38116e+07	559.249		18.9	1.30674e+07	559.249		18.5	3.46302e+06	559.249		18.2	1.01588e+07	559.249		19	5.22488e+06	559.25	33.68	18.1	1.33914e+08	559.249	34.18	18.2	7.95762e+07	559.249		18.1	6.87974e+07	559.249		20.6	3.27857e+07	559.249		18.1	2.51776e+07	559.249
P08107	329.3	Heat shock 70 kDa protein 1A/1B OS=Homo sapiens GN=HSPA1A PE=1 SV=5	ATAGDTHLGGEDFDNR		1674.72	NO	2+	838.369	32.53	18.8	8.38811e+06	838.37	38.52	18.9	4.14178e+06	838.369		18.5	590827	838.369		18.2	6.01015e+06	838.369		19	2.12373e+06	838.371	63.17	18.1	5.08539e+07	838.371	64	18.2	1.49244e+07	838.371	56.14	18.1	1.23087e+07	838.372	31.14	20.5	2.21994e+07	838.371	56.13	18.1	7.65578e+06	838.37	44.27
P08107	329.3	Heat shock 70 kDa protein 1A/1B OS=Homo sapiens GN=HSPA1A PE=1 SV=5	IINEPTAAAIAYGLDR		1686.89	NO	3+	563.305	51.99	64.7	3.07797e+07	563.305	48.76	64.8	1.3966e+07	563.307	34.21	63.3	4.43796e+06	563.306	25.83	63.4	1.42192e+07	563.305		64.5	2.26378e+06	563.306	37.36	63.3	1.51109e+08	563.307	26.02	62.5	1.06917e+08	563.307	35.07	62.6	7.79472e+07	563.307	36.9	64.3	4.46555e+07	563.305		64.2	2.45023e+07	563.306	33.71
P08107	329.3	Heat shock 70 kDa protein 1A/1B OS=Homo sapiens GN=HSPA1A PE=1 SV=5	IINEPTAAAIAYGLDR		1686.89	NO	2+	844.455	63.78	64.7	7.02841e+07	844.455	68.11	64.8	3.2142e+07	844.455		63.3	9.28523e+06	844.456	51.19	63.4	3.63344e+07	844.455		64.6	6.00189e+06	844.457	51.66	63.3	3.89088e+08	844.456	31.05	62.5	2.67896e+08	844.457	50.99	62.6	1.81376e+08	844.456	33.64	64.3	1.19313e+08	844.455		64.2	6.71733e+07	844.456	67.98
P08107	329.3	Heat shock 70 kDa protein 1A/1B OS=Homo sapiens GN=HSPA1A PE=1 SV=5	LDKAQIHDLVLVGGSTR		1821.01	YES	3+	608.011				608.011				608.011				608.011				608.011				608.012	36.38	42.9	4.70576e+07	608.012	24.48	42.5	3.06824e+07	608.011		42.3	1.63481e+07	608.011		45.1	6.37338e+06	608.011		43.5	5.852e+06	608.011
P08107	329.3	Heat shock 70 kDa protein 1A/1B OS=Homo sapiens GN=HSPA1A PE=1 SV=5	LDKAQIHDLVLVGGSTR		1821.01	YES	2+	911.513		44.7	1.23177e+06	911.513				911.513				911.513		42.7	1.5662e+06	911.513				911.515	62.82	42.9	9.6086e+06	911.513		42.5	3.79473e+06	911.516	38.52	42.2	3.03755e+06	911.513				911.513				911.513
P08107	329.3	Heat shock 70 kDa protein 1A/1B OS=Homo sapiens GN=HSPA1A PE=1 SV=5	QTQIFTTYSDNQPGVLIQVYEGER		2785.36	NO	3+	929.463		77.4	2.59055e+06	929.463				929.463		76.2	1.95069e+06	929.463		76.5	6.32475e+06	929.463				929.462	38.46	76.3	7.34601e+07	929.462	45.33	75.5	5.34064e+07	929.464	41.52	75.6	3.90301e+07	929.463		77	1.01997e+07	929.463		77.1	1.18663e+07	929.463
P08107	329.3	Heat shock 70 kDa protein 1A/1B OS=Homo sapiens GN=HSPA1A PE=1 SV=5	QTQIFTTYSDNQPGVLIQVYEGER		2785.36	NO	2+	1393.69				1393.69				1393.69				1393.69				1393.69				1393.69	73.99	76.4	1.40559e+07	1393.69	89.22	75.4	7.35875e+06	1393.69		75.6	4.78362e+06	1393.69		77.1	3.51724e+06	1393.69		77.1	1.2399e+06	1393.69
P08107	329.3	Heat shock 70 kDa protein 1A/1B OS=Homo sapiens GN=HSPA1A PE=1 SV=5	EIAEAYLGYPVTNAVITVPAYFNDSQR		3000.49	YES	3+	1001.17				1001.17				1001.17				1001.17				1001.17				1001.17				1001.17				1001.17	41.92	88.2	1.19537e+07	1001.17				1001.17				1001.17
P08107	329.3	Heat shock 70 kDa protein 1A/1B OS=Homo sapiens GN=HSPA1A PE=1 SV=5	TLSSSTQASLEIDSLFEGIDFYTSITR		2980.46	YES	3+	994.494				994.494				994.494				994.494				994.494				994.496	53.21	99.8	1.15483e+07	994.494	57.11	99.4	6.50396e+06	994.495	32.84	99.3	4.39627e+06	994.494				994.494				994.494
P61204	92.03	ADP-ribosylation factor 3 OS=Homo sapiens GN=ARF3 PE=1 SV=2	LGLHSLR		794.476	NO	2+	398.245		19.4	1.34632e+06	398.245		19.5	1.16126e+06	398.245		18.9	1.42761e+06	398.246	29.43	18.5	1.28268e+07	398.245		19.5	2.27562e+06	398.245		18.4	2.31945e+06	398.245				398.245				398.245	24.71	20.3	6.36755e+06	398.245		18.6	1.4509e+06	398.245
P61204	92.03	ADP-ribosylation factor 3 OS=Homo sapiens GN=ARF3 PE=1 SV=2	DAVLLVFANK		1088.62	NO	2+	545.319		66.2	3.73483e+06	545.319		66.3	2.5787e+06	545.319		64.9	2.9024e+06	545.319		64.9	1.37856e+07	545.319		66.1	2.75706e+06	545.319		64.8	3.44457e+06	545.319		64	1.79051e+06	545.319				545.319		65.9	1.75763e+08	545.319		65.7	2.54665e+06	545.319
P61204	92.03	ADP-ribosylation factor 3 OS=Homo sapiens GN=ARF3 PE=1 SV=2	NISFTVWDVGGQDK		1564.75	NO	2+	783.384	33.82	68.4	4.67686e+06	783.384	60.07	68.5	2.65461e+06	783.386	52.37	67	1.24866e+07	783.384	51.28	67	4.10978e+07	783.384	52.15	68.3	4.39583e+06	783.385	26.64	66.9	1.20633e+07	783.383		66.1	8.11322e+06	783.383		66.3	5.22187e+06	783.384	45.35	67.8	1.53804e+07	783.385	33.89	67.9	5.47452e+06	783.385	56.54
P61204	92.03	ADP-ribosylation factor 3 OS=Homo sapiens GN=ARF3 PE=1 SV=2	HYFQNTQGLIFVVDSNDRER		2437.18	NO	3+	813.401		57.3	3.41811e+06	813.401				813.401		55.2	9.73314e+06	813.401	28.4	55.3	5.13602e+07	813.401		57.1	9.25936e+06	813.401		55.3	2.896e+07	813.401		54.6	1.49878e+07	813.401		54.6	1.36481e+07	813.401		56.3	1.95477e+07	813.401		56.2	1.03788e+07	813.401
P61204	92.03	ADP-ribosylation factor 3 OS=Homo sapiens GN=ARF3 PE=1 SV=2	LGEIVTTIPTIGFNVETVEYK		2322.24	NO	3+	775.087		87.4	2.03931e+06	775.087		87.4	831918	775.087	31.85	86.6	1.40518e+07	775.087	28.29	86.8	3.48053e+07	775.087				775.087		86.7	1.66776e+07	775.087		86.2	1.04234e+07	775.087		86.3	1.08875e+07	775.087		87.1	7.54445e+06	775.087		87.1	9.23635e+06	775.087
P61204	92.03	ADP-ribosylation factor 3 OS=Homo sapiens GN=ARF3 PE=1 SV=2	LGEIVTTIPTIGFNVETVEYK		2322.24	NO	2+	1162.13		87.3	2.16056e+06	1162.13		87.3	723629	1162.13	33.63	86.5	7.31845e+06	1162.13	33.28	86.8	4.33865e+07	1162.13				1162.13		86.7	1.35002e+07	1162.13		86.1	6.24173e+06	1162.13		86.2	6.16399e+06	1162.13	31.44	87.1	9.54498e+06	1162.13		87.1	5.72498e+06	1162.13
P63172	166.62	Dynein light chain Tctex-type 1 OS=Homo sapiens GN=DYNLT1 PE=1 SV=1	EAIESAIGGNAYQHSK		1673.8	YES	2+	837.909		23.8	439051	837.909				837.909		23	1.4555e+06	837.909		22.8	7.85003e+06	837.908	47.37	24	2.26841e+06	837.911	44.31	23	3.69778e+06	837.909		23.1	3.30899e+06	837.909		22.8	2.38529e+06	837.909				837.909		23	3.73795e+06	837.909
P63172	166.62	Dynein light chain Tctex-type 1 OS=Homo sapiens GN=DYNLT1 PE=1 SV=1	VNQWTTNVVEQTLSQLTK		2088.09	YES	2+	1045.06				1045.06				1045.06				1045.06	85.88	90.7	7.64179e+06	1045.06		91	1.10568e+06	1045.06				1045.06				1045.06				1045.06				1045.06				1045.06
Q4G0J3	53.09	La-related protein 7 OS=Homo sapiens GN=LARP7 PE=1 SV=1	GFAFVEFETK		1173.57	YES	2+	587.793		65.3	1.25352e+06	587.793		65.2	751534	587.793				587.793		63.7	4.30778e+06	587.793		65	1.00931e+06	587.793		63.6	5.05412e+06	587.793		62.9	3.34142e+06	587.793		62.9	1.75091e+06	587.793		64.7	3.19058e+06	587.793		64.6	2.35302e+06	587.793
Q4G0J3	53.09	La-related protein 7 OS=Homo sapiens GN=LARP7 PE=1 SV=1	DRVEASSLPEVR		1356.7	YES	2+	679.358		24.3	1.60952e+06	679.358		24.2	1.14653e+06	679.358				679.358				679.358				679.358		23.5	3.05443e+06	679.358		23.5	1.04293e+06	679.358				679.358				679.358		23.5	1.9797e+06	679.358
Q4G0J3	53.09	La-related protein 7 OS=Homo sapiens GN=LARP7 PE=1 SV=1	AIEFLNNPPEEAPR		1595.79	YES	2+	798.904		49.8	1.0058e+07	798.905	30.31	50	8.167e+06	798.904		48.2	4.12605e+06	798.904		48.2	8.53343e+06	798.904		49.7	2.53909e+06	798.907	51.63	48.1	1.08873e+07	798.904		47.7	6.96045e+06	798.904		47.4	4.01186e+06	798.906	55.67	49.9	7.71505e+06	798.904		48.8	6.39809e+06	798.904
Q4G0J3	53.09	La-related protein 7 OS=Homo sapiens GN=LARP7 PE=1 SV=1	VNATGPQFVSGVIVK		1514.85	YES	2+	758.431	75.1	54.2	5.77243e+06	758.431	32.15	54.3	4.48918e+06	758.43		52.4	3.23874e+06	758.43		52.5	1.12151e+07	758.43		54	2.5897e+06	758.43		52.7	1.3455e+07	758.43		52.1	9.11152e+06	758.43		51.9	4.59209e+06	758.43		53.9	1.19683e+07	758.43		53.3	8.55572e+06	758.43
Q99867	133.24	Putative tubulin beta-4q chain OS=Homo sapiens GN=TUBB4Q PE=5 SV=1	IREEYPDR		1076.53	NO	3+	359.849		9.3	1.19171e+07	359.849		9.2	6.53406e+06	359.849		9.2	1.6404e+07	359.849		9.5	4.87947e+07	359.849		9.3	2.19097e+07	359.849		9.3	1.611e+07	359.849		9.3	9.62213e+06	359.849		9.2	9.72617e+06	359.849		9.7	1.48223e+07	359.849		9	1.2142e+07	359.849
Q99867	133.24	Putative tubulin beta-4q chain OS=Homo sapiens GN=TUBB4Q PE=5 SV=1	IREEYPDR		1076.53	NO	2+	539.27	25.85	9.3	1.66159e+07	539.269	26.69	9.2	9.74733e+06	539.27	29.41	9.2	1.72716e+07	539.27		9.5	9.60851e+07	539.269	28.94	9.4	2.78496e+07	539.271	24.86	9.3	4.51308e+07	539.27		9.3	1.27005e+07	539.271	27.52	9.3	1.31488e+07	539.27	26.11	9.7	4.80308e+07	539.27	24.99	9	2.78065e+07	539.27	28.24
Q99867	133.24	Putative tubulin beta-4q chain OS=Homo sapiens GN=TUBB4Q PE=5 SV=1	FPGQLNADLR		1129.59	NO	2+	565.801	25.28	41.9	6.48668e+07	565.801		42.5	4.03349e+07	565.802	47.06	40.6	1.10558e+08	565.802	28.97	40.6	3.95741e+08	565.801	29.3	42	9.46763e+07	565.801		40.7	1.54387e+08	565.801		40.6	9.22493e+07	565.801		40	7.02611e+07	565.801		43.5	1.99608e+08	565.802	30.95	41.1	9.74328e+07	565.802	32
Q9Y251	41.94	Heparanase OS=Homo sapiens GN=HPSE PE=1 SV=2	EDFLNPDVLDIFISSVQK		2078.06	YES	2+	1040.04				1040.04				1040.04				1040.04				1040.04				1040.04		98.4	752689	1040.04		98.1	772140	1040.04		98	730242	1040.04		98.6	421165	1040.04		98.7	918011	1040.04
O43818	83.96	U3 small nucleolar RNA-interacting protein 2 OS=Homo sapiens GN=RRP9 PE=1 SV=1	LYLEQLR		933.528	YES	2+	467.772		42.5	1.37358e+06	467.772		42.7	1.23712e+06	467.772		40.8	5.51818e+06	467.772		40.6	2.70196e+07	467.772		42.4	6.23529e+06	467.772		40.9	1.94789e+07	467.772		40.6	1.83723e+07	467.772		40.2	1.02331e+07	467.772	26.73	43.8	3.90985e+07	467.772		41.3	3.19919e+07	467.772
O43818	83.96	U3 small nucleolar RNA-interacting protein 2 OS=Homo sapiens GN=RRP9 PE=1 SV=1	WSVESGR		819.388	YES	2+	410.701				410.701				410.701				410.701		15.6	1.52612e+06	410.701		16.1	747183	410.701		15.3	1.15046e+06	410.701		15.3	809132	410.701				410.701	36.3	16.3	3.80963e+06	410.701		15.2	3.31257e+06	410.701
O43818	83.96	U3 small nucleolar RNA-interacting protein 2 OS=Homo sapiens GN=RRP9 PE=1 SV=1	LKEDVLEQR		1128.61	YES	2+	565.315		16.5	2.29309e+06	565.315				565.315		16.7	1.28327e+06	565.315		16.6	1.35877e+07	565.315		16.6	7.15034e+06	565.315	38.53	16.3	8.9723e+06	565.316	30.96	16.4	3.77493e+06	565.315		16.4	2.58142e+06	565.315	27.92	17.8	2.34564e+07	565.315		16.3	1.62182e+07	565.315
O43818	83.96	U3 small nucleolar RNA-interacting protein 2 OS=Homo sapiens GN=RRP9 PE=1 SV=1	AFEEDQVAGR		1120.51	YES	2+	561.265				561.265				561.265				561.265				561.265				561.265				561.265				561.265				561.265				561.265	38.82	14.8	1.68799e+07	561.265
O43818	83.96	U3 small nucleolar RNA-interacting protein 2 OS=Homo sapiens GN=RRP9 PE=1 SV=1	EIQAPASADIR		1169.6	YES	2+	585.81		24.2	1.50825e+06	585.81		24.3	1.1302e+06	585.811	26.8	23.5	4.51279e+06	585.81	25.07	23.4	2.18955e+07	585.81		24.2	6.3172e+06	585.81		23.6	1.83039e+07	585.81		23.6	1.26125e+07	585.81	28.2	23.3	9.09483e+06	585.81				585.81		23.7	3.19244e+07	585.81
O43818	83.96	U3 small nucleolar RNA-interacting protein 2 OS=Homo sapiens GN=RRP9 PE=1 SV=1	RGTHQLYSTSHDR		1556.74	YES	4+	390.194				390.194				390.194		7	1.30541e+06	390.194		7.2	1.70795e+06	390.194				390.194		7.2	1.66044e+06	390.194	27.18	7.2	2.66889e+06	390.194	25.57	7.1	1.9929e+06	390.194		7.3	953043	390.194		7	2.8794e+06	390.194
O43818	83.96	U3 small nucleolar RNA-interacting protein 2 OS=Homo sapiens GN=RRP9 PE=1 SV=1	KPEEEEEEELEETAQEK		2074.91	YES	2+	1038.46				1038.46				1038.46				1038.46				1038.46				1038.46				1038.46				1038.46				1038.46	85.41	30.4	1.10267e+07	1038.46				1038.46
O43818	83.96	U3 small nucleolar RNA-interacting protein 2 OS=Homo sapiens GN=RRP9 PE=1 SV=1	FSSSGDFLVAGVGQEHR		1791.85	YES	3+	598.293		47.8	1.85922e+06	598.293		48	1.67769e+06	598.293		45.9	9.3797e+06	598.293		45.8	3.37922e+07	598.293		47.6	6.91087e+06	598.293		46	3.38656e+07	598.293		45.6	3.16639e+07	598.293		45.3	1.86086e+07	598.293		47.8	4.61208e+07	598.293		46.6	5.22668e+07	598.293
O43818	83.96	U3 small nucleolar RNA-interacting protein 2 OS=Homo sapiens GN=RRP9 PE=1 SV=1	FSSSGDFLVAGVGQEHR		1791.85	YES	2+	896.937		47.7	398570	896.937				896.937		46	2.06554e+06	896.936	73.73	45.9	1.62731e+07	896.937		47.5	1.67682e+06	896.937		46	7.90339e+06	896.937		45.6	6.17933e+06	896.937		45.3	3.86627e+06	896.936	57.51	47.8	2.64976e+07	896.937	94.68	46.5	9.07442e+06	896.937
O43818	83.96	U3 small nucleolar RNA-interacting protein 2 OS=Homo sapiens GN=RRP9 PE=1 SV=1	KPEEEEEEELEETAQEKK		2203	YES	3+	735.343		22	519227	735.343		22.1	342365	735.343		21.1	2.44285e+06	735.343		20.9	8.41686e+06	735.343		22	3.06207e+06	735.343		21	9.4013e+06	735.343		21	6.43975e+06	735.343		21	4.99237e+06	735.342	36.86	25.6	1.22317e+07	735.342	29.35	21.2	1.41922e+07	735.343
O43818	83.96	U3 small nucleolar RNA-interacting protein 2 OS=Homo sapiens GN=RRP9 PE=1 SV=1	VWNVAENSYVETLFGHQDAVAALDALSR		3074.51	YES	3+	1025.85				1025.85				1025.85	49.07	91.2	4.34456e+06	1025.85				1025.85				1025.85		91.5	9.09842e+06	1025.85	27.76	91	8.03458e+06	1025.85	48.24	91	6.91689e+06	1025.85	77.73	91.8	9.48054e+06	1025.85	59.92	91.8	1.97741e+07	1025.85
O60701	71.29	UDP-glucose 6-dehydrogenase OS=Homo sapiens GN=UGDH PE=1 SV=1	IAILGFAFK		978.59	YES	2+	490.303				490.303				490.303		82.6	456687	490.303		82.6	3.67255e+06	490.303		83.7	377262	490.303	26.59	82.6	1.39938e+07	490.303	30.66	81.7	7.1723e+06	490.303	25.94	81.9	5.65685e+06	490.303	24.57	83.2	8.10407e+06	490.302	25.54	83.4	4.42821e+06	490.303
O60701	71.29	UDP-glucose 6-dehydrogenase OS=Homo sapiens GN=UGDH PE=1 SV=1	VTVVDVNESR		1116.58	YES	2+	559.296				559.296		19.7	315259	559.296		19.2	1.43804e+06	559.296		19.1	6.38939e+06	559.296		19.8	1.46804e+06	559.297	32.33	19	1.89076e+07	559.296	34.34	19.2	1.01818e+07	559.296		19.1	7.92564e+06	559.297	34.11	21.4	1.37728e+07	559.296		19.1	9.63974e+06	559.296
O60701	71.29	UDP-glucose 6-dehydrogenase OS=Homo sapiens GN=UGDH PE=1 SV=1	ILTTNTWSSELSK		1478.76	YES	2+	740.389		49.1	719544	740.389		49.3	365003	740.389		47.6	1.44593e+06	740.389		47.6	4.52992e+06	740.389		49.1	1.25195e+06	740.389		47.7	1.96968e+07	740.389		47.2	1.94003e+07	740.389		46.9	1.12982e+07	740.389	31.56	49.4	1.94794e+07	740.389		48.2	1.57185e+07	740.389
O60701	71.29	UDP-glucose 6-dehydrogenase OS=Homo sapiens GN=UGDH PE=1 SV=1	VLIGGDETPEGQR		1369.68	YES	2+	685.85		23.3	1.10761e+06	685.85		22.4	1.5937e+06	685.85		22.5	1.85501e+06	685.85		22.5	5.63233e+06	685.85		23.4	1.64861e+06	685.85	30.6	22.7	3.31468e+07	685.85	31.72	22.8	1.95148e+07	685.851	29.8	22.5	1.41653e+07	685.85		25.5	6.34814e+06	685.85	31.49	22.6	1.66179e+07	685.85
O60701	71.29	UDP-glucose 6-dehydrogenase OS=Homo sapiens GN=UGDH PE=1 SV=1	INAWNSPTLPIYEPGLK		1912.01	YES	2+	957.016				957.016				957.016		73.4	706478	957.016		73.4	2.63289e+06	957.016		74.6	482231	957.016		73.4	1.00695e+07	957.016		72.4	8.79769e+06	957.016		72.7	5.77397e+06	957.014	34.35	74.1	1.39214e+07	957.016		74.2	6.87526e+06	957.016
O60701	71.29	UDP-glucose 6-dehydrogenase OS=Homo sapiens GN=UGDH PE=1 SV=1	IFDANTKPNLNLQVLSNPEFLAEGTAIK		3056.62	YES	3+	1019.88				1019.88				1019.88		85	1.44884e+06	1019.88				1019.88		85.7	817203	1019.88	45.39	85.1	2.83298e+07	1019.88	39.14	84.5	1.82424e+07	1019.88		84.7	1.40392e+07	1019.88	42.79	85.6	2.83334e+07	1019.88	32.78	85.6	2.17671e+07	1019.88
P62312	46.02	U6 snRNA-associated Sm-like protein LSm6 OS=Homo sapiens GN=LSM6 PE=1 SV=1	GNNVLYISTQK		1235.65	YES	2+	618.834		31.7	1.66077e+06	618.834		31.7	925235	618.834		30.1	1.79182e+06	618.834		29.7	6.51303e+06	618.834		31.5	1.97634e+06	618.834	46.02	30.1	1.28408e+07	618.834		29.9	7.54228e+06	618.834		29.5	5.59881e+06	618.834		34.8	1.08424e+07	618.834		30.5	8.54624e+06	618.834
B2RPK0	61.36	Putative high mobility group protein B1-like 1 OS=Homo sapiens GN=HMGB1P1 PE=5 SV=1	FKDPNAPK		915.481	NO	3+	306.168		8.2	1.49537e+07	306.168	41.68	8.1	8.43454e+06	306.168	35.99	8.2	2.48057e+07	306.168	37.58	8.4	3.35546e+07	306.168	34.53	8.3	2.7564e+07	306.168	39.91	8.3	2.18307e+07	306.169	33.1	8.3	1.84391e+07	306.168	33.31	8.3	1.22055e+07	306.168	30.5	8.6	6.30868e+07	306.168	29.53	8.1	6.43498e+07	306.168	38.2
B2RPK0	61.36	Putative high mobility group protein B1-like 1 OS=Homo sapiens GN=HMGB1P1 PE=5 SV=1	FKDPNAPK		915.481	NO	2+	458.748		8.2	2.58323e+07	458.748	29.12	8.1	1.70171e+07	458.748	27.19	8.2	3.04242e+07	458.748		8.4	7.40116e+07	458.747	25.08	8.3	4.88882e+07	458.748		8.3	6.64543e+07	458.748		8.3	2.38439e+07	458.749	29.41	8.3	1.56127e+07	458.748	25.44	8.6	1.78529e+08	458.748	25.06	8.1	1.45452e+08	458.748
B2RPK0	61.36	Putative high mobility group protein B1-like 1 OS=Homo sapiens GN=HMGB1P1 PE=5 SV=1	KFKDPNAPK		1043.58	NO	3+	348.866		7.1	2.83207e+06	348.866		7	1.49997e+06	348.866		7.1	7.13452e+06	348.866		7.4	8.95376e+06	348.866		7.1	4.21395e+06	348.867	27.89	7.3	8.12477e+06	348.866		7.4	6.2488e+06	348.866		7.2	4.15208e+06	348.866		7.5	1.42443e+07	348.867	26.47	7.2	2.09727e+07	348.866
B2RPK0	61.36	Putative high mobility group protein B1-like 1 OS=Homo sapiens GN=HMGB1P1 PE=5 SV=1	KFKDPNAPK		1043.58	NO	2+	522.796		7.1	1.62488e+06	522.796		7.1	915952	522.796		7.1	1.91028e+06	522.796	24.7	7.5	5.54302e+06	522.796		7.1	2.61499e+06	522.796		7.3	4.36632e+06	522.796		7.3	1.72105e+06	522.796		7.2	973527	522.796	26.84	7.5	1.47292e+07	522.796		7.2	8.53988e+06	522.796
B2RPK0	61.36	Putative high mobility group protein B1-like 1 OS=Homo sapiens GN=HMGB1P1 PE=5 SV=1	TYIPPKGETK		1132.61	NO	3+	378.545		8.7	3.21752e+07	378.545		8.5	2.01035e+07	378.545		8.6	7.99446e+07	378.545		8.9	9.20776e+07	378.545		8.7	6.3145e+07	378.545		8.7	7.38958e+07	378.545	24.58	8.8	6.49962e+07	378.545		8.6	4.25031e+07	378.545		9.1	1.53593e+08	378.545		8.5	2.31341e+08	378.545
B2RPK0	61.36	Putative high mobility group protein B1-like 1 OS=Homo sapiens GN=HMGB1P1 PE=5 SV=1	TYIPPKGETK		1132.61	NO	2+	567.314	28.17	8.7	2.9566e+07	567.313	28.38	8.6	1.99846e+07	567.313				567.313				567.313				567.313		8.7	8.45713e+07	567.314	26.64	8.7	3.87289e+07	567.313		8.8	2.51193e+07	567.313		11.8	1.79105e+07	567.313		8.5	1.88525e+08	567.313
B2RPK0	61.36	Putative high mobility group protein B1-like 1 OS=Homo sapiens GN=HMGB1P1 PE=5 SV=1	TYIPPKGETKK		1260.71	NO	2+	631.361		7.1	1.15117e+06	631.361		7.1	645041	631.361		7.2	2.43182e+06	631.361		7.5	3.84812e+06	631.361		7.1	2.21474e+06	631.361		7.3	3.24473e+06	631.361		7.3	1.72189e+06	631.361		7.3	1.11743e+06	631.362	30.77	7.5	7.82316e+06	631.361		7.2	7.75223e+06	631.361
B2RPK0	61.36	Putative high mobility group protein B1-like 1 OS=Homo sapiens GN=HMGB1P1 PE=5 SV=1	GEHPGLSIGDVAK		1278.66	NO	3+	427.226		29.1	1.54273e+07	427.226		29.2	9.20106e+06	427.226		29	7.03303e+07	427.226		27.4	4.11225e+07	427.226		29	3.1158e+07	427.226		29	1.53787e+08	427.226		27.7	1.78829e+07	427.226		28.6	6.69538e+07	427.226		32.6	1.18943e+08	427.226		29.4	2.45554e+08	427.226
B2RPK0	61.36	Putative high mobility group protein B1-like 1 OS=Homo sapiens GN=HMGB1P1 PE=5 SV=1	GEHPGLSIGDVAK		1278.66	NO	2+	640.337				640.337				640.337				640.337				640.337				640.337				640.337				640.337				640.337				640.337				640.337
B2RPK0	61.36	Putative high mobility group protein B1-like 1 OS=Homo sapiens GN=HMGB1P1 PE=5 SV=1	GEHPGLSIGDVAKK		1406.75	NO	3+	469.924		21.5	1.87098e+06	469.924		21.6	1.18293e+06	469.924		20.6	2.22555e+06	469.924		20.2	5.04014e+06	469.924	26.65	21.5	4.16288e+06	469.924		20.4	4.12429e+06	469.924		20.4	2.47999e+06	469.924		20.4	1.78799e+06	469.924				469.925	36.18	20.5	1.26943e+07	469.924
B2RPK0	61.36	Putative high mobility group protein B1-like 1 OS=Homo sapiens GN=HMGB1P1 PE=5 SV=1	GEHPGLSIGDVAKK		1406.75	NO	2+	704.384				704.384		21.5	201671	704.384				704.384		20.2	2.24093e+06	704.384				704.384		20.3	550166	704.384				704.384				704.384				704.384		20.6	2.46684e+06	704.384
B2RPK0	61.36	Putative high mobility group protein B1-like 1 OS=Homo sapiens GN=HMGB1P1 PE=5 SV=1	IKGEHPGLSIGDVAK		1519.84	NO	3+	507.62		25.5	1.4095e+08	507.62		25.6	1.05081e+08	507.62		24.3	2.48829e+08	507.619	32.1	24.1	4.76398e+08	507.62		25.6	2.96235e+08	507.62	37.13	24.3	4.43798e+08	507.62		24.3	2.24753e+08	507.62	33.11	24	1.43057e+08	507.62	32.5	29.1	1.11087e+09	507.62	29.55	24.5	1.03558e+09	507.619	24.83
B2RPK0	61.36	Putative high mobility group protein B1-like 1 OS=Homo sapiens GN=HMGB1P1 PE=5 SV=1	IKGEHPGLSIGDVAK		1519.84	NO	2+	760.925	39.21	25.5	2.5461e+07	760.925	28	25.6	1.77279e+07	760.926		24.3	2.51448e+07	760.926	29.9	24.1	1.67816e+08	760.925	26.94	25.6	5.82008e+07	760.926		24.3	7.35401e+07	760.927	27.03	24.2	2.21551e+07	760.926		24	1.49951e+07	760.926	34.48	29.2	3.73661e+08	760.926		24.4	1.52284e+08	760.927	31.11
B2RPK0	61.36	Putative high mobility group protein B1-like 1 OS=Homo sapiens GN=HMGB1P1 PE=5 SV=1	IKGEHPGLSIGDVAKK		1647.93	NO	4+	412.99		19.8	1.69897e+07	412.99		19.9	1.17817e+07	412.991	29.56	18.9	3.8871e+07	412.99	26.04	18.6	5.06893e+07	412.99		19.9	3.65347e+07	412.99		19.9	1.92704e+06	412.99		19.8	1.03773e+06	412.99		18.6	2.05783e+07	412.99		21.4	4.33509e+07	412.99		18.7	1.1719e+08	412.99
B2RPK0	61.36	Putative high mobility group protein B1-like 1 OS=Homo sapiens GN=HMGB1P1 PE=5 SV=1	IKGEHPGLSIGDVAKK		1647.93	NO	3+	550.318		19.9	7.30714e+06	550.318		19.9	5.12046e+06	550.318		20.1	517301	550.318		18.6	3.69134e+07	550.318		19.8	1.9003e+07	550.318		19.8	2.12705e+06	550.318				550.318		19.7	426592	550.318	30.44	21.4	3.32722e+07	550.318		18.7	5.96725e+07	550.318
B2RPK0	61.36	Putative high mobility group protein B1-like 1 OS=Homo sapiens GN=HMGB1P1 PE=5 SV=1	IKGEHPGLSIGDVAKK		1647.93	NO	2+	824.973		19.8	966244	824.973				824.973		18.9	672488	824.974	33.59	18.6	9.15552e+06	824.973		19.9	2.77098e+06	824.973		18.5	3.8954e+06	824.973				824.973				824.974	37.11	21.4	6.62196e+06	824.975	37.25	18.7	6.63498e+06	824.973
P61018	54.92	Ras-related protein Rab-4B OS=Homo sapiens GN=RAB4B PE=1 SV=1	LQIWDTAGQER		1315.65	NO	2+	658.833	43.94	42.5	6.57313e+06	658.834		42.7	4.44672e+06	658.834		40.8	1.71161e+07	658.834		40.9	5.74333e+07	658.834		42.4	1.19666e+07	658.834		41.2	1.79061e+07	658.834		40.9	1.09811e+07	658.834		40.5	1.06239e+07	658.834		43.8	1.96053e+07	658.834	28.94	41.6	9.04759e+06	658.834	54.92
Q9Y5B9	42.51	FACT complex subunit SPT16 OS=Homo sapiens GN=SUPT16H PE=1 SV=1	IGVFSK		649.38	YES	2+	325.698				325.698				325.698		20.3	1.47732e+06	325.698		20	8.42662e+06	325.698		21.1	3.69602e+06	325.698				325.698				325.698				325.698		21.9	2.74144e+06	325.698		20	1.08864e+06	325.698
Q9Y5B9	42.51	FACT complex subunit SPT16 OS=Homo sapiens GN=SUPT16H PE=1 SV=1	AALLTER		772.444	YES	2+	387.23		17.5	5.41724e+06	387.23		17.6	3.55106e+06	387.23		17.4	1.09756e+06	387.23		18.1	1.09132e+07	387.23		17.7	2.78349e+06	387.23		17.6	6.51473e+06	387.23		17.6	4.38865e+06	387.23		17.7	2.89319e+06	387.23	47.9	17.9	2.96902e+07	387.23	32.11	17	2.57373e+07	387.23
Q9Y5B9	42.51	FACT complex subunit SPT16 OS=Homo sapiens GN=SUPT16H PE=1 SV=1	DLGFNGAPYR		1108.53	YES	2+	555.273		40.5	1.13854e+06	555.273				555.273				555.273		39	1.69033e+06	555.273				555.273		38.2	664453	555.273				555.273				555.273		41.5	1.81315e+07	555.273		38.6	1.15811e+07	555.273
Q9Y5B9	42.51	FACT complex subunit SPT16 OS=Homo sapiens GN=SUPT16H PE=1 SV=1	QDSLVINLNR		1170.64	YES	2+	586.325		45	1.96996e+06	586.325		45.2	1.39635e+06	586.325		43.4	980099	586.325		43.4	2.97785e+06	586.325				586.325		43.6	2.43871e+06	586.325		43.2	1.90417e+06	586.325				586.326	39.32	46	4.58241e+07	586.325		44.2	2.44101e+07	586.325
Q9Y5B9	42.51	FACT complex subunit SPT16 OS=Homo sapiens GN=SUPT16H PE=1 SV=1	AVTLDKDAYYR	Acetyl (Protein N-term)	1356.68	YES	2+	678.843		40.7	1.44093e+07	678.843		40.8	1.16256e+07	678.845	25.22	39.1	6.45726e+06	678.843		39.1	1.47161e+07	678.843		40.6	2.73813e+06	678.843		39.4	1.16673e+07	678.843		39.2	9.12405e+06	678.843		38.6	5.47604e+06	678.844	29.47	42.4	1.71841e+08	678.843		39.9	1.27946e+08	678.843
Q9Y5B9	42.51	FACT complex subunit SPT16 OS=Homo sapiens GN=SUPT16H PE=1 SV=1	AASITSEVFNK		1165.6	YES	2+	583.807	36.15	37.6	6.22801e+06	583.806	36.55	37.7	5.05814e+06	583.806		35.7	2.72968e+06	583.806		35.6	6.61949e+06	583.806		37.4	1.13698e+06	583.806		36	4.89885e+06	583.806		35.7	3.85784e+06	583.806		35.3	2.43923e+06	583.807	71.62	39.6	6.27697e+07	583.807	50.33	36.3	5.20576e+07	583.806
Q9Y5B9	42.51	FACT complex subunit SPT16 OS=Homo sapiens GN=SUPT16H PE=1 SV=1	ELAAQLNEEAK		1214.61	YES	2+	608.314		21.6	4.20416e+06	608.314		21.7	3.32977e+06	608.314		21	2.45668e+06	608.314		20.8	7.86186e+06	608.314		21.7	1.04527e+06	608.314		21	4.21242e+06	608.314		20.9	971921	608.314		20.9	2.29704e+06	608.314				608.315	48.71	21	4.44123e+07	608.314
Q9Y5B9	42.51	FACT complex subunit SPT16 OS=Homo sapiens GN=SUPT16H PE=1 SV=1	ESRYEEEEEQSR		1569.65	YES	3+	524.226				524.226		7.5	246177	524.226				524.226				524.226				524.226		7.7	263034	524.226		7.6	337931	524.226				524.226		7.9	1.51096e+06	524.226	40.04	7.5	4.29371e+06	524.226
Q9Y5B9	42.51	FACT complex subunit SPT16 OS=Homo sapiens GN=SUPT16H PE=1 SV=1	ESRYEEEEEQSR		1569.65	YES	2+	785.833				785.833		7.5	379730	785.833		7.5	305872	785.833				785.833				785.833				785.833				785.833				785.833		8	3.29957e+06	785.833		7.5	2.3e+06	785.833
Q9Y5B9	42.51	FACT complex subunit SPT16 OS=Homo sapiens GN=SUPT16H PE=1 SV=1	INFYCPGSALGR		1296.63	YES	2+	677.834				677.834				677.834				677.834				677.834				677.834				677.834				677.834				677.834		51.9	9.63592e+06	677.834		51	7.00116e+06	677.834
Q9Y5B9	42.51	FACT complex subunit SPT16 OS=Homo sapiens GN=SUPT16H PE=1 SV=1	GDKVDILYNNIK		1390.75	YES	2+	696.381		38.4	8.79909e+06	696.381		39	4.86766e+06	696.381		36.4	4.17997e+06	696.381		36.1	1.83703e+07	696.381		38.1	3.05109e+06	696.381		37.1	2.12926e+06	696.381		36.4	1.04644e+07	696.381		36.1	2.65594e+06	696.381		40.6	7.43577e+07	696.382	37.38	37.7	4.01796e+07	696.381
Q9Y5B9	42.51	FACT complex subunit SPT16 OS=Homo sapiens GN=SUPT16H PE=1 SV=1	YTEGVQSLNWTK		1424.69	YES	2+	713.354		42.8	3.7863e+06	713.354		43	2.89382e+06	713.354		41.1	1.68615e+06	713.354		41.1	2.16552e+06	713.354		42.7	679717	713.354		41.4	1.44508e+06	713.354		41.2	1.06031e+06	713.354				713.356	57.58	44	5.17377e+07	713.355	29.4	41.8	3.41584e+07	713.354
Q9Y5B9	42.51	FACT complex subunit SPT16 OS=Homo sapiens GN=SUPT16H PE=1 SV=1	ELAAQLNEEAKR		1370.72	YES	2+	686.366				686.366		18.4	679937	686.366				686.366		17.7	1.49832e+06	686.366				686.366				686.366				686.366				686.366		19.7	1.57779e+07	686.366		17.5	9.58944e+06	686.366
Q9Y5B9	42.51	FACT complex subunit SPT16 OS=Homo sapiens GN=SUPT16H PE=1 SV=1	LTEQKGEQQIQK		1428.76	YES	2+	715.385		7.6	775228	715.385				715.385				715.385		7.9	764584	715.385				715.385		8.3	6.43069e+06	715.385				715.385				715.385				715.388	49.76	7.5	7.04405e+06	715.385
Q9Y5B9	42.51	FACT complex subunit SPT16 OS=Homo sapiens GN=SUPT16H PE=1 SV=1	KAASITSEVFNK		1293.69	YES	2+	647.855				647.855				647.855				647.855				647.855				647.855				647.855				647.855				647.855	27.23	31.6	8.09445e+06	647.855	41.34	27.2	4.05119e+06	647.855
Q9Y5B9	42.51	FACT complex subunit SPT16 OS=Homo sapiens GN=SUPT16H PE=1 SV=1	LKDLYIRPNIAQK		1570.92	YES	2+	786.469		32.1	533530	786.469				786.469				786.469				786.469				786.469				786.469				786.469				786.469		35.2	7.58038e+06	786.469		30.7	2.95777e+06	786.469
Q9Y5B9	42.51	FACT complex subunit SPT16 OS=Homo sapiens GN=SUPT16H PE=1 SV=1	RLTEQKGEQQIQK		1584.86	YES	3+	529.294				529.294				529.294				529.294				529.294				529.294				529.294				529.294				529.294				529.294				529.294
Q9Y5B9	42.51	FACT complex subunit SPT16 OS=Homo sapiens GN=SUPT16H PE=1 SV=1	RLTEQKGEQQIQK		1584.86	YES	2+	793.439				793.439				793.439				793.439				793.439				793.439				793.439				793.439				793.439				793.439				793.439
Q9Y5B9	42.51	FACT complex subunit SPT16 OS=Homo sapiens GN=SUPT16H PE=1 SV=1	NEGNIFPNPEATFVK		1675.82	YES	2+	838.918				838.918				838.918				838.918				838.918				838.918		62.2	1.63215e+06	838.918		61.5	3.1536e+06	838.918				838.919	38.7	63.3	1.12534e+08	838.92	40.14	63.2	8.71508e+07	838.918
Q9Y5B9	42.51	FACT complex subunit SPT16 OS=Homo sapiens GN=SUPT16H PE=1 SV=1	EGIVKQDSLVINLNR		1696.95	YES	2+	849.482				849.482				849.482				849.482				849.482				849.482				849.482				849.482				849.482		49.4	1.38822e+06	849.482				849.482
Q9Y5B9	42.51	FACT complex subunit SPT16 OS=Homo sapiens GN=SUPT16H PE=1 SV=1	GNENANGAPAITLLIR		1622.87	YES	2+	812.446		69.2	1.32165e+06	812.446		69.3	862382	812.446				812.446				812.446		68.8	2.79083e+07	812.446				812.446				812.446				812.446		68.5	1.57269e+07	812.446		68.6	1.40909e+07	812.446
Q9Y5B9	42.51	FACT complex subunit SPT16 OS=Homo sapiens GN=SUPT16H PE=1 SV=1	VEALTKEELEFEVPFR		1935	YES	3+	646.008		70.6	1.00479e+06	646.008				646.008		69	1.78305e+06	646.008		68.9	2.86903e+06	646.008				646.008		68.6	3.53039e+06	646.008		67.8	624878	646.008		68	892828	646.008		69.6	5.00326e+07	646.008	36.57	69.7	3.39049e+07	646.008
Q9Y5B9	42.51	FACT complex subunit SPT16 OS=Homo sapiens GN=SUPT16H PE=1 SV=1	VEALTKEELEFEVPFR		1935	YES	2+	968.509				968.509				968.509				968.509				968.509				968.509				968.509				968.509				968.509	57.74	69.6	1.66394e+07	968.509		69.8	3.72909e+06	968.509
Q9Y5B9	42.51	FACT complex subunit SPT16 OS=Homo sapiens GN=SUPT16H PE=1 SV=1	APGEQTVPALNLQNAFR		1824.95	YES	3+	609.325		67.7	1.91642e+06	609.325		67.7	957620	609.325				609.325		66.4	4.52721e+06	609.325				609.325				609.325				609.325				609.325		67.1	2.57037e+07	609.325		67.1	2.75988e+07	609.325
Q9Y5B9	42.51	FACT complex subunit SPT16 OS=Homo sapiens GN=SUPT16H PE=1 SV=1	APGEQTVPALNLQNAFR		1824.95	YES	2+	913.482	26.33	67.7	9.76199e+06	913.483	33.47	67.7	6.40026e+06	913.482		66.3	3.59337e+06	913.482		66.4	1.19715e+07	913.482		67.6	1.10085e+06	913.482		66.2	5.46683e+06	913.482		65.4	5.06974e+06	913.482		65.6	2.09471e+06	913.484	69.28	67.1	1.1518e+08	913.484	42.3	67.2	7.74639e+07	913.483	37.4
Q9Y5B9	42.51	FACT complex subunit SPT16 OS=Homo sapiens GN=SUPT16H PE=1 SV=1	HTDVQFYTEVGEITTDLGK		2152.03	YES	3+	718.351		73.2	2.42845e+06	718.351		73.2	2.00877e+06	718.351		71.7	3.07512e+06	718.351		71.8	4.88008e+06	718.351				718.351		71.6	3.49409e+06	718.351		70.6	2.53352e+06	718.351		70.9	2.24827e+06	718.352	40.83	72.4	5.45508e+07	718.353	30.76	72.5	6.23949e+07	718.351
Q9Y5B9	42.51	FACT complex subunit SPT16 OS=Homo sapiens GN=SUPT16H PE=1 SV=1	HTDVQFYTEVGEITTDLGK		2152.03	YES	2+	1077.03				1077.03				1077.03				1077.03		71.8	1.39379e+06	1077.03				1077.03				1077.03				1077.03				1077.03	96.07	72.4	2.69785e+07	1077.03	80.03	72.6	1.08689e+07	1077.03
Q9Y5B9	42.51	FACT complex subunit SPT16 OS=Homo sapiens GN=SUPT16H PE=1 SV=1	NEDEEEEEEEKDEAEDLLGR		2405.98	YES	3+	803.004		46.1	2.33595e+06	803.004		46.3	2.53105e+06	803.004		44.5	967575	803.004				803.004				803.004		44.7	1.8278e+06	803.004		44.5	1.08734e+06	803.004				803.003	39.53	46.7	4.14582e+07	803.004	40.42	45.3	2.77368e+07	803.004
Q9Y5B9	42.51	FACT complex subunit SPT16 OS=Homo sapiens GN=SUPT16H PE=1 SV=1	NEDEEEEEEEKDEAEDLLGR		2405.98	YES	2+	1204				1204				1204				1204				1204				1204				1204				1204				1204		46.7	1.36087e+07	1204		45.4	2.29577e+06	1204
Q9Y5B9	42.51	FACT complex subunit SPT16 OS=Homo sapiens GN=SUPT16H PE=1 SV=1	TYALFIGDTVLVDEDGPATVLTSVK		2623.36	YES	2+	1312.69				1312.69				1312.69				1312.69				1312.69				1312.69				1312.69				1312.69				1312.69		92.3	4.86617e+06	1312.69		92.3	4.07968e+06	1312.69
Q9Y5B9	42.51	FACT complex subunit SPT16 OS=Homo sapiens GN=SUPT16H PE=1 SV=1	NVGIFLKNEDEEEEEEEKDEAEDLLGR		3177.45	YES	3+	1060.16		65	1.84503e+06	1060.16		65	1.30886e+06	1060.16				1060.16				1060.16				1060.16				1060.16				1060.16				1060.16		64.4	1.58346e+07	1060.16	68.8	64.4	1.70679e+07	1060.16
Q99879	454.96	Histone H2B type 1-M OS=Homo sapiens GN=HIST1H2BM PE=1 SV=3	EIQTAVR		815.45	NO	2+	408.733		10.4	8.49753e+07	408.733		10.4	5.93543e+07	408.733	24.74	10.3	2.30529e+07	408.733		10.5	1.17387e+07	408.732	24.95	10.5	1.0486e+08	408.733		10.3	1.47423e+07	408.733		10.3	5.53576e+06	408.733		10.2	8.47142e+06	408.733		10.8	7.9884e+06	408.733	27.6	10.1	3.61804e+07	408.733
Q99879	454.96	Histone H2B type 1-M OS=Homo sapiens GN=HIST1H2BM PE=1 SV=3	LLLPGELAK		952.596	NO	2+	477.305	40.16	52.5	4.10213e+09	477.305	28.3			477.304				477.305	34.68	50.4	1.65654e+10	477.304				477.306	34.28	50.5	1.08574e+10	477.306	32.01	50	7.64632e+09	477.306	34.31	49.6	4.29357e+09	477.305	30.41	52.2	1.4018e+10	477.306	39.67	51	1.17339e+10	477.304
Q99879	454.96	Histone H2B type 1-M OS=Homo sapiens GN=HIST1H2BM PE=1 SV=3	ESYSVYVYK		1136.54	NO	2+	569.277	25.31	33.6	7.17662e+08	569.277		33.7	6.34921e+08	569.277	34.14	32.1	1.0605e+09	569.277	25.25	31.9	3.14295e+09	569.277		33.4	1.08215e+09	569.277		32.3	2.78309e+09	569.277		32.1	2.0686e+09	569.277		31.7	1.34562e+09	569.277		36.7	2.76929e+09	569.277	25.11	32.7	2.98161e+09	569.277
Q99879	454.96	Histone H2B type 1-M OS=Homo sapiens GN=HIST1H2BM PE=1 SV=3	KESYSVYVYK		1264.63	NO	3+	422.553		24.5	7.88705e+07	422.552	33.54	24.6	7.43259e+07	422.553	35.79	23.5	1.04691e+08	422.553		23.2	3.92018e+08	422.552	28.48	24.6	1.55985e+08	422.553	29.26	23.4	2.45191e+08	422.553		23.5	1.43389e+08	422.553	28.11	23.3	1.30707e+08	422.553		27.9	3.21688e+08	422.552	37.66	23.5	2.77769e+08	422.553	34.26
Q99879	454.96	Histone H2B type 1-M OS=Homo sapiens GN=HIST1H2BM PE=1 SV=3	KESYSVYVYK		1264.63	NO	2+	633.325	36.29	24.5	2.96595e+08	633.324	35.96	24.6	2.50068e+08	633.325	53.19	23.5	4.06145e+08	633.325	53.29	23.2	1.40988e+09	633.324	39.37	24.6	5.38115e+08	633.324		23.4	1.25771e+09	633.326	44.29	23.5	6.40502e+08	633.326	35.02	23.2	5.23289e+08	633.325	29.93	27.9	1.44797e+09	633.325	49.34	23.5	1.33266e+09	633.325	41.12
Q99879	454.96	Histone H2B type 1-M OS=Homo sapiens GN=HIST1H2BM PE=1 SV=3	QVHPDTGISSK		1167.59	NO	3+	390.203	28.87	8.4	3.74346e+08	390.203	54.49	8.3	2.55397e+08	390.203		8.3	5.40113e+08	390.203		8.6	1.24603e+09	390.203		8.4	5.52607e+08	390.203		8.4	9.96403e+08	390.204	38.27	8.4	7.4487e+08	390.203		8.4	6.39395e+08	390.204	38.21	8.7	7.54288e+08	390.203		8.2	1.20312e+09	390.203	37.26
Q99879	454.96	Histone H2B type 1-M OS=Homo sapiens GN=HIST1H2BM PE=1 SV=3	QVHPDTGISSK		1167.59	NO	2+	584.802	34.87	8.4	3.93241e+08	584.802		8.3	2.87081e+08	584.802	24.81	8.3	2.95412e+08	584.802	25.73	8.6	1.49029e+09	584.801	34.79	8.4	5.53995e+08	584.802	29.19	8.4	1.36203e+09	584.803	36.38	8.4	4.47079e+08	584.803	40.66	8.4	3.62135e+08	584.802	26.07	8.7	1.37519e+09	584.802	33.16	8.2	1.35801e+09	584.802	43.53
Q99879	454.96	Histone H2B type 1-M OS=Homo sapiens GN=HIST1H2BM PE=1 SV=3	VLKQVHPDTGISSK		1507.84	NO	3+	503.62		11.9	8.38962e+06	503.62				503.62		11.8	4.53644e+06	503.62		11.9	1.80416e+07	503.62		12.2	6.46113e+06	503.62		11.7	2.23513e+07	503.62		11.8	1.34267e+07	503.62		11.7	6.99459e+06	503.62		12.5	8.5746e+06	503.62		11.5	2.06946e+07	503.62
Q99879	454.96	Histone H2B type 1-M OS=Homo sapiens GN=HIST1H2BM PE=1 SV=3	VLKQVHPDTGISSK		1507.84	NO	2+	754.926		12	1.91005e+06	754.926		11.9	814851	754.926				754.926		11.9	6.00097e+06	754.926		12.2	1.79034e+06	754.926		11.7	5.4519e+06	754.926		11.8	1.12069e+06	754.926				754.926		12.5	3.76023e+06	754.926		11.5	4.18218e+06	754.926
Q99879	454.96	Histone H2B type 1-M OS=Homo sapiens GN=HIST1H2BM PE=1 SV=3	LLLPGELAKHAVSEGTK		1762	NO	2+	882.009		47.7	1.41013e+06	882.009		47.9	654514	882.009				882.009		45.7	4.43019e+06	882.009		47.6	663502	882.009				882.009				882.009				882.009		47.4	4.0363e+06	882.009				882.009
Q6IBS0	42.16	Twinfilin-2 OS=Homo sapiens GN=TWF2 PE=1 SV=2	AHQTGIHATEELKEFFAK	Acetyl (Protein N-term)	2099.06	YES	4+	525.52		60.4	769609	525.52				525.52	30.16	58.5	1.054e+07	525.52		58.4	3.43887e+07	525.52		60	5.62573e+06	525.52		58.6	1.25315e+07	525.52		57.8	1.31974e+07	525.52		57.8	1.04063e+07	525.52		59.3	8.73282e+06	525.52		59.3	8.36493e+06	525.52
Q6IBS0	42.16	Twinfilin-2 OS=Homo sapiens GN=TWF2 PE=1 SV=2	VVIEDEQLVLGASQEPVGR		2037.07	YES	3+	680.032		60.8	575120	680.032		60.7	602976	680.032		59.3	6.0353e+06	680.032		59.6	1.68667e+07	680.032	40.36	60.6	3.40237e+06	680.032		59.6	4.60121e+06	680.032		58.8	6.96003e+06	680.032		58.9	4.11739e+06	680.032		60.5	5.67413e+06	680.032		60.3	5.84134e+06	680.032
Q9NX24	42.91	H/ACA ribonucleoprotein complex subunit 2 OS=Homo sapiens GN=NHP2 PE=1 SV=1	TYQELLVNQNPIAQPLASR		2154.14	YES	3+	719.057		65.5	5.43299e+06	719.057		65.4	3.58727e+06	719.057		64.1	4.82861e+06	719.057		64.3	1.3492e+07	719.057		65.4	3.07256e+06	719.057		64.2	2.51404e+07	719.057		63.4	1.77784e+07	719.057	42.91	63.6	1.18513e+07	719.057		65.1	1.67481e+07	719.057		65.1	2.1077e+07	719.057
P29144	78.12	Tripeptidyl-peptidase 2 OS=Homo sapiens GN=TPP2 PE=1 SV=4	AYDYLVQNTSFANK		1632.78	YES	2+	817.397				817.397				817.397		46.6	2.16004e+06	817.397	51.99	46.7	8.74526e+06	817.397		48.2	1.36466e+06	817.397				817.397				817.397				817.397				817.397				817.397
P29144	78.12	Tripeptidyl-peptidase 2 OS=Homo sapiens GN=TPP2 PE=1 SV=4	ATAATEEPFPFHGLLPK	Acetyl (Protein N-term)	1867.96	YES	2+	934.484		81.6	582981	934.484		81.6	307710	934.484		80.3	4.51639e+06	934.484	34.9	80.6	1.73113e+07	934.484		81.5	2.78341e+06	934.484		80.5	1.1333e+06	934.484				934.484		79.9	2.1528e+06	934.484		81.2	815389	934.484				934.484
								582981	307710	4.51639e+06	1.73113e+07	2.78341e+06	1.1333e+06		2.1528e+06	815389	1.18937e+06		1.11444e+06	1.64906e+06	1.17004e+07	340605	946187	487128				1.05756e+06			1.95211e+06	521241	2.0388e+06
Q9NWH9	43.17	SAFB-like transcription modulator OS=Homo sapiens GN=SLTM PE=1 SV=2	AAATGAVAASAASGQAEGK	Acetyl (Protein N-term)	1630.8	YES	2+	815.907				815.907				815.907				815.907				815.907				815.907				815.907				815.907				815.907		36.2	5.14316e+06	815.907				815.907
Q9NWH9	43.17	SAFB-like transcription modulator OS=Homo sapiens GN=SLTM PE=1 SV=2	AAATGAVAASAASGQAEGKK	Acetyl (Protein N-term)	1758.9	YES	2+	879.955				879.955				879.955				879.955				879.955				879.955		25.2	3.26979e+06	879.955				879.955				879.955		30.6	1.82876e+06	879.955		25.6	2.03878e+06	879.955
Q9NVA2	41.49	Septin-11 OS=Homo sapiens GN=SEPT11 PE=1 SV=3	VNIIPIIAK		979.643	NO	2+	490.829		65.5	2.24585e+06	490.829		65.5	1.39125e+06	490.829		63.8	4.69231e+06	490.829	38.61	63.7	2.54477e+07	490.829		65.3	4.5797e+06	490.829		63.7	1.67456e+07	490.829		62.9	1.19388e+07	490.829		63.1	7.53696e+06	490.829		64.7	1.32754e+07	490.829		64.7	9.28517e+06	490.829
Q92769	51.96	Histone deacetylase 2 OS=Homo sapiens GN=HDAC2 PE=1 SV=2	YGEYFPGTGDLR		1373.63	NO	2+	687.82		47.9	7.46358e+06	687.82		48.1	4.93585e+06	687.82		46.3	8.76794e+06	687.82		46.2	2.61968e+07	687.82		47.8	4.73756e+06	687.82		46.4	6.91439e+06	687.82		46	5.05594e+06	687.82		45.6	3.00629e+06	687.82		48.3	2.0086e+07	687.82		46.9	1.14903e+07	687.82
Q8N1N4	58.89	Keratin, type II cytoskeletal 78 OS=Homo sapiens GN=KRT78 PE=1 SV=2	YLDFSSIITEVR		1441.75	YES	2+	721.88		84.5	754539	721.88		84.4	1.62985e+06	721.88				721.88				721.88		84.4	391799	721.88		83.6	1.49816e+06	721.88				721.88				721.88		84.2	6.70252e+06	721.882	58.89	84.3	5.31868e+06	721.88
P78386	359.32	Keratin, type II cuticular Hb5 OS=Homo sapiens GN=KRT85 PE=1 SV=1	FAAFIDK		810.428	NO	2+	406.221		36.6	1.49787e+06	406.221				406.221		35	1.20063e+06	406.221				406.221				406.221				406.221				406.221				406.221		38.8	7.73255e+06	406.221				406.221
P78386	359.32	Keratin, type II cuticular Hb5 OS=Homo sapiens GN=KRT85 PE=1 SV=1	LYEEEIR		950.471	NO	2+	476.243		19.8	2.68342e+06	476.243		19.8	1.736e+06	476.243		18.2	5.05499e+07	476.243		18	1.86249e+08	476.243		18.7	7.55342e+07	476.243		17.9	2.61759e+08	476.243		17.9	1.88728e+08	476.243		17.9	1.79458e+08	476.243		19.6	1.51475e+08	476.243		18.8	2.12906e+06	476.243
P78386	359.32	Keratin, type II cuticular Hb5 OS=Homo sapiens GN=KRT85 PE=1 SV=1	EEINELNR		1015.49	NO	2+	508.754				508.754				508.754		15.3	602359	508.754				508.754				508.754		14.9	2.20992e+06	508.754		15	1.96022e+06	508.754		15	1.41145e+06	508.754				508.754				508.754
P78386	359.32	Keratin, type II cuticular Hb5 OS=Homo sapiens GN=KRT85 PE=1 SV=1	GLTGFGSR		793.408	YES	2+	397.711				397.711				397.711				397.711				397.711				397.711				397.711				397.711				397.711				397.711				397.711
P78386	359.32	Keratin, type II cuticular Hb5 OS=Homo sapiens GN=KRT85 PE=1 SV=1	KYEEEVALR		1135.59	NO	2+	568.801		17	249212	568.801				568.801		16.8	861407	568.801				568.801				568.801				568.801				568.801				568.801		17.8	3.35296e+06	568.801				568.801
P78386	359.32	Keratin, type II cuticular Hb5 OS=Homo sapiens GN=KRT85 PE=1 SV=1	FAAFIDKVR		1065.6	NO	2+	533.806				533.806				533.806				533.806				533.806				533.806				533.806				533.806				533.806				533.806				533.806
P78386	359.32	Keratin, type II cuticular Hb5 OS=Homo sapiens GN=KRT85 PE=1 SV=1	SRAEAESWYR		1253.58	NO	2+	627.797				627.797				627.797		18.9	2.95692e+06	627.797		18.7	5.52442e+06	627.797				627.797				627.797				627.797		17.1	1.60181e+06	627.797				627.797				627.797
P78386	359.32	Keratin, type II cuticular Hb5 OS=Homo sapiens GN=KRT85 PE=1 SV=1	LAELEGALQK		1070.6	NO	2+	536.306		33.6	2.72377e+06	536.306		33	388248	536.306		31.3	919781	536.306		30.7	3.75408e+06	536.306				536.306		30.6	5.67522e+07	536.306		30.6	4.43721e+07	536.306		30.2	2.86693e+07	536.306		35.4	8.84201e+07	536.306				536.307	33.94
P78386	359.32	Keratin, type II cuticular Hb5 OS=Homo sapiens GN=KRT85 PE=1 SV=1	VLQAHISDTSVIVK		1508.86	YES	3+	503.959		38.4	529225	503.959				503.959				503.959				503.959				503.959				503.959				503.959				503.959		40.2	2.80063e+06	503.959				503.959
P78386	359.32	Keratin, type II cuticular Hb5 OS=Homo sapiens GN=KRT85 PE=1 SV=1	VLQAHISDTSVIVK		1508.86	YES	2+	755.436				755.436				755.436				755.436				755.436				755.436				755.436				755.436				755.436		40.1	1.8956e+06	755.436				755.436
P78386	359.32	Keratin, type II cuticular Hb5 OS=Homo sapiens GN=KRT85 PE=1 SV=1	LASELNHVQEVLEGYK		1827.94	NO	2+	914.977				914.977				914.977				914.977				914.977				914.977				914.977				914.977				914.977		62.4	4.06633e+06	914.977				914.977
P78386	359.32	Keratin, type II cuticular Hb5 OS=Homo sapiens GN=KRT85 PE=1 SV=1	LASELNHVQEVLEGYKK		1956.03	NO	2+	979.024				979.024				979.024				979.024				979.024				979.024				979.024				979.024				979.024		55.2	1.82162e+06	979.024				979.024
P78386	359.32	Keratin, type II cuticular Hb5 OS=Homo sapiens GN=KRT85 PE=1 SV=1	SDLEANVEALVEESSFLR		2006.98	YES	3+	670.001				670.001				670.001				670.001				670.001				670.001				670.001				670.001				670.001		93.4	746501	670.001				670.001
P78386	359.32	Keratin, type II cuticular Hb5 OS=Homo sapiens GN=KRT85 PE=1 SV=1	SDLEANVEALVEESSFLR		2006.98	YES	2+	1004.5				1004.5				1004.5		92.6	282436	1004.5		89.9	5.67281e+06	1004.5		91.5	299789	1004.5		92.3	3.34664e+06	1004.5		91.8	3.66937e+06	1004.5		91.7	3.97972e+06	1004.5				1004.5				1004.5
P78386	359.32	Keratin, type II cuticular Hb5 OS=Homo sapiens GN=KRT85 PE=1 SV=1	KSDLEANVEALVEESSFLRR		2291.18	YES	4+	573.802				573.802		84.4	191717	573.802				573.802				573.802		84.4	1.00781e+06	573.802				573.802				573.802				573.802				573.802				573.802
P78386	359.32	Keratin, type II cuticular Hb5 OS=Homo sapiens GN=KRT85 PE=1 SV=1	AKLEAAVAEAEQQGEAALSDAR		2227.11	YES	3+	743.377		68.2	937406	743.377		68.8	1.05326e+06	743.377				743.377				743.377				743.377				743.377				743.377				743.377		67.5	3.71357e+06	743.377		69	8.34284e+06	743.377
P39687	53.26	Acidic leucine-rich nuclear phosphoprotein 32 family member A OS=Homo sapiens GN=ANP32A PE=1 SV=1	IHLELR		779.465	NO	2+	390.74		25.1	3.67422e+06	390.74		25.1	2.59219e+06	390.741	34.3	24	6.03088e+06	390.74	34.54	23.6	3.43227e+07	390.74		25	8.04812e+06	390.741	35.26	23.7	4.20157e+07	390.741	35.13	23.8	2.12955e+07	390.74	37.08	23.6	1.76338e+07	390.74	27.46	27.7	2.99102e+07	390.741	34.38	23.8	1.47303e+07	390.74
P39687	53.26	Acidic leucine-rich nuclear phosphoprotein 32 family member A OS=Homo sapiens GN=ANP32A PE=1 SV=1	RIHLELR		935.566	NO	3+	312.863		20.2	3.4987e+06	312.863	42.91	20.3	1.83692e+06	312.863	29.42	19.4	6.75867e+06	312.863		19	2.70109e+07	312.862	25.65	20.2	5.67723e+06	312.863	42.26	18.9	2.94434e+07	312.863	31.77	18.8	1.9145e+07	312.863	33.87	18.9	1.75522e+07	312.863	38.33	20.9	1.61195e+07	312.863		19	1.31355e+07	312.863	31.83
P39687	53.26	Acidic leucine-rich nuclear phosphoprotein 32 family member A OS=Homo sapiens GN=ANP32A PE=1 SV=1	RIHLELR		935.566	NO	2+	468.791				468.791				468.791				468.791		18.9	9.13256e+06	468.791				468.791				468.791		18.8	1.80831e+06	468.791				468.791				468.791				468.791
P39687	53.26	Acidic leucine-rich nuclear phosphoprotein 32 family member A OS=Homo sapiens GN=ANP32A PE=1 SV=1	ELVLDNSR		944.493	YES	2+	473.254		19.5	9.88711e+06	473.254		19.5	7.31288e+06	473.254	31.85	19.1	1.70486e+07	473.254		18.9	6.3408e+07	473.254		19.7	2.10762e+07	473.254		18.7	3.37856e+07	473.254		18.7	1.94035e+07	473.254		18.8	1.70687e+07	473.254	27.36	20.6	1.88954e+07	473.254		18.7	1.60251e+07	473.254
P39687	53.26	Acidic leucine-rich nuclear phosphoprotein 32 family member A OS=Homo sapiens GN=ANP32A PE=1 SV=1	KLELSDNR		973.519	YES	2+	487.766		11.3	2.33346e+06	487.766		11.2	1.74521e+06	487.768	28.48	11.2	6.19416e+06	487.767	31.04	11.3	2.78848e+07	487.766	35.04	11.4	6.11794e+06	487.766		11.1	1.51717e+07	487.766		11.2	7.49671e+06	487.766		11.1	6.8407e+06	487.766		11.6	6.15141e+06	487.766		11	4.16209e+06	487.766
P39687	53.26	Acidic leucine-rich nuclear phosphoprotein 32 family member A OS=Homo sapiens GN=ANP32A PE=1 SV=1	IKDLSTIEPLK		1255.74	NO	2+	628.876		39.9	1.39825e+06	628.876		39.9	1.01014e+06	628.876		37.9	1.49093e+06	628.876		37.8	8.24324e+06	628.876		39.6	1.803e+06	628.876		38	1.6398e+07	628.878	35.99	37.8	1.3643e+07	628.878	35.57	37.3	7.78869e+06	628.877	27.07	41.4	1.46879e+07	628.876		38.6	6.19081e+06	628.876
P39687	53.26	Acidic leucine-rich nuclear phosphoprotein 32 family member A OS=Homo sapiens GN=ANP32A PE=1 SV=1	LLPQLTYLDGYDR		1565.81	NO	2+	783.912		71.8	925965	783.912		71.8	379500	783.912		70.4	1.81365e+06	783.912		70.4	5.02715e+06	783.912		71.7	859185	783.912		70.2	5.64379e+06	783.912		69.4	3.861e+06	783.912		69.6	5.25727e+06	783.912		71.1	8.78855e+06	783.912		71.2	3.79867e+06	783.912
P39687	53.26	Acidic leucine-rich nuclear phosphoprotein 32 family member A OS=Homo sapiens GN=ANP32A PE=1 SV=1	SLDLFNCEVTNLNDYR		1914.88	NO	2+	986.958		74.1	955691	986.958		74.1	329922	986.958		72.9	1.21764e+06	986.958		73	3.68841e+06	986.958		74	621367	986.958		73	4.45206e+06	986.958		72.1	5.56488e+06	986.958		72.3	4.09462e+06	986.96	63.82	73.7	7.1323e+06	986.96	53.42	73.7	4.72678e+06	986.958
P39687	53.26	Acidic leucine-rich nuclear phosphoprotein 32 family member A OS=Homo sapiens GN=ANP32A PE=1 SV=1	LEGLTDEFEELEFLSTINVGLTSIANLPK		3191.65	YES	3+	1064.89				1064.89				1064.89	32.48	105.3	1.42512e+06	1064.89	50.94	105.5	4.5585e+06	1064.89				1064.89				1064.89	50.83	105.4	1.9485e+06	1064.89	48.36	105.3	1.72384e+06	1064.89				1064.89				1064.89
P39687	53.26	Acidic leucine-rich nuclear phosphoprotein 32 family member A OS=Homo sapiens GN=ANP32A PE=1 SV=1	SNEGKLEGLTDEFEELEFLSTINVGLTSIANLPK		3706.88	YES	3+	1236.64				1236.64				1236.64	26.45	101.3	2.53276e+06	1236.64	49.75	101.5	9.75083e+06	1236.64				1236.64	40.61	101.7	6.69638e+06	1236.64	37.54	101.4	5.18235e+06	1236.64	31.51	101.3	3.4828e+06	1236.64				1236.64				1236.64
O15020	40.74	Spectrin beta chain, brain 2 OS=Homo sapiens GN=SPTBN2 PE=1 SV=3	GNLEVLLFTIQSK		1460.82	NO	2+	731.421				731.421				731.421		85.2	294459	731.421				731.421				731.421		85.1	9.12302e+06	731.421	40.74	84.5	3.74198e+06	731.421		84.6	2.24773e+06	731.421				731.421		85.7	511500	731.421
Q99832	227.42	T-complex protein 1 subunit eta OS=Homo sapiens GN=CCT7 PE=1 SV=2	ALEIIPR		810.496	YES	2+	406.255		40.5	5.18205e+06	406.255		40.7	2.86112e+06	406.257	24.76	38.6	5.32462e+06	406.255		38.4	3.04059e+07	406.255		40.3	1.0368e+07	406.256	32.19	38.7	6.06619e+06	406.256	29.75	38.3	4.09225e+06	406.256	29.62	38	2.93794e+06	406.255		42	1.88867e+07	406.255		39.2	8.97313e+06	406.255
Q99832	227.42	T-complex protein 1 subunit eta OS=Homo sapiens GN=CCT7 PE=1 SV=2	TATQLAVNK		944.529	YES	2+	473.271		11.7	2.67001e+06	473.271		11.7	1.48685e+06	473.272	29.43	11.6	5.03388e+06	473.272	28.03	11.7	1.70321e+07	473.271	29.91	11.9	5.72458e+06	473.271		11.5	5.61845e+06	473.271		11.6	2.9101e+06	473.271		11.5	2.86387e+06	473.271		12.1	9.95021e+06	473.271		11.3	7.0323e+06	473.272	31.38
Q99832	227.42	T-complex protein 1 subunit eta OS=Homo sapiens GN=CCT7 PE=1 SV=2	LLDVVHPAAK		1061.62	YES	2+	531.819		24.6	2.4832e+06	531.819		24.7	1.40045e+06	531.819		23.7	2.01577e+06	531.819		23.3	2.17013e+07	531.819		24.6	6.20552e+06	531.819		23.8	5.21269e+06	531.819				531.819		23.5	1.31537e+06	531.819	30.71	27.6	1.687e+07	531.819		23.6	6.85036e+06	531.819
Q99832	227.42	T-complex protein 1 subunit eta OS=Homo sapiens GN=CCT7 PE=1 SV=2	IALLNVELELK		1253.76	YES	2+	627.888				627.888				627.888	41.51	78.6	2.14513e+06	627.888	48.65	78.7	1.33345e+07	627.888				627.889	24.54	78.5	5.10345e+06	627.888		77.6	2.13454e+06	627.889	30.9	77.9	1.13627e+06	627.888				627.888		79.5	895228	627.888
Q99832	227.42	T-complex protein 1 subunit eta OS=Homo sapiens GN=CCT7 PE=1 SV=2	ATISNDGATILK		1202.65	YES	2+	602.333		30.5	5.63027e+06	602.333		30.6	3.0393e+06	602.333		29.2	9.2655e+06	602.333	27.16	29.1	3.15692e+07	602.332	31.67	30.4	8.96306e+06	602.333		29.4	9.38519e+06	602.333		29.2	6.90663e+06	602.333		28.9	5.14686e+06	602.333		33	872146	602.333		29.8	1.45161e+07	602.333	27.93
Q99832	227.42	T-complex protein 1 subunit eta OS=Homo sapiens GN=CCT7 PE=1 SV=2	GKATISNDGATILK		1387.77	YES	2+	694.891		22.8	1.04208e+06	694.891				694.891		21.7	1.37903e+06	694.891		21.4	8.18969e+06	694.891		22.7	1.99417e+06	694.891		21.6	1.8797e+06	694.891		21.5	607445	694.891				694.891		25.2	2.61614e+06	694.891		21.7	2.41864e+06	694.891
Q99832	227.42	T-complex protein 1 subunit eta OS=Homo sapiens GN=CCT7 PE=1 SV=2	QVKPYVEEGLHPQIIIR		2018.13	YES	4+	505.54		49.8	6.20511e+06	505.54		50	3.8726e+06	505.54		47.6	1.54926e+07	505.54		47.5	5.89033e+07	505.54		49.5	1.0894e+07	505.54		47.5	1.77297e+07	505.54		47	1.38413e+07	505.54		46.8	9.86911e+06	505.54		49.1	3.48584e+07	505.54		48.2	2.3897e+07	505.54
Q99832	227.42	T-complex protein 1 subunit eta OS=Homo sapiens GN=CCT7 PE=1 SV=2	SQDAEVGDGTTSVTLLAAEFLK		2251.12	YES	3+	751.381		91.3	6.97082e+06	751.382	57.55	91.3	3.68774e+06	751.383	48.57	90.6	1.61672e+07	751.381				751.381	63.14	91.1	9.4538e+06	751.383	41.01	90.9	1.98047e+07	751.382	45.77	90.3	1.2489e+07	751.383	57.35	90.4	1.26354e+07	751.381		91.1	3.47544e+07	751.381		91.1	3.11918e+07	751.381
Q99832	227.42	T-complex protein 1 subunit eta OS=Homo sapiens GN=CCT7 PE=1 SV=2	SQDAEVGDGTTSVTLLAAEFLK		2251.12	YES	2+	1126.57	99.23	91.3	6.40528e+06	1126.57	110.82	91.3	3.70384e+06	1126.57	111.67	90.6	1.03845e+07	1126.57	123.52	90.8	4.83504e+07	1126.57	96.5	91.1	8.24438e+06	1126.57	103.37	90.9	1.39704e+07	1126.57		90.4	7.36442e+06	1126.57		90.4	6.62805e+06	1126.57	120.46	91.1	3.28273e+07	1126.57	104.56	91.1	1.63513e+07	1126.57	83.85
Q99832	227.42	T-complex protein 1 subunit eta OS=Homo sapiens GN=CCT7 PE=1 SV=2	VHTVEDYQAIVDAEWNILYDKLEK		2890.44	YES	3+	964.489				964.489				964.489				964.489	59.96	89.6	2.56015e+07	964.489		89.9	1.30177e+06	964.489				964.489				964.489				964.489				964.489				964.489
Q99832	227.42	T-complex protein 1 subunit eta OS=Homo sapiens GN=CCT7 PE=1 SV=2	INALTAASEAACLIVSVDETIKNPR		2598.37	YES	3+	886.138				886.138				886.138				886.138		96.8	4.93225e+06	886.138	27.86	97.1	1.21611e+06	886.138				886.138				886.138				886.138				886.138				886.138
P55786	78.33	Puromycin-sensitive aminopeptidase OS=Homo sapiens GN=NPEPPS PE=1 SV=2	LGLQNDLFSLAR		1345.74	YES	2+	673.876		75.7	3.10997e+06	673.876		75.7	1.7074e+06	673.876		74.3	2.71224e+06	673.876	53.52	74.2	1.22616e+07	673.876		75.5	1.35639e+06	673.877	30.85	74.1	8.74651e+06	673.876	36.32	73.3	5.41131e+06	673.876		73.5	4.25539e+06	673.876	41.17	74.9	8.37969e+06	673.876		75.1	4.19291e+06	673.876
P55786	78.33	Puromycin-sensitive aminopeptidase OS=Homo sapiens GN=NPEPPS PE=1 SV=2	VLGATLLPDLIQK		1379.84	YES	2+	690.928		79.7	2.1223e+06	690.928		79.7	1.00884e+06	690.928		78.3	3.40174e+06	690.928	27.99	78.4	1.41546e+07	690.928		79.5	1.61578e+06	690.929	27.67	78.3	9.18823e+06	690.929	35.72	77.4	5.90123e+06	690.928	42.7	77.6	4.93854e+06	690.928	33.43	78.9	1.10731e+07	690.928		79.2	4.23465e+06	690.928	47.3
Q14694	44.85	Ubiquitin carboxyl-terminal hydrolase 10 OS=Homo sapiens GN=USP10 PE=1 SV=2	LPPVLVLHLK		1127.74	YES	3+	376.922		64.2	493866	376.922				376.922				376.922	24.7	62	6.19753e+06	376.922		63.8	1.17432e+06	376.922		62	1.16745e+06	376.922				376.922				376.922		62.9	2.83025e+06	376.922		63	1.14313e+06	376.922
Q14694	44.85	Ubiquitin carboxyl-terminal hydrolase 10 OS=Homo sapiens GN=USP10 PE=1 SV=2	IEFGVDEVIEPSDTLPR		1914.96	YES	2+	958.489		72.1	1.07071e+06	958.489		72	593364	958.489		70.8	2.33275e+06	958.489		70.8	8.35171e+06	958.489		72	1.57696e+06	958.489		70.8	7.64805e+06	958.489		69.9	4.90617e+06	958.489		70.1	2.69786e+06	958.489		71.6	5.07893e+06	958.489		71.5	4.3668e+06	958.489
Q14694	44.85	Ubiquitin carboxyl-terminal hydrolase 10 OS=Homo sapiens GN=USP10 PE=1 SV=2	QADFVQTPITGIFGGHIR		1956.02	YES	3+	653.015		74.6	1.76404e+06	653.015		74.6	1.2475e+06	653.015		72.9	4.13491e+06	653.015	34.03	73	1.36203e+07	653.015		74.4	3.91393e+06	653.015		72.9	1.09251e+07	653.015		72	7.45248e+06	653.015		72.2	4.78243e+06	653.015		73.6	9.61721e+06	653.015		73.9	6.34748e+06	653.015
Q14694	44.85	Ubiquitin carboxyl-terminal hydrolase 10 OS=Homo sapiens GN=USP10 PE=1 SV=2	IAELLENVTLIHKPVSLQPR		2269.32	YES	4+	568.337		67.3	1.11119e+06	568.337				568.337	26.69	65.7	5.2324e+06	568.337		65.5	1.62427e+07	568.337		67.1	3.31924e+06	568.337		65.5	1.06604e+07	568.337		64.6	7.83671e+06	568.337		64.8	4.89903e+06	568.337		66.3	8.51651e+06	568.337		66.5	5.92217e+06	568.337
P31949	91.91	Protein S100-A11 OS=Homo sapiens GN=S100A11 PE=1 SV=2	DPGVLDR		770.392	YES	2+	386.204		13.1	748777	386.204		13.9	336492	386.204		13.7	1.17857e+06	386.204		13.7	2.89906e+06	386.204		13.3	1.51318e+06	386.204		12.6	2.73065e+07	386.204		12.7	2.29012e+07	386.204		12.7	2.11479e+07	386.204		14.2	2.28125e+06	386.204		12.6	7.51836e+06	386.204
P31949	91.91	Protein S100-A11 OS=Homo sapiens GN=S100A11 PE=1 SV=2	DGYNYTLSK		1059.49	YES	2+	530.751				530.751				530.751		21.2	2.7373e+06	530.751		21	6.27831e+06	530.751		21.8	2.16927e+06	530.751	45.82	21.1	3.72704e+07	530.752	45.39	21.1	2.18625e+07	530.752	28.54	21	2.48158e+07	530.751				530.751		21.2	4.72356e+06	530.751	33.9
P31949	91.91	Protein S100-A11 OS=Homo sapiens GN=S100A11 PE=1 SV=2	NQKDPGVLDR		1140.59	YES	3+	381.204				381.204				381.204		10.2	516657	381.204		10.5	1.70409e+06	381.204		9.7	3.26638e+06	381.204	27.32	10.3	7.61836e+06	381.204		10.3	5.68388e+06	381.204		10.2	9.50557e+06	381.204				381.204		10.1	913669	381.204
P31949	91.91	Protein S100-A11 OS=Homo sapiens GN=S100A11 PE=1 SV=2	CIESLIAVFQK		1249.67	YES	2+	654.357				654.357				654.357				654.357				654.357				654.357	27.5	78	5.6161e+06	654.357	29.93	77.1	3.94464e+06	654.357		77.3	3.23255e+06	654.357				654.357		78.9	565078	654.357
Q9UNS2	40.52	COP9 signalosome complex subunit 3 OS=Homo sapiens GN=COPS3 PE=1 SV=3	ASALEQFVNSVR	Acetyl (Protein N-term)	1362.7	YES	2+	681.857		92.3	1.82056e+06	681.857		92.3	1.04244e+06	681.857		91.7	2.55042e+06	681.857				681.857				681.857		92.1	3.25935e+06	681.857		91.5	2.15948e+06	681.857		91.5	1.99821e+06	681.857		92.3	6.40483e+06	681.857		92.4	4.44839e+06	681.857
Q9UBU9	41.94	Nuclear RNA export factor 1 OS=Homo sapiens GN=NXF1 PE=1 SV=1	LNVVAFLNELPK		1355.78	YES	2+	678.898		91.7	1.16397e+06	678.898		91.7	1.01149e+06	678.898		90.9	1.11332e+06	678.898				678.898				678.898		91.1	2.10569e+06	678.898		90.6	1.00087e+06	678.898		90.6	756392	678.9	41.94	91.4	3.11229e+06	678.898		91.5	2.13686e+06	678.898
P43307	58.99	Translocon-associated protein subunit alpha OS=Homo sapiens GN=SSR1 PE=1 SV=3	FLVGFTNK		924.507	YES	2+	463.262		46.9	2.3213e+06	463.262		47.1	1.86747e+06	463.262	32.28	45	6.90119e+06	463.261	25.8	44.9	4.00675e+07	463.262		46.7	8.35035e+06	463.261	29.01	45.2	1.07578e+08	463.261	28.89	44.8	6.64082e+07	463.262	31.17	44.5	3.96534e+07	463.262		47.3	1.66588e+07	463.262		45.8	1.0745e+07	463.262
P43307	58.99	Translocon-associated protein subunit alpha OS=Homo sapiens GN=SSR1 PE=1 SV=3	GEDFPANNIVK		1202.59	YES	2+	602.305		35.5	2.58531e+06	602.305		35.7	1.45765e+06	602.305		34	7.56132e+06	602.305		33.9	3.28968e+07	602.305		35.4	9.08854e+06	602.305		34.3	9.74426e+07	602.305	29.56	34	6.47041e+07	602.305	28.19	33.6	4.15901e+07	602.305		38.4	1.43385e+07	602.305		34.8	1.00341e+07	602.305
P43307	58.99	Translocon-associated protein subunit alpha OS=Homo sapiens GN=SSR1 PE=1 SV=3	GTEDFIVESLDASFR		1684.79	YES	3+	562.606				562.606				562.606	36.77	84.6	3.48044e+06	562.606	42.13	84.9	1.33951e+07	562.606		85.5	1.37996e+06	562.606	34.18	84.8	3.71338e+07	562.607	35.11	84	2.5619e+07	562.606	27.67	84.2	2.04168e+07	562.606				562.606				562.606
P43307	58.99	Translocon-associated protein subunit alpha OS=Homo sapiens GN=SSR1 PE=1 SV=3	GTEDFIVESLDASFR		1684.79	YES	2+	843.406		85.5	1.57414e+06	843.406		85.5	917214	843.406		84.6	9.84748e+06	843.406		84.8	3.84535e+07	843.406		85.4	4.66142e+06	843.406		84.7	1.19941e+08	843.406		84.1	6.91903e+07	843.406		84.2	5.98935e+07	843.406		85.3	1.73603e+07	843.406		85.4	1.5212e+07	843.406
P35241	263.65	Radixin OS=Homo sapiens GN=RDX PE=1 SV=1	LFFLQVK		893.537	NO	2+	447.776		68.8	4.4843e+06	447.776		68.8	2.60545e+06	447.776		67	3.65548e+07	447.776		66.9	2.36181e+08	447.776	25.44	68.5	3.19563e+07	447.776		66.9	2.06702e+08	447.776		66	1.8536e+08	447.776		66.2	1.00382e+08	447.776		67.8	1.1695e+08	447.776		67.9	1.06967e+08	447.776
P35241	263.65	Radixin OS=Homo sapiens GN=RDX PE=1 SV=1	QLFDQVVK		975.539	NO	2+	488.777		39.7	4.46094e+06	488.777		39.9	2.70587e+06	488.777		38	3.07836e+07	488.777		37.9	1.33289e+08	488.777		39.5	3.54278e+07	488.778	24.89	38.3	1.73787e+08	488.777		37.9	1.51802e+08	488.777		37.5	8.86641e+07	488.777		41.6	9.48177e+07	488.777		38.8	8.25905e+07	488.777
P35241	263.65	Radixin OS=Homo sapiens GN=RDX PE=1 SV=1	FVIKPIDK		958.585	NO	2+	480.301		28.9	1.31504e+06	480.301		29	791847	480.301	28.19	27.6	6.3296e+06	480.3	25.27	27.2	5.13316e+07	480.301		28.9	1.28507e+07	480.301		27.5	5.09742e+07	480.301	34.99	27.4	2.93171e+07	480.301		27.1	1.8152e+07	480.301		32.2	4.80557e+07	480.301		27.8	2.83961e+07	480.301
P35241	263.65	Radixin OS=Homo sapiens GN=RDX PE=1 SV=1	IALLEEAK		885.517	YES	2+	443.767				443.767				443.767		34.6	347626	443.767		34.4	1.75543e+06	443.767				443.767		34.8	1.23825e+07	443.767	25.69	34.4	1.30821e+07	443.767	26.16	34.1	8.32169e+06	443.767		38.6	3.44875e+06	443.767		35.2	4.71615e+06	443.767
P35241	263.65	Radixin OS=Homo sapiens GN=RDX PE=1 SV=1	IGFPWSEIR		1103.58	NO	2+	552.795	61.39	72.4	1.43534e+07	552.796	36.4	72.4	8.05577e+06	552.796	33.95	70.8	8.72323e+07	552.796	40.01	70.7	3.48551e+08	552.796	36.92	72.2	7.27147e+07	552.797	46.15	70.5	2.87461e+08	552.797	42.22	69.7	2.88469e+08	552.797	38.61	69.9	1.9196e+08	552.795		71.4	2.92825e+08	552.796	30.95	71.5	2.59321e+08	552.795	33.32
P35241	263.65	Radixin OS=Homo sapiens GN=RDX PE=1 SV=1	APDFVFYAPR		1181.59	NO	2+	591.801	40.41	60.6	1.34332e+07	591.801	38.6	60.7	8.03811e+06	591.801		59	8.76781e+07	591.801	30.81	59.1	3.30182e+08	591.8	52.44	60.4	6.88054e+07	591.802	45.36	59.2	3.71489e+08	591.801		58.5	3.92001e+08	591.802	40.89	58.5	2.27987e+08	591.801		60.2	2.62769e+08	591.802	40.58	59.9	2.3386e+08	591.801	52.28
P35241	263.65	Radixin OS=Homo sapiens GN=RDX PE=1 SV=1	KAPDFVFYAPR		1309.68	NO	3+	437.568		50.1	2.26016e+06	437.568		50.3	1.4837e+06	437.568		48.1	7.45794e+06	437.568		47.9	4.79876e+07	437.568		50	1.01307e+07	437.569	30.75	48	2.62628e+07	437.569	28.12	47.5	3.18392e+07	437.569	26.24	47.3	1.64332e+07	437.568	24.85	49.7	3.14634e+07	437.568		49.3	2.83799e+06	437.568
P35241	263.65	Radixin OS=Homo sapiens GN=RDX PE=1 SV=1	KAPDFVFYAPR		1309.68	NO	2+	655.849		50.1	2.58104e+06	655.849		49.7	695945	655.849	33.62	48.1	8.79647e+06	655.849	37.08	47.9	5.66248e+07	655.849		50	8.73031e+06	655.849		48	4.38521e+07	655.849		47.5	2.69289e+07	655.849		47.3	1.3505e+07	655.849		49.7	4.89181e+07	655.849		48.6	2.57308e+07	655.849
P35241	263.65	Radixin OS=Homo sapiens GN=RDX PE=1 SV=1	QLQALSSELAQAR		1413.76	YES	2+	707.888		45.8	778644	707.888				707.888		44.1	940461	707.888		44.1	3.39803e+06	707.888		45.6	454636	707.888	79.04	44.2	2.10435e+07	707.888	65.66	43.9	2.28486e+07	707.888	51.33	43.5	1.46523e+07	707.888		46.5	8.16416e+06	707.888	60.01	44.8	6.91323e+06	707.888
P35241	263.65	Radixin OS=Homo sapiens GN=RDX PE=1 SV=1	EVWFFGLQYVDSK		1616.79	YES	2+	809.403				809.403				809.403				809.403				809.403				809.404	34.48	87.6	1.15179e+07	809.403	48.81	87	1.09443e+07	809.404	33.35	87.2	9.5498e+06	809.403				809.403		88	2.51018e+06	809.403
P35241	263.65	Radixin OS=Homo sapiens GN=RDX PE=1 SV=1	NQEQLAAELAEFTAK		1661.83	YES	2+	831.921		72.2	712097	831.921		72.1	638702	831.921		70.7	1.26459e+06	831.921		70.7	4.39444e+06	831.921		72.2	767477	831.923	75.68	70.4	2.41574e+07	831.923	97.95	69.6	1.99975e+07	831.922	88.76	69.9	1.6323e+07	831.921	72.14	71.4	1.18442e+07	831.923	75.34	71.4	8.07688e+06	831.921
P35241	263.65	Radixin OS=Homo sapiens GN=RDX PE=1 SV=1	FFPEDVSEELIQEITQR		2079.02	YES	3+	694.015		94.5	660313	694.015		94.6	241421	694.015		94	2.37265e+06	694.015				694.015				694.015	24.38	94.4	4.83681e+07	694.014	26.05	93.9	4.24323e+07	694.015	26.45	93.8	3.76439e+07	694.015		94.6	9.77541e+06	694.015		94.7	1.85019e+07	694.015
P20020	70.81	Plasma membrane calcium-transporting ATPase 1 OS=Homo sapiens GN=ATP2B1 PE=1 SV=3	EASDIILTDDNFTSIVK		1879.94	NO	2+	940.981				940.981				940.981		72.3	636542	940.981		72.5	2.55142e+06	940.981				940.981		72.4	4.2115e+06	940.981		71.6	2.24403e+06	940.981		71.6	2.55261e+06	940.981		73.9	1.83068e+06	940.981				940.981
Q96PK6	51.2	RNA-binding protein 14 OS=Homo sapiens GN=RBM14 PE=1 SV=2	ASYVAPLTAQPATYR		1607.83	YES	2+	804.923	40.11	42.8	5.22072e+06	804.925		42.9	4.13978e+06	804.925	51.2	41.1	4.30995e+06	804.925		41.2	8.33875e+06	804.925		42.7	1.36723e+06	804.925				804.925				804.925				804.925		44.6	1.664e+06	804.925		42.8	951243	804.925
P49959	36.55	Double-strand break repair protein MRE11A OS=Homo sapiens GN=MRE11A PE=1 SV=3	GNDTFVTLDEILR		1491.76	YES	2+	746.886		82.9	963798	746.886		82.8	309509	746.886		81.6	758715	746.886		81.7	3.77601e+06	746.886		82.7	506790	746.886		81.7	1.59025e+06	746.886				746.886				746.886				746.886				746.886
Q13243	64.03	Serine/arginine-rich splicing factor 5 OS=Homo sapiens GN=SRSF5 PE=1 SV=1	LIVENLSSR		1029.58	NO	2+	515.798	37.35	32.3	4.14845e+07	515.798	31.47	32.3	2.06316e+07	515.798	38.81	30.8	1.3057e+07	515.799	30.45	30.6	4.12974e+07	515.798		32.1	9.78338e+06	515.799	43.55	30.9	3.71937e+07	515.798	26.72	30.8	3.13869e+07	515.799	36.72	30.4	1.90015e+07	515.798	44.22	35.5	7.54046e+07	515.799	32.29	31.3	6.98033e+07	515.798	38.67
Q13243	64.03	Serine/arginine-rich splicing factor 5 OS=Homo sapiens GN=SRSF5 PE=1 SV=1	LNEGVVEFASYGDLK		1639.81	YES	2+	820.912		63	8.93125e+06	820.912		63	6.18626e+06	820.912		61.4	3.84045e+06	820.913	27.02	61.4	1.27503e+07	820.912		62.8	2.29231e+06	820.913	55.72	61.3	1.45103e+07	820.914	77.45	60.5	1.74708e+07	820.913	55.35	60.6	1.06819e+07	820.913	72.28	62.5	3.20444e+07	820.914	48.27	62.3	3.29775e+07	820.912
Q01970	69.39	1-phosphatidylinositol-4,5-bisphosphate phosphodiesterase beta-3 OS=Homo sapiens GN=PLCB3 PE=1 SV=2	LLIEK		614.4	NO	2+	308.208		18.6	5.52344e+06	308.208		18.5	4.82771e+06	308.208		18.1	1.08981e+07	308.208		17.8	4.8562e+07	308.208		18.6	3.97673e+07	308.208		17.7	5.21808e+06	308.208		17.7	2.09021e+06	308.208		17.7	1.84246e+06	308.208		19.2	1.00913e+07	308.208		17.7	5.23559e+06	308.208
Q01970	69.39	1-phosphatidylinositol-4,5-bisphosphate phosphodiesterase beta-3 OS=Homo sapiens GN=PLCB3 PE=1 SV=2	SFDPFTEVIVDGIVANALR		2062.07	YES	3+	688.367				688.367				688.367		99.7	562218	688.367				688.367				688.367	42.94	100.1	2.48713e+06	688.367		99.7	2.03065e+06	688.367	33.25	99.6	1.68505e+06	688.367				688.367		100.3	1.83853e+06	688.367
Q01970	69.39	1-phosphatidylinositol-4,5-bisphosphate phosphodiesterase beta-3 OS=Homo sapiens GN=PLCB3 PE=1 SV=2	SFDPFTEVIVDGIVANALR		2062.07	YES	2+	1032.05				1032.05				1032.05		99.7	250508	1032.05				1032.05				1032.05	44.95	100.1	2.06605e+06	1032.05	48.91	99.7	1.26117e+06	1032.05	50.68	99.6	1.0194e+06	1032.05		100.2	611804	1032.05		100.2	1.43858e+06	1032.05
O15523	179.66	ATP-dependent RNA helicase DDX3Y OS=Homo sapiens GN=DDX3Y PE=1 SV=2	YLVLDEADR		1092.55	NO	2+	547.28		36.8	1.29463e+07	547.28		36.9	9.70153e+06	547.28		35.2	4.39085e+06	547.28		35.1	9.34502e+06	547.28		36.7	4.62473e+06	547.28		35.4	5.45789e+06	547.28		35.2	3.39304e+06	547.28		34.8	2.65342e+06	547.28		39.3	1.29716e+07	547.28		35.8	5.4785e+06	547.281	24.82
O15523	179.66	ATP-dependent RNA helicase DDX3Y OS=Homo sapiens GN=DDX3Y PE=1 SV=2	DLLDLLVEAK		1127.64	NO	2+	564.829	43.91	89	8.41673e+06	564.829	45.1	88.9	4.66984e+06	564.831	43.67	88.2	7.7351e+06	564.83	33.41	88.4	1.84916e+07	564.83	45.4	88.8	2.49703e+06	564.83	32.67	88.4	1.48465e+07	564.83	45.38	87.8	6.70106e+06	564.83	33.01	88	6.00134e+06	564.829	45.54	88.8	6.37661e+06	564.83	42.43	88.8	8.19531e+06	564.83	31.19
O15523	179.66	ATP-dependent RNA helicase DDX3Y OS=Homo sapiens GN=DDX3Y PE=1 SV=2	VGSTSENITQK		1162.58	NO	2+	582.299	28.28	8.8	9.86409e+06	582.298	43.06	8.7	6.55477e+06	582.3	32.41	8.7	3.78637e+06	582.299		9	5.65287e+06	582.298	26.29	8.8	3.42329e+06	582.299		8.8	5.46983e+06	582.299		8.8	2.53771e+06	582.299		8.8	2.53184e+06	582.299		9.2	5.13937e+06	582.299		8.6	4.14123e+06	582.299	41.67
O15523	179.66	ATP-dependent RNA helicase DDX3Y OS=Homo sapiens GN=DDX3Y PE=1 SV=2	ELAVQIYEEAR		1319.67	NO	2+	660.845		49.1	9.25789e+06	660.845		49.3	5.15809e+06	660.845		47.5	7.36826e+06	660.845	27.92	47.5	2.22088e+07	660.845		49	3.55976e+06	660.845		47.7	1.22427e+07	660.845		47.2	1.06089e+07	660.845		46.9	5.54738e+06	660.845	33.75	49.5	2.0387e+07	660.845		48.2	1.33885e+07	660.845	29.18
O15523	179.66	ATP-dependent RNA helicase DDX3Y OS=Homo sapiens GN=DDX3Y PE=1 SV=2	SPILVATAVAAR		1167.7	NO	2+	584.856	75.19	47.9	3.30168e+07	584.856	64.63	48.1	2.46896e+07	584.857	35.76	46.1	1.17626e+07	584.856	30.84	46	4.0845e+07	584.856	59.42	47.8	1.27049e+07	584.856		46.2	2.54979e+07	584.856		45.7	1.56764e+07	584.856		45.4	9.24411e+06	584.856		48.1	4.34442e+07	584.856		46.8	1.78046e+07	584.857	64.54
O15523	179.66	ATP-dependent RNA helicase DDX3Y OS=Homo sapiens GN=DDX3Y PE=1 SV=2	QYPISLVLAPTR		1356.78	NO	2+	679.396	32.14	69.3	1.21915e+07	679.396	37.58	69.2	8.24584e+06	679.396		67.7	6.28112e+06	679.396		67.7	1.57773e+07	679.396		69.2	4.4728e+06	679.396		67.6	1.07918e+07	679.396		66.8	6.23939e+06	679.396		67	5.50704e+06	679.396		68.5	1.62777e+07	679.396		68.6	8.38807e+06	679.396
O15523	179.66	ATP-dependent RNA helicase DDX3Y OS=Homo sapiens GN=DDX3Y PE=1 SV=2	HVINFDLPSDIEEYVHR		2082.02	NO	4+	521.511		74.5	5.28784e+06	521.511	24.62	74.4	3.53359e+06	521.511		72.9	3.32502e+06	521.511		72.9	9.7581e+06	521.511		74.2	2.28286e+06	521.511		72.8	4.09332e+06	521.511		71.8	3.14542e+06	521.511		72.1	1.67319e+06	521.511		73.4	7.48643e+06	521.511		73.7	4.16082e+06	521.511
O15523	179.66	ATP-dependent RNA helicase DDX3Y OS=Homo sapiens GN=DDX3Y PE=1 SV=2	HVINFDLPSDIEEYVHR		2082.02	NO	3+	695.013	33.26	74.5	2.13444e+07	695.013	59.1	74.4	1.34966e+07	695.014		72.9	8.9958e+06	695.014		72.8	3.47774e+07	695.013	38.08	74.3	8.92584e+06	695.014		72.8	1.99248e+07	695.014		71.9	1.4236e+07	695.014		72.1	8.0983e+06	695.014		73.5	3.90312e+07	695.014		73.7	1.63105e+07	695.015	44.7
O15523	179.66	ATP-dependent RNA helicase DDX3Y OS=Homo sapiens GN=DDX3Y PE=1 SV=2	LEQELFSGGNTGINFEK		1881.91	NO	2+	941.964	97.7	60.6	1.43784e+07	941.964	72.11	60.6	1.11551e+07	941.966	70.48	59.1	7.15777e+06	941.964	72.65	59.3	1.80915e+07	941.963	87.93	60.4	5.4551e+06	941.963		59.4	1.20055e+07	941.963		58.6	7.13512e+06	941.966	85.12	58.6	5.85888e+06	941.965	81.97	60.3	2.50563e+07	941.963		60.1	9.50119e+06	941.966	74.33
O15523	179.66	ATP-dependent RNA helicase DDX3Y OS=Homo sapiens GN=DDX3Y PE=1 SV=2	TAAFLLPILSQIYTDGPGEALK		2317.26	YES	3+	773.428				773.428				773.428				773.428				773.428				773.428				773.428				773.428				773.428				773.428				773.428
O15523	179.66	ATP-dependent RNA helicase DDX3Y OS=Homo sapiens GN=DDX3Y PE=1 SV=2	TAAFLLPILSQIYTDGPGEALK		2317.26	YES	2+	1159.64				1159.64				1159.64				1159.64				1159.64				1159.64				1159.64				1159.64				1159.64				1159.64				1159.64
P34932	39.07	Heat shock 70 kDa protein 4 OS=Homo sapiens GN=HSPA4 PE=1 SV=4	VLATAFDTTLGGR		1320.7	YES	2+	661.36		52	7.94463e+06	661.36		52.2	3.39408e+06	661.36		50.3	1.33846e+07	661.36		50.5	5.24289e+07	661.36		51.8	1.18072e+07	661.361	28.26	50.7	2.5549e+07	661.361	32.95	50.2	1.86315e+07	661.361	36.16	49.8	1.24549e+07	661.36	31.41	52	2.60294e+07	661.36	27.2	51.2	1.84361e+07	661.36
P34932	39.07	Heat shock 70 kDa protein 4 OS=Homo sapiens GN=HSPA4 PE=1 SV=4	AGGIETIANEYSDR		1494.7	YES	2+	748.356	45.08	42.1	3.70743e+06	748.356		42.3	1.84751e+06	748.357	42.32	40.6	5.87639e+06	748.356	30.17	40.6	1.9539e+07	748.356		42	4.17368e+06	748.356		40.9	9.18155e+06	748.356		40.6	7.37075e+06	748.357	24.44	40.1	5.44393e+06	748.356		43.5	9.83241e+06	748.356		41.3	5.66494e+06	748.356	32.27
P34932	39.07	Heat shock 70 kDa protein 4 OS=Homo sapiens GN=HSPA4 PE=1 SV=4	ELSTTLNADEAVTR		1518.75	YES	2+	760.385		34.7	3.40424e+06	760.385		34.9	1.69412e+06	760.385		33.3	6.18049e+06	760.385	31.84	33.3	2.66204e+07	760.385		34.6	4.81915e+06	760.386	27.84	33.8	1.2613e+07	760.385	43.9	33.5	9.70867e+06	760.385		32.9	6.95776e+06	760.385		38	1.51029e+07	760.385		34.1	8.68767e+06	760.385
P34932	39.07	Heat shock 70 kDa protein 4 OS=Homo sapiens GN=HSPA4 PE=1 SV=4	EFSITDVVPYPISLR		1734.92	YES	2+	868.467		89.1	3.65372e+06	868.467	24.89	89.1	1.71171e+06	868.469	36.72	88.4	7.98109e+06	868.469	31.32	88.6	2.58779e+07	868.467				868.47	31.49	88.6	1.4895e+07	868.47	30.27	88.1	8.4644e+06	868.467		88.1	7.84584e+06	868.467		89	1.9363e+07	868.467		89	1.10928e+07	868.467
P34932	39.07	Heat shock 70 kDa protein 4 OS=Homo sapiens GN=HSPA4 PE=1 SV=4	LEDTENWLYEDGEDQPK		2079.89	YES	2+	1040.96		50.6	1.70724e+06	1040.96		50.7	771480	1040.96		48.9	3.63175e+06	1040.96		49.1	1.25664e+07	1040.96		50.3	2.62943e+06	1040.96		49.2	4.59666e+06	1040.96		48.8	4.12257e+06	1040.96		48.5	3.26875e+06	1040.96		51	7.91399e+06	1040.96		49.8	2.68302e+06	1040.96	100.38
P34932	39.07	Heat shock 70 kDa protein 4 OS=Homo sapiens GN=HSPA4 PE=1 SV=4	SNLAYDIVQLPTGLTGIK		1902.05	YES	3+	635.024		86.3	1.25641e+06	635.024		86.4	819421	635.024		85.6	3.90375e+06	635.024		84.8	6.42906e+06	635.024				635.024		85.7	6.98364e+06	635.024		85.1	4.9392e+06	635.024	35.56	85.2	4.84105e+06	635.024	29.97	86.2	6.27213e+06	635.024		86.2	4.52707e+06	635.024
P34932	39.07	Heat shock 70 kDa protein 4 OS=Homo sapiens GN=HSPA4 PE=1 SV=4	SNLAYDIVQLPTGLTGIK		1902.05	YES	2+	952.031	53.63	86.4	4.00713e+06	952.032	28.04	86.4	2.21443e+06	952.033	27.26	85.5	6.8231e+06	952.033	49.93	85.8	2.85766e+07	952.032		84.6	677957	952.034	39.52	85.7	1.547e+07	952.034	54.12	85	9.00587e+06	952.034	30.4	85.2	7.86258e+06	952.033	61.6	86.2	2.08876e+07	952.033	26.31	86.2	9.34954e+06	952.032	51.56
P34932	39.07	Heat shock 70 kDa protein 4 OS=Homo sapiens GN=HSPA4 PE=1 SV=4	TSTVDLPIENQLLWQIDR		2140.12	YES	2+	1071.07		88.1	1.05252e+06	1071.07		88.1	518094	1071.07		87.4	2.3106e+06	1071.07				1071.07				1071.07		87.4	5.61176e+06	1071.07		86.9	1.93238e+06	1071.07		87	1.73732e+06	1071.07		87.8	7.85204e+06	1071.07		87.7	3.62184e+06	1071.07
P35749	71.58	Myosin-11 OS=Homo sapiens GN=MYH11 PE=1 SV=3	KFDQLLAEEK		1219.64	NO	3+	407.557				407.557				407.557		28.2	802474	407.557		27.9	3.62703e+06	407.557		29.6	676714	407.557				407.557				407.557				407.557				407.557				407.557
P35749	71.58	Myosin-11 OS=Homo sapiens GN=MYH11 PE=1 SV=3	KFDQLLAEEK		1219.64	NO	2+	610.829		29.6	1.48766e+06	610.829		29.7	867745	610.829		28.2	4.80642e+06	610.83	27.55	27.9	2.65279e+07	610.829	30.61	29.6	5.87755e+06	610.829		28.3	5.86459e+06	610.829		28.2	2.50502e+06	610.829		27.9	1.5442e+06	610.829		32	1.52998e+06	610.829		28.5	3.36057e+06	610.829
P35749	71.58	Myosin-11 OS=Homo sapiens GN=MYH11 PE=1 SV=3	KEEELQAALAR		1256.67	NO	2+	629.345				629.345				629.345		21.8	1.6735e+06	629.345		21.5	1.18525e+07	629.345		22.8	2.90056e+06	629.345		21.6	3.5425e+06	629.345		21.6	794503	629.345		21.5	444300	629.345				629.345		21.8	1.48082e+06	629.345
P35749	71.58	Myosin-11 OS=Homo sapiens GN=MYH11 PE=1 SV=3	QLLQANPILEAFGNAK		1725.94	NO	2+	863.979	35.07	84.6	2.34976e+06	863.979		84.6	1.83621e+06	863.979		83.5	1.36277e+07	863.98	49.14	83.6	5.16288e+07	863.978	67.4	84.5	7.43036e+06	863.979		83.6	1.28123e+07	863.979		82.7	6.4534e+06	863.979		82.9	5.62429e+06	863.98	47.36	84.2	1.18384e+07	863.979		84.4	8.63581e+06	863.979
Q9Y265	87.1	RuvB-like 1 OS=Homo sapiens GN=RUVBL1 PE=1 SV=1	GLGLDESGLAK		1058.56	YES	2+	530.288		35.7	4.26634e+06	530.288		35.9	2.77666e+06	530.288		34.2	4.70107e+06	530.288		34.1	1.85193e+07	530.288		35.6	4.84829e+06	530.288		34.6	1.48993e+07	530.288		34.4	1.02145e+07	530.288		33.9	9.35163e+06	530.288		38.6	1.79973e+07	530.288		35	1.09897e+07	530.288
Q9Y265	87.1	RuvB-like 1 OS=Homo sapiens GN=RUVBL1 PE=1 SV=1	LDPSIFESLQK		1275.67	YES	2+	638.844		63.9	6.21492e+06	638.844		63.9	3.60715e+06	638.844		62.5	6.49461e+06	638.844		62.6	2.3176e+07	638.844		63.7	4.16259e+06	638.844		62.5	1.54361e+07	638.844		61.7	1.00367e+07	638.844		61.8	6.90433e+06	638.844		63.6	2.29433e+07	638.844		63.4	1.24005e+07	638.844
Q9Y265	87.1	RuvB-like 1 OS=Homo sapiens GN=RUVBL1 PE=1 SV=1	YSVQLLTPANLLAK		1529.88	YES	2+	765.949		79.5	7.02363e+06	765.949		79.5	4.37445e+06	765.949		78.2	8.2936e+06	765.949		78.3	3.50771e+07	765.949		79.4	5.08773e+06	765.951	24.03	78.1	2.38031e+07	765.951	24.19	77.2	1.16462e+07	765.95	26.51	77.4	1.01791e+07	765.949		78.9	3.13031e+07	765.949		79	1.69531e+07	765.949
Q9Y265	87.1	RuvB-like 1 OS=Homo sapiens GN=RUVBL1 PE=1 SV=1	TALALAIAQELGSK		1384.79	YES	2+	693.404	104.97	79.4	4.39258e+06	693.404		79.4	2.67176e+06	693.406	51.9	77.9	5.37254e+06	693.406	67.81	78	2.84657e+07	693.405	75.33	79.1	4.3479e+06	693.405	83.28	77.9	1.67593e+07	693.406	60.75	77	6.62103e+06	693.406	63.73	77.2	6.56036e+06	693.404		78.6	2.3914e+07	693.405	85.97	78.8	1.31809e+07	693.405	75.31
Q9Y265	87.1	RuvB-like 1 OS=Homo sapiens GN=RUVBL1 PE=1 SV=1	ALESSIAPIVIFASNR		1686.93	YES	3+	563.317	36.73	83.7	1.73621e+06	563.318		83.6	1.26328e+06	563.318	40.36	82.5	2.71873e+06	563.318	57.97	82.6	9.51608e+06	563.318		83.5	1.18572e+06	563.319	31.07	82.4	5.57286e+06	563.318	44.57	81.6	3.47213e+06	563.318		81.8	3.17548e+06	563.318		83	6.82998e+06	563.318		83.3	4.91295e+06	563.318
Q9Y265	87.1	RuvB-like 1 OS=Homo sapiens GN=RUVBL1 PE=1 SV=1	ALESSIAPIVIFASNR		1686.93	YES	2+	844.473		83.7	4.30565e+06	844.473		83.7	2.42576e+06	844.475	41.91	82.5	5.262e+06	844.475	31.77	82.7	2.1514e+07	844.474	31.74	83.5	2.99568e+06	844.476	28.27	82.4	1.49359e+07	844.473		81.5	6.61314e+06	844.473		81.8	6.17148e+06	844.474	56.29	83.1	1.73145e+07	844.475	29.76	83.3	1.06537e+07	844.475	44.89
Q9Y265	87.1	RuvB-like 1 OS=Homo sapiens GN=RUVBL1 PE=1 SV=1	VEAGDVIYIEANSGAVK		1733.88	YES	2+	867.95		52.9	1.06364e+06	867.95				867.95		51.4	1.15382e+06	867.95		51.6	5.3406e+06	867.95				867.95				867.95		51.1	1.35496e+06	867.95		50.8	1.31424e+06	867.95		53	5.93484e+06	867.95		52.3	3.03605e+06	867.95
Q9Y265	87.1	RuvB-like 1 OS=Homo sapiens GN=RUVBL1 PE=1 SV=1	GTEDITSPHGIPLDLLDR		1947.99	YES	3+	650.337		68.5	5.5675e+06	650.337		68.5	3.43326e+06	650.337		67	5.6919e+06	650.337		66.9	2.04997e+07	650.337		68.3	4.11111e+06	650.337		67	1.33762e+07	650.337		66	1.15177e+07	650.337		66.2	7.18667e+06	650.337		67.8	1.81242e+07	650.337		67.9	1.26905e+07	650.337
O43169	45.13	Cytochrome b5 type B OS=Homo sapiens GN=CYB5B PE=1 SV=2	FLNEHPGGEEVLLEQAGVDASESFEDVGHSSDAR		3626.64	YES	4+	907.669		76.3	1.86753e+06	907.669		76.3	732012	907.669		74.8	6.84003e+06	907.669		75	1.63009e+07	907.669		76	1.46988e+06	907.669	44.73	74.8	2.78919e+07	907.669		74	1.46771e+07	907.669		74.2	1.49693e+07	907.669	45.13	75.6	3.0763e+07	907.669		75.7	1.6379e+07	907.669
Q9H3N1	59.67	Thioredoxin-related transmembrane protein 1 OS=Homo sapiens GN=TMX1 PE=1 SV=1	VDVTEQPGLSGR		1256.64	YES	2+	629.326		21.1	809819	629.326				629.326		20.5	2.9813e+06	629.326		20.5	1.22799e+07	629.326		21.1	2.3859e+06	629.326		20.5	7.38142e+06	629.326		20.5	2.99823e+06	629.326		20.5	3.10414e+06	629.326				629.326		20.5	1.00411e+06	629.326
Q01546	39.07	Keratin, type II cytoskeletal 2 oral OS=Homo sapiens GN=KRT76 PE=1 SV=2	FASFIDK		826.422	NO	2+	414.219		35.1	3.08989e+07	414.219		35.3	6.36537e+07	414.219		33.6	7.13395e+06	414.219		33.2	1.31003e+07	414.219		35	2.08226e+07	414.219		33.8	3.87086e+07	414.219		33.5	1.87675e+07	414.219		33.2	9.998e+06	414.219	24.34	37.7	1.90613e+08	414.219		34.2	9.26674e+07	414.219
Q01546	39.07	Keratin, type II cytoskeletal 2 oral OS=Homo sapiens GN=KRT76 PE=1 SV=2	YEDEINKR		1065.51	NO	2+	533.762		8	2.88109e+06	533.762	25.03	7.9	4.19919e+06	533.762				533.762				533.762		8	1.4553e+06	533.762		8.1	1.93641e+06	533.762		8.5	521473	533.762		8.4	950713	533.762		8.4	4.58492e+06	533.762		7.9	6.02168e+06	533.762
Q01546	39.07	Keratin, type II cytoskeletal 2 oral OS=Homo sapiens GN=KRT76 PE=1 SV=2	AQYEEIAQR		1106.54	NO	2+	554.275	25.89	15.1	3.63773e+07	554.276	29	15.1	7.59067e+07	554.276		14.9	1.12088e+07	554.276		14.9	1.04818e+07	554.275	38.83	15.3	2.16057e+07	554.276		14.7	1.28781e+07	554.276		14.8	3.60972e+06	554.276		14.7	4.29191e+06	554.276	34.12	15.7	1.48599e+08	554.276	38.34	14.5	1.27735e+08	554.275	39.03
Q01546	39.07	Keratin, type II cytoskeletal 2 oral OS=Homo sapiens GN=KRT76 PE=1 SV=2	KYEDEINKR		1193.6	NO	3+	398.875	28.69	7.6	7.13948e+06	398.875	47.88	7.6	1.46892e+07	398.875	44.21	7.6	3.03853e+06	398.875		7.9	3.31676e+06	398.875	41.27	7.6	5.07875e+06	398.876	30.58	7.8	4.3585e+06	398.875		7.8	1.46578e+06	398.875		7.7	1.5293e+06	398.875		8	1.8053e+07	398.876	40.55	7.6	3.47058e+07	398.875	41.66
Q01546	39.07	Keratin, type II cytoskeletal 2 oral OS=Homo sapiens GN=KRT76 PE=1 SV=2	KYEDEINKR		1193.6	NO	2+	597.808	28.5	7.6	3.55064e+06	597.809	35.12	7.5	8.92155e+06	597.809		7.6	868781	597.809		7.9	1.7229e+06	597.809	31.54	7.6	2.59269e+06	597.809		7.8	1.80245e+06	597.809				597.809				597.809		8	1.76818e+07	597.81	41.66	7.6	1.26891e+07	597.809	41.38
Q01546	39.07	Keratin, type II cytoskeletal 2 oral OS=Homo sapiens GN=KRT76 PE=1 SV=2	FASFIDKVR		1081.59	NO	3+	361.538	28.94	39.2	1.07254e+07	361.538		39.3	2.06468e+07	361.538		37.2	1.92189e+06	361.538		36.9	3.48435e+06	361.538	27.21	38.9	6.89298e+06	361.538		37.5	1.04157e+07	361.538		37.1	4.85788e+06	361.538		36.7	2.74227e+06	361.538		40.8	8.0351e+06	361.538		38	2.13872e+07	361.538
Q01546	39.07	Keratin, type II cytoskeletal 2 oral OS=Homo sapiens GN=KRT76 PE=1 SV=2	FASFIDKVR		1081.59	NO	2+	541.803	36.93	39.2	6.10308e+06	541.803		39.3	1.1669e+07	541.803		37.2	1.07655e+06	541.803		36.9	2.33603e+06	541.803	24.31	39	4.19112e+06	541.804	28.3	37.5	1.10339e+07	541.803		37.2	4.04843e+06	541.803		36.7	1.83081e+06	541.803		40.8	1.02255e+07	541.803		38	1.63027e+07	541.803
Q01546	39.07	Keratin, type II cytoskeletal 2 oral OS=Homo sapiens GN=KRT76 PE=1 SV=2	LALDVEIATYR		1262.69	NO	2+	632.351		62.4	1.42819e+06	632.351		62.4	687067	632.351		60.9	6.05768e+06	632.352	50.6	61	1.27791e+07	632.351	39.72	62.3	3.13076e+06	632.352	56.25	61	2.07431e+07	632.351		60.2	4.48882e+06	632.352	35.75	60.3	4.49378e+06	632.352	69.19	62	2.50111e+07	632.352	56.94	61.9	2.39023e+07	632.351
P04004	46.45	Vitronectin OS=Homo sapiens GN=VTN PE=1 SV=1	DVWGIEGPIDAAFTR		1645.81	YES	2+	823.913		84.4	2.03404e+06	823.913		84.4	2.13693e+06	823.913		83.5	2.01841e+06	823.913		83.8	8.25335e+06	823.913		84.3	1.18548e+06	823.915	46.62	83.7	3.86873e+07	823.913		82.9	1.66808e+07	823.913		83	1.55911e+07	823.913		84.3	6.54986e+06	823.913		84.3	6.3133e+06	823.913
Q9UL46	184.18	Proteasome activator complex subunit 2 OS=Homo sapiens GN=PSME2 PE=1 SV=4	KQVEVFR		904.513	YES	2+	453.264		13.1	3.86099e+06	453.264		13.2	4.2066e+06	453.264		12.9	3.16281e+07	453.264		12.9	1.22019e+08	453.264		13.3	8.99886e+07	453.264		12.6	1.92447e+07	453.264		12.7	8.23494e+06	453.264		12.6	6.6375e+06	453.264		13.3	3.05226e+07	453.264		12.5	1.12e+07	453.264
Q9UL46	184.18	Proteasome activator complex subunit 2 OS=Homo sapiens GN=PSME2 PE=1 SV=4	DEAAYGELR		1022.47	YES	2+	512.241		20	5.90922e+06	512.241		19.9	1.03344e+07	512.241	31.44	19.1	2.33585e+07	512.24	43.6	18.9	4.61595e+07	512.241		19.6	4.45397e+07	512.241		18.8	7.24583e+06	512.241		18.9	3.79017e+06	512.241		18.8	3.50781e+06	512.241		21	2.21391e+07	512.241	26.97	18.9	7.99978e+06	512.241
Q9UL46	184.18	Proteasome activator complex subunit 2 OS=Homo sapiens GN=PSME2 PE=1 SV=4	VEAFQTTISK		1122.59	YES	2+	562.303		27.5	1.68117e+06	562.303		27.6	2.25316e+06	562.303	37.46	26.4	1.98987e+07	562.304	37.3	26.3	5.34657e+07	562.303		27.5	3.95027e+07	562.303		26.6	9.2335e+06	562.303		26.5	4.18612e+06	562.303		26.2	3.70682e+06	562.303				562.304	28.11	26.9	7.48794e+06	562.304	34.37
Q9UL46	184.18	Proteasome activator complex subunit 2 OS=Homo sapiens GN=PSME2 PE=1 SV=4	YFSERGDAVAK		1241.6	YES	2+	621.809		12.4	536270	621.809		12.4	577706	621.81	24.9	12.3	4.29703e+06	621.81	25.42	12.3	1.81048e+07	621.809		12.7	1.53613e+07	621.809		12.1	3.87495e+06	621.809		12.2	1.14418e+06	621.809		12.1	786245	621.809				621.809		11.9	2.23691e+06	621.809
Q9UL46	184.18	Proteasome activator complex subunit 2 OS=Homo sapiens GN=PSME2 PE=1 SV=4	TKVEAFQTTISK		1351.73	YES	2+	676.875	53.54	23.8	1.05045e+07	676.875	60.26	23.9	1.16772e+07	676.876	43.52	22.6	8.67466e+07	676.875	36.9	22.3	3.47286e+08	676.874	50.62	23.8	2.22298e+08	676.876	54.16	22.5	5.18067e+07	676.876		22.5	1.87436e+07	676.876		22.3	1.66904e+07	676.876	44.89	26.8	8.47934e+07	676.876	61.11	22.6	4.07917e+07	676.875	46.65
Q9UL46	184.18	Proteasome activator complex subunit 2 OS=Homo sapiens GN=PSME2 PE=1 SV=4	QNLFQEAEEFLYR		1685.8	YES	3+	562.943	30.24	93.7	506353	562.943	33.06	93.7	419330	562.943	52.13	93	3.09727e+07	562.943	58.05	93.2	6.60753e+07	562.942	49.32	93.4	1.96927e+07	562.944	42.92	93.3	9.54573e+06	562.944	51.6	92.9	6.99745e+06	562.943	49.52	92.8	6.40462e+06	562.943	35.89	93.6	6.53444e+06	562.943	48.54	93.5	4.1961e+06	562.943	46.33
Q9UL46	184.18	Proteasome activator complex subunit 2 OS=Homo sapiens GN=PSME2 PE=1 SV=4	QNLFQEAEEFLYR		1685.8	YES	2+	843.91	48.99	93.7	2.59403e+06	843.91	63.62	93.7	2.37777e+06	843.912	68.02	92.9	9.44013e+07	843.912	98.6	93.2	3.11506e+08	843.911	63.76	93.4	8.75138e+07	843.912	64.79	93.3	5.25528e+07	843.913	80.13	92.8	2.48249e+07	843.912	74.93	92.8	2.36514e+07	843.912	62.72	93.5	4.54716e+07	843.912	63.54	93.6	1.81807e+07	843.912	53.77
Q9UL46	184.18	Proteasome activator complex subunit 2 OS=Homo sapiens GN=PSME2 PE=1 SV=4	IEDGNDFGVAIQEK		1533.73	YES	3+	512.252		41.3	680599	512.252		41.3	1.25224e+06	512.252	25.14	39.6	9.33189e+06	512.251	24.89	39.7	2.46635e+07	512.25	27.59	41.2	1.44703e+07	512.252		39.9	3.94796e+06	512.252		39.7	3.12368e+06	512.252		39.1	2.44793e+06	512.252		42.8	4.0372e+06	512.252		40.4	2.93369e+06	512.252
Q9UL46	184.18	Proteasome activator complex subunit 2 OS=Homo sapiens GN=PSME2 PE=1 SV=4	IEDGNDFGVAIQEK		1533.73	YES	2+	767.873	39.5	41.3	1.79445e+07	767.872	34.53	41.4	2.0475e+07	767.875	71.18	39.6	1.74127e+08	767.874	81.65	39.6	4.19913e+08	767.873	63.89	41.2	2.16259e+08	767.874	84.42	39.9	7.69434e+07	767.875	41.05	39.6	4.96842e+07	767.875	32.83	39.1	3.82308e+07	767.874	57.39	42.8	1.27092e+08	767.874	69.93	40.4	6.26377e+07	767.875	63.8
Q9UL46	184.18	Proteasome activator complex subunit 2 OS=Homo sapiens GN=PSME2 PE=1 SV=4	ALVHERDEAAYGELR		1727.86	YES	4+	432.973		21.4	5.49071e+06	432.973		21.4	7.46774e+06	432.973		20.5	6.68739e+07	432.973		20.3	1.48785e+08	432.973		21.3	1.33756e+08	432.973		20.4	1.98129e+07	432.973		20.3	1.2877e+07	432.973	32.98	20.3	1.07689e+07	432.973				432.973		20.5	1.82419e+07	432.973
Q9UL46	184.18	Proteasome activator complex subunit 2 OS=Homo sapiens GN=PSME2 PE=1 SV=4	ALVHERDEAAYGELR		1727.86	YES	3+	576.96	28.86	21.4	1.37079e+07	576.96	41.33	21.4	1.60983e+07	576.961	43.63	20.5	1.2292e+08	576.961		20.2	3.43737e+08	576.96	39.75	21.3	2.66566e+08	576.962	32.89	20.4	6.39531e+07	576.962	46.31	20.4	2.94053e+07	576.961	33.59	20.3	2.43477e+07	576.961	39.35	24.1	6.77417e+07	576.961	29.64	20.5	4.80999e+07	576.961	35.88
Q9UL46	184.18	Proteasome activator complex subunit 2 OS=Homo sapiens GN=PSME2 PE=1 SV=4	ALVHERDEAAYGELR		1727.86	YES	2+	864.938		21.4	2.31685e+06	864.938		21.4	2.37279e+06	864.939	60.93	20.5	1.47257e+07	864.938	51	20.2	1.1801e+08	864.937	56.78	21.3	5.2596e+07	864.939	51.72	20.4	1.18288e+07	864.938		20.4	3.89336e+06	864.939	43.57	20.3	2.92978e+06	864.939	51.73	24	1.77894e+07	864.939	50.89	20.5	7.53046e+06	864.939	73.19
Q9UL46	184.18	Proteasome activator complex subunit 2 OS=Homo sapiens GN=PSME2 PE=1 SV=4	AFYAELYHIISSNLEK		1896.96	YES	3+	633.329		89.6	1.11317e+06	633.329		89.6	380474	633.329	28.49	88.5	2.14155e+08	633.329	37.44	88.6	4.93625e+08	633.328	49.86	89.2	9.28944e+07	633.329		88.7	8.73052e+07	633.329		88.2	5.26509e+07	633.33	31.3	88.2	5.19706e+07	633.329	35.8	89	3.73413e+07	633.33	52.04	89.2	4.14013e+07	633.329	42.86
Q9UL46	184.18	Proteasome activator complex subunit 2 OS=Homo sapiens GN=PSME2 PE=1 SV=4	AFYAELYHIISSNLEK		1896.96	YES	2+	949.49		89.6	1.4817e+06	949.49		89.5	477796	949.491	58.7	88.5	8.83632e+07	949.491	80.25	88.6	3.21923e+08	949.489	64.01	89.2	7.17373e+07	949.492	61.37	88.7	5.60617e+07	949.491	80.38	88.2	2.42349e+07	949.491	48.01	88.2	2.33738e+07	949.491	67.47	89.1	2.96492e+07	949.492	54.77	89.2	2.19155e+07	949.491	64.13
Q9UL46	184.18	Proteasome activator complex subunit 2 OS=Homo sapiens GN=PSME2 PE=1 SV=4	VLSLLALVKPEVWTLK		1808.12	YES	3+	603.715		92.9	410947	603.715		93	182159	603.715	30.81	92.1	2.45957e+07	603.715				603.715				603.715		92.5	8.16863e+06	603.715		91.9	2.58403e+06	603.715		91.9	3.34932e+06	603.714	25.21	92.6	6.01037e+06	603.715		92.8	4.55284e+06	603.715
Q9UL46	184.18	Proteasome activator complex subunit 2 OS=Homo sapiens GN=PSME2 PE=1 SV=4	VLSLLALVKPEVWTLK		1808.12	YES	2+	905.067				905.067				905.067				905.068	35.66	92.3	2.70559e+07	905.067	45.49	92.6	5.80405e+06	905.067				905.067				905.067				905.067				905.067				905.067
Q9UL46	184.18	Proteasome activator complex subunit 2 OS=Homo sapiens GN=PSME2 PE=1 SV=4	VLSLLALVKPEVWTLKEK		2065.26	YES	3+	689.426				689.426				689.426				689.426				689.426				689.426				689.426				689.426				689.426				689.426				689.426
Q9UL46	184.18	Proteasome activator complex subunit 2 OS=Homo sapiens GN=PSME2 PE=1 SV=4	IIYLNQLLQEDSLNVADLTSLR		2530.36	YES	4+	633.599				633.599				633.599				633.599	47.92	94.8	5.33612e+06	633.599				633.599				633.599				633.599				633.599				633.599				633.599
Q9UL46	184.18	Proteasome activator complex subunit 2 OS=Homo sapiens GN=PSME2 PE=1 SV=4	IIYLNQLLQEDSLNVADLTSLR		2530.36	YES	3+	844.463	56.84	95.2	1.7278e+06	844.464	41.36	95.2	1.29015e+06	844.465	59.64	94.6	2.50166e+08	844.463		92.7	1.70907e+06	844.463	59.25	95.1	9.83817e+07	844.465	60.63	95.1	1.04923e+08	844.465	58.19	94.6	6.57515e+07	844.465	61.91	94.5	6.24549e+07	844.464	55.76	95.2	3.74382e+07	844.465	57.39	95.2	4.07408e+07	844.464	70.22
Q9UL46	184.18	Proteasome activator complex subunit 2 OS=Homo sapiens GN=PSME2 PE=1 SV=4	IIYLNQLLQEDSLNVADLTSLR		2530.36	YES	2+	1266.19		95.2	743786	1266.19		95.2	457942	1266.19	94.65	94.6	4.69425e+07	1266.19	107.25	94.9	2.43547e+08	1266.19	100.68	95	4.25799e+07	1266.19	80.72	95.1	3.07074e+07	1266.19	119.09	94.6	9.6862e+06	1266.19	85.34	94.5	1.0183e+07	1266.19	90.42	95.3	1.83938e+07	1266.19	106.77	95.3	1.07735e+07	1266.19	101.54
Q8NFW8	48.79	N-acylneuraminate cytidylyltransferase OS=Homo sapiens GN=CMAS PE=1 SV=2	GVEKPPHLAALILAR		1583.95	YES	3+	528.992				528.992				528.992		50.9	3.96843e+06	528.992				528.992				528.992	44.89	52.2	2.75241e+07	528.992	39.02	51.5	1.91237e+07	528.992		50.2	1.38382e+07	528.992		53.2	1.20656e+07	528.992		51.6	7.37212e+06	528.992
Q8NFW8	48.79	N-acylneuraminate cytidylyltransferase OS=Homo sapiens GN=CMAS PE=1 SV=2	AALDSGAFQSVWVSTDHDEIENVAK		2688.27	YES	3+	897.1		69.5	776112	897.1		69.4	756640	897.1		68.1	2.07651e+06	897.1		68.1	5.12107e+06	897.1		69.4	1.27579e+06	897.1		67.9	9.52555e+06	897.1		67	6.54449e+06	897.1		67.2	5.37297e+06	897.1		68.8	5.23414e+06	897.1		68.8	5.50372e+06	897.1
P57053	454.96	Histone H2B type F-S OS=Homo sapiens GN=H2BFS PE=1 SV=2	EIQTAVR		815.45	NO	2+	408.733		10.4	8.49753e+07	408.733		10.4	5.93543e+07	408.733	24.74	10.3	2.30529e+07	408.733		10.5	1.17387e+07	408.732	24.95	10.5	1.0486e+08	408.733		10.3	1.47423e+07	408.733		10.3	5.53576e+06	408.733		10.2	8.47142e+06	408.733		10.8	7.9884e+06	408.733	27.6	10.1	3.61804e+07	408.733
P57053	454.96	Histone H2B type F-S OS=Homo sapiens GN=H2BFS PE=1 SV=2	LLLPGELAK		952.596	NO	2+	477.305	40.16	52.5	4.10213e+09	477.305	28.3			477.304				477.305	34.68	50.4	1.65654e+10	477.304				477.306	34.28	50.5	1.08574e+10	477.306	32.01	50	7.64632e+09	477.306	34.31	49.6	4.29357e+09	477.305	30.41	52.2	1.4018e+10	477.306	39.67	51	1.17339e+10	477.304
P57053	454.96	Histone H2B type F-S OS=Homo sapiens GN=H2BFS PE=1 SV=2	ESYSVYVYK		1136.54	NO	2+	569.277	25.31	33.6	7.17662e+08	569.277		33.7	6.34921e+08	569.277	34.14	32.1	1.0605e+09	569.277	25.25	31.9	3.14295e+09	569.277		33.4	1.08215e+09	569.277		32.3	2.78309e+09	569.277		32.1	2.0686e+09	569.277		31.7	1.34562e+09	569.277		36.7	2.76929e+09	569.277	25.11	32.7	2.98161e+09	569.277
P57053	454.96	Histone H2B type F-S OS=Homo sapiens GN=H2BFS PE=1 SV=2	KESYSVYVYK		1264.63	NO	3+	422.553		24.5	7.88705e+07	422.552	33.54	24.6	7.43259e+07	422.553	35.79	23.5	1.04691e+08	422.553		23.2	3.92018e+08	422.552	28.48	24.6	1.55985e+08	422.553	29.26	23.4	2.45191e+08	422.553		23.5	1.43389e+08	422.553	28.11	23.3	1.30707e+08	422.553		27.9	3.21688e+08	422.552	37.66	23.5	2.77769e+08	422.553	34.26
P57053	454.96	Histone H2B type F-S OS=Homo sapiens GN=H2BFS PE=1 SV=2	KESYSVYVYK		1264.63	NO	2+	633.325	36.29	24.5	2.96595e+08	633.324	35.96	24.6	2.50068e+08	633.325	53.19	23.5	4.06145e+08	633.325	53.29	23.2	1.40988e+09	633.324	39.37	24.6	5.38115e+08	633.324		23.4	1.25771e+09	633.326	44.29	23.5	6.40502e+08	633.326	35.02	23.2	5.23289e+08	633.325	29.93	27.9	1.44797e+09	633.325	49.34	23.5	1.33266e+09	633.325	41.12
P57053	454.96	Histone H2B type F-S OS=Homo sapiens GN=H2BFS PE=1 SV=2	QVHPDTGISSK		1167.59	NO	3+	390.203	28.87	8.4	3.74346e+08	390.203	54.49	8.3	2.55397e+08	390.203		8.3	5.40113e+08	390.203		8.6	1.24603e+09	390.203		8.4	5.52607e+08	390.203		8.4	9.96403e+08	390.204	38.27	8.4	7.4487e+08	390.203		8.4	6.39395e+08	390.204	38.21	8.7	7.54288e+08	390.203		8.2	1.20312e+09	390.203	37.26
P57053	454.96	Histone H2B type F-S OS=Homo sapiens GN=H2BFS PE=1 SV=2	QVHPDTGISSK		1167.59	NO	2+	584.802	34.87	8.4	3.93241e+08	584.802		8.3	2.87081e+08	584.802	24.81	8.3	2.95412e+08	584.802	25.73	8.6	1.49029e+09	584.801	34.79	8.4	5.53995e+08	584.802	29.19	8.4	1.36203e+09	584.803	36.38	8.4	4.47079e+08	584.803	40.66	8.4	3.62135e+08	584.802	26.07	8.7	1.37519e+09	584.802	33.16	8.2	1.35801e+09	584.802	43.53
P57053	454.96	Histone H2B type F-S OS=Homo sapiens GN=H2BFS PE=1 SV=2	SRKESYSVYVYK		1507.77	NO	3+	503.597		19.3	4.81889e+06	503.597		19.4	2.25933e+06	503.597		18.6	5.50638e+06	503.597		18.3	1.29421e+07	503.597		19.4	6.42388e+06	503.597		18.1	2.24123e+07	503.597		18.2	1.89421e+07	503.597		18.2	1.16842e+07	503.597		20.5	4.90602e+06	503.597		18.2	2.03078e+07	503.597
P57053	454.96	Histone H2B type F-S OS=Homo sapiens GN=H2BFS PE=1 SV=2	SRKESYSVYVYK		1507.77	NO	2+	754.892		19.3	512259	754.892				754.892				754.892		18.4	3.30819e+06	754.892		19.4	707355	754.892		18.1	3.12926e+06	754.892		18.2	1.15648e+06	754.892		18.2	516802	754.892				754.892		18.2	1.70687e+06	754.892
P57053	454.96	Histone H2B type F-S OS=Homo sapiens GN=H2BFS PE=1 SV=2	VLKQVHPDTGISSK		1507.84	NO	3+	503.62		11.9	8.38962e+06	503.62				503.62		11.8	4.53644e+06	503.62		11.9	1.80416e+07	503.62		12.2	6.46113e+06	503.62		11.7	2.23513e+07	503.62		11.8	1.34267e+07	503.62		11.7	6.99459e+06	503.62		12.5	8.5746e+06	503.62		11.5	2.06946e+07	503.62
P57053	454.96	Histone H2B type F-S OS=Homo sapiens GN=H2BFS PE=1 SV=2	VLKQVHPDTGISSK		1507.84	NO	2+	754.926		12	1.91005e+06	754.926		11.9	814851	754.926				754.926		11.9	6.00097e+06	754.926		12.2	1.79034e+06	754.926		11.7	5.4519e+06	754.926		11.8	1.12069e+06	754.926				754.926		12.5	3.76023e+06	754.926		11.5	4.18218e+06	754.926
P57053	454.96	Histone H2B type F-S OS=Homo sapiens GN=H2BFS PE=1 SV=2	LLLPGELAKHAVSEGTK		1762	NO	2+	882.009		47.7	1.41013e+06	882.009		47.9	654514	882.009				882.009		45.7	4.43019e+06	882.009		47.6	663502	882.009				882.009				882.009				882.009		47.4	4.0363e+06	882.009				882.009
P31146	65.22	Coronin-1A OS=Homo sapiens GN=CORO1A PE=1 SV=4	HVFGQPAK		882.471	YES	2+	442.243				442.243				442.243		8.9	8.82784e+06	442.243		9.2	1.70613e+07	442.243		9	8.24233e+06	442.243				442.243				442.243				442.243				442.243				442.243
P31146	65.22	Coronin-1A OS=Homo sapiens GN=CORO1A PE=1 SV=4	LQATVQELQK		1156.65	YES	2+	579.331				579.331				579.331		22.2	4.49979e+06	579.331		22.1	1.8411e+07	579.331		23.1	5.91873e+06	579.331				579.331				579.331				579.331				579.331				579.331
P31146	65.22	Coronin-1A OS=Homo sapiens GN=CORO1A PE=1 SV=4	DAGPLLISLK		1025.61	YES	2+	513.813				513.813				513.814	31	61.2	2.46471e+07	513.813	40.49	61.3	9.63972e+07	513.813	38.07	62.5	2.35886e+07	513.813				513.813				513.813				513.813				513.813				513.813
P31146	65.22	Coronin-1A OS=Homo sapiens GN=CORO1A PE=1 SV=4	KLQATVQELQK		1284.74	YES	2+	643.379				643.379				643.379	30.62	18.8	6.0112e+06	643.378	46.66	18.5	3.60895e+07	643.379		19.6	1.02639e+07	643.379				643.379				643.379				643.379				643.379				643.379
P31146	65.22	Coronin-1A OS=Homo sapiens GN=CORO1A PE=1 SV=4	AAPEASGTPSSDAVSR		1501.7	YES	2+	751.858				751.858				751.859	47.27	10.7	1.55781e+07	751.859	50.6	10.9	3.44138e+07	751.858	52.6	11	1.21928e+07	751.858				751.858				751.858		10.7	692693	751.858				751.858				751.858
P31146	65.22	Coronin-1A OS=Homo sapiens GN=CORO1A PE=1 SV=4	KSDLFQEDLYPPTAGPDPALTAEEWLGGR		3172.54	YES	3+	1058.52				1058.52				1058.52	43.45	87.4	4.15341e+07	1058.52	36.32	87.6	9.17875e+07	1058.52	67.38	88	2.57293e+07	1058.52				1058.52				1058.52				1058.52				1058.52				1058.52
P07355	661.62	Annexin A2 OS=Homo sapiens GN=ANXA2 PE=1 SV=2	ELASALK		730.422	YES	2+	366.219		15.9	2.00187e+06	366.219		15.9	1.12304e+06	366.219				366.219				366.219				366.219		15.2	2.82134e+07	366.219		15.3	1.66111e+07	366.219	25.25	15.3	1.50771e+07	366.219		16.2	2.18361e+07	366.219		15.2	1.44246e+07	366.219	27.12
P07355	661.62	Annexin A2 OS=Homo sapiens GN=ANXA2 PE=1 SV=2	QDIAFAYQR		1110.55	YES	2+	556.28	25.74	33.2	7.07754e+06	556.28	26.79	33.3	4.61777e+06	556.281				556.281				556.281		33.1	1.36411e+06	556.281	37.5	32	1.50538e+08	556.281	55.55	31.8	1.23326e+08	556.281		31.4	9.35717e+07	556.28	30.01	36.4	8.71652e+07	556.281		32.3	5.98625e+07	556.281
P07355	661.62	Annexin A2 OS=Homo sapiens GN=ANXA2 PE=1 SV=2	DLYDAGVKR		1035.53	YES	3+	346.186				346.186		15.1	125550	346.186				346.186				346.186				346.186		14.6	9.4553e+06	346.186	28	14.7	6.76664e+06	346.186	41.3	14.7	7.21781e+06	346.186	24.74	15.6	4.945e+06	346.186		14.5	4.98797e+06	346.186
P07355	661.62	Annexin A2 OS=Homo sapiens GN=ANXA2 PE=1 SV=2	DLYDAGVKR		1035.53	YES	2+	518.775		15.1	2.9109e+06	518.775		15.1	1.90514e+06	518.775				518.775				518.775				518.776	29.61	14.6	3.82338e+07	518.775	24.48	14.7	1.78336e+07	518.775	40.98	14.7	1.74349e+07	518.775		15.7	2.09683e+07	518.775		14.4	1.60822e+07	518.775
P07355	661.62	Annexin A2 OS=Homo sapiens GN=ANXA2 PE=1 SV=2	AYTNFDAER		1085.48	YES	2+	543.747		18.9	1.20219e+06	543.747		19	1.2134e+06	543.747				543.747				543.747				543.747		18.2	3.96473e+07	543.747		18.2	2.61034e+07	543.747		18.2	2.70294e+07	543.747	28.75	20.2	4.33916e+07	543.747		18.2	2.08665e+07	543.747
P07355	661.62	Annexin A2 OS=Homo sapiens GN=ANXA2 PE=1 SV=2	DALNIETAIK		1086.59	NO	2+	544.304		47.4	2.31696e+06	544.304		47.6	1.82717e+06	544.304				544.304		45.6	4.3844e+06	544.304		48.3	1.85483e+06	544.304		46	6.02961e+07	544.305	39.26	45.6	4.51701e+07	544.305	36.27	45.3	3.34468e+07	544.304		48.1	6.196e+07	544.304	31.04	46.6	2.8108e+07	544.304	37.18
P07355	661.62	Annexin A2 OS=Homo sapiens GN=ANXA2 PE=1 SV=2	TNQELQEINR		1243.62	NO	2+	622.815	44	17.1	6.22416e+06	622.815	41.73	17.1	4.24217e+06	622.815		16.8	1.44309e+06	622.815		16.8	3.32584e+06	622.815		17.3	1.30262e+06	622.817	56.61	16.5	1.75413e+08	622.815		16.6	1.13564e+08	622.816	56.49	16.5	1.04081e+08	622.816	55.75	18.1	1.02098e+08	622.816	47.29	16.5	8.54277e+07	622.816	40.9
P07355	661.62	Annexin A2 OS=Homo sapiens GN=ANXA2 PE=1 SV=2	SLYYYIQQDTK		1420.69	NO	2+	711.352	55.01	48.3	5.92641e+06	711.351		48.6	4.33874e+06	711.351		46.6	2.82791e+06	711.351		46.6	5.06926e+06	711.351		48.2	1.71244e+06	711.353	60.54	46.7	2.0826e+08	711.353	59.3	46.2	1.77956e+08	711.353	49.65	45.9	1.46294e+08	711.352	66.73	48.6	1.56019e+08	711.352	47.13	47.2	9.86053e+07	711.352	51.58
P07355	661.62	Annexin A2 OS=Homo sapiens GN=ANXA2 PE=1 SV=2	TPAQYDASELK		1221.59	NO	2+	611.802		19.4	6.65703e+06	611.802		19.5	5.25732e+06	611.802				611.802				611.802		19.5	2.73272e+06	611.803	35.84	18.7	2.74341e+08	611.803	41.3	18.8	1.90033e+08	611.802	34.91	18.7	1.82491e+08	611.802	45.21	21.2	1.49716e+08	611.802	37.51	18.7	1.23335e+08	611.802	29.91
P07355	661.62	Annexin A2 OS=Homo sapiens GN=ANXA2 PE=1 SV=2	GVDEVTIVNILTNR		1541.84	YES	3+	514.955	41.29	82.1	1.33258e+06	514.954	38.68	82	1.05263e+06	514.954				514.954				514.954		82	240518	514.955	57.37	80.8	5.95416e+07	514.955	49.73	80	4.85798e+07	514.955	52.23	80.2	3.92742e+07	514.955	54.48	81.5	3.89024e+07	514.955	53.14	81.7	2.55991e+07	514.954
P07355	661.62	Annexin A2 OS=Homo sapiens GN=ANXA2 PE=1 SV=2	GVDEVTIVNILTNR		1541.84	YES	2+	771.929	29.22	82.2	7.29479e+06	771.929	26.56	82.1	4.80612e+06	771.928		80.8	2.58037e+06	771.928		81.1	6.42167e+06	771.928		81.9	1.90035e+06	771.931	73.26	80.8	3.65744e+08	771.93	51.18	80	2.82753e+08	771.93	72.19	80.2	2.29789e+08	771.93	70.16	81.5	2.24026e+08	771.93	66.07	81.7	1.57006e+08	771.93	53.02
P07355	661.62	Annexin A2 OS=Homo sapiens GN=ANXA2 PE=1 SV=2	SLYYYIQQDTKGDYQK		2011.95	NO	2+	1006.99				1006.99				1006.99				1006.99				1006.99				1006.99	55.06	45.1	2.85935e+07	1006.99	49.81	44.6	2.33002e+07	1006.99	40.47	44.4	1.88797e+07	1006.99		46.9	5.52169e+06	1006.99		45.7	6.75646e+06	1006.99
P07355	661.62	Annexin A2 OS=Homo sapiens GN=ANXA2 PE=1 SV=2	SALSGHLETVILGLLK		1649.97	NO	3+	550.998		92.1	475422	550.998		92.1	193266	550.998		91.2	2.5058e+06	550.998				550.998				550.999	53.19	91.4	3.07822e+08	550.999	44.78	90.8	1.80641e+08	550.999	31.53	90.9	1.91903e+08	550.998		91.6	3.37434e+07	550.999	32.81	91.8	5.45761e+07	550.999	33.36
P07355	661.62	Annexin A2 OS=Homo sapiens GN=ANXA2 PE=1 SV=2	SALSGHLETVILGLLK		1649.97	NO	2+	825.995				825.995				825.995				825.995		91.3	3.41181e+06	825.995		91.7	357638	825.995	48.09	91.4	1.77662e+08	825.996	43.82	90.8	5.62709e+07	825.996	32.02	90.8	5.98734e+07	825.995	31.24	91.6	2.46384e+07	825.995	45.03	91.8	2.68332e+07	825.995
P07355	661.62	Annexin A2 OS=Homo sapiens GN=ANXA2 PE=1 SV=2	TKGVDEVTIVNILTNR		1770.98	YES	3+	591.337		71.3	1.10416e+06	591.337		71.3	643670	591.337				591.337				591.337				591.337		69.3	5.92671e+07	591.336	34.97	68.4	4.81006e+07	591.337		68.7	3.71377e+07	591.337		70.2	2.22415e+07	591.337	38.48	70.5	2.60145e+07	591.337
P07355	661.62	Annexin A2 OS=Homo sapiens GN=ANXA2 PE=1 SV=2	TKGVDEVTIVNILTNR		1770.98	YES	2+	886.502				886.502				886.502				886.502				886.502				886.502		69.4	9.82664e+06	886.502		68.5	5.23204e+06	886.502		68.7	3.12113e+06	886.502		70.3	7.61972e+06	886.502		70.4	2.72805e+06	886.502
P07355	661.62	Annexin A2 OS=Homo sapiens GN=ANXA2 PE=1 SV=2	TDLEKDIISDTSGDFR		1810.86	NO	3+	604.628		55.3	1.97384e+06	604.628		55.4	1.4844e+06	604.628		53.9	854662	604.628		54.1	845019	604.628				604.628		54.2	9.73782e+07	604.628		53.6	9.00457e+07	604.628		53.4	7.0109e+07	604.628		55.3	4.14905e+07	604.628		54.8	3.71941e+07	604.628
P07355	661.62	Annexin A2 OS=Homo sapiens GN=ANXA2 PE=1 SV=2	TDLEKDIISDTSGDFR		1810.86	NO	2+	906.439		55.3	737188	906.439				906.439				906.439				906.439				906.439	49.53	54.2	4.23245e+07	906.439	30.47	53.5	2.90843e+07	906.439	62.25	53.4	2.05444e+07	906.437	33.04	55.3	3.47632e+07	906.439	61.3	54.9	1.28991e+07	906.439
P07355	661.62	Annexin A2 OS=Homo sapiens GN=ANXA2 PE=1 SV=2	TDLEKDIISDTSGDFRK		1938.95	NO	3+	647.326		48	7.14043e+06	647.326		48.2	5.45523e+06	647.326		46.2	1.81825e+06	647.326		46.2	2.91868e+06	647.326		47.9	1.62536e+06	647.326	46.95	46.4	2.90687e+08	647.327	52.5	45.9	2.59429e+08	647.327	42.47	45.5	1.67388e+08	647.326	35.85	47.9	1.31716e+08	647.326	36.34	46.9	1.15489e+08	647.327	27.69
P07355	661.62	Annexin A2 OS=Homo sapiens GN=ANXA2 PE=1 SV=2	TDLEKDIISDTSGDFRK		1938.95	NO	2+	970.487				970.487				970.487				970.487				970.487				970.487	52.76	46.4	2.15644e+07	970.487		45.9	1.30374e+07	970.487		45.5	1.06567e+07	970.486	30.9	48	2.60378e+07	970.487		46.9	7.51739e+06	970.487
P07355	661.62	Annexin A2 OS=Homo sapiens GN=ANXA2 PE=1 SV=2	AEDGSVIDYELIDQDAR		1907.87	YES	3+	636.966		58.5	544526	636.966				636.966				636.966				636.966				636.967	37.11	57.5	2.58153e+07	636.967	34.83	56.8	2.30743e+07	636.967	36.13	56.7	1.68641e+07	636.966		58.5	1.05252e+07	636.966	39.88	58.2	9.23204e+06	636.966
P07355	661.62	Annexin A2 OS=Homo sapiens GN=ANXA2 PE=1 SV=2	AEDGSVIDYELIDQDAR		1907.87	YES	2+	954.947		58.4	3.70883e+06	954.947		58.6	2.19378e+06	954.947		57.2	1.62736e+06	954.947		57.6	5.47961e+06	954.947				954.947	54.56	57.5	1.08056e+08	954.948	57.2	56.9	8.45912e+07	954.947	56.68	56.7	6.95227e+07	954.946	54.4	58.5	6.61249e+07	954.947	69.04	58.1	3.78048e+07	954.947	61.55
P07355	661.62	Annexin A2 OS=Homo sapiens GN=ANXA2 PE=1 SV=2	LSLEGDHSTPPSAYGSVK		1843.9	NO	2+	922.957		31.9	1.27294e+06	922.957		31.9	622148	922.957				922.957				922.957				922.957	39.81	30.5	5.17733e+07	922.957	47.19	30.2	2.70617e+07	922.957	47.6	29.8	2.45144e+07	922.957	61.47	35.4	5.12162e+07	922.957	41.41	31	1.45277e+07	922.957
P07355	661.62	Annexin A2 OS=Homo sapiens GN=ANXA2 PE=1 SV=2	RAEDGSVIDYELIDQDAR		2063.98	YES	3+	689		51.5	6.14887e+06	689		51.6	4.83422e+06	689		49.9	1.83568e+06	689		49.8	2.01991e+06	689				689	48.2	50	1.98978e+08	689	50.2	49.5	1.8589e+08	689.001	39.19	49.2	1.43641e+08	689	45.46	51.3	9.23632e+07	689.001	43.66	50.4	8.14447e+07	689.001	38.63
P07355	661.62	Annexin A2 OS=Homo sapiens GN=ANXA2 PE=1 SV=2	RAEDGSVIDYELIDQDAR		2063.98	YES	2+	1033		51.4	1.14865e+06	1033		51.6	542403	1033				1033				1033				1033	56.51	49.9	4.45302e+07	1033	78.99	49.5	2.71133e+07	1033	70.44	49.2	2.86765e+07	1033	61.08	51.4	4.46842e+07	1033	74.34	50.5	1.20328e+07	1033
P07355	661.62	Annexin A2 OS=Homo sapiens GN=ANXA2 PE=1 SV=2	AYTNFDAERDALNIETAIK		2154.06	NO	3+	719.028		65	4.83475e+06	719.028		65	3.39805e+06	719.028		63.4	1.48919e+06	719.028		63.5	2.80719e+06	719.028		64.8	1.0932e+06	719.029	30.03	63.4	2.43547e+08	719.028		62.7	2.10897e+08	719.028		62.9	1.53273e+08	719.028	34.72	64.4	6.91792e+07	719.029	27.43	64.3	9.26732e+07	719.029	32.59
P07355	661.62	Annexin A2 OS=Homo sapiens GN=ANXA2 PE=1 SV=2	AYTNFDAERDALNIETAIK		2154.06	NO	2+	1078.04		64.9	1.27231e+06	1078.04		65	816841	1078.04				1078.04				1078.04				1078.04	32.67	63.5	5.61165e+07	1078.04	44.06	62.7	4.10888e+07	1078.04	27.52	62.8	3.74917e+07	1078.04	35.01	64.3	3.18353e+07	1078.04	29.99	64.3	1.52955e+07	1078.04
Q9BRA2	63.93	Thioredoxin domain-containing protein 17 OS=Homo sapiens GN=TXNDC17 PE=1 SV=1	VTAVPTLLK		940.596	YES	2+	471.305		45.1	1.7604e+06	471.305		45.3	1.15183e+06	471.305		43.2	2.36882e+06	471.305		43.4	1.27529e+07	471.305		45	2.71782e+06	471.305		43.5	1.01854e+07	471.305		43.1	6.63961e+06	471.305		42.8	3.59303e+06	471.305		45.9	8.19986e+06	471.305		44.1	2.63055e+06	471.305
Q9BRA2	63.93	Thioredoxin domain-containing protein 17 OS=Homo sapiens GN=TXNDC17 PE=1 SV=1	YEEVSVSGFEEFHR		1713.76	YES	2+	857.89		50.3	1.31315e+06	857.89				857.89		47.7	877881	857.89		47.7	3.96631e+06	857.89				857.89		47.9	3.63257e+06	857.89		47.5	1.8419e+06	857.89		47.2	1.65399e+06	857.89		49.5	4.8722e+06	857.89		48.4	2.50553e+06	857.89
Q14165	39.37	Malectin OS=Homo sapiens GN=MLEC PE=1 SV=1	DPLEGR		685.339	YES	2+	343.678		63.5	3.59538e+06	343.678		63.6	2.86336e+06	343.678		61.8	1.44012e+07	343.677	28.8	61.6	2.23046e+07	343.677	27.07	63.3	6.30555e+06	343.678		61.6	8.55179e+06	343.678		60.9	6.63658e+06	343.678		61	4.12059e+06	343.678		62.7	8.43789e+06	343.678		62.7	9.96697e+06	343.678
Q14165	39.37	Malectin OS=Homo sapiens GN=MLEC PE=1 SV=1	FAEVYFAQSQQK		1444.7	YES	2+	723.357		40.9	1.43381e+06	723.357		41	888907	723.357		39.3	4.36732e+06	723.357		39.3	1.28709e+07	723.357		40.7	3.18211e+06	723.357		39.5	9.78548e+06	723.357		39.3	5.57355e+06	723.357		38.9	4.65407e+06	723.357		42.7	5.74142e+06	723.357				723.357
Q14165	39.37	Malectin OS=Homo sapiens GN=MLEC PE=1 SV=1	SNPEDQILYQTER		1591.75	YES	2+	796.881		39.5	3.861e+06	796.881		39.5	2.94143e+06	796.884	39.37	37.8	5.36376e+06	796.881		37.1	7.44698e+06	796.881	51.74	39.3	7.80286e+06	796.881		38	1.56888e+07	796.881		37.8	8.99712e+06	796.881		37.3	6.752e+06	796.881		40.9	3.65786e+06	796.881		38.6	2.94997e+06	796.881
Q14165	39.37	Malectin OS=Homo sapiens GN=MLEC PE=1 SV=1	YNEETFGYEVPIKEEGDYVLVLK		2733.34	YES	3+	912.124		77.1	416604	912.124				912.124		75.8	6.12341e+06	912.123	30.71	76	1.58701e+07	912.124		77	2.45938e+06	912.124		75.8	1.72672e+07	912.124		75	9.6868e+06	912.124		75.2	7.84542e+06	912.124		76.5	8.1085e+06	912.124		76.7	3.40161e+06	912.124
P52292	41.83	Importin subunit alpha-2 OS=Homo sapiens GN=KPNA2 PE=1 SV=1	FVSFLGR		824.454	YES	2+	413.234		50.3	5.32533e+06	413.234		50.4	3.22749e+06	413.234		48.5	2.82355e+06	413.234		48.3	1.80545e+07	413.234		50.2	4.61457e+06	413.234		48.4	3.25609e+06	413.234		48	3.29892e+06	413.234		47.8	2.04994e+06	413.234		50.4	1.51326e+07	413.234		49.2	7.00905e+06	413.234
P52292	41.83	Importin subunit alpha-2 OS=Homo sapiens GN=KPNA2 PE=1 SV=1	ASLSLIEK		859.501	YES	2+	430.758	30.82	33.1	4.53482e+06	430.759		33.3	2.40291e+06	430.759		31.6	3.31514e+06	430.759	43.93	31.4	1.64229e+07	430.759		33	4.23e+06	430.759		31.7	4.2064e+06	430.759		31.5	4.66431e+06	430.759		31.2	2.03193e+06	430.759	41.88	36	1.52566e+07	430.759		32.1	1.0219e+07	430.759
P52292	41.83	Importin subunit alpha-2 OS=Homo sapiens GN=KPNA2 PE=1 SV=1	TGVVPQLVK		939.575	YES	2+	470.795		38	7.07338e+06	470.795		38.2	4.40339e+06	470.795		36.1	8.83392e+06	470.795	28.91	36	3.24029e+07	470.795		37.8	8.22629e+06	470.796	27.21	36.4	1.37822e+07	470.795		36.3	1.00904e+07	470.795		35.6	6.98683e+06	470.795	28.57	39.9	2.37881e+07	470.795		36.8	1.87813e+07	470.795
P52292	41.83	Importin subunit alpha-2 OS=Homo sapiens GN=KPNA2 PE=1 SV=1	NNQGTVNWSVDDIVK		1687.82	YES	2+	844.917	50.49	58.3	6.92899e+06	844.918	49.57	58.4	3.37478e+06	844.918	39.25	56.9	7.32508e+06	844.918	39.98	57.1	2.2085e+07	844.916	34.83	58.2	4.49892e+06	844.917		57.2	8.03437e+06	844.917		56.5	7.35496e+06	844.917		56.4	4.71532e+06	844.918	44.45	58.2	2.51467e+07	844.918	52.09	57.8	1.63426e+07	844.917
P52292	41.83	Importin subunit alpha-2 OS=Homo sapiens GN=KPNA2 PE=1 SV=1	LLGASELPIVTPALR		1548.92	YES	3+	517.315		78.1	1.28934e+06	517.315		78.2	765789	517.316	30.16	76.9	1.55666e+06	517.315		76.9	6.46828e+06	517.315		78	1.0731e+06	517.315				517.315		75.9	2.19898e+06	517.315		76.1	868625	517.316	31.91	77.5	5.83298e+06	517.317	36.21	77.7	3.58967e+06	517.315
P52292	41.83	Importin subunit alpha-2 OS=Homo sapiens GN=KPNA2 PE=1 SV=1	LLGASELPIVTPALR		1548.92	YES	2+	775.47	57.82	78.2	2.4768e+07	775.47	52.93	78.2	1.23237e+07	775.472	40.48	76.8	2.38409e+07	775.471	38.15	76.9	9.63737e+07	775.47	47.27	78	1.78951e+07	775.471	27.91	76.8	3.26721e+07	775.471	37.88	76	3.26159e+07	775.471	36.36	76.2	2.03121e+07	775.471	25.45	77.6	9.56909e+07	775.471	28.92	77.7	6.40294e+07	775.471	43.25
P52292	41.83	Importin subunit alpha-2 OS=Homo sapiens GN=KPNA2 PE=1 SV=1	NVSSFPDDATSPLQENR		1875.86	YES	2+	938.938		42.5	9.73998e+06	938.938		42.5	5.68929e+06	938.939	55.62	40.9	8.21078e+06	938.939	52.18	41.1	2.39805e+07	938.938		42.3	7.18266e+06	938.938		41.3	9.4911e+06	938.94	61.41	41	1.07095e+07	938.94	44.91	40.5	6.72521e+06	938.939	37.78	43.8	3.0127e+07	938.94	65.24	41.8	1.65522e+07	938.938
P52292	41.83	Importin subunit alpha-2 OS=Homo sapiens GN=KPNA2 PE=1 SV=1	NPAPPIDAVEQILPTLVR		1942.09	YES	3+	648.371		93.4	1.7091e+06	648.371		93.4	1.05771e+06	648.371		92.7	1.52024e+06	648.371				648.371				648.371		93.1	1.54691e+06	648.371		92.7	1.62583e+06	648.371		92.6	1.19943e+06	648.372	26.37	93.3	7.18812e+06	648.371		93.4	4.70346e+06	648.371
P52292	41.83	Importin subunit alpha-2 OS=Homo sapiens GN=KPNA2 PE=1 SV=1	NPAPPIDAVEQILPTLVR		1942.09	YES	2+	972.054	30.71	93.4	1.65527e+06	972.053	28.32	93.4	930400	972.054				972.055	35.39	93	5.6565e+06	972.054	38.18	93.2	1.16702e+06	972.054				972.054				972.054				972.054	33.16	93.3	8.89756e+06	972.054				972.054
P52292	41.83	Importin subunit alpha-2 OS=Homo sapiens GN=KPNA2 PE=1 SV=1	GINSSNVENQLQATQAAR		1899.94	YES	3+	634.322		34.8	5.43163e+06	634.322		34.9	2.93188e+06	634.322		33.2	6.73791e+06	634.322		33.5	1.4876e+07	634.322		34.7	4.3157e+06	634.322		33.8	9.68771e+06	634.322		33.5	9.71195e+06	634.322		32.9	5.19101e+06	634.322		37.9	1.05629e+07	634.322		34.2	1.22961e+07	634.322
P52292	41.83	Importin subunit alpha-2 OS=Homo sapiens GN=KPNA2 PE=1 SV=1	GINSSNVENQLQATQAAR		1899.94	YES	2+	950.978	76.93	34.8	6.2409e+06	950.978	89.35	35	3.22754e+06	950.98	64.96	33.3	4.91634e+06	950.98	89.19	33.4	2.06931e+07	950.979	76.67	34.7	5.02861e+06	950.979	68.71	33.8	7.28968e+06	950.978		33.5	5.68047e+06	950.978		33	3.45501e+06	950.979	72.55	37.9	2.30291e+07	950.979	91.17	34.1	1.18966e+07	950.978
P52292	41.83	Importin subunit alpha-2 OS=Homo sapiens GN=KPNA2 PE=1 SV=1	NKNPAPPIDAVEQILPTLVR		2184.23	YES	3+	729.082	26.17	88.6	7.57298e+06	729.084		88.6	4.11888e+06	729.084		87.5	1.20994e+07	729.084	30	87.6	3.04475e+07	729.084				729.084		87.4	1.2134e+07	729.084		86.9	8.60736e+06	729.084		87	7.57586e+06	729.083	38.49	87.9	3.10467e+07	729.084		87.8	2.21102e+07	729.084
P52292	41.83	Importin subunit alpha-2 OS=Homo sapiens GN=KPNA2 PE=1 SV=1	QDQIQQVVNHGLVPFLVSVLSK		2447.35	YES	3+	816.793				816.793				816.793		97.1	5.93663e+06	816.793	36.8	97.3	2.19952e+07	816.793				816.793		97.5	1.1437e+07	816.795	46.83	97.2	6.97955e+06	816.793		97	5.76993e+06	816.793		97.6	2.25303e+06	816.793		97.8	4.45074e+06	816.793
P52292	41.83	Importin subunit alpha-2 OS=Homo sapiens GN=KPNA2 PE=1 SV=1	AIGNIVTGTDEQTQVVIDAGALAVFPSLLTNPK		3351.79	YES	3+	1118.27		96.7	672755	1118.27		96.6	51897.5	1118.28	57.64	96.1	8.85541e+06	1118.28	55.68	96.3	1.95447e+07	1118.27	63.99	96.5	1.73039e+06	1118.28	57.54	96.5	5.95175e+06	1118.28	53.91	96.1	8.8926e+06	1118.28	67.47	96	8.48307e+06	1118.27		96.7	5.68126e+06	1118.28	43.98	96.7	1.18672e+07	1118.27
P25788	572.32	Proteasome subunit alpha type-3 OS=Homo sapiens GN=PSMA3 PE=1 SV=2	LFNVDR		762.402	YES	2+	382.209		23.9	3.53595e+08	382.209		23.9	3.22273e+08	382.209		22.9	2.28187e+08	382.209		22.5	8.05614e+08	382.209		23.9	7.34881e+08	382.209		22.6	2.54206e+08	382.209		22.5	1.42509e+08	382.209		22.5	1.19256e+08	382.209		26	4.82729e+08	382.209		22.7	2.61309e+08	382.209
P25788	572.32	Proteasome subunit alpha type-3 OS=Homo sapiens GN=PSMA3 PE=1 SV=2	SLADIAR		744.413	YES	2+	373.214		21.2	2.482e+08	373.214	25.92	21.2	2.30548e+08	373.214	39.14	20.7	1.4013e+08	373.214		20.5	5.75894e+08	373.214		21.3	5.36041e+08	373.215	27.71	20.5	1.62116e+08	373.215	30.58	20.5	8.889e+07	373.214	24.85	20.5	7.2353e+07	373.214		23	3.32324e+08	373.214		20.6	1.73993e+08	373.214	25.44
P25788	572.32	Proteasome subunit alpha type-3 OS=Homo sapiens GN=PSMA3 PE=1 SV=2	DIVKEVAK		900.528	YES	2+	451.271	24.69	13.6	1.32127e+07	451.271	24.99	13.7	1.26246e+07	451.271		13.4	1.30422e+07	451.271		13.5	3.27601e+07	451.271		13.8	3.57804e+07	451.271		13.2	1.32062e+07	451.271		13.3	9.51479e+06	451.271		13.3	5.63972e+06	451.271		14.1	3.88666e+06	451.271		13.1	9.49266e+06	451.271
P25788	572.32	Proteasome subunit alpha type-3 OS=Homo sapiens GN=PSMA3 PE=1 SV=2	DGVVFGVEK		948.492	YES	2+	475.253		34.2	2.875e+07	475.253		34.3	2.64771e+07	475.253		32.8	2.27211e+07	475.253	28.82	32.6	7.63336e+07	475.253		34.1	5.24484e+07	475.253		33.1	2.29765e+07	475.253		33	1.72171e+07	475.253		32.6	1.05285e+07	475.253	29.37	37.1	5.44091e+07	475.253		33.3	2.38336e+07	475.253
P25788	572.32	Proteasome subunit alpha type-3 OS=Homo sapiens GN=PSMA3 PE=1 SV=2	SNFGYNIPLK		1151.6	YES	2+	576.806	33.04	50.2	6.91899e+08	576.806	37.69	50.4	6.11323e+08	576.807	27.29	48.4	6.54657e+08	576.807	24.61	48.3	1.7427e+09	576.806	30.09	50.1	9.74998e+08	576.806		48.4	6.16591e+08	576.806		47.9	4.90989e+08	576.807	27.88	47.7	3.20625e+08	576.806	28	50.2	1.03779e+09	576.807	30.79	49	5.53635e+08	576.806
P25788	572.32	Proteasome subunit alpha type-3 OS=Homo sapiens GN=PSMA3 PE=1 SV=2	IIYIVHDEVK		1227.69	YES	3+	410.236		33.3	8.37022e+07	410.236		33.5	7.33434e+07	410.237	24.44	31.6	6.77639e+07	410.236	30.88	31.4	2.45457e+08	410.236		33.1	1.68799e+08	410.236		31.8	6.50682e+07	410.236		31.6	4.70062e+07	410.236		31.2	3.15037e+07	410.236		36.3	1.9733e+08	410.236		32.3	7.49075e+07	410.236
P25788	572.32	Proteasome subunit alpha type-3 OS=Homo sapiens GN=PSMA3 PE=1 SV=2	IIYIVHDEVK		1227.69	YES	2+	614.85	25.21	33.4	4.03315e+07	614.851	29.55	33.4	3.43268e+07	614.852	37.08	31.6	2.26856e+07	614.851	26.16	31.4	1.3846e+08	614.85	31.25	33.1	7.87735e+07	614.851		31.8	3.6349e+07	614.851		31.6	2.01735e+07	614.851		31.2	1.03135e+07	614.851		36.3	1.48047e+08	614.851		32.3	3.26762e+07	614.851
P25788	572.32	Proteasome subunit alpha type-3 OS=Homo sapiens GN=PSMA3 PE=1 SV=2	DIREEAEKYAK		1350.68	YES	2+	676.347		25.1	8.90287e+06	676.347	24.22	25.2	8.78203e+06	676.347		24.2	7.63593e+06	676.347		24	3.7828e+07	676.347		25.3	2.36442e+07	676.347		24.4	1.44782e+07	676.347		24.3	8.92108e+06	676.347		24	4.42927e+06	676.347				676.347		24.5	7.27605e+06	676.347
P25788	572.32	Proteasome subunit alpha type-3 OS=Homo sapiens GN=PSMA3 PE=1 SV=2	AVENSSTAIGIR		1216.64	YES	3+	406.555		22.3	4.88461e+06	406.555		22.4	4.30348e+06	406.555		21.5	3.28343e+06	406.555		21.4	1.33542e+07	406.555				406.555		21.4	2.57311e+06	406.555		21.4	1.67229e+06	406.555		21.3	1.53536e+06	406.555		24.8	5.67939e+06	406.555		21.6	2.33317e+06	406.555
P25788	572.32	Proteasome subunit alpha type-3 OS=Homo sapiens GN=PSMA3 PE=1 SV=2	AVENSSTAIGIR		1216.64	YES	2+	609.328	74.36	22.3	4.97994e+08	609.328	74.72	22.4	4.65008e+08	609.329	42.28	21.6	5.07994e+08	609.328	51.74	21.3	1.20354e+09	609.327	68.88	22.3	9.42038e+08	609.329	53.77	21.4	5.14564e+08	609.329	44.91	21.4	3.16987e+08	609.329	63.75	21.3	2.65921e+08	609.329	47.56	24.7	8.30788e+08	609.328	66.58	21.5	5.10848e+08	609.329	71.33
P25788	572.32	Proteasome subunit alpha type-3 OS=Homo sapiens GN=PSMA3 PE=1 SV=2	IIYIVHDEVKDK		1470.81	YES	3+	491.276		25.4	3.04548e+08	491.276		25.4	2.94273e+08	491.276		24.3	2.81957e+08	491.276		23.9	9.39623e+08	491.276	28.02	25.3	6.74587e+08	491.276		24.3	3.41264e+08	491.276		24.2	1.65406e+08	491.276		24	1.44216e+08	491.276		28.8	5.46449e+08	491.276		24.3	3.35588e+08	491.276
P25788	572.32	Proteasome subunit alpha type-3 OS=Homo sapiens GN=PSMA3 PE=1 SV=2	IIYIVHDEVKDK		1470.81	YES	2+	736.412	58.87	25.3	1.18449e+08	736.412	50.22	25.4	1.08915e+08	736.413	54.13	24.3	5.54056e+07	736.413	53.6	23.9	4.97007e+08	736.411	50.07	25.3	2.48612e+08	736.413	52.5	24.2	1.27295e+08	736.413	54.26	24.2	3.32729e+07	736.413	50.06	24	2.79172e+07	736.413	57.76	28.8	3.25016e+08	736.413	62.11	24.3	1.05587e+08	736.413	56.33
P25788	572.32	Proteasome subunit alpha type-3 OS=Homo sapiens GN=PSMA3 PE=1 SV=2	SLADIAREEASNFR		1577.78	YES	3+	526.934	24.3	60.7	2.56103e+07	526.934	37.38	60.8	2.19581e+07	526.934		59.3	3.04261e+07	526.934	36.2	59.4	7.41784e+07	526.934		60.6	4.61075e+07	526.934		59.5	4.07746e+07	526.934		58.8	5.98513e+07	526.934		58.8	2.29115e+07	526.934				526.934		60.3	2.34768e+07	526.934
P25788	572.32	Proteasome subunit alpha type-3 OS=Homo sapiens GN=PSMA3 PE=1 SV=2	SLADIAREEASNFR		1577.78	YES	2+	789.898		60.7	2.02822e+07	789.898	32.03	60.7	1.75076e+07	789.898		59.3	1.40936e+07	789.898	30.76	59.4	5.31751e+07	789.898	32.86	60.6	3.52996e+07	789.9	41.48	59.5	3.31064e+07	789.899	37.27	58.8	4.11094e+07	789.898		58.8	9.89139e+06	789.898		60.4	1.46209e+06	789.898		60.3	1.46226e+07	789.898
P25788	572.32	Proteasome subunit alpha type-3 OS=Homo sapiens GN=PSMA3 PE=1 SV=2	SSIGTGYDLSASTFSPDGR		1916.88	YES	2+	959.446	34.15	53.5	1.69312e+06	959.445		53.5	1.8096e+06	959.445		51.9	1.83322e+06	959.445		52.2	4.57936e+06	959.445		53.3	2.40432e+06	959.445				959.445		51.7	2.14733e+06	959.445		51.4	1.26864e+06	959.445				959.445				959.445
P25788	572.32	Proteasome subunit alpha type-3 OS=Homo sapiens GN=PSMA3 PE=1 SV=2	SSIGTGYDLSASTFSPDGR	Acetyl (Protein N-term)	1959.89	YES	2+	980.452	71.66	64.2	6.23278e+08	980.451	90.72	64.3	5.79116e+08	980.453	55.87	63.2	6.64677e+08	980.452	64.36	63.6	1.18883e+09	980.451	84.17	64.2	7.22979e+08	980.453	65.7	63.6	5.79991e+08	980.453	53.2	62.9	5.24291e+08	980.452	44.08	62.8	3.67238e+08	980.452	53.13	64.6	7.19713e+08	980.453	38.16	64.2	5.40916e+08	980.452	84.2
Q16401	90.14	26S proteasome non-ATPase regulatory subunit 5 OS=Homo sapiens GN=PSMD5 PE=1 SV=3	AAQALALLR	Acetyl (Protein N-term)	968.589	YES	2+	484.799				484.799				484.799				484.799		83.3	2.93923e+06	484.799				484.799				484.799				484.799				484.799		83.8	2.95531e+06	484.799				484.799
P50990	224.81	T-complex protein 1 subunit theta OS=Homo sapiens GN=CCT8 PE=1 SV=4	ALHVPK	Acetyl (Protein N-term)	706.425	YES	2+	353.716	28.53	22.6	3.45136e+06	353.716		21.9	309859	353.716		21.8	4.71216e+06	353.716		21.4	2.62373e+07	353.716		22.6	9.25451e+06	353.716		21.6	6.66085e+06	353.716		21.6	3.45938e+06	353.716		21.5	2.76518e+06	353.716		22.9	3.36304e+06	353.716		21.8	9.82899e+06	353.716
P50990	224.81	T-complex protein 1 subunit theta OS=Homo sapiens GN=CCT8 PE=1 SV=4	TVGATALPR		884.508	YES	2+	443.261		18.8	2.99139e+06	443.261		18.8	1.54873e+06	443.261		18.3	4.66153e+06	443.262	27.97	18.1	2.48992e+07	443.261	34.98	18.9	8.49042e+06	443.261		17.9	5.40334e+06	443.261		18.1	3.52815e+06	443.261		18	2.85664e+06	443.261		19.8	1.51478e+07	443.262	32.73	17.9	8.60744e+06	443.261
P50990	224.81	T-complex protein 1 subunit theta OS=Homo sapiens GN=CCT8 PE=1 SV=4	DIDEVSSLLR		1145.59	YES	2+	573.803	29.96	59.8	6.26865e+06	573.803		60	3.10874e+06	573.805	38.56	58.6	1.17506e+07	573.804	40.29	58.8	4.68148e+07	573.803	27.11	59.7	9.861e+06	573.803		58.8	5.59996e+06	573.803				573.803				573.804	33.39	60	3.36661e+07	573.805	38.07	59.5	1.7805e+07	573.805	32.04
P50990	224.81	T-complex protein 1 subunit theta OS=Homo sapiens GN=CCT8 PE=1 SV=4	FAEAFEAIPR		1149.58	YES	2+	575.797		52	8.48076e+06	575.797		52.2	4.80981e+06	575.797		50.3	1.76013e+07	575.799	25.23	50.5	6.77917e+07	575.797		51.9	1.55647e+07	575.798	36.46	50.6	2.3106e+07	575.797		50.1	1.69863e+07	575.797		49.9	1.35619e+07	575.799	32.81	52	3.85023e+07	575.798	48.98	51.2	2.75627e+07	575.799	55.88
P50990	224.81	T-complex protein 1 subunit theta OS=Homo sapiens GN=CCT8 PE=1 SV=4	LATNAAVTVLR		1127.67	YES	2+	564.84		39.1	4.65473e+06	564.84		39.3	3.19395e+06	564.842	26.87	37.3	1.16991e+07	564.84		37.3	5.78656e+07	564.84		38.9	1.18181e+07	564.841	33.6	37.5	1.9941e+07	564.842	36.04	37.2	1.21919e+07	564.842	36.89	36.9	8.22496e+06	564.841	56.06	41.1	3.6028e+07	564.84		38.1	2.05736e+07	564.84
P50990	224.81	T-complex protein 1 subunit theta OS=Homo sapiens GN=CCT8 PE=1 SV=4	LFVTNDAATILR		1332.74	YES	2+	667.378	27.72	62.6	1.18365e+07	667.379		62.7	7.03314e+06	667.379	73.96	61.1	2.77337e+07	667.378	48.13	61.1	1.07578e+08	667.377	49.57	62.4	2.11663e+07	667.379	52.25	61.1	3.81229e+07	667.379	49.75	60.3	2.73087e+07	667.379	60.63	60.4	1.90948e+07	667.379	77.82	62.1	7.17954e+07	667.379	43.44	62	4.84562e+07	667.379	47.69
P50990	224.81	T-complex protein 1 subunit theta OS=Homo sapiens GN=CCT8 PE=1 SV=4	NLRDIDEVSSLLR		1528.82	YES	3+	510.616		62.9	548077	510.616				510.616		61.1	1.44944e+06	510.616		61.2	4.60198e+06	510.616		62.7	899587	510.616		61.1	1.32317e+06	510.616				510.616		60.4	938772	510.616				510.616		62.1	1.92701e+06	510.616
P50990	224.81	T-complex protein 1 subunit theta OS=Homo sapiens GN=CCT8 PE=1 SV=4	NVGLDIEAEVPAVK		1452.78	YES	2+	727.4		61.8	1.45871e+06	727.4		61.8	630962	727.4		60.3	6.85449e+06	727.399	26.11	60.5	2.79052e+07	727.4		61.6	2.93713e+06	727.4		60.5	6.29548e+06	727.4		59.8	4.77584e+06	727.4		59.9	3.12401e+06	727.4	32.22	61.5	2.32097e+07	727.4		61.3	1.01792e+07	727.4
P50990	224.81	T-complex protein 1 subunit theta OS=Homo sapiens GN=CCT8 PE=1 SV=4	HEKEDGAISTIVLR		1566.84	YES	3+	523.286		32.9	2.33255e+06	523.286		33.2	1.28503e+06	523.286		30.9	4.38903e+06	523.286		30.3	1.54981e+07	523.286		32.8	4.20199e+06	523.286		30.9	6.23896e+06	523.286		30.6	4.54867e+06	523.286		30.3	3.30429e+06	523.286		35.6	1.19336e+07	523.286		31.3	7.51931e+06	523.286
P50990	224.81	T-complex protein 1 subunit theta OS=Homo sapiens GN=CCT8 PE=1 SV=4	LVPGGGATEIELAK		1353.75	YES	2+	677.883		42.9	2.00211e+07	677.883		43	1.26688e+07	677.883		41.2	3.90535e+07	677.883	31.4	41.2	1.43675e+08	677.883		42.7	3.86163e+07	677.883		41.5	6.4695e+07	677.883		41.2	4.85892e+07	677.883		40.8	2.19537e+07	677.883		44.1	1.02705e+08	677.883		42.1	6.85167e+07	677.883
P50990	224.81	T-complex protein 1 subunit theta OS=Homo sapiens GN=CCT8 PE=1 SV=4	AIADTGANVVVTGGK		1371.74	YES	2+	686.875	56.11	27.7	8.72995e+06	686.875	63.49	27.8	5.04085e+06	686.877	67.33	26.7	1.96385e+07	686.876	65.39	26.6	7.04774e+07	686.875	82.96	27.7	1.85979e+07	686.877	53.91	26.9	2.95899e+07	686.877	36.35	26.7	1.44769e+07	686.876	54.56	26.4	1.31219e+07	686.876	63.2	31.9	4.98422e+07	686.876	63.78	27.1	3.34735e+07	686.876	66.01
O95433	58.33	Activator of 90 kDa heat shock protein ATPase homolog 1 OS=Homo sapiens GN=AHSA1 PE=1 SV=1	ETFLTSPEELYR		1483.72	YES	2+	742.868		59.3	2.9584e+06	742.868				742.868		57.9	9.89376e+06	742.868		58	3.39383e+07	742.868		59.3	6.46758e+06	742.868		58.2	1.85294e+07	742.868		57.5	1.36014e+07	742.868		57.4	9.8645e+06	742.868		59.2	1.91672e+07	742.868		58.9	9.02048e+06	742.868
O95433	58.33	Activator of 90 kDa heat shock protein ATPase homolog 1 OS=Homo sapiens GN=AHSA1 PE=1 SV=1	VFTTQELVQAFTHAPATLEADR		2444.23	YES	3+	815.755		88.8	3.30938e+06	815.755		88.8	1.83613e+06	815.755		87.9	1.12937e+07	815.755				815.755				815.755	45.22	88.1	2.31925e+07	815.755		87.6	1.50483e+07	815.755		87.7	1.50558e+07	815.754	42.1	88.5	2.16015e+07	815.754	38.81	88.6	1.41699e+07	815.755	46.72
Q12931	82.52	Heat shock protein 75 kDa, mitochondrial OS=Homo sapiens GN=TRAP1 PE=1 SV=3	ELISNASDALEK		1288.65	YES	2+	645.334		34.8	2.62969e+06	645.334		34.9	1.44292e+06	645.334		33.3	2.3902e+06	645.334		33.1	9.59687e+06	645.334		34.6	1.53321e+06	645.334	25.95	33.7	2.34097e+07	645.334		33.3	1.40024e+07	645.334		32.9	1.10386e+07	645.334		37.8	7.54582e+06	645.334		34.1	3.23746e+06	645.334
Q12931	82.52	Heat shock protein 75 kDa, mitochondrial OS=Homo sapiens GN=TRAP1 PE=1 SV=3	AQLLQPTLEINPR		1491.84	YES	2+	746.93		57.4	3.55549e+06	746.93		57.5	1.79852e+06	746.93		56	3.15018e+06	746.93		56.2	1.40327e+07	746.93		57.3	1.39274e+06	746.93	36.42	56.2	2.95416e+07	746.93		55.6	1.82019e+07	746.93	43.94	55.5	1.48429e+07	746.93		57.3	1.04759e+07	746.93		57	4.44107e+06	746.93
Q12931	82.52	Heat shock protein 75 kDa, mitochondrial OS=Homo sapiens GN=TRAP1 PE=1 SV=3	GVVDSEDIPLNLSR		1512.78	YES	3+	505.268		56.2	5.23076e+06	505.268		56.2	2.50471e+06	505.268		54.9	1.74906e+07	505.268		55.2	5.75992e+07	505.266	24.32	56.1	9.00167e+06	505.268		55.2	2.6678e+07	505.268		54.6	2.29673e+07	505.268		54.4	1.97785e+07	505.268		56.3	2.09865e+07	505.268		55.9	2.23264e+07	505.267	36.26
Q12931	82.52	Heat shock protein 75 kDa, mitochondrial OS=Homo sapiens GN=TRAP1 PE=1 SV=3	GVVDSEDIPLNLSR		1512.78	YES	2+	757.397	67.98	56.2	1.92203e+08	757.396	71.26	56.3	1.04971e+08	757.398	71.02	54.8	4.04637e+08	757.398	59.15	55	1.37804e+09	757.396	67.61	56.2	3.27682e+08	757.398	75.87	55.1	8.35221e+08	757.4	70.38	54.6	5.946e+08	757.397		54.4	4.37258e+08	757.397	54.34	56.3	9.19984e+08	757.398	65.39	55.8	6.05371e+08	757.398	74.3
Q12931	82.52	Heat shock protein 75 kDa, mitochondrial OS=Homo sapiens GN=TRAP1 PE=1 SV=3	AFLDALQNQAEASSK		1591.78	YES	2+	796.9				796.9				796.9		49.3	2.18303e+06	796.9		49.5	6.76274e+06	796.9		50.8	1.61243e+06	796.9		49.8	3.41637e+07	796.9		49.4	2.39382e+07	796.9		49	1.88377e+07	796.9		51.4	6.76385e+06	796.9				796.901	32.19
Q12931	82.52	Heat shock protein 75 kDa, mitochondrial OS=Homo sapiens GN=TRAP1 PE=1 SV=3	EGIVTATEQEVKEDIAK		1858.95	YES	2+	930.485		57.7	635399	930.485				930.485		56.1	746767	930.485		56.3	5.14716e+06	930.485				930.485		56.5	7.82612e+06	930.485		55.7	3.77921e+06	930.485		55.6	5.52773e+06	930.485		57.3	3.92385e+06	930.485		57	1.04391e+06	930.485
Q12931	82.52	Heat shock protein 75 kDa, mitochondrial OS=Homo sapiens GN=TRAP1 PE=1 SV=3	YESSALPSGQLTSLSEYASR		2145.02	YES	2+	1073.52		61.6	2.57608e+06	1073.52		61.7	1.24654e+06	1073.52		60.2	1.41147e+06	1073.52		60.4	9.36635e+06	1073.52		61.5	932812	1073.52		60.3	1.49533e+07	1073.52		59.6	8.95246e+06	1073.52	85.41	59.6	8.31417e+06	1073.52		61.3	7.50376e+06	1073.52				1073.52	103.4
P49721	451.83	Proteasome subunit beta type-2 OS=Homo sapiens GN=PSMB2 PE=1 SV=1	NVQLYK		763.423	YES	2+	382.719		15.9	1.31015e+08	382.719	24.32	16	1.24833e+08	382.719	27.2	15.7	9.31274e+07	382.719		15.5	2.9736e+08	382.719		16.1	2.95534e+08	382.719		15.2	8.01933e+07	382.719		15.4	4.7401e+07	382.719		15.3	3.99801e+07	382.719		16.2	1.57168e+08	382.719		15.1	1.01429e+08	382.719	26.09
P49721	451.83	Proteasome subunit beta type-2 OS=Homo sapiens GN=PSMB2 PE=1 SV=1	AVELLR		699.428	YES	2+	350.721	31.9	26.1	6.51063e+07	350.721	28.85	26.1	6.2429e+07	350.722				350.721	28.59	24.6	1.60954e+08	350.721	26.89	26	1.4628e+08	350.722	32.25	24.8	2.63508e+07	350.722				350.721	27.05	24.6	9.62054e+06	350.722				350.722	35.69	24.9	4.25728e+07	350.722	36.34
P49721	451.83	Proteasome subunit beta type-2 OS=Homo sapiens GN=PSMB2 PE=1 SV=1	AVELLRK		827.523	YES	2+	414.769	24.85	15.6	4.01536e+07	414.769		15.7	3.45891e+07	414.769	25.5	15.3	2.79981e+07	414.769		15.2	1.21833e+08	414.769		15.7	8.96551e+07	414.769		14.9	2.87066e+07	414.769		15	1.16954e+07	414.769		15	8.90359e+06	414.769		15.8	4.57819e+07	414.769	25.59	14.9	3.80649e+07	414.769
P49721	451.83	Proteasome subunit beta type-2 OS=Homo sapiens GN=PSMB2 PE=1 SV=1	ERAVELLR		984.572	YES	3+	329.198	36.28	22	1.09806e+07	329.198	46.19	22.1	9.14526e+06	329.199	35	21.1	3.74148e+06	329.198	42.16	20.7	2.09416e+07	329.198		21.9	2.71453e+07	329.198		20.9	2.65051e+06	329.198		20.8	1.57758e+06	329.198		20.8	939372	329.198		23.6	7.76393e+06	329.198		21	4.60115e+06	329.198	28.68
P49721	451.83	Proteasome subunit beta type-2 OS=Homo sapiens GN=PSMB2 PE=1 SV=1	ERAVELLR		984.572	YES	2+	493.293	39.26	22	2.79593e+07	493.293	24.78	22.1	2.46311e+07	493.293		21.1	2.19066e+07	493.293		20.8	9.75217e+07	493.293	36.99	21.9	6.33448e+07	493.293		20.8	2.08406e+07	493.293		20.8	8.62965e+06	493.293		20.8	6.07751e+06	493.293		22.9	2.2009e+06	493.293		21	2.50581e+07	493.293	42.36
P49721	451.83	Proteasome subunit beta type-2 OS=Homo sapiens GN=PSMB2 PE=1 SV=1	ERAVELLRK		1112.67	YES	3+	371.896	41.35	14.7	2.09406e+07	371.896	42.2	14.7	1.53411e+07	371.896		14.3	2.15789e+07	371.896		14.2	5.22931e+07	371.896	27.79	14.8	4.90333e+07	371.897	30.89	14	1.57965e+07	371.896		14.1	1.11421e+07	371.896		14	7.59195e+06	371.896		14.8	5.96024e+06	371.897	38.27	13.9	1.68397e+07	371.897	30.29
P49721	451.83	Proteasome subunit beta type-2 OS=Homo sapiens GN=PSMB2 PE=1 SV=1	ERAVELLRK		1112.67	YES	2+	557.341		14.7	6.16762e+06	557.341		14.7	4.65477e+06	557.341		14.4	2.08439e+06	557.341		14.2	2.80985e+07	557.341		14.8	1.62742e+07	557.341		14	6.18675e+06	557.341				557.341		14.1	636083	557.341		14.9	4.07141e+06	557.341		13.9	5.54778e+06	557.341
P49721	451.83	Proteasome subunit beta type-2 OS=Homo sapiens GN=PSMB2 PE=1 SV=1	FILNLPTFSVR		1305.74	YES	2+	653.879	39.53	87.3	3.68371e+08	653.88	35.1	87.3	3.27277e+08	653.881	38.86	86.3	8.01511e+08	653.88	42.15	86.4	2.18537e+09	653.88	43.05	87.1	7.23735e+08	653.881	42.97	86.5	7.97493e+08	653.881	41.73	85.8	4.24387e+08	653.881	30.49	85.9	4.0319e+08	653.881	35.42	86.9	9.46108e+08	653.881	39.18	87	7.31393e+08	653.881	35.84
P49721	451.83	Proteasome subunit beta type-2 OS=Homo sapiens GN=PSMB2 PE=1 SV=1	RFILNLPTFSVR		1461.85	YES	3+	488.29		78.2	2.85155e+06	488.29		78.3	2.54578e+06	488.29	26.72	76.6	8.48936e+06	488.29		76.6	3.07067e+07	488.29		77.9	9.87913e+06	488.29		76.5	5.99173e+06	488.29		75.5	4.00764e+06	488.29		75.7	2.90427e+06	488.29		77	8.81158e+06	488.29		77.5	6.92883e+06	488.29
P49721	451.83	Proteasome subunit beta type-2 OS=Homo sapiens GN=PSMB2 PE=1 SV=1	NGIHDLDNISFPK		1468.73	YES	2+	735.373	65.21	50.7	1.83567e+07	735.373	43.47	50.8	1.69031e+07	735.375	41.99	48.9	1.373e+07	735.374	46.88	49	6.62563e+07	735.373	47	50.5	2.35486e+07	735.373		48.8	1.4686e+07	735.373		48.4	9.78043e+06	735.373		48.4	6.12575e+06	735.374	42.77	50.5	7.18422e+07	735.375	42.26	49.7	1.49149e+07	735.374	34.57
P49721	451.83	Proteasome subunit beta type-2 OS=Homo sapiens GN=PSMB2 PE=1 SV=1	NGYELSPTAAANFTR		1610.77	YES	3+	537.931		49.5	3.91988e+06	537.931		49.7	3.64896e+06	537.931		47.8	5.51541e+06	537.931		48	1.5143e+07	537.931		49.4	5.74217e+06	537.931		48	3.56283e+06	537.931		47.6	4.47087e+06	537.931		47.2	2.87077e+06	537.931		49.7	4.07129e+06	537.931		48.6	4.26358e+06	537.931
P49721	451.83	Proteasome subunit beta type-2 OS=Homo sapiens GN=PSMB2 PE=1 SV=1	NGYELSPTAAANFTR		1610.77	YES	2+	806.392	35.52	49.5	2.17106e+08	806.393	52.42	49.7	2.06586e+08	806.394	37.5	47.8	2.42655e+08	806.393	52.22	48	4.78616e+08	806.392	63.24	49.4	2.93761e+08	806.394	54.21	48	1.95565e+08	806.394	42.43	47.6	1.85744e+08	806.394	33.99	47.2	1.22418e+08	806.394	53.09	49.7	3.00295e+08	806.394	52.45	48.6	2.07515e+08	806.393	61.24
P49721	451.83	Proteasome subunit beta type-2 OS=Homo sapiens GN=PSMB2 PE=1 SV=1	IIDKNGIHDLDNISFPK		1938.02	YES	3+	647.014	24.75	52.6	1.0293e+08	647.014	31.15	52.7	8.87132e+07	647.015	41.17	50.8	9.22762e+07	647.014		50.8	3.04535e+08	647.014	39.91	52.4	1.56153e+08	647.014		51	1.23092e+08	647.014		50.4	1.14535e+08	647.014		50.3	5.07792e+07	647.014		52	1.16077e+08	647.015	31.62	51.6	1.04735e+08	647.015	28.02
P49721	451.83	Proteasome subunit beta type-2 OS=Homo sapiens GN=PSMB2 PE=1 SV=1	IIDKNGIHDLDNISFPK		1938.02	YES	2+	970.019	80.45	52.5	1.78288e+07	970.018	54.08	52.7	1.52761e+07	970.02	32.37	50.8	6.53117e+06	970.019	43.88	50.8	8.09342e+07	970.019	57.96	52.4	2.95525e+07	970.02	34.74	51.1	1.48805e+07	970.02	31.02	50.5	9.61762e+06	970.019		50.3	4.68115e+06	970.019	46.74	52	3.39555e+07	970.02	37.17	51.6	1.07467e+07	970.02	43.58
P49721	451.83	Proteasome subunit beta type-2 OS=Homo sapiens GN=PSMB2 PE=1 SV=1	APFAAHGYGAFLTLSILDR		2019.06	YES	3+	674.028		87.1	1.44302e+06	674.028		87.2	900825	674.029	24.32	86	1.63457e+08	674.027	34.9	86	5.2737e+08	674.027	38.52	86.8	2.86382e+07	674.028	28.58	86.1	2.01064e+08	674.028	41.95	85.4	1.10619e+08	674.028	40.04	85.6	8.12432e+07	674.028		86.6	2.38489e+07	674.028	36.44	86.7	3.46654e+07	674.028	28.04
P49721	451.83	Proteasome subunit beta type-2 OS=Homo sapiens GN=PSMB2 PE=1 SV=1	APFAAHGYGAFLTLSILDR		2019.06	YES	2+	1010.54				1010.54				1010.54	81.94	86.1	1.25548e+07	1010.54	76.87	86.1	1.43098e+08	1010.54				1010.54	81.58	86.1	3.1409e+07	1010.54	60.75	85.4	1.00558e+07	1010.54	60.66	85.6	7.994e+06	1010.54		86.6	5.60271e+06	1010.54		86.7	4.4205e+06	1010.54
P49721	451.83	Proteasome subunit beta type-2 OS=Homo sapiens GN=PSMB2 PE=1 SV=1	APFAAHGYGAFLTLSILDRYYTPTISR		3000.55	YES	4+	751.147				751.147				751.146	39.55	88.7	2.05253e+07	751.146	41.72	88.8	6.70209e+07	751.147				751.147	36.19	88.8	3.6322e+07	751.147	33.8	88.3	2.46403e+07	751.147	42.52	88.4	1.80718e+07	751.147		89.2	2.47858e+06	751.147		89.4	4.38142e+06	751.147
O75934	78.97	Pre-mRNA-splicing factor SPF27 OS=Homo sapiens GN=BCAS2 PE=1 SV=1	TIVQLENEIYQIK		1589.87	YES	2+	795.941		71.7	4.00892e+06	795.941		71.7	2.97915e+06	795.941		70.2	1.71155e+06	795.941		70.2	6.06021e+06	795.941		71.6	881164	795.941		70	1.30019e+06	795.941				795.941				795.941		70.9	4.17531e+06	795.941		71	2.55384e+06	795.941
O75934	78.97	Pre-mRNA-splicing factor SPF27 OS=Homo sapiens GN=BCAS2 PE=1 SV=1	AGTGLVAGEVVVDALPYFDQGYEAPGVR	Acetyl (Protein N-term)	2892.44	YES	3+	964.82		97.3	1.06341e+06	964.82		97.4	516495	964.823	44.88	96.9	2.22536e+06	964.82				964.82				964.82		97.3	1.50228e+06	964.82		97.1	601475	964.82		96.9	638940	964.82		97.6	2.05033e+06	964.82		97.5	2.66135e+06	964.82
O95810	82.45	Serum deprivation-response protein OS=Homo sapiens GN=SDPR PE=1 SV=3	DNSQVNAVTVLTLLDK		1728.93	YES	2+	865.472				865.472				865.472				865.472				865.472				865.472				865.472				865.472				865.472				865.472				865.472
O95810	82.45	Serum deprivation-response protein OS=Homo sapiens GN=SDPR PE=1 SV=3	VLIFQEENEIPASVFVK		1961.05	YES	2+	981.536		84.9	4.88511e+06	981.536		84.9	4.30473e+06	981.536		83.8	2.07886e+06	981.536		83.9	4.59419e+07	981.536		84.7	1.24756e+07	981.536				981.536				981.536				981.536		84.3	1.66997e+07	981.536				981.536
P22492	187.61	Histone H1t OS=Homo sapiens GN=HIST1H1T PE=1 SV=4	ALAAAGYDVEK		1106.56	NO	2+	554.288	38.38	22.9	4.05962e+08	554.288	28.6	23	3.43377e+08	554.289	39.04	22.1	7.45173e+08	554.288	47.27	21.8	2.37781e+09	554.288	42.17	23	9.7874e+08	554.289	35.17	21.9	1.74678e+09	554.288	32.49	21.8	1.34174e+09	554.289	37.79	21.8	1.24483e+09	554.288	35.98	25.8	1.69155e+09	554.288	35.85	22.1	1.55705e+09	554.287
P22492	187.61	Histone H1t OS=Homo sapiens GN=HIST1H1T PE=1 SV=4	KALAAAGYDVEK		1234.66	NO	3+	412.559	30.24	16.2	1.58383e+07	412.559		16.3	1.21572e+07	412.56	31.45	15.9	2.24667e+07	412.559		15.8	7.61245e+07	412.559	38.01	16.4	4.2699e+07	412.559		15.5	4.18012e+07	412.56	24.02	15.7	3.81378e+07	412.559		15.6	3.57552e+07	412.559		17	3.73255e+07	412.559		15.4	4.25792e+07	412.559
P22492	187.61	Histone H1t OS=Homo sapiens GN=HIST1H1T PE=1 SV=4	KALAAAGYDVEK		1234.66	NO	2+	618.335		16.2	2.7081e+07	618.335	42.69	16.3	2.09718e+07	618.336	35.09	15.9	3.2969e+07	618.336	43.85	15.8	1.88305e+08	618.335	50.84	16.5	6.8737e+07	618.335		15.5	1.23455e+08	618.335		15.7	5.96034e+07	618.337	45.37	15.7	5.09808e+07	618.336	43.05	17	1.21092e+08	618.335		15.4	1.04017e+08	618.336	40.33
P22492	187.61	Histone H1t OS=Homo sapiens GN=HIST1H1T PE=1 SV=4	ALAAAGYDVEKNNSR		1577.78	NO	3+	526.934		17.2	7.47285e+07	526.934		17.2	5.03804e+07	526.934	29.11	16.9	1.52885e+08	526.934		16.8	4.29504e+08	526.934		17.3	1.92418e+08	526.934		16.5	3.27872e+08	526.935	25.61	16.6	3.55184e+08	526.934		16.5	2.66103e+08	526.934		18.3	4.09677e+07	526.934		16.6	2.33534e+08	526.934
P22492	187.61	Histone H1t OS=Homo sapiens GN=HIST1H1T PE=1 SV=4	ALAAAGYDVEKNNSR		1577.78	NO	2+	789.898	61.79	17.2	4.52164e+07	789.897	80.23	17.2	3.07859e+07	789.899	81.58	16.9	7.31899e+07	789.898	78.55	16.8	3.18123e+08	789.897	80.2	17.3	1.22506e+08	789.9	69.21	16.5	2.26589e+08	789.899	71.04	16.5	1.72772e+08	789.899	75.98	16.5	1.26634e+08	789.899	75.27	18.3	3.53959e+07	789.899	68.23	16.6	1.30918e+08	789.898	69.82
P22492	187.61	Histone H1t OS=Homo sapiens GN=HIST1H1T PE=1 SV=4	KALAAAGYDVEKNNSR		1705.87	NO	3+	569.632		12.9	8.49918e+06	569.632	33.14	12.9	5.65128e+06	569.633	56.67	12.6	1.7727e+07	569.633	57.49	12.7	5.45588e+07	569.632	50.98	13.1	2.41367e+07	569.633	48.46	12.3	4.6661e+07	569.632		12.4	4.91522e+07	569.632		12.4	3.34178e+07	569.632		13.2	4.22531e+06	569.633	47.45	12.2	3.0163e+07	569.632
P22492	187.61	Histone H1t OS=Homo sapiens GN=HIST1H1T PE=1 SV=4	KALAAAGYDVEKNNSR		1705.87	NO	2+	853.946		12.8	1.36728e+06	853.946		12.9	948840	853.946		12.6	1.41049e+06	853.946		12.7	1.25641e+07	853.946		13.1	4.115e+06	853.946		12.4	7.88322e+06	853.946		12.4	3.61087e+06	853.946		12.4	2.53298e+06	853.946		13.3	882805	853.946		12.2	3.81087e+06	853.946
Q00526	38.62	Cyclin-dependent kinase 3 OS=Homo sapiens GN=CDK3 PE=1 SV=1	LADFGLAR		861.471	NO	2+	431.743		39.5	7.50148e+06	431.743		39.6	4.92948e+06	431.743		37.7	5.50616e+06	431.743		37.6	2.82035e+07	431.743		39.3	7.47882e+06	431.743	28.27	37.9	2.66141e+07	431.743		37.6	1.72995e+07	431.743	32.84	37.2	1.10014e+07	431.743		41.2	2.84872e+07	431.743	32.02	38.4	1.27368e+07	431.743
Q00526	38.62	Cyclin-dependent kinase 3 OS=Homo sapiens GN=CDK3 PE=1 SV=1	IGEGTYGVVYK		1184.61	NO	2+	593.311		31.9	3.50436e+06	593.311				593.311		30.5	2.6897e+06	593.311		30.3	8.55872e+06	593.311		31.8	1.98018e+06	593.311		30.7	7.68794e+06	593.311		30.6	5.3409e+06	593.311		30	3.60227e+06	593.311		35.4	8.61082e+06	593.311		31.1	6.82359e+06	593.311
Q9UKM9	50.66	RNA-binding protein Raly OS=Homo sapiens GN=RALY PE=1 SV=1	SSELQAIK		874.476	YES	2+	438.245		16.7	4.48052e+06	438.245	27.43	16.7	3.77301e+06	438.245		16.4	2.04736e+06	438.245		16.1	4.37164e+06	438.245		16.9	2.20031e+06	438.245				438.245				438.245				438.245		16.9	2.8183e+06	438.245				438.245
Q9UKM9	50.66	RNA-binding protein Raly OS=Homo sapiens GN=RALY PE=1 SV=1	SDVETIFSK		1024.51	YES	2+	513.261	25.12	38.1	3.11119e+06	513.261	26.85	38.2	2.4992e+06	513.261				513.261		36.2	2.83862e+06	513.261		37.8	1.13408e+06	513.261				513.261				513.261				513.261				513.261				513.261
Q9UKM9	50.66	RNA-binding protein Raly OS=Homo sapiens GN=RALY PE=1 SV=1	LEQIAAEQK		1028.55	YES	2+	515.283		12.5	7.83265e+06	515.283		12.5	6.49273e+06	515.283	30.86	12.4	3.65867e+06	515.283		12.5	8.71705e+06	515.283		12.7	3.98092e+06	515.283		12.2	3.01384e+06	515.283		12.3	1.2495e+06	515.283		12.3	1.0686e+06	515.283		12.9	5.17199e+06	515.283		12.1	3.25661e+06	515.283
Q9UKM9	50.66	RNA-binding protein Raly OS=Homo sapiens GN=RALY PE=1 SV=1	SNIDALLSR		987.535	YES	2+	494.775	30.31	42.8	1.19413e+07	494.775	25.42	43	1.13095e+07	494.774		41.1	5.20033e+06	494.774		41	1.64967e+07	494.774		42.7	5.79313e+06	494.774		41.3	4.11151e+06	494.774		41	1.4716e+06	494.774		40.8	1.18579e+06	494.775	32.48	44.1	8.50479e+06	494.774		41.8	4.62105e+06	494.774
Q9UKM9	50.66	RNA-binding protein Raly OS=Homo sapiens GN=RALY PE=1 SV=1	KSDVETIFSK		1152.6	YES	2+	577.309		28.3	9.11334e+06	577.309		28.3	8.90566e+06	577.309		27	3.1417e+06	577.309		26.7	1.34288e+07	577.309		28.2	5.52585e+06	577.309		27	3.05402e+06	577.309		27	846229	577.309				577.309		31.4	9.31639e+06	577.309		27.2	3.21964e+06	577.309
Q9UKM9	50.66	RNA-binding protein Raly OS=Homo sapiens GN=RALY PE=1 SV=1	GYAFVQYSNER		1332.61	YES	2+	667.313		36.4	1.33e+07	667.312	36.21	36.6	1.11036e+07	667.313		34.8	6.99904e+06	667.313		34.6	1.74765e+07	667.313		36.2	4.92577e+06	667.313		35	4.83921e+06	667.313		34.7	2.15235e+06	667.313		34.3	1.623e+06	667.313		38.9	1.06984e+07	667.313		35.4	4.76668e+06	667.313
Q9UKM9	50.66	RNA-binding protein Raly OS=Homo sapiens GN=RALY PE=1 SV=1	VFIGNLNTALVK		1287.76	YES	2+	644.885	51.64	62.6	3.31972e+07	644.885	56.48	62.6	2.93435e+07	644.886	33.06	61	1.49758e+07	644.885		61.1	4.50837e+07	644.885		62.4	1.15676e+07	644.885		61	1.5659e+07	644.885		60.3	6.61461e+06	644.885		60.4	4.06447e+06	644.886	49.78	62.1	3.01951e+07	644.886	51.97	62	1.64951e+07	644.886	61.55
Q16555	71.02	Dihydropyrimidinase-related protein 2 OS=Homo sapiens GN=DPYSL2 PE=1 SV=1	VFNLYPR		907.492	YES	2+	454.753				454.753				454.753		41.5	4.72281e+06	454.753	28.7	41.3	2.48155e+07	454.753	27.38	43.1	6.35849e+06	454.753		41.7	1.30742e+06	454.753				454.753				454.753		44.5	2.14042e+06	454.753				454.753
Q16555	71.02	Dihydropyrimidinase-related protein 2 OS=Homo sapiens GN=DPYSL2 PE=1 SV=1	SSAEVIAQAR		1030.54	YES	2+	516.278				516.278				516.278		13.8	3.13084e+06	516.278	59.71	13.8	1.15759e+07	516.278		14.2	3.5873e+06	516.278		13.3	5.7315e+06	516.278				516.278		13.4	2.68933e+06	516.278		14.5	1.27195e+06	516.278				516.278
Q16555	71.02	Dihydropyrimidinase-related protein 2 OS=Homo sapiens GN=DPYSL2 PE=1 SV=1	GSPLVVISQGK		1083.63	YES	2+	542.822		37.6	1.97687e+08	542.822		37.7	1.23744e+08	542.822		35.7	9.91759e+07	542.822	31.48	35.6	4.04932e+08	542.822		37.4	1.91611e+08	542.822		36	2.91361e+08	542.822		35.7	2.23442e+08	542.822		35.2	1.39813e+08	542.822		39.7	5.7408e+08	542.822		36.3	7.242e+08	542.822
Q16555	71.02	Dihydropyrimidinase-related protein 2 OS=Homo sapiens GN=DPYSL2 PE=1 SV=1	QIGENLIVPGGVK		1322.76	YES	2+	662.387				662.387				662.387	26.59	48.7	7.82091e+06	662.387		48.7	3.02719e+07	662.387		50.5	5.85551e+06	662.387		49	2.04642e+06	662.387				662.387				662.387		50.7	4.71406e+06	662.387		49.2	2.28501e+06	662.387
Q16555	71.02	Dihydropyrimidinase-related protein 2 OS=Homo sapiens GN=DPYSL2 PE=1 SV=1	IVLEDGTLHVTEGSGR		1681.86	YES	2+	841.94				841.94				841.94		37.3	1.43018e+06	841.94	54.46	37.2	1.49605e+07	841.94		38.8	2.12284e+06	841.94				841.94				841.94				841.94				841.94				841.94
Q16555	71.02	Dihydropyrimidinase-related protein 2 OS=Homo sapiens GN=DPYSL2 PE=1 SV=1	IAVGSDADLVIWDPDSVK		1898.96	YES	2+	950.49				950.49				950.49		74.4	8.29883e+06	950.49	36.42	74.6	3.0948e+07	950.49	43.09	75.5	4.00544e+06	950.49		74.3	2.35608e+06	950.49		73.5	1.36075e+06	950.49		73.8	413195	950.49		75.2	3.85153e+06	950.49		75.3	2.43142e+06	950.49
Q16555	71.02	Dihydropyrimidinase-related protein 2 OS=Homo sapiens GN=DPYSL2 PE=1 SV=1	ILDLGITGPEGHVLSRPEEVEAEAVNR		2899.5	YES	3+	967.509				967.509				967.509		61.8	1.37603e+06	967.509	29.37	62	2.52763e+07	967.509	38.55	63.3	3.58494e+06	967.509		62	1.50464e+06	967.509				967.509				967.509		62.9	3.49068e+06	967.509				967.509
Q15056	76.48	Eukaryotic translation initiation factor 4H OS=Homo sapiens GN=EIF4H PE=1 SV=5	EALTYDGALLGDR		1392.69	YES	2+	697.351	46.34	50.5	4.16269e+06	697.353		50.6	3.24004e+06	697.353	45.88	48.8	4.10093e+06	697.353		49.1	1.26798e+07	697.353		50.4	3.10247e+06	697.353		49.3	5.17009e+06	697.353		48.8	3.70393e+06	697.353		48.3	3.37298e+06	697.353	49.7	50.8	2.23185e+07	697.353		49.6	6.82454e+06	697.353
Q15056	76.48	Eukaryotic translation initiation factor 4H OS=Homo sapiens GN=EIF4H PE=1 SV=5	TVATPLNQVANPNSAIFGGAR		2097.1	YES	2+	1049.56		64.4	2.30148e+06	1049.56		64.4	1.39582e+06	1049.56		62.9	1.85095e+06	1049.56		63.2	1.06084e+07	1049.56		64.2	1.61457e+06	1049.56		63.1	3.71793e+06	1049.56		62.3	1.47652e+06	1049.56				1049.56	79.45	64.1	1.354e+07	1049.56		63.9	2.76497e+06	1049.56
Q15056	76.48	Eukaryotic translation initiation factor 4H OS=Homo sapiens GN=EIF4H PE=1 SV=5	TVATPLNQVANPNSAIFGGARPR		2350.25	YES	3+	784.426		58.6	1.37169e+07	784.426		58.6	7.84729e+06	784.426	25.5	56.9	2.3809e+07	784.426		57.2	6.61688e+07	784.426		58.4	1.25151e+07	784.426		57.2	3.16992e+07	784.426		56.6	2.66072e+07	784.426		56.5	1.922e+07	784.426		58.1	3.24936e+07	784.426		57.9	2.62969e+07	784.426
Q15056	76.48	Eukaryotic translation initiation factor 4H OS=Homo sapiens GN=EIF4H PE=1 SV=5	ELPTEPPYTAYVGNLPFNTVQGDIDAIFK		3208.6	YES	3+	1070.54		97.5	558364	1070.54		97.6	140971	1070.54	40.43	97	1.46669e+07	1070.54	47.64	97.3	3.41759e+07	1070.54				1070.54	42.64	97.5	2.1463e+07	1070.54		97.1	1.39664e+07	1070.54	41.62	97	1.28546e+07	1070.54	46.07	97.7	1.00094e+07	1070.54	43.93	97.6	2.18668e+07	1070.54
Q15056	76.48	Eukaryotic translation initiation factor 4H OS=Homo sapiens GN=EIF4H PE=1 SV=5	ELPTEPPYTAYVGNLPFNTVQGDIDAIFK		3208.6	YES	2+	1605.31				1605.31				1605.31				1605.31				1605.31				1605.31		97.5	1.70674e+06	1605.31				1605.31				1605.31		97.6	2.05692e+06	1605.31		97.6	1.21736e+06	1605.31
Q86YZ3	47.83	Hornerin OS=Homo sapiens GN=HRNR PE=1 SV=2	GPYESGSGHSSGLGHR		1583.71	YES	3+	528.909		7.7	3.19322e+06	528.909	29.35	7.6	7.05634e+06	528.909		7.7	444963	528.909		7.9	760610	528.909		7.7	1.27109e+06	528.909				528.909				528.909				528.91	29.33	8	9.42713e+06	528.909		7.6	1.45167e+07	528.909
Q86YZ3	47.83	Hornerin OS=Homo sapiens GN=HRNR PE=1 SV=2	GPYESGSGHSSGLGHR		1583.71	YES	2+	792.861		7.7	910974	792.861	103.33	7.6	1.93288e+06	792.861				792.861		8	408740	792.861		7.6	580649	792.861				792.861				792.861		6.4	356159	792.862	100.6	8.1	4.23986e+06	792.861		7.6	2.93932e+06	792.861
Q9BSD7	47.92	Cancer-related nucleoside-triphosphatase OS=Homo sapiens GN=NTPCR PE=1 SV=1	IGFDVVTLSGTR		1263.68	YES	2+	632.849		62.7	1.64036e+06	632.849		62.9	970678	632.849				632.849		61.4	4.82967e+06	632.849		62.3	1.87789e+06	632.849	40.37	61.4	3.97532e+06	632.849		60.6	3.0761e+06	632.849		60.7	2.53389e+06	632.849				632.849		62.2	1.17474e+06	632.849
Q9BSD7	47.92	Cancer-related nucleoside-triphosphatase OS=Homo sapiens GN=NTPCR PE=1 SV=1	VGQYVVDLTSFEQLALPVLR		2246.23	YES	3+	749.754				749.754				749.754		96.9	1.07785e+06	749.754				749.754				749.754	24.55	97.4	3.05366e+06	749.754		96.9	2.27337e+06	749.754		96.8	2.13737e+06	749.754				749.754		97.5	393523	749.754
O00160	51.49	Myosin-If OS=Homo sapiens GN=MYO1F PE=1 SV=3	VESVDLLAFPAYLLGIDSGR		2134.13	YES	2+	1068.08				1068.08				1068.08	51.49	99.9	1.70317e+06	1068.08				1068.08				1068.08				1068.08				1068.08				1068.08				1068.08		101.5	460382	1068.08
Q8WX92	48.41	Negative elongation factor B OS=Homo sapiens GN=COBRA1 PE=1 SV=1	DSPDLLLLLR		1153.67	YES	2+	577.843		86.9	281892	577.843				577.843				577.843		82.7	8.22824e+06	577.843		83.8	507442	577.843				577.843				577.843				577.843		86.6	2.63085e+06	577.843		86.7	1.38034e+06	577.843
P62269	239.83	40S ribosomal protein S18 OS=Homo sapiens GN=RPS18 PE=1 SV=3	HFWGLR		814.424	YES	2+	408.219		33.1	4.63617e+07	408.219		33.2	3.01427e+07	408.219		31.3	2.73204e+07	408.219	25.32	30.7	9.55275e+07	408.219		32.8	4.648e+07	408.219		31.3	7.38077e+07	408.219		31	5.48659e+07	408.22	29.05	30.7	4.03537e+07	408.219	27.43	35.5	1.53638e+08	408.22	27.15	31.7	1.45803e+08	408.219
P62269	239.83	40S ribosomal protein S18 OS=Homo sapiens GN=RPS18 PE=1 SV=3	YAHVVLR		856.492	YES	2+	429.254		15.2	1.87867e+07	429.254		15.2	1.23025e+07	429.254		14.8	8.30923e+06	429.254		14.8	5.27335e+07	429.254		15.3	1.83792e+07	429.254		14.5	4.04695e+07	429.254		14.6	1.68116e+07	429.254	24.98	14.5	1.48975e+07	429.254		15.4	9.20091e+07	429.254	28.91	14.4	7.81383e+07	429.254
P62269	239.83	40S ribosomal protein S18 OS=Homo sapiens GN=RPS18 PE=1 SV=3	LREDLER		929.493	YES	3+	310.838		9.9	1.12779e+07	310.838	26.61	9.9	7.46994e+06	310.838		9.9	5.86522e+06	310.838		10.1	2.31456e+07	310.838		10	1.26011e+07	310.838		9.9	1.349e+07	310.838		9.9	1.0997e+07	310.838		9.8	9.96028e+06	310.838		10.3	2.43635e+07	310.838		9.7	3.74135e+07	310.838
P62269	239.83	40S ribosomal protein S18 OS=Homo sapiens GN=RPS18 PE=1 SV=3	LREDLER		929.493	YES	2+	465.754		9.9	2.83285e+07	465.754		9.9	1.87128e+07	465.754		9.9	1.44434e+07	465.754		10.1	7.01059e+07	465.754		11.8	944136	465.754		9.9	7.08935e+07	465.754		9.9	2.96767e+07	465.754		9.8	2.60117e+07	465.754	28.54	10.3	1.14498e+08	465.754		11.2	1.02089e+06	465.754
P62269	239.83	40S ribosomal protein S18 OS=Homo sapiens GN=RPS18 PE=1 SV=3	KADIDLTK		902.507	YES	2+	452.262		12	2.81889e+07	452.262		12	1.83803e+07	452.262		12.1	2.79341e+07	452.262	25.51	12.2	1.02434e+08	452.261	25.76	12.4	3.51766e+07	452.262		12	7.43045e+07	452.262		12.1	4.50865e+07	452.262		12	4.59076e+07	452.262	33.25	12.3	9.88839e+07	452.262	27.71	11.6	9.90538e+07	452.261	26.29
P62269	239.83	40S ribosomal protein S18 OS=Homo sapiens GN=RPS18 PE=1 SV=3	ADIDLTKR		930.513	YES	2+	466.264		13.5	3.178e+06	466.264		13.6	1.84525e+06	466.264		13.3	1.11975e+06	466.264		13.3	7.11648e+06	466.264		13.7	2.88252e+06	466.264				466.264				466.264				466.264		13.8	1.11699e+07	466.264	26.59	12.9	1.09243e+07	466.264
P62269	239.83	40S ribosomal protein S18 OS=Homo sapiens GN=RPS18 PE=1 SV=3	IPDWFLNR		1059.55	YES	2+	530.782	36.71	65.8	1.1984e+08	530.782	35.29	65.7	7.40399e+07	530.784	27.44	64	9.0102e+07	530.783	27.52	64	3.39348e+08	530.782	24.43	65.6	7.99432e+07	530.783	29.49	64	2.79406e+08	530.782		63.2	2.23439e+08	530.783	31.92	63.3	1.55284e+08	530.783	30.43	65	4.89542e+08	530.783	35.13	64.9	4.88312e+08	530.783	29.55
P62269	239.83	40S ribosomal protein S18 OS=Homo sapiens GN=RPS18 PE=1 SV=3	RYAHVVLR		1012.59	YES	3+	338.538		11.7	6.95681e+06	338.538		11.8	3.91693e+06	338.538		11.5	4.00209e+06	338.539	32.06	11.7	1.56132e+07	338.538	27.4	11.9	5.95246e+06	338.539	24.51	11.4	1.30083e+07	338.538		11.5	7.73996e+06	338.539	34.36	11.4	7.2128e+06	338.539	33.53	12	2.17629e+07	338.539	44.7	11.2	2.56883e+07	338.538
P62269	239.83	40S ribosomal protein S18 OS=Homo sapiens GN=RPS18 PE=1 SV=3	IAFAITAIK		946.585	YES	2+	474.3		60.3	3.39171e+07	474.3	62.33	60.4	2.53736e+07	474.301	52.95	58.7	2.49033e+07	474.3	36.8	58.8	1.35779e+08	474.299	43.43	60.2	2.76194e+07	474.301	46.85	58.8	9.44627e+07	474.301	52.67	58.1	6.47403e+07	474.301	53.65	58.1	4.4016e+07	474.3	54.08	59.8	1.72443e+08	474.301	45.23	59.6	1.55382e+08	474.3	61.99
P62269	239.83	40S ribosomal protein S18 OS=Homo sapiens GN=RPS18 PE=1 SV=3	VLNTNIDGR		1000.53	YES	2+	501.273		17.2	5.37125e+07	501.273		17.2	3.84907e+07	501.273	44.89	17	3.5846e+07	501.272	39.64	16.9	1.13734e+08	501.273		17.4	5.00226e+07	501.273		16.7	1.01786e+08	501.273	39.45	16.7	5.96922e+07	501.273	42.02	16.7	5.45562e+07	501.273	26.21	18.3	1.7882e+08	501.273	24.56	16.7	1.86004e+08	501.272	38.58
P62269	239.83	40S ribosomal protein S18 OS=Homo sapiens GN=RPS18 PE=1 SV=3	KADIDLTKR		1058.61	YES	3+	353.876		10.3	1.84456e+07	353.876		10.4	1.21544e+07	353.876		10.2	1.34992e+07	353.876		10.5	4.37802e+07	353.876		10.5	1.69625e+07	353.876		10.3	3.55975e+07	353.877	31.71	10.3	2.47451e+07	353.878	24.98	10.2	2.37709e+07	353.876		10.8	4.21491e+07	353.878	30.43	10.1	7.64616e+07	353.876
P62269	239.83	40S ribosomal protein S18 OS=Homo sapiens GN=RPS18 PE=1 SV=3	KADIDLTKR		1058.61	YES	2+	530.312	33.24	10.3	8.3706e+06	530.311	38.86	10.4	5.69212e+06	530.311		10.2	2.46688e+06	530.312	33.61	10.4	3.11716e+07	530.311	34.27	10.5	8.91832e+06	530.312	27.07	10.3	2.82206e+07	530.311		10.8	1.34426e+07	530.311		10.7	1.01496e+07	530.312	30.15	10.8	3.82365e+07	530.312	59.29	10.1	3.48925e+07	530.311
P62269	239.83	40S ribosomal protein S18 OS=Homo sapiens GN=RPS18 PE=1 SV=3	KIAFAITAIK		1074.68	YES	3+	359.234		50.1	1.1704e+06	359.234		50.3	776042	359.234				359.234	33.07	47.8	7.12634e+06	359.234		49.9	777021	359.234		47.9	1.86774e+06	359.234				359.234				359.234		49.6	8.7856e+06	359.234		48.5	3.21083e+06	359.234
P62269	239.83	40S ribosomal protein S18 OS=Homo sapiens GN=RPS18 PE=1 SV=3	KIAFAITAIK		1074.68	YES	2+	538.348		50.1	1.13372e+07	538.348		50.3	7.6423e+06	538.348		48	9.64471e+06	538.348		47.8	5.15655e+07	538.348		49.9	1.00406e+07	538.348		47.9	4.47548e+07	538.348		47.4	3.12627e+07	538.348		47.2	1.8473e+07	538.348		49.6	6.05146e+07	538.348	25.42	48.5	6.1783e+07	538.348
P62269	239.83	40S ribosomal protein S18 OS=Homo sapiens GN=RPS18 PE=1 SV=3	AGELTEDEVER		1246.57	YES	2+	624.292	56.49	16.6	6.27993e+07	624.291	52.61	16.6	4.55441e+07	624.292	49.34	16.4	4.463e+07	624.292	37.69	16.5	1.2026e+08	624.291	48.78	16.8	5.08661e+07	624.293	51.41	16.2	1.25795e+08	624.292	58.01	16.3	8.14311e+07	624.292	55.19	16.3	7.7144e+07	624.292	53.27	17.8	1.90059e+08	624.292	42.97	16.1	2.31279e+08	624.292	56.83
P62269	239.83	40S ribosomal protein S18 OS=Homo sapiens GN=RPS18 PE=1 SV=3	RAGELTEDEVER		1402.67	YES	2+	702.342	50.44	13.1	1.2194e+07	702.342	46.79	13.1	8.9206e+06	702.341		12.8	5.01982e+06	702.342	43.92	12.9	2.85258e+07	702.342	44.39	13.3	1.04082e+07	702.343	47.26	12.6	2.95047e+07	702.341		12.7	7.95893e+06	702.341		12.6	8.67204e+06	702.343	37.81	13.6	4.89688e+07	702.343	44.4	12.4	4.57529e+07	702.343	36.37
P62269	239.83	40S ribosomal protein S18 OS=Homo sapiens GN=RPS18 PE=1 SV=3	YSQVLANGLDNK		1320.67	YES	2+	661.341	47.36	29.3	3.19057e+07	661.341	61.2	29.4	2.44244e+07	661.342	60.43	28.1	2.16701e+07	661.342	65.32	28	6.21365e+07	661.341	57.77	29.3	2.73478e+07	661.342	49.08	28.3	7.57864e+07	661.343	44.42	28.2	5.93192e+07	661.343	60.24	27.8	4.36289e+07	661.342	49.53	33.1	1.11011e+08	661.343	60.7	28.5	1.16925e+08	661.342	66.58
P62269	239.83	40S ribosomal protein S18 OS=Homo sapiens GN=RPS18 PE=1 SV=3	SLVIPEKFQHILR	Acetyl (Protein N-term)	1621.94	YES	3+	541.32		73.9	2.72829e+07	541.32		73.8	1.45493e+07	541.32		72.2	1.78127e+07	541.32		72	6.8378e+07	541.319	24.52	73.6	2.01827e+07	541.32		71.7	8.68051e+07	541.32		70.8	7.84567e+07	541.32	28.43	71.1	4.681e+07	541.32		72.6	1.4454e+07	541.32		72.9	8.84907e+07	541.32
Q9UKA9	43.16	Polypyrimidine tract-binding protein 2 OS=Homo sapiens GN=PTBP2 PE=1 SV=1	ETSLLAVPGALSPLAIPNAAAAAAAAAAGR		2685.48	YES	3+	896.169	36.74	94.7	4.17808e+06	896.169	37.55	94.7	3.62081e+06	896.169				896.169				896.169				896.169				896.169				896.169		93.9	275515	896.169		94.7	1.20144e+06	896.169		94.7	1.49716e+06	896.17	31.64
Q6IQ22	43.44	Ras-related protein Rab-12 OS=Homo sapiens GN=RAB12 PE=1 SV=3	LQIWDTAGQER		1315.65	NO	2+	658.833	43.94	42.5	6.57313e+06	658.834		42.7	4.44672e+06	658.834		40.8	1.71161e+07	658.834		40.9	5.74333e+07	658.834		42.4	1.19666e+07	658.834		41.2	1.79061e+07	658.834		40.9	1.09811e+07	658.834		40.5	1.06239e+07	658.834		43.8	1.96053e+07	658.834	28.94	41.6	9.04759e+06	658.834	54.92
P62847	102.94	40S ribosomal protein S24 OS=Homo sapiens GN=RPS24 PE=1 SV=1	TTPDVIFVFGFR		1397.73	YES	3+	466.919				466.919				466.919				466.919	46.71	88.4	5.64029e+06	466.919				466.919				466.919				466.919				466.919				466.919				466.919
P62847	102.94	40S ribosomal protein S24 OS=Homo sapiens GN=RPS24 PE=1 SV=1	TTPDVIFVFGFR		1397.73	YES	2+	699.875	41.97	89.2	5.27925e+06	699.875		89.2	2.28908e+06	699.876	27.36	88.3	7.38436e+07	699.876	31.52	88.4	2.79836e+08	699.875	29.37	89	2.52429e+07	699.875		88.4	3.4332e+08	699.876	28.51	87.8	2.5924e+08	699.877	31	87.9	2.17615e+08	699.875	26.97	88.8	4.88508e+07	699.877	25.44	88.7	1.30963e+08	699.876	56.1
Q15084	232.38	Protein disulfide-isomerase A6 OS=Homo sapiens GN=PDIA6 PE=1 SV=1	NSYLEVLLK		1077.61	YES	2+	539.812		68.7	1.5789e+06	539.812		68.6	631139	539.812		67	1.21198e+07	539.811	25.16	67	4.69399e+07	539.81	30.42	68.5	5.56477e+06	539.812	30.93	66.9	2.54089e+07	539.812	41.95	66.1	1.48273e+07	539.812	28.34	66.3	1.31151e+07	539.812		67.9	3.99442e+06	539.812		67.9	2.73292e+06	539.812	25.46
Q15084	232.38	Protein disulfide-isomerase A6 OS=Homo sapiens GN=PDIA6 PE=1 SV=1	AATALKDVVK		1014.61	YES	2+	508.311		17.3	2.27429e+06	508.311		17.5	1.34093e+06	508.311		17	4.69757e+06	508.311	44.43	16.9	2.33671e+07	508.311	40.13	17.5	1.04756e+07	508.311		16.6	1.16149e+07	508.311		16.7	4.40048e+06	508.311		16.7	4.46338e+06	508.311		18.1	4.1764e+06	508.311		16.5	2.29612e+06	508.311
Q15084	232.38	Protein disulfide-isomerase A6 OS=Homo sapiens GN=PDIA6 PE=1 SV=1	GSFSEQGINEFLR		1482.71	YES	2+	742.363	40.62	63.3	1.19508e+07	742.364		63.4	6.99405e+06	742.364	75.69	61.6	3.47536e+07	742.364		61.7	1.01251e+08	742.363	57.43	63.1	2.35463e+07	742.364		61.6	5.69763e+07	742.364		60.8	3.82222e+07	742.364		60.9	3.60706e+07	742.364		62.8	1.85064e+07	742.364		62.6	9.5127e+06	742.363	57.44
Q15084	232.38	Protein disulfide-isomerase A6 OS=Homo sapiens GN=PDIA6 PE=1 SV=1	TGEAIVDAALSALR		1385.75	YES	3+	462.925		84.2	1.01759e+06	462.925		84	749798	462.925	67.96	82.9	3.68255e+06	462.925	81.9	83.1	1.45728e+07	462.924	63.28	84	2.36383e+06	462.925	74.03	83.1	5.33507e+06	462.925	74.35	82.2	3.1022e+06	462.925	71.49	82.5	3.96731e+06	462.925		83.6	1.4012e+06	462.925				462.925
Q15084	232.38	Protein disulfide-isomerase A6 OS=Homo sapiens GN=PDIA6 PE=1 SV=1	TGEAIVDAALSALR		1385.75	YES	2+	693.883	82.34	84.2	9.05666e+06	693.883	65.95	84.2	6.08496e+06	693.885	82.46	83	2.55443e+07	693.884	82.78	83.2	9.94115e+07	693.884	56.5	84	1.73844e+07	693.885	82.35	83	6.17536e+07	693.885	82.24	82.2	2.64565e+07	693.885	82.62	82.4	3.09751e+07	693.884	56.46	83.8	1.72743e+07	693.884	50.68	83.8	8.28763e+06	693.884	70.06
Q15084	232.38	Protein disulfide-isomerase A6 OS=Homo sapiens GN=PDIA6 PE=1 SV=1	NLEPEWAAAASEVK		1513.74	YES	2+	757.88		55.8	3.63807e+06	757.88		55.9	2.9865e+06	757.88	29.13	54.3	1.14878e+07	757.88		54.4	3.16839e+07	757.88		55.7	8.37469e+06	757.88		54.5	1.79258e+07	757.88		53.9	1.38751e+07	757.879	25.8	53.6	1.0833e+07	757.88		55.7	9.19309e+06	757.88		55.2	4.03607e+06	757.88
Q15084	232.38	Protein disulfide-isomerase A6 OS=Homo sapiens GN=PDIA6 PE=1 SV=1	LAAVDATVNQVLASR		1526.84	YES	3+	509.956		61.6	1.81699e+06	509.956		61.5	772275	509.956	55.08	60.1	7.77271e+06	509.955	28.36	60.3	2.39708e+07	509.956		61.5	5.25404e+06	509.956		60.3	9.27458e+06	509.956		59.5	7.7912e+06	509.955	26.41	59.6	8.05679e+06	509.956				509.956		61.1	2.0356e+06	509.955	38.62
Q15084	232.38	Protein disulfide-isomerase A6 OS=Homo sapiens GN=PDIA6 PE=1 SV=1	LAAVDATVNQVLASR		1526.84	YES	2+	764.428	89.49	61.6	1.45404e+07	764.428	86.33	61.6	8.82851e+06	764.43	50.07	60.1	4.26406e+07	764.429	67.47	60.3	1.58888e+08	764.429	66.81	61.5	3.48308e+07	764.43	62.22	60.3	9.75325e+07	764.431	64.44	59.5	5.97202e+07	764.43	46.31	59.6	4.81282e+07	764.43	45.62	61.3	2.94949e+07	764.43	70.51	61.2	1.40795e+07	764.429	70.19
Q15084	232.38	Protein disulfide-isomerase A6 OS=Homo sapiens GN=PDIA6 PE=1 SV=1	IFQKGESPVDYDGGR		1666.8	YES	3+	556.606		24.7	2.77958e+06	556.606		24.8	959547	556.606		23.9	7.97687e+06	556.606	31.5	23.7	1.78776e+07	556.606		24.8	6.14228e+06	556.606		24	1.38197e+07	556.606		24	8.5048e+06	556.606		23.7	8.01147e+06	556.606				556.606		24.1	1.60355e+06	556.606
Q15084	232.38	Protein disulfide-isomerase A6 OS=Homo sapiens GN=PDIA6 PE=1 SV=1	GSTAPVGGGAFPTIVER		1614.84	YES	2+	808.426		53.1	6.20734e+06	808.426		53.3	3.99646e+06	808.428	40.96	51.5	1.55983e+07	808.427	53.79	51.7	4.42541e+07	808.426	42.99	53	1.24752e+07	808.426		51.8	2.57372e+07	808.428	27.24	51.2	1.59178e+07	808.427	38.51	51	1.53177e+07	808.426		53.1	1.53135e+07	808.426		52.4	4.65661e+06	808.427	56.7
Q15084	232.38	Protein disulfide-isomerase A6 OS=Homo sapiens GN=PDIA6 PE=1 SV=1	ALDLFSDNAPPPELLEIINEDIAK		2636.36	YES	3+	879.795	33.95	97.8	1.8092e+06	879.794		97.8	638162	879.794		97.3	2.35619e+07	879.795	34.13	97.5	4.76688e+07	879.794	42.34	97.7	9.08378e+06	879.796	41.5	97.8	3.81995e+07	879.795	37.91	97.4	2.23556e+07	879.794		97.3	2.79489e+07	879.795	30.82	97.9	6.11869e+06	879.794		97.9	5.72966e+06	879.796	42.6
Q15084	232.38	Protein disulfide-isomerase A6 OS=Homo sapiens GN=PDIA6 PE=1 SV=1	ALDLFSDNAPPPELLEIINEDIAK		2636.36	YES	2+	1319.19				1319.19				1319.19				1319.19	40.52	97.5	1.635e+07	1319.19		97.7	1.30384e+06	1319.19				1319.19				1319.19				1319.19				1319.19				1319.19
Q15084	232.38	Protein disulfide-isomerase A6 OS=Homo sapiens GN=PDIA6 PE=1 SV=1	VGAVDADKHHSLGGQYGVQGFPTIK		2580.31	YES	4+	646.085		43.9	1.04338e+07	646.085		44.2	7.83272e+06	646.085		42.1	3.13925e+07	646.085		42	9.93511e+07	646.085		43.8	3.04046e+07	646.085		42.2	7.1439e+07	646.085	26.56	41.8	5.14611e+07	646.085		41.3	3.4564e+07	646.085		44.2	1.47022e+07	646.085		42.8	9.25234e+06	646.085
Q15084	232.38	Protein disulfide-isomerase A6 OS=Homo sapiens GN=PDIA6 PE=1 SV=1	VGAVDADKHHSLGGQYGVQGFPTIK		2580.31	YES	3+	861.112		43.9	2.20288e+06	861.112		44.2	1.23865e+06	861.112		42.1	1.59333e+06	861.111	31.57	42	3.26834e+07	861.111	51.16	43.9	5.67698e+06	861.112	34.42	42.1	1.47601e+07	861.112		41.8	6.53465e+06	861.112		41.4	1.89633e+06	861.112		44.2	7.65609e+06	861.112		42.9	1.20939e+06	861.112
Q15084	232.38	Protein disulfide-isomerase A6 OS=Homo sapiens GN=PDIA6 PE=1 SV=1	ALDLFSDNAPPPELLEIINEDIAKR		2792.46	YES	3+	931.828		94.9	1.18548e+06	931.828		94.8	396757	931.831	29.16	94.3	2.65114e+07	931.83	52.35	94.5	6.84517e+07	931.828	61.55	94.7	1.09101e+07	931.828		94.7	5.05246e+07	931.831	44.67	94.3	2.6384e+07	931.831	32.42	94.1	3.01397e+07	931.828		94.9	3.50601e+06	931.83	26.92	94.9	5.81126e+06	931.828
Q15084	232.38	Protein disulfide-isomerase A6 OS=Homo sapiens GN=PDIA6 PE=1 SV=1	DGELPVEDDIDLSDVELDDLGKDEL		2757.26	YES	3+	920.096		89.1	1.34551e+06	920.096		89.1	965632	920.096		88.6	3.53481e+06	920.096				920.096				920.096				920.096				920.096				920.096				920.096				920.096
Q15084	232.38	Protein disulfide-isomerase A6 OS=Homo sapiens GN=PDIA6 PE=1 SV=1	DGELPVEDDIDLSDVELDDLGKDEL		2757.26	YES	2+	1379.64		89	837001	1379.64		89	563861	1379.64				1379.64				1379.64				1379.64				1379.64				1379.64				1379.64				1379.64				1379.64
P54727	49.86	UV excision repair protein RAD23 homolog B OS=Homo sapiens GN=RAD23B PE=1 SV=1	EQVIAALR		898.524	YES	2+	450.269		31	2.86186e+06	450.269		31	1.2948e+06	450.27	30.62	29.6	7.04248e+06	450.269		29.3	2.08883e+07	450.269	32.2	30.8	1.37933e+07	450.269		29.6	7.04915e+06	450.269		29.5	5.29413e+06	450.269		29.2	3.53374e+06	450.269	32.04	34.2	1.54963e+07	450.269		29.9	7.63169e+06	450.27	31.81
P54727	49.86	UV excision repair protein RAD23 homolog B OS=Homo sapiens GN=RAD23B PE=1 SV=1	QIIQQNPSLLPALLQQIGR		2129.23	YES	3+	710.751		90.6	2.15239e+06	710.751		90.6	1.11307e+06	710.753	34.76	89.8	1.3242e+07	710.752	30.83	90.1	2.26095e+07	710.752	40.05	90.4	9.95091e+06	710.751		90.1	1.42277e+07	710.751		89.5	9.6496e+06	710.751		89.6	8.66199e+06	710.753	35.56	90.4	1.44279e+07	710.754	45.95	90.4	8.67537e+06	710.753	54.91
P54727	49.86	UV excision repair protein RAD23 homolog B OS=Homo sapiens GN=RAD23B PE=1 SV=1	QIIQQNPSLLPALLQQIGR		2129.23	YES	2+	1065.63		90.6	645280	1065.63		90.6	327865	1065.63		89.8	2.97624e+06	1065.63	71.63	90	1.93932e+07	1065.62	78.27	90.4	3.55451e+06	1065.63		90.1	6.56956e+06	1065.63		89.6	2.95747e+06	1065.63		89.7	2.21302e+06	1065.63	50.02	90.4	1.05066e+07	1065.63		90.4	3.45673e+06	1065.63	45.7
Q15366	120.18	Poly(rC)-binding protein 2 OS=Homo sapiens GN=PCBP2 PE=1 SV=1	IANPVEGSTDR		1157.57	YES	2+	579.791	24.3	15.5	3.23321e+07	579.791	25.69	15.5	2.17825e+07	579.792	37.34	15.3	1.04552e+07	579.791	41.38	15.3	3.16274e+07	579.791	35.71	15.6	1.11464e+07	579.791		14.9	2.0615e+07	579.792	34.43	15.1	1.31086e+07	579.791		15	1.15991e+07	579.791		16	4.05451e+07	579.792	40.72	14.8	3.02205e+07	579.791	40.02
Q15366	120.18	Poly(rC)-binding protein 2 OS=Homo sapiens GN=PCBP2 PE=1 SV=1	INISEGNCPER		1230.57	NO	2+	644.801	34.65	16.3	4.78139e+06	644.801	24.82	16.3	2.67953e+06	644.8		16.1	1.75426e+06	644.8		16.2	4.33814e+06	644.8		16.5	1.57101e+06	644.8		15.8	2.09001e+06	644.8		15.9	1.33036e+06	644.8				644.802	25.18	17.5	5.35962e+06	644.8		15.6	4.02805e+06	644.801	52.83
Q15366	120.18	Poly(rC)-binding protein 2 OS=Homo sapiens GN=PCBP2 PE=1 SV=1	IITLAGPTNAIFK		1357.8	YES	2+	679.906	31.88	69.5	9.63269e+07	679.906		69.5	6.13258e+07	679.908	24.45	67.9	3.04409e+07	679.906		68	1.20108e+08	679.906		69.4	2.52806e+07	679.906		67.9	6.75007e+07	679.906		67.1	5.61766e+07	679.906		67.3	3.657e+07	679.906		68.7	1.66564e+08	679.906		68.9	9.63289e+07	679.908	24.08
Q15366	120.18	Poly(rC)-binding protein 2 OS=Homo sapiens GN=PCBP2 PE=1 SV=1	LVVPASQCGSLIGK		1370.76	NO	2+	714.9		44.5	9.83961e+06	714.9		44.6	5.65768e+06	714.9		42.8	1.96776e+06	714.9		42.9	7.72109e+06	714.9		44.4	2.51254e+06	714.9		43.1	4.14412e+06	714.9		42.7	3.26022e+06	714.9		42.3	1.27622e+06	714.9		45.5	1.244e+07	714.9		43.6	8.26304e+06	714.9
Q15366	120.18	Poly(rC)-binding protein 2 OS=Homo sapiens GN=PCBP2 PE=1 SV=1	GVTIPYRPKPSSSPVIFAGGQDR		2428.29	YES	3+	810.436		48.2	6.81775e+06	810.436		48.4	4.35381e+06	810.436		46.3	1.34167e+06	810.436		46.3	1.00105e+07	810.436		48.2	2.04706e+06	810.436		46.4	3.2821e+06	810.436		45.9	2.51338e+06	810.436		45.6	889692	810.436		47.8	1.08077e+07	810.436		47.1	5.18209e+06	810.436
P31939	46.39	Bifunctional purine biosynthesis protein PURH OS=Homo sapiens GN=ATIC PE=1 SV=3	APGQLALFSVSDK		1331.71	YES	2+	666.862		59.7	2.30576e+06	666.862		59.7	1.53944e+06	666.862		58.1	1.52199e+06	666.862		58.2	5.18918e+06	666.862		59.4	827982	666.862		58.3	5.62826e+06	666.862		57.6	3.77659e+06	666.862		57.6	3.04248e+06	666.862		59.4	3.06326e+06	666.862		59	2.42172e+06	666.862
P31939	46.39	Bifunctional purine biosynthesis protein PURH OS=Homo sapiens GN=ATIC PE=1 SV=3	EVSDGIIAPGYEEEALTILSK		2233.14	YES	3+	745.387		87.5	693878	745.387		87.4	670204	745.387				745.387		84.5	1.93133e+06	745.387				745.387				745.387		86.3	2.25316e+06	745.387		86.4	2.54399e+06	745.387				745.387		87.2	1.44726e+06	745.387
P31939	46.39	Bifunctional purine biosynthesis protein PURH OS=Homo sapiens GN=ATIC PE=1 SV=3	TVASPGVTVEEAVEQIDIGGVTLLR		2552.37	YES	3+	851.799				851.799				851.799				851.799				851.799				851.8	46.39	95	1.00807e+07	851.799		94.6	6.77679e+06	851.801	51.13	94.5	7.50053e+06	851.799		95.2	3.55404e+06	851.799	61.12	95.2	5.66772e+06	851.799	52.49
P31939	46.39	Bifunctional purine biosynthesis protein PURH OS=Homo sapiens GN=ATIC PE=1 SV=3	TVASPGVTVEEAVEQIDIGGVTLLR		2552.37	YES	2+	1277.19				1277.19				1277.19				1277.19				1277.19				1277.19		95	771112	1277.19				1277.19				1277.19		95.2	533588	1277.19				1277.19
O00629	137.1	Importin subunit alpha-4 OS=Homo sapiens GN=KPNA4 PE=1 SV=1	EAAWAISNLTISGR		1487.77	NO	2+	744.894		64.7	2.45716e+06	744.894		64.7	610623	744.895	50.98	63.1	8.63087e+06	744.894	40.74	63.3	2.53141e+07	744.894		64.6	5.88634e+06	744.894		63.2	1.48184e+07	744.894		62.6	1.30929e+07	744.894		62.6	9.50959e+06	744.894		64.3	1.65958e+07	744.895	24.5	64.2	1.33058e+07	744.894
O00629	137.1	Importin subunit alpha-4 OS=Homo sapiens GN=KPNA4 PE=1 SV=1	DAQVVQVVLDGLSNILK		1810.02	YES	3+	604.348				604.348				604.349	33.01	103.9	4.6177e+06	604.348	78.97	104.1	1.38894e+07	604.347	55.86	104.2	847685	604.349	51.3	104.4	9.32095e+06	604.349	71.47	104	8.33115e+06	604.349	44.66	103.9	6.38238e+06	604.348		104.3	460502	604.349	72.82	104.6	1.63454e+06	604.348
O00629	137.1	Importin subunit alpha-4 OS=Homo sapiens GN=KPNA4 PE=1 SV=1	DAQVVQVVLDGLSNILK		1810.02	YES	2+	906.018				906.018				906.02	96.85	103.9	3.5897e+06	906.019	81.48	104.1	1.39406e+07	906.018	61.8	104.1	875143	906.02	93.76	104.4	9.0012e+06	906.02	81.63	104	6.34741e+06	906.02	83.14	103.9	4.79361e+06	906.018		104.4	791145	906.02	70.1	104.5	1.62343e+06	906.018
O00629	137.1	Importin subunit alpha-4 OS=Homo sapiens GN=KPNA4 PE=1 SV=1	VQNTSLEAIVQNASSDNQGIQLSAVQAAR		3011.53	YES	3+	1004.85				1004.85				1004.85	30.39	73.6	4.18089e+06	1004.85		73.9	9.29061e+06	1004.85		74.7	2.31437e+06	1004.85		73.7	9.98273e+06	1004.85		72.8	9.36417e+06	1004.85		73	4.81729e+06	1004.85		74.5	3.55687e+06	1004.85		74.4	2.32758e+06	1004.85
Q12905	439.54	Interleukin enhancer-binding factor 2 OS=Homo sapiens GN=ILF2 PE=1 SV=2	ILSHGGFR		885.482	YES	2+	443.748		13	1.06346e+07	443.748		13	7.46453e+06	443.748		13.1	9.45371e+06	443.748		12.8	3.51326e+07	443.748		13.2	1.35292e+07	443.748		12.8	2.10287e+07	443.748		12.9	1.27204e+07	443.748		12.9	1.16101e+07	443.749	26.48	13.3	2.10426e+07	443.748		12.4	1.55179e+07	443.748
Q12905	439.54	Interleukin enhancer-binding factor 2 OS=Homo sapiens GN=ILF2 PE=1 SV=2	QPLALNVAYR		1143.64	YES	2+	572.827	53.91	44.9	2.04593e+07	572.827	44.75	45.1	1.53912e+07	572.829	48.88	43.3	1.42542e+07	572.827		43.3	4.80221e+07	572.827		44.8	1.26562e+07	572.829	26.08	43.5	2.96298e+07	572.827		43.1	2.08601e+07	572.827		42.7	1.32217e+07	572.828	28.55	45.8	4.94721e+07	572.828	27.04	44	2.62533e+07	572.827
Q12905	439.54	Interleukin enhancer-binding factor 2 OS=Homo sapiens GN=ILF2 PE=1 SV=2	VLQSALAAIR		1040.63	YES	2+	521.324	47.33	45.5	6.27968e+07	521.324	47.59	45.6	4.63031e+07	521.325	33.05	43.7	4.00371e+07	521.325	29.56	43.7	1.62931e+08	521.324	50.82	45.4	5.17798e+07	521.325	36.83	43.9	8.66315e+07	521.325	29.89	43.5	6.97204e+07	521.325	28.59	43.1	4.01177e+07	521.325	44.1	46.2	9.69961e+07	521.324		44.4	6.55232e+07	521.325	39.31
Q12905	439.54	Interleukin enhancer-binding factor 2 OS=Homo sapiens GN=ILF2 PE=1 SV=2	KLDPELHLDIK		1319.74	YES	3+	440.922		41	3.3836e+07	440.922	27.15	41.2	2.69373e+07	440.922		39.1	2.92647e+07	440.922		39	1.06907e+08	440.922		40.9	3.2321e+07	440.922		39.3	6.46941e+07	440.922		39	4.73728e+07	440.922		38.5	2.84149e+07	440.922		42.1	5.38823e+07	440.922		39.8	4.51416e+07	440.922
Q12905	439.54	Interleukin enhancer-binding factor 2 OS=Homo sapiens GN=ILF2 PE=1 SV=2	KLDPELHLDIK		1319.74	YES	2+	660.879		41	3.38667e+06	660.881	24.55	41.2	2.57175e+06	660.879		39.2	2.87678e+06	660.879		39	2.66406e+07	660.879		40.9	3.51278e+06	660.879		39.4	7.4588e+06	660.879		39	3.79556e+06	660.879		38.6	1.78552e+06	660.879		42.1	1.41249e+07	660.879		39.8	2.91315e+06	660.879
Q12905	439.54	Interleukin enhancer-binding factor 2 OS=Homo sapiens GN=ILF2 PE=1 SV=2	ILITTVPPNLR		1235.76	YES	2+	618.887	35.34	57.1	1.00544e+08	618.888	46.25	57.2	7.18253e+07	618.888	31.43	55.2	5.38609e+07	618.887		55.4	2.38894e+08	618.887	34.86	56.7	6.43568e+07	618.887		55.5	1.29943e+08	618.887		54.8	1.02792e+08	618.887		54.6	5.40726e+07	618.887		56.5	1.54493e+08	618.889	25.95	56.9	1.03298e+08	618.887
Q12905	439.54	Interleukin enhancer-binding factor 2 OS=Homo sapiens GN=ILF2 PE=1 SV=2	WFEENASQSTVK		1424.66	YES	2+	713.336	29.98	29.4	2.26176e+07	713.336		29.5	1.86328e+07	713.336		28.2	1.37717e+07	713.336		28	2.81459e+07	713.336		29.4	1.72196e+07	713.336		28.4	1.0238e+07	713.338	29.71	28.3	9.10257e+06	713.337	24.63	27.9	4.74934e+06	713.337	27.84	33.1	3.08347e+07	713.336		28.6	2.33027e+07	713.336
Q12905	439.54	Interleukin enhancer-binding factor 2 OS=Homo sapiens GN=ILF2 PE=1 SV=2	ILPTLEAVAALGNK		1408.83	YES	3+	470.617	39.16	75.9	9.48913e+06	470.617	35.6	75.9	6.45989e+06	470.618	48.05	74.6	7.02013e+06	470.617	38.41	74.6	2.96883e+07	470.616	37.24	75.8	5.69802e+06	470.618	37.82	74.4	1.2506e+07	470.618	36.46	73.6	1.02027e+07	470.617	39.76	73.8	6.64518e+06	470.617	25.3	75.2	1.21395e+07	470.618	39.11	75.3	9.64848e+06	470.617	31.93
Q12905	439.54	Interleukin enhancer-binding factor 2 OS=Homo sapiens GN=ILF2 PE=1 SV=2	ILPTLEAVAALGNK		1408.83	YES	2+	705.422	46.13	76	8.11574e+07	705.422	55.35	76	5.97699e+07	705.424	30.6	74.5	6.26841e+07	705.423	37.36	74.6	2.93356e+08	705.422	42.18	75.8	5.95043e+07	705.424	25.28	74.5	1.6431e+08	705.424	53.25	73.5	1.2073e+08	705.423	35.01	73.8	7.06934e+07	705.423	55.62	75.2	1.5896e+08	705.423	44.99	75.3	1.18973e+08	705.423	55.98
Q12905	439.54	Interleukin enhancer-binding factor 2 OS=Homo sapiens GN=ILF2 PE=1 SV=2	VKPAPDETSFSEALLK		1730.91	YES	3+	577.977		49.7	3.15825e+07	577.977	24.24	49.8	2.39116e+07	577.977		47.8	2.49417e+07	577.977		47.7	7.67167e+07	577.977		49.5	2.32575e+07	577.978	27.96	47.8	4.3537e+07	577.977		47.4	4.10242e+07	577.977		47.1	2.53662e+07	577.977		49.5	5.43397e+07	577.977		48.4	3.92688e+07	577.977
Q12905	439.54	Interleukin enhancer-binding factor 2 OS=Homo sapiens GN=ILF2 PE=1 SV=2	VKPAPDETSFSEALLK		1730.91	YES	2+	866.463	50.5	49.7	1.18682e+07	866.462	55.24	49.9	8.11222e+06	866.464	53.47	47.8	4.4601e+06	866.464	33.5	47.7	4.34167e+07	866.463	40.46	49.5	7.70727e+06	866.462		47.8	1.71629e+07	866.464	38.55	47.3	1.14201e+07	866.462		47.1	4.60809e+06	866.464	38.58	49.5	3.66173e+07	866.463	31.36	48.4	9.6983e+06	866.462
Q12905	439.54	Interleukin enhancer-binding factor 2 OS=Homo sapiens GN=ILF2 PE=1 SV=2	NQDLAPNSAEQASILSLVTK		2098.09	YES	3+	700.372		75.9	5.35645e+07	700.372		75.9	4.15203e+07	700.372		74.6	4.04019e+07	700.372		74.7	1.1257e+08	700.372		75.8	2.97144e+07	700.372		74.5	1.0536e+08	700.372		73.6	9.07269e+07	700.372		73.9	6.57436e+07	700.372	38.91	75.3	6.25716e+07	700.372		75.4	5.88475e+07	700.372	32.5
Q12905	439.54	Interleukin enhancer-binding factor 2 OS=Homo sapiens GN=ILF2 PE=1 SV=2	NQDLAPNSAEQASILSLVTK		2098.09	YES	2+	1050.05	78.43	75.9	4.60786e+07	1050.05	95.59	75.9	3.2401e+07	1050.06	51.7	74.6	3.00636e+07	1050.05	60.96	74.6	1.54953e+08	1050.05	87.67	75.7	2.8417e+07	1050.06	64.86	74.5	8.43346e+07	1050.06	53.75	73.6	6.13606e+07	1050.06	62.37	73.8	4.25453e+07	1050.06	52.59	75.3	8.7767e+07	1050.06	54.38	75.4	4.71139e+07	1050.06	72.08
Q12905	439.54	Interleukin enhancer-binding factor 2 OS=Homo sapiens GN=ILF2 PE=1 SV=2	RNQDLAPNSAEQASILSLVTK		2254.19	YES	3+	752.404		67.6	6.7998e+06	752.404		67.6	4.92629e+06	752.404		65.9	6.34728e+06	752.406	32.28	65.9	1.70768e+07	752.404		67.4	3.28027e+06	752.404		65.8	1.13918e+07	752.404		64.9	1.03306e+07	752.404		65.1	6.78424e+06	752.405	29.91	66.7	7.84298e+06	752.404		66.7	1.17615e+07	752.404
Q12905	439.54	Interleukin enhancer-binding factor 2 OS=Homo sapiens GN=ILF2 PE=1 SV=2	INNVIDNLIVAPGTFEVQIEEVR		2581.38	YES	3+	861.468				861.468				861.468	28.2	91.5	3.12099e+07	861.468	41.07	91.8	7.68704e+07	861.468		92	5.02105e+06	861.468				861.468				861.468				861.468		95.8	2.51248e+06	861.468				861.468
Q12905	439.54	Interleukin enhancer-binding factor 2 OS=Homo sapiens GN=ILF2 PE=1 SV=2	ILGQEGDASYLASEISTWDGVIVTPSEK		2964.46	YES	3+	989.162	51.07	90.1	2.01698e+07	989.163	54.85	90.1	1.37277e+07	989.163	57.17	89.5	3.41519e+07	989.161	24.02	89.7	4.93367e+07	989.161	50.63	89.9	1.71912e+07	989.164	32.47	89.7	4.08965e+07	989.164	40.48	89.2	3.86848e+07	989.163	58.18	89.3	3.14641e+07	989.163	33.02	90.1	3.42576e+07	989.163	39.37	90	4.35823e+07	989.163	48.89
Q12905	439.54	Interleukin enhancer-binding factor 2 OS=Homo sapiens GN=ILF2 PE=1 SV=2	ILGQEGDASYLASEISTWDGVIVTPSEK		2964.46	YES	2+	1483.24	81.47	90.1	2.00443e+06	1483.24	90.45	90.1	1.49801e+06	1483.24		89.4	2.12319e+06	1483.24				1483.24				1483.24		89.7	4.44856e+06	1483.24		89.3	2.19585e+06	1483.24		89.3	1.63727e+06	1483.24	59.48	90	9.21549e+06	1483.24	84.63	90	4.04187e+06	1483.24
Q12905	439.54	Interleukin enhancer-binding factor 2 OS=Homo sapiens GN=ILF2 PE=1 SV=2	KILGQEGDASYLASEISTWDGVIVTPSEK		3092.56	YES	3+	1031.86	29.04	85.9	4.39717e+06	1031.86		85.8	2.86642e+06	1031.86		84.9	7.73532e+06	1031.86	35.42	85.2	1.43559e+07	1031.86	41.77	85.7	4.2915e+06	1031.86		85	9.9898e+06	1031.86		84.4	8.99244e+06	1031.86	26.71	84.6	7.73581e+06	1031.86		85.6	1.05443e+07	1031.86	31.02	85.6	1.06869e+07	1031.86
Q9UBF2	46.31	Coatomer subunit gamma-2 OS=Homo sapiens GN=COPG2 PE=1 SV=1	SIATLAITTLLK		1243.78	NO	2+	622.895	70.44	89.9	1.11698e+06	622.895	49.58	89.9	643432	622.896	43.02	88.9	4.83466e+06	622.895	47.75	89	2.54361e+07	622.895	63.48	89.6	3.00506e+06	622.896	52.48	89	2.30003e+07	622.896	50.51	88.4	1.07846e+07	622.896	47.35	88.6	9.40324e+06	622.895	52.97	89.3	8.7075e+06	622.896	55.45	89.4	8.36726e+06	622.895
P62304	41.29	Small nuclear ribonucleoprotein E OS=Homo sapiens GN=SNRPE PE=1 SV=1	GDNITLLQSVSN		1259.64	NO	2+	630.825	46.7	56.2	2.09951e+07	630.825	47.33	56.2	2.09477e+07	630.825		55	1.65668e+07	630.825		55.2	5.60945e+07	630.825	44.71	56.2	1.78011e+07	630.827	27.36	55.3	4.25958e+07	630.827	27.99	54.7	2.41751e+07	630.825		54.6	1.90731e+07	630.826	47.13	56.8	5.35555e+07	630.826	35.84	55.9	3.12961e+07	630.826	43.29
Q96L21	40.59	60S ribosomal protein L10-like OS=Homo sapiens GN=RPL10L PE=1 SV=3	IFDLGR		719.397	NO	2+	360.705	25.2	36.8	2.47617e+07	360.706		36.9	1.61746e+07	360.706		35.2	2.694e+07	360.706		35	1.4013e+08	360.705	26.38	36.6	5.84357e+07	360.706		35.4	8.50896e+07	360.706		35.2	8.58704e+07	360.706		34.8	5.30393e+07	360.706		39	6.06671e+07	360.706	32.16	35.9	5.06862e+07	360.706
Q96L21	40.59	60S ribosomal protein L10-like OS=Homo sapiens GN=RPL10L PE=1 SV=3	LHPFHVIR		1017.59	NO	3+	340.203		22.1	2.41929e+07	340.203		22.2	1.44067e+07	340.203		21	2.4938e+07	340.203		20.6	1.37702e+08	340.203		22	7.16649e+07	340.203		20.8	9.35161e+07	340.203		20.8	6.24414e+07	340.203		20.7	4.99058e+07	340.203	27.8	23.7	6.78834e+07	340.203		20.9	6.4472e+07	340.203
Q96L21	40.59	60S ribosomal protein L10-like OS=Homo sapiens GN=RPL10L PE=1 SV=3	GAFGKPQGTVAR		1187.64	NO	2+	594.828	28.85	11.5	1.29945e+07	594.829		11.4	8.14524e+06	594.829		11.3	1.88973e+07	594.829		11.5	8.85855e+07	594.829		11.7	2.75465e+07	594.829		11.3	7.24425e+07	594.829		11.3	4.73018e+07	594.829	30.42	11.2	4.04254e+07	594.829		11.9	4.34792e+07	594.829		11.1	4.46732e+07	594.829
P54652	390.5	Heat shock-related 70 kDa protein 2 OS=Homo sapiens GN=HSPA2 PE=1 SV=1	ITITNDKGR		1016.56	NO	2+	509.288	45.17	9	9.07225e+06	509.288	38.93	8.9	4.51997e+06	509.288	33.7	8.9	5.57762e+06	509.288	41.07	9.1	3.63682e+07	509.288	40.71	9	1.09591e+07	509.288	46.2	9	3.1101e+07	509.288	31.36	9	8.65474e+06	509.288	39.2	9	7.69472e+06	509.288	41.98	9.3	1.15925e+07	509.288	42.84	8.7	1.45873e+07	509.288	37.21
P54652	390.5	Heat shock-related 70 kDa protein 2 OS=Homo sapiens GN=HSPA2 PE=1 SV=1	LLQDFFNGK		1080.56	NO	2+	541.288		56.7	1.18678e+07	541.288		56.8	6.65005e+06	541.288	29.63	55.1	2.81847e+07	541.288		55.1	1.07576e+08	541.287	28.28	56.6	2.12425e+07	541.288	26.79	55.3	3.92642e+07	541.288	28.7	54.7	3.58782e+07	541.288	24.38	54.5	2.36476e+07	541.288	31.07	56.6	5.95942e+07	541.288		56.1	3.83038e+07	541.288
P54652	390.5	Heat shock-related 70 kDa protein 2 OS=Homo sapiens GN=HSPA2 PE=1 SV=1	FEELNADLFR		1252.61	NO	2+	627.311	40.95	62.9	1.11919e+07	627.312	42.4	62.9	7.42303e+06	627.313	66.16	61.3	2.89905e+07	627.312	37.35	61.3	1.04174e+08	627.312	49.77	62.7	2.10367e+07	627.313	33.95	61.3	3.91196e+07	627.313	31.46	60.5	3.41312e+07	627.313	49.7	60.6	2.41837e+07	627.312	42.34	62.4	8.831e+07	627.313	43	62.3	4.39508e+07	627.312	40.37
P54652	390.5	Heat shock-related 70 kDa protein 2 OS=Homo sapiens GN=HSPA2 PE=1 SV=1	VQVEYKGETK		1179.61	NO	3+	394.212		9.8	8.30384e+06	394.212		9.8	4.49401e+06	394.212		9.7	2.56926e+07	394.212		9.9	7.19809e+07	394.212		9.9	1.99242e+07	394.212		9.7	2.46629e+07	394.212		9.7	2.07165e+07	394.212		9.6	1.8003e+07	394.212		10.2	1.62924e+07	394.212		9.5	2.65189e+07	394.212	27.38
P54652	390.5	Heat shock-related 70 kDa protein 2 OS=Homo sapiens GN=HSPA2 PE=1 SV=1	VQVEYKGETK		1179.61	NO	2+	590.814		9.8	9.83028e+06	590.814	30.62	9.7	5.3291e+06	590.815	32.76	9.7	1.55246e+07	590.815	37.48	9.9	9.50096e+07	590.814	32.81	9.9	2.28431e+07	590.815	32.9	9.7	3.25788e+07	590.815	39.3	9.7	1.3654e+07	590.814		9.7	1.1013e+07	590.814		11.1	3.10552e+06	590.815	32.19	9.5	3.06825e+07	590.814	44.13
P54652	390.5	Heat shock-related 70 kDa protein 2 OS=Homo sapiens GN=HSPA2 PE=1 SV=1	VEIIANDQGNR		1227.62	NO	2+	614.818	38.19	17.4	5.07181e+07	614.817	44.56	17.5	2.75818e+07	614.819	52.7	17.2	7.37117e+07	614.818	48.49	17.1	2.61192e+08	614.817	30.97	17.5	7.63264e+07	614.817		16.2	2.82126e+06	614.819	70.5	16.9	1.46368e+08	614.819	61.67	16.9	1.27206e+08	614.818	52.04	18.4	1.98355e+08	614.819	33.12	16.9	1.17081e+08	614.818	50.16
P54652	390.5	Heat shock-related 70 kDa protein 2 OS=Homo sapiens GN=HSPA2 PE=1 SV=1	ARFEELNADLFR		1479.75	NO	3+	494.257		56.8	2.36057e+07	494.257		56.9	1.32823e+07	494.257		54.9	5.64224e+07	494.257	27.77	54.8	2.81386e+08	494.256	34.68	56.6	4.90614e+07	494.257	33.26	55	7.52369e+07	494.257		54.3	6.51635e+07	494.257		54.3	4.34651e+07	494.257		56.1	1.05832e+08	494.257		55.8	7.43091e+07	494.257	30.38
P54652	390.5	Heat shock-related 70 kDa protein 2 OS=Homo sapiens GN=HSPA2 PE=1 SV=1	ARFEELNADLFR		1479.75	NO	2+	740.881		56.8	2.0684e+07	740.881		56.9	1.09771e+07	740.883	28.52	54.9	4.76653e+07	740.881		54.8	3.21496e+08	740.881		56.6	4.12182e+07	740.881		55	8.23683e+07	740.881		54.3	6.39325e+07	740.881		54.2	4.42891e+07	740.881		56.1	1.47955e+08	740.881		55.8	6.56373e+07	740.881
P54652	390.5	Heat shock-related 70 kDa protein 2 OS=Homo sapiens GN=HSPA2 PE=1 SV=1	TTPSYVAFTDTER		1486.69	NO	3+	496.572		41.1	2.19367e+06	496.572		41.2	1.2124e+06	496.572		39.4	4.04522e+06	496.572	24.55	39.4	1.50885e+07	496.572		41	3.30198e+06	496.572		39.7	1.07627e+07	496.572		39.4	1.10747e+07	496.572		38.9	6.72878e+06	496.572		42.7	3.83075e+06	496.572		40.1	5.7133e+06	496.572
P54652	390.5	Heat shock-related 70 kDa protein 2 OS=Homo sapiens GN=HSPA2 PE=1 SV=1	TTPSYVAFTDTER		1486.69	NO	2+	744.355	45.56	41.1	1.34829e+08	744.355	38.79	41.2	7.91451e+07	744.356	67.52	39.4	1.84851e+08	744.356	75.93	39.4	6.24048e+08	744.355	58.13	41	1.53107e+08	744.356	63.7	39.7	5.21691e+08	744.356	78.69	39.4	4.13976e+08	744.354		38.9	2.97905e+08	744.356	50.77	42.7	4.0843e+08	744.356	55.63	40.2	2.39137e+08	744.356	31.06
P54652	390.5	Heat shock-related 70 kDa protein 2 OS=Homo sapiens GN=HSPA2 PE=1 SV=1	IINEPTAAAIAYGLDK		1658.89	NO	3+	553.97	30.66	62.9	3.53449e+06	553.97	39.95	63	1.94448e+06	553.971	44.16	61.2	1.10585e+07	553.97	32.11	61.4	3.37884e+07	553.97	28.01	62.7	6.47953e+06	553.97		61.1	1.26159e+07	553.97		60.3	1.31441e+07	553.971	28.26	60.4	1.00062e+07	553.97	43.84	62.3	2.55926e+07	553.97	41.35	62.1	1.27915e+07	553.971	49.64
P54652	390.5	Heat shock-related 70 kDa protein 2 OS=Homo sapiens GN=HSPA2 PE=1 SV=1	IINEPTAAAIAYGLDK		1658.89	NO	2+	830.452	27.38	62.9	1.9191e+07	830.452	67.43	62.9	1.13949e+07	830.454	66.37	61.3	3.95811e+07	830.453	80.86	61.3	1.68695e+08	830.452	64.06	62.7	3.49176e+07	830.455	73.46	61.1	7.2547e+07	830.454	67.8	60.4	6.27995e+07	830.453	58.89	60.5	4.03372e+07	830.452	51.93	62.3	1.39933e+08	830.453	55.43	62.1	5.74405e+07	830.453	99.54
P54652	390.5	Heat shock-related 70 kDa protein 2 OS=Homo sapiens GN=HSPA2 PE=1 SV=1	STAGDTHLGGEDFDNR		1690.72	NO	3+	564.581		18.5	3.23263e+07	564.581		18.5	1.98893e+07	564.581	34.59	18.1	8.05354e+07	564.581		18	2.12548e+08	564.581		18.6	8.00793e+07	564.581		17.8	9.15958e+07	564.581		17.9	7.30001e+07	564.581		17.9	6.2624e+07	564.581		19.1	1.99611e+06	564.581		17.9	9.92646e+07	564.581
P54652	390.5	Heat shock-related 70 kDa protein 2 OS=Homo sapiens GN=HSPA2 PE=1 SV=1	STAGDTHLGGEDFDNR		1690.72	NO	2+	846.367	41.76	18.5	1.11119e+07	846.367	47.55	18.5	6.28906e+06	846.369	43.16	18.1	1.37962e+07	846.368	39.88	18	1.34378e+08	846.367	52.95	18.6	2.81292e+07	846.368	43.37	17.9	3.63256e+07	846.369	52.37	17.9	1.38829e+07	846.369	67.72	17.9	1.08935e+07	846.368	42.14	20.1	7.36812e+07	846.369	48.06	17.9	3.28582e+07	846.368	51.76
P54652	390.5	Heat shock-related 70 kDa protein 2 OS=Homo sapiens GN=HSPA2 PE=1 SV=1	IINEPTAAAIAYGLDKK		1786.98	NO	3+	596.669		55.3	1.14885e+08	596.669		55.4	6.94708e+07	596.669		53.5	2.67339e+08	596.669		53.5	1.06209e+09	596.669		55.1	2.07606e+08	596.669		53.6	3.89008e+08	596.669		53	3.57255e+08	596.669		52.9	2.27873e+08	596.669		54.7	4.74365e+08	596.669		54.4	3.61751e+08	596.669
P54652	390.5	Heat shock-related 70 kDa protein 2 OS=Homo sapiens GN=HSPA2 PE=1 SV=1	IINEPTAAAIAYGLDKK		1786.98	NO	2+	894.499	79.63	55.3	1.44615e+07	894.5	67.46	55.4	7.98691e+06	894.501	62.6	53.5	1.90774e+07	894.5	68.49	53.5	1.72914e+08	894.499	89.85	55.1	2.81773e+07	894.501	45.45	53.6	4.07364e+07	894.501	72.52	53	2.57381e+07	894.501	70.8	52.9	1.54867e+07	894.501	81.97	54.7	9.3941e+07	894.501	60.58	54.3	2.95772e+07	894.5	55.86
Q8TDN6	41.14	Ribosome biogenesis protein BRX1 homolog OS=Homo sapiens GN=BRIX1 PE=1 SV=2	FVLNLIK		845.537	YES	2+	423.777		64.9	774045	423.777				423.777				423.777		63.1	4.68773e+06	423.777		64.5	524185	423.777	24.42	63.1	8.37724e+06	423.777		62.4	4.64414e+06	423.777		62.4	2.40937e+06	423.777		64.1	7.86243e+06	423.777		64.1	2.90092e+06	423.777
Q8TDN6	41.14	Ribosome biogenesis protein BRX1 homolog OS=Homo sapiens GN=BRIX1 PE=1 SV=2	GSRPLLSFDPAFDELPHYALLK		2485.3	YES	4+	622.334		85	468388	622.334		85.1	423048	622.334		83.9	2.19531e+06	622.334		84.1	3.91558e+06	622.334		84.8	784689	622.334	28.82	84	9.58899e+06	622.334		83.2	4.70174e+06	622.334		83.4	5.06078e+06	622.334		84.5	8.23482e+06	622.334		84.7	3.56803e+06	622.334
Q9Y3I1	39.46	F-box only protein 7 OS=Homo sapiens GN=FBXO7 PE=1 SV=1	LQLLPESFICK		1289.71	YES	2+	674.371	28.88	74.7	2.94309e+06	674.371		74.6	1.67217e+06	674.371				674.371				674.371		74.4	674816	674.371				674.371				674.371				674.371		73.9	2.28183e+06	674.371				674.371
Q9Y3I1	39.46	F-box only protein 7 OS=Homo sapiens GN=FBXO7 PE=1 SV=1	DLFTASNDPLLWR		1546.78	YES	2+	774.397	32.03	83.7	5.38623e+06	774.398		83.6	3.26471e+06	774.398		82.5	1.36947e+06	774.398		82.7	3.79216e+06	774.398		83.5	1.22464e+06	774.398				774.398				774.398				774.398		83.4	4.18388e+06	774.398		83.4	1.92204e+06	774.398	35.58
Q9Y3I1	39.46	F-box only protein 7 OS=Homo sapiens GN=FBXO7 PE=1 SV=1	LFKDQLVYPLLAFTR		1823.03	YES	3+	608.687		87.7	2.66851e+06	608.687		87.8	1.53717e+06	608.687		86.7	1.06978e+06	608.687				608.687				608.687				608.687				608.687				608.687		87.2	1.8692e+06	608.687		87.3	1.79542e+06	608.687	31.62
O75940	36.04	Survival of motor neuron-related-splicing factor 30 OS=Homo sapiens GN=SMNDC1 PE=1 SV=1	DLQEVIELTK		1186.64	YES	2+	594.329		62.9	2.58762e+06	594.329		62.9	2.14609e+06	594.329		61.5	3.59029e+06	594.329		61.6	1.21177e+07	594.329		62.7	2.11273e+06	594.329		61.6	1.5876e+07	594.329		60.9	1.34688e+07	594.329		61	7.69867e+06	594.329		62.7	1.77333e+07	594.329		62.5	1.41717e+07	594.329
O75940	36.04	Survival of motor neuron-related-splicing factor 30 OS=Homo sapiens GN=SMNDC1 PE=1 SV=1	SIFASPESVTGK		1221.62	YES	2+	611.819		39.6	7.21422e+06	611.819		38.9	1.12784e+07	611.819		37.8	1.97644e+06	611.819		37.9	1.06215e+07	611.819		39.3	2.73904e+06	611.819		38.1	1.26989e+07	611.819		37.8	1.04434e+07	611.819		37.4	7.21119e+06	611.819		40.8	6.24378e+07	611.819		38.6	2.61065e+07	611.819
O60762	51.23	Dolichol-phosphate mannosyltransferase OS=Homo sapiens GN=DPM1 PE=1 SV=1	LGGNEIVSFLK		1175.65	YES	2+	588.837		67.1	2.10798e+06	588.837		67	1.04298e+06	588.835	43.03	65.4	2.45386e+06	588.837		65.4	7.56525e+06	588.837		66.9	1.48049e+06	588.837	54.46	65.4	1.56132e+07	588.836	39.84	64.5	1.11513e+07	588.837		64.7	8.8112e+06	588.837		66.2	2.56731e+06	588.837		66.4	3.90817e+06	588.835	49.22
O60762	51.23	Dolichol-phosphate mannosyltransferase OS=Homo sapiens GN=DPM1 PE=1 SV=1	QLNYTIGEVPISFVDR		1849.96	YES	2+	925.989		79.8	3.4869e+06	925.989		79.4	2.46953e+06	925.989		78.3	3.85155e+06	925.989		78.4	1.81163e+07	925.989		79.5	2.98028e+06	925.989		78.2	2.4712e+07	925.989	28.1	77.4	1.32628e+07	925.989		77.6	1.18183e+07	925.989		78.9	1.28811e+07	925.989		79.1	5.96223e+06	925.989
P62701	443.32	40S ribosomal protein S4, X isoform OS=Homo sapiens GN=RPS4X PE=1 SV=2	LIYDTK		751.412	YES	2+	376.713		15.1	5.64186e+07	376.713		15.1	4.36165e+07	376.713		14.9	5.06309e+07	376.713		14.8	1.77858e+08	376.713		15.3	8.24491e+07	376.713		14.5	2.60487e+08	376.713		14.6	2.24925e+08	376.713		14.6	1.84642e+08	376.713		15.4	1.79693e+08	376.713		14.5	2.23736e+08	376.713
P62701	443.32	40S ribosomal protein S4, X isoform OS=Homo sapiens GN=RPS4X PE=1 SV=2	IGVITNR		771.46	YES	2+	386.738		16.1	7.47059e+07	386.738		16.1	6.02162e+07	386.738		15.8	5.5317e+07	386.738	31.74	15.7	2.36509e+08	386.738		16.2	1.19891e+08	386.738	26.89	15.4	3.35714e+08	386.738	27.3	15.4	2.66827e+08	386.738		15.4	2.16108e+08	386.738		16.4	2.47644e+08	386.738	28.05	15.2	2.67898e+08	386.737	27.55
P62701	443.32	40S ribosomal protein S4, X isoform OS=Homo sapiens GN=RPS4X PE=1 SV=2	LTIAEER		830.45	YES	2+	416.232		16.2	7.01082e+07	416.232		16.2	5.62626e+07	416.232		15.9	5.81228e+07	416.232		15.7	2.0717e+08	416.232		16.3	1.06841e+08	416.232		15.4	3.30284e+08	416.232		15.5	2.76233e+08	416.232		15.5	2.21867e+08	416.232		16.5	2.28628e+08	416.232		15.2	2.54272e+08	416.232
P62701	443.32	40S ribosomal protein S4, X isoform OS=Homo sapiens GN=RPS4X PE=1 SV=2	YPDPLIK		844.469	NO	2+	423.243		36	5.99107e+07	423.243		36	4.65025e+07	423.243		34.4	5.59971e+07	423.243		34.2	2.45401e+08	423.243		35.8	8.99917e+07	423.243		34.6	3.51822e+08	423.243	24.96	34.3	3.32798e+08	423.243		33.9	2.29043e+08	423.243		38.5	3.67964e+08	423.243		35	2.17724e+08	423.243
P62701	443.32	40S ribosomal protein S4, X isoform OS=Homo sapiens GN=RPS4X PE=1 SV=2	LTGVFAPR		859.492	NO	2+	430.753	32.24	31.8	4.58373e+07	430.753	32.02	31.9	3.62642e+07	430.754	36.24	30.3	3.22209e+07	430.753	38.49	29.9	1.76859e+08	430.753		31.6	6.55035e+07	430.754	33.02	30.2	1.98995e+08	430.754	33.48	30	1.59028e+08	430.754	37.5	29.7	1.15933e+08	430.753	44.84	34.7	3.18028e+08	430.753	40.56	30.6	1.6827e+08	430.754	28.01
P62701	443.32	40S ribosomal protein S4, X isoform OS=Homo sapiens GN=RPS4X PE=1 SV=2	YALTGDEVK		994.497	NO	2+	498.256		21	4.13719e+07	498.256	24.51	21	4.84534e+07	498.256	33.41	20.4	4.40576e+07	498.256	27.75	20.2	2.17157e+08	498.255	27.81	21	9.30403e+07	498.256		20.2	2.59966e+08	498.256		20.3	2.26777e+08	498.256		20.3	1.70655e+08	498.256		23.2	2.3672e+08	498.257	28.42	20.3	2.14782e+08	498.256
P62701	443.32	40S ribosomal protein S4, X isoform OS=Homo sapiens GN=RPS4X PE=1 SV=2	LSNIFVIGK		989.591	YES	2+	495.802	43.08	57.3	1.41884e+08	495.802	47.5	57.4	1.18054e+08	495.803	40.46	55.5	1.37423e+08	495.803	43.15	55.4	5.99806e+08	495.802	45.53	57.1	1.62575e+08	495.803	46.61	55.6	8.94714e+08	495.803	41.76	55	9.64473e+08	495.803	56	54.8	5.77899e+08	495.803	38.25	56.9	6.09418e+08	495.803	36.57	56.3	5.76979e+08	495.803	47.88
P62701	443.32	40S ribosomal protein S4, X isoform OS=Homo sapiens GN=RPS4X PE=1 SV=2	GNKPWISLPR		1166.66	YES	3+	389.892	27.26	43.4	5.06236e+07	389.893	25.96	43.7	4.32492e+07	389.892		41.2	3.07011e+07	389.893	28.69	41.1	1.91524e+08	389.893	34.75	43.2	7.91926e+07	389.893	34.26	41.3	1.64215e+08	389.892		41.1	1.66989e+08	389.894	28.46	40.7	1.08325e+08	389.893	24.19	43.9	1.94116e+08	389.892		41.7	1.28655e+08	389.892
P62701	443.32	40S ribosomal protein S4, X isoform OS=Homo sapiens GN=RPS4X PE=1 SV=2	GNKPWISLPR		1166.66	YES	2+	584.335	29.4	43.3	4.45312e+07	584.336	27.7	43.7	3.45656e+07	584.337		41.2	3.92865e+07	584.336	27.09	41.1	2.12053e+08	584.337		43.2	6.04019e+07	584.337	40.19	41.3	2.62254e+08	584.336	31.32	41.1	2.48851e+08	584.337	24.44	40.7	1.6398e+08	584.337		43.9	2.66267e+08	584.337		41.7	1.66247e+08	584.337
P62701	443.32	40S ribosomal protein S4, X isoform OS=Homo sapiens GN=RPS4X PE=1 SV=2	TIRYPDPLIK		1214.7	NO	3+	405.908	26.21	41.9	7.55823e+07	405.908		42.1	5.7479e+07	405.909	33.17	40	6.85082e+07	405.908	31.7	39.8	2.76625e+08	405.908		41.8	1.11544e+08	405.909	27.48	40	4.23045e+08	405.908		39.7	5.07148e+08	405.909	39.94	39.3	2.78766e+08	405.908	28.52	42.9	1.3824e+08	405.908		40.5	2.17029e+08	405.909	37.87
P62701	443.32	40S ribosomal protein S4, X isoform OS=Homo sapiens GN=RPS4X PE=1 SV=2	YALTGDEVKK		1122.59	NO	3+	375.205		14.1	1.72078e+07	375.205		14.1	1.28908e+07	375.205		13.8	1.72948e+07	375.205		13.8	4.44393e+07	375.205		14.2	2.4182e+07	375.205		13.5	7.12997e+07	375.205		13.6	6.72337e+07	375.205		13.6	6.17172e+07	375.205		14.5	4.68386e+07	375.205		13.3	6.48396e+07	375.205
P62701	443.32	40S ribosomal protein S4, X isoform OS=Homo sapiens GN=RPS4X PE=1 SV=2	YALTGDEVKK		1122.59	NO	2+	562.304	31.19	14.1	1.83163e+07	562.303	24.81	14.1	1.445e+07	562.304		13.8	1.17641e+07	562.304		13.8	6.89837e+07	562.304		14.2	2.9145e+07	562.304		13.5	1.13283e+08	562.304		13.7	5.63821e+07	562.304		13.6	4.70587e+07	562.304		14.5	9.95887e+07	562.304		13.3	8.50136e+07	562.304
P62701	443.32	40S ribosomal protein S4, X isoform OS=Homo sapiens GN=RPS4X PE=1 SV=2	LKYALTGDEVK		1235.68	NO	3+	412.9		25.1	1.50346e+07	412.9		25.1	2.73303e+07	412.9		24.5	5.87581e+06	412.9		24.3	1.87246e+07	412.9		25.2	1.54429e+07	412.9		24.6	3.55391e+07	412.9		24.5	2.24985e+07	412.9		24.3	1.73447e+07	412.9				412.9	27.33	24.2	5.14734e+07	412.9
P62701	443.32	40S ribosomal protein S4, X isoform OS=Homo sapiens GN=RPS4X PE=1 SV=2	GIPHLVTHDAR		1214.65	NO	3+	405.892		16.6	8.41785e+07	405.892		16.7	6.51273e+07	405.892		16	4.99178e+07	405.892		15.8	2.76165e+08	405.892		16.7	1.38527e+08	405.892		15.6	3.98604e+08	405.892		15.7	2.65587e+08	405.892		15.7	2.27448e+08	405.892		16.7	2.68884e+08	405.892		15.4	2.98558e+08	405.892
P62701	443.32	40S ribosomal protein S4, X isoform OS=Homo sapiens GN=RPS4X PE=1 SV=2	GIPHLVTHDAR		1214.65	NO	2+	608.335		16.5	3.21141e+07	608.335		16.6	2.56388e+07	608.335		15.9	9.75133e+06	608.335		15.8	1.73926e+08	608.335		16.7	5.57762e+07	608.335	32.91	15.6	2.24905e+08	608.335		15.7	5.79693e+07	608.334	27.07	15.7	4.65936e+07	608.335		16.6	2.22821e+08	608.334	29.49	15.4	1.52216e+08	608.335
P62701	443.32	40S ribosomal protein S4, X isoform OS=Homo sapiens GN=RPS4X PE=1 SV=2	HPGSFDVVHVK		1220.63	NO	3+	407.884	38.09	21.4	6.32215e+07	407.884	47.67	21.5	5.48168e+07	407.884	39.87	20.5	5.79534e+07	407.884	26.05	20.2	2.2442e+08	407.884	31.18	21.3	1.05508e+08	407.885	55.77	20.2	3.54034e+08	407.885	27.03	20.1	2.81453e+08	407.885	35.63	20.2	2.31363e+08	407.884	28.03	23.4	2.66842e+08	407.885	41.6	20.4	2.71579e+08	407.884	39.17
P62701	443.32	40S ribosomal protein S4, X isoform OS=Homo sapiens GN=RPS4X PE=1 SV=2	HPGSFDVVHVK		1220.63	NO	2+	611.323		21.4	8.75942e+06	611.323		21.5	7.6311e+06	611.323		20.5	3.88422e+06	611.323	29.46	20.1	6.34115e+07	611.323		21.4	1.69075e+07	611.324	24.93	20.2	6.99313e+07	611.324	25.19	20.2	2.30275e+07	611.323		20.2	1.84034e+07	611.323				611.323		20.5	4.21604e+07	611.323
P62701	443.32	40S ribosomal protein S4, X isoform OS=Homo sapiens GN=RPS4X PE=1 SV=2	LKYALTGDEVKK		1363.77	NO	3+	455.598		18.3	4.52847e+06	455.598		18.4	4.15475e+06	455.598		17.8	4.23979e+06	455.598	31.29	17.5	1.43036e+07	455.597	40.28	18.4	8.09017e+06	455.599	31.62	17.3	3.02008e+07	455.599	37.53	17.3	2.59332e+07	455.598	41.04	17.4	1.9322e+07	455.598		19.4	4.88278e+06	455.598	32.61	17.4	1.80375e+07	455.598	27.06
P62701	443.32	40S ribosomal protein S4, X isoform OS=Homo sapiens GN=RPS4X PE=1 SV=2	LKYALTGDEVKK		1363.77	NO	2+	682.893	28.53	18.3	1.52711e+06	682.893		18.4	993799	682.893		17.8	517445	682.893		17.6	1.03272e+07	682.893		18.4	2.71702e+06	682.894	25.64	17.3	1.04881e+07	682.893		17.3	3.83877e+06	682.893		17.3	2.59869e+06	682.893		19.4	2.81059e+06	682.893		17.4	5.56944e+06	682.893
P62701	443.32	40S ribosomal protein S4, X isoform OS=Homo sapiens GN=RPS4X PE=1 SV=2	ERHPGSFDVVHVK		1505.77	NO	4+	377.45		18	7.04205e+07	377.451	32.19	18.1	5.79431e+07	377.452	31.44	17.5	8.45803e+07	377.451	27.95	17.2	2.4683e+08	377.45		18.1	1.11e+08	377.451	30.84	17	3.85663e+08	377.45		17	3.8662e+08	377.45		17	3.20544e+08	377.45		18.9	2.19959e+08	377.45		17.1	3.081e+08	377.451	30.82
P62701	443.32	40S ribosomal protein S4, X isoform OS=Homo sapiens GN=RPS4X PE=1 SV=2	ERHPGSFDVVHVK		1505.77	NO	3+	502.932		18	3.69527e+07	502.932		18.1	2.97461e+07	502.933	24.73	17.5	1.9379e+07	502.932	36.43	17.2	1.56757e+08	502.932		18.1	6.46005e+07	502.932	31.09	17	2.431e+08	502.933	30.89	17	1.14728e+08	502.932		17	8.46747e+07	502.932		18.9	1.79015e+08	502.932		17.1	1.63692e+08	502.932
P62701	443.32	40S ribosomal protein S4, X isoform OS=Homo sapiens GN=RPS4X PE=1 SV=2	ERHPGSFDVVHVK		1505.77	NO	2+	753.895	43.32	18	7.32571e+06	753.894		18	5.95883e+06	753.894		17.5	3.06123e+06	753.895	34.78	17.2	5.748e+07	753.894	33.63	18.1	1.36907e+07	753.894		17	4.79959e+07	753.894		17	1.22491e+07	753.894		17	9.439e+06	753.894		18.9	5.37002e+07	753.894		17	2.5668e+07	753.894
P62701	443.32	40S ribosomal protein S4, X isoform OS=Homo sapiens GN=RPS4X PE=1 SV=2	VNDTIQIDLETGK		1444.74	YES	2+	723.378	52.29	46.9	4.80386e+07	723.378	37.3	47.1	3.60283e+07	723.379	53.51	45.3	9.36144e+07	723.378	61.57	45.4	3.62929e+08	723.378	62.8	46.9	6.67039e+07	723.38	50.22	45.5	6.88558e+08	723.381	59.3	45.1	4.88747e+08	723.379	61.27	44.7	3.86003e+08	723.379	55.06	47.5	4.42946e+08	723.379	73.62	46.1	4.222e+08	723.379	54.23
P62701	443.32	40S ribosomal protein S4, X isoform OS=Homo sapiens GN=RPS4X PE=1 SV=2	LTGVFAPRPSTGPHK		1563.85	NO	2+	782.934		21.6	3.84098e+06	782.934		21.7	2.91025e+06	782.934		20.8	2.61161e+06	782.934		20.4	2.53786e+07	782.934	24.29	21.6	6.60608e+06	782.934		20.5	2.67279e+07	782.935	36.67	20.5	1.28689e+07	782.936	32.74	20.5	1.07501e+07	782.935	24.66	23.8	1.27289e+07	782.935	29.83	20.6	1.44458e+07	782.934
P62701	443.32	40S ribosomal protein S4, X isoform OS=Homo sapiens GN=RPS4X PE=1 SV=2	VNDTIQIDLETGKITDFIK		2162.15	YES	3+	721.725		79.1	2.69152e+06	721.725		79	831004	721.725	31.13	77.7	3.33259e+07	721.724	26.34	77.8	1.26225e+08	721.725		78.9	7.95308e+06	721.725		77.7	2.95371e+08	721.725		76.8	2.43417e+08	721.725	33.87	77.1	1.52022e+08	721.725		78.4	9.22211e+06	721.725		78.6	9.35059e+07	721.725
P62701	443.32	40S ribosomal protein S4, X isoform OS=Homo sapiens GN=RPS4X PE=1 SV=2	VNDTIQIDLETGKITDFIK		2162.15	YES	2+	1082.09				1082.09				1082.09		77.7	2.10754e+06	1082.09		77.8	2.36494e+07	1082.09				1082.09	53.82	77.7	2.33809e+07	1082.09	55.01	76.8	1.73521e+07	1082.09	55.68	77.1	1.12799e+07	1082.09		78.4	871642	1082.09		78.6	4.89288e+06	1082.09
P84103	137.08	Serine/arginine-rich splicing factor 3 OS=Homo sapiens GN=SRSF3 PE=1 SV=1	AFGYYGPLR		1042.52	YES	2+	522.269		47.3	1.15259e+08	522.269		47.4	8.62222e+07	522.269		45.5	4.80571e+07	522.269		45.5	1.82591e+08	522.269	24.13	47.2	5.38776e+07	522.269	25.97	45.5	2.09686e+08	522.27	34.59	45.1	1.442e+08	522.27	38.86	44.8	1.14099e+08	522.269	29.03	47.6	2.80451e+08	522.269	32.16	46.2	1.91978e+08	522.27	25.05
P84103	137.08	Serine/arginine-rich splicing factor 3 OS=Homo sapiens GN=SRSF3 PE=1 SV=1	NRGPPPSWGR		1122.57	YES	2+	562.292		12.1	9.07798e+06	562.292		12.3	6.58149e+06	562.292		12	2.4616e+06	562.292		12.2	1.42849e+07	562.292		13.5	4.81387e+06	562.292		11.9	1.78641e+07	562.292		12.1	9.02508e+06	562.292		12	6.65353e+06	562.292		12.6	2.00874e+07	562.292		11.7	1.93768e+07	562.292
P84103	137.08	Serine/arginine-rich splicing factor 3 OS=Homo sapiens GN=SRSF3 PE=1 SV=1	VYVGNLGNNGNK		1247.63	YES	2+	624.82		18.4	2.68163e+06	624.82				624.82		18	1.34025e+06	624.82		17.8	6.76939e+06	624.82				624.82		17.7	5.60161e+06	624.82		17.7	3.90963e+06	624.821	29.92	17.7	4.07315e+06	624.82		19.5	1.26744e+07	624.82		17.6	2.21071e+06	624.82
P84103	137.08	Serine/arginine-rich splicing factor 3 OS=Homo sapiens GN=SRSF3 PE=1 SV=1	NPPGFAFVEFEDPR		1620.76	NO	3+	541.26	28.57	73.6	4.99403e+06	541.26	28.91	73.6	3.98375e+06	541.26		72.2	2.17575e+06	541.26		72.4	8.30777e+06	541.26		73.5	1.37891e+06	541.26		72.1	9.59954e+06	541.26	26.73	71.3	6.90364e+06	541.26		71.5	5.15282e+06	541.26	25.09	73.1	2.13523e+07	541.26		73.1	9.61553e+06	541.26
P84103	137.08	Serine/arginine-rich splicing factor 3 OS=Homo sapiens GN=SRSF3 PE=1 SV=1	NPPGFAFVEFEDPR		1620.76	NO	2+	811.386	47.17	73.6	5.6258e+07	811.387	36.08	73.6	4.45833e+07	811.386		72.2	2.68096e+07	811.388	24.63	72.2	8.09312e+07	811.387	35.64	73.5	1.78837e+07	811.389	26.77	72.3	1.02378e+08	811.388	27.64	71.4	8.32515e+07	811.388	26.5	71.6	6.17585e+07	811.388	47.29	73	2.62904e+08	811.389	42.19	73.1	1.14528e+08	811.389	33.93
P84103	137.08	Serine/arginine-rich splicing factor 3 OS=Homo sapiens GN=SRSF3 PE=1 SV=1	NPPGFAFVEFEDPRDAADAVR		2319.09	YES	3+	774.038		73	1.51361e+08	774.038		73	1.25351e+08	774.038				774.038		71.7	3.17896e+08	774.038		72.9	6.58296e+07	774.038		71.6	4.13797e+08	774.038		70.7	3.80243e+08	774.038		70.9	2.49585e+08	774.038		72.4	3.34545e+08	774.039	26.11	72.5	3.55322e+08	774.038
P26639	161.7	Threonyl-tRNA synthetase, cytoplasmic OS=Homo sapiens GN=TARS PE=1 SV=3	WPFWLSPR		1087.56	NO	2+	544.787		81.4	917526	544.787		81.2	321735	544.788	45.09	79.6	3.05892e+06	544.788	42.24	79.6	1.04594e+07	544.787	42.6	80.8	1.69567e+06	544.788	45.64	79.7	7.83426e+06	544.788	42.76	78.7	7.68845e+06	544.788	42.3	78.9	6.24205e+06	544.788	28.22	80.2	7.79978e+06	544.788	36.3	80.6	3.96075e+06	544.789	35.34
P26639	161.7	Threonyl-tRNA synthetase, cytoplasmic OS=Homo sapiens GN=TARS PE=1 SV=3	LADFGVLHR		1026.56	YES	3+	343.194		37.1	1.01842e+06	343.194		37.4	659479	343.194		35.4	1.10717e+06	343.195	37.41	35.1	9.48416e+06	343.194		37	3.05711e+06	343.195	30.65	35.6	5.95716e+06	343.195	25.66	35.3	4.0332e+06	343.195	26.24	34.8	3.01841e+06	343.194	30.15	39.2	3.78649e+06	343.195	29.61	35.9	1.92565e+06	343.194
P26639	161.7	Threonyl-tRNA synthetase, cytoplasmic OS=Homo sapiens GN=TARS PE=1 SV=3	LADFGVLHR		1026.56	YES	2+	514.289		37.2	778529	514.289		37.3	604316	514.289		35.2	2.38807e+06	514.289		35.1	1.3876e+07	514.289				514.289		35.5	8.67563e+06	514.289		35.2	6.42452e+06	514.289		34.8	3.51705e+06	514.289		39.2	8.80853e+06	514.289		35.9	3.33859e+06	514.289
P26639	161.7	Threonyl-tRNA synthetase, cytoplasmic OS=Homo sapiens GN=TARS PE=1 SV=3	IYGISFPDPK		1135.59	YES	2+	568.804		60.3	3.4538e+06	568.804		60.3	2.11847e+06	568.804		58.8	7.85429e+06	568.804		59	3.213e+07	568.804		60.2	5.57211e+06	568.804	28.91	59.1	2.99092e+07	568.804		58.4	2.72572e+07	568.804		58.3	2.03332e+07	568.804		60.1	1.72022e+07	568.804		59.7	1.01453e+07	568.804
P26639	161.7	Threonyl-tRNA synthetase, cytoplasmic OS=Homo sapiens GN=TARS PE=1 SV=3	TVYSVFGFSFK		1280.64	YES	2+	641.33				641.33				641.33		81.3	2.3584e+06	641.33	27.19	81.4	1.04676e+07	641.33		82.4	782073	641.331	25.79	81.3	9.99949e+06	641.33		80.4	8.48554e+06	641.33	28.79	80.6	6.52926e+06	641.33		82	3.63056e+06	641.33		82.2	2.74201e+06	641.33
P26639	161.7	Threonyl-tRNA synthetase, cytoplasmic OS=Homo sapiens GN=TARS PE=1 SV=3	NELSGALTGLTR		1230.66	YES	2+	616.336				616.336				616.337	30	49.5	5.62734e+06	616.336		49.5	2.66436e+07	616.336		51.1	8.54423e+06	616.336				616.336				616.336				616.336		51.3	1.23729e+07	616.336		50.2	9.54879e+06	616.337	43.35
P26639	161.7	Threonyl-tRNA synthetase, cytoplasmic OS=Homo sapiens GN=TARS PE=1 SV=3	AELNPWPEYIYTR		1650.8	YES	2+	826.411		68.9	1.20269e+06	826.411		68.9	738023	826.411		67.5	3.58155e+06	826.411		67.5	1.23243e+07	826.411		68.8	2.0674e+06	826.411		67.5	1.91004e+07	826.411		66.6	1.76357e+07	826.412	26.51	66.8	1.40551e+07	826.411		68.3	5.44379e+06	826.411		68.4	3.93862e+06	826.411
P26639	161.7	Threonyl-tRNA synthetase, cytoplasmic OS=Homo sapiens GN=TARS PE=1 SV=3	GAYIYNALIEFIR		1541.82	YES	3+	514.95				514.95				514.95				514.95				514.95				514.95		93.6	1.38663e+06	514.95	32.09	93.1	1.17139e+06	514.95	30.44	93	1.36211e+06	514.95				514.95				514.95
P26639	161.7	Threonyl-tRNA synthetase, cytoplasmic OS=Homo sapiens GN=TARS PE=1 SV=3	GAYIYNALIEFIR		1541.82	YES	2+	771.92				771.92				771.921	45.21	93.2	2.86478e+06	771.921	50.3	93.4	1.31026e+07	771.92	28.5	93.7	1.5012e+06	771.922	53.47	93.6	1.17206e+07	771.922	46.58	93.1	8.21236e+06	771.921	46.86	93.1	7.63768e+06	771.921	46.88	93.8	1.55175e+06	771.92		93.9	2.10148e+06	771.92
P26639	161.7	Threonyl-tRNA synthetase, cytoplasmic OS=Homo sapiens GN=TARS PE=1 SV=3	FLGDIEVWDQAEK		1548.75	YES	2+	775.382		68.3	2.02773e+06	775.382		68.3	1.20112e+06	775.382		66.9	7.94941e+06	775.381	33.33	66.9	2.69391e+07	775.382		68.2	3.79114e+06	775.382	56.99	67	2.85349e+07	775.382	42.38	66.1	2.74461e+07	775.382	45.48	66.2	2.02494e+07	775.382	27.54	67.8	1.3906e+07	775.382		67.7	1.27293e+07	775.382
P26639	161.7	Threonyl-tRNA synthetase, cytoplasmic OS=Homo sapiens GN=TARS PE=1 SV=3	GFQEVVTPNIFNSR		1606.81	YES	2+	804.414		66	2.56298e+06	804.414		66.1	1.37413e+06	804.414	53.79	64.6	5.59237e+06	804.413	48.89	64.8	1.90518e+07	804.413	37.21	65.9	3.49948e+06	804.415	41.28	64.7	2.0914e+07	804.415	53.19	63.9	1.78453e+07	804.415	36.09	64	1.52483e+07	804.414	24.25	65.6	1.27557e+07	804.415	50.82	65.6	8.94692e+06	804.414	43.23
Q9UKS6	80.89	Protein kinase C and casein kinase substrate in neurons protein 3 OS=Homo sapiens GN=PACSIN3 PE=1 SV=2	AGEELLK		758.417	YES	2+	380.217				380.217				380.217				380.217				380.217				380.217	24.11	15.8	3.63518e+06	380.217		15.9	1.53931e+06	380.217		15.9	1.50888e+06	380.217				380.217				380.217
Q9UKS6	80.89	Protein kinase C and casein kinase substrate in neurons protein 3 OS=Homo sapiens GN=PACSIN3 PE=1 SV=2	AYAQQLADWAR		1291.63	YES	2+	646.824				646.824				646.824				646.824				646.824				646.824	48.91	47.5	1.75127e+07	646.824	33.38	47.1	1.71872e+07	646.824	53.06	46.8	1.15358e+07	646.824		49.5	2.77751e+06	646.824		48	2.72695e+06	646.824
Q9UKS6	80.89	Protein kinase C and casein kinase substrate in neurons protein 3 OS=Homo sapiens GN=PACSIN3 PE=1 SV=2	ALYDYAGQEADELSFR		1846.84	YES	2+	924.429				924.429				924.429				924.429				924.429				924.429	64.79	61.3	2.34281e+07	924.428	63.15	60.5	1.98405e+07	924.429		60.7	1.31017e+07	924.429				924.429				924.429
Q92785	41.36	Zinc finger protein ubi-d4 OS=Homo sapiens GN=DPF2 PE=1 SV=2	EGLISQDGSSLEALLR		1686.88	YES	2+	844.449		78.9	704261	844.449		78.9	601109	844.449		77.8	1.0311e+06	844.449		77.9	2.34205e+06	844.449				844.449				844.449				844.449				844.449		78.5	1.49258e+06	844.449				844.449
Q9H1E3	44.82	Nuclear ubiquitous casein and cyclin-dependent kinases substrate OS=Homo sapiens GN=NUCKS1 PE=1 SV=1	KVVDYSQFQESDDADEDYGR		2365	YES	3+	789.343				789.343				789.343				789.343				789.343				789.343		32.1	8.33541e+06	789.342	44.82	31.8	1.50924e+07	789.343	49.58	31.2	9.09533e+06	789.343				789.343		32.5	1.96292e+06	789.343
P20337	43.44	Ras-related protein Rab-3B OS=Homo sapiens GN=RAB3B PE=1 SV=2	LQIWDTAGQER		1315.65	NO	2+	658.833	43.94	42.5	6.57313e+06	658.834		42.7	4.44672e+06	658.834		40.8	1.71161e+07	658.834		40.9	5.74333e+07	658.834		42.4	1.19666e+07	658.834		41.2	1.79061e+07	658.834		40.9	1.09811e+07	658.834		40.5	1.06239e+07	658.834		43.8	1.96053e+07	658.834	28.94	41.6	9.04759e+06	658.834	54.92
Q92597	114.81	Protein NDRG1 OS=Homo sapiens GN=NDRG1 PE=1 SV=1	TASGSSVTSLDGTR		1337.64	YES	2+	669.83				669.83				669.83				669.83		15.5	2.01702e+06	669.83		16	479929	669.83	51.94	15.2	2.37553e+07	669.83	44.21	15.4	8.26247e+06	669.83	46.96	15.3	7.12967e+06	669.83		16.4	728110	669.83		15.1	873563	669.83
Q9Y241	51.25	HIG1 domain family member 1A OS=Homo sapiens GN=HIGD1A PE=1 SV=1	STDTGVSLPSYEEDQGSK	Acetyl (Protein N-term)	1941.86	YES	2+	971.434		43.6	2.26554e+06	971.434				971.434		42.5	3.06338e+06	971.434		43	6.85353e+06	971.434		43.7	2.94978e+06	971.434		43.1	3.43465e+06	971.434		42.8	2.14561e+06	971.434		42.2	1.84913e+06	971.434		45.5	1.68605e+06	971.434		43.4	1.7439e+06	971.434
Q9Y241	51.25	HIG1 domain family member 1A OS=Homo sapiens GN=HIGD1A PE=1 SV=1	EAPFVPVGIAGFAAIVAYGLYK		2252.22	YES	3+	751.75				751.75				751.75	33.96	104.4	2.59938e+06	751.751	30.83	104.6	6.60464e+06	751.75				751.75		104.8	2.4808e+06	751.75		104.4	1.90512e+06	751.75	46.47	104.4	1.60585e+06	751.75				751.75		105	585137	751.75
Q9Y241	51.25	HIG1 domain family member 1A OS=Homo sapiens GN=HIGD1A PE=1 SV=1	EAPFVPVGIAGFAAIVAYGLYK		2252.22	YES	2+	1127.12				1127.12				1127.12	47.21	104.5	1.57922e+06	1127.12	80.87	104.6	6.38546e+06	1127.12		104.6	484862	1127.12	40.74	104.9	2.68356e+06	1127.12				1127.12				1127.12				1127.12				1127.12
P09429	71.8	High mobility group protein B1 OS=Homo sapiens GN=HMGB1 PE=1 SV=3	FKDPNAPK		915.481	NO	3+	306.168		8.2	1.49537e+07	306.168	41.68	8.1	8.43454e+06	306.168	35.99	8.2	2.48057e+07	306.168	37.58	8.4	3.35546e+07	306.168	34.53	8.3	2.7564e+07	306.168	39.91	8.3	2.18307e+07	306.169	33.1	8.3	1.84391e+07	306.168	33.31	8.3	1.22055e+07	306.168	30.5	8.6	6.30868e+07	306.168	29.53	8.1	6.43498e+07	306.168	38.2
P09429	71.8	High mobility group protein B1 OS=Homo sapiens GN=HMGB1 PE=1 SV=3	FKDPNAPK		915.481	NO	2+	458.748		8.2	2.58323e+07	458.748	29.12	8.1	1.70171e+07	458.748	27.19	8.2	3.04242e+07	458.748		8.4	7.40116e+07	458.747	25.08	8.3	4.88882e+07	458.748		8.3	6.64543e+07	458.748		8.3	2.38439e+07	458.749	29.41	8.3	1.56127e+07	458.748	25.44	8.6	1.78529e+08	458.748	25.06	8.1	1.45452e+08	458.748
P09429	71.8	High mobility group protein B1 OS=Homo sapiens GN=HMGB1 PE=1 SV=3	YEKDIAAYR		1127.56	NO	3+	376.861		14.4	2.05486e+07	376.861		14.4	1.47078e+07	376.861		14.2	4.63565e+07	376.861		14.2	6.00527e+07	376.861	25.28	14.6	4.77933e+07	376.861		13.9	4.37496e+07	376.861		14	3.63978e+07	376.861		14	2.35611e+07	376.861		14.9	6.91698e+07	376.861		13.8	1.33995e+08	376.861
P09429	71.8	High mobility group protein B1 OS=Homo sapiens GN=HMGB1 PE=1 SV=3	YEKDIAAYR		1127.56	NO	2+	564.788		14.4	1.64149e+07	564.788	29.83	14.4	1.21039e+07	564.789	43.07	14.2	2.53136e+07	564.788	46.07	14.2	6.47314e+07	564.788	31.21	14.6	3.83844e+07	564.789	29.61	13.9	5.28749e+07	564.788		14	2.5586e+07	564.789	29.09	14	1.4333e+07	564.789	44.69	14.9	1.06543e+08	564.788		13.8	1.25803e+08	564.788
P09429	71.8	High mobility group protein B1 OS=Homo sapiens GN=HMGB1 PE=1 SV=3	KFKDPNAPK		1043.58	NO	3+	348.866		7.1	2.83207e+06	348.866		7	1.49997e+06	348.866		7.1	7.13452e+06	348.866		7.4	8.95376e+06	348.866		7.1	4.21395e+06	348.867	27.89	7.3	8.12477e+06	348.866		7.4	6.2488e+06	348.866		7.2	4.15208e+06	348.866		7.5	1.42443e+07	348.867	26.47	7.2	2.09727e+07	348.866
P09429	71.8	High mobility group protein B1 OS=Homo sapiens GN=HMGB1 PE=1 SV=3	KFKDPNAPK		1043.58	NO	2+	522.796		7.1	1.62488e+06	522.796		7.1	915952	522.796		7.1	1.91028e+06	522.796	24.7	7.5	5.54302e+06	522.796		7.1	2.61499e+06	522.796		7.3	4.36632e+06	522.796		7.3	1.72105e+06	522.796		7.2	973527	522.796	26.84	7.5	1.47292e+07	522.796		7.2	8.53988e+06	522.796
P09429	71.8	High mobility group protein B1 OS=Homo sapiens GN=HMGB1 PE=1 SV=3	TYIPPKGETK		1132.61	NO	3+	378.545		8.7	3.21752e+07	378.545		8.5	2.01035e+07	378.545		8.6	7.99446e+07	378.545		8.9	9.20776e+07	378.545		8.7	6.3145e+07	378.545		8.7	7.38958e+07	378.545	24.58	8.8	6.49962e+07	378.545		8.6	4.25031e+07	378.545		9.1	1.53593e+08	378.545		8.5	2.31341e+08	378.545
P09429	71.8	High mobility group protein B1 OS=Homo sapiens GN=HMGB1 PE=1 SV=3	TYIPPKGETK		1132.61	NO	2+	567.314	28.17	8.7	2.9566e+07	567.313	28.38	8.6	1.99846e+07	567.313				567.313				567.313				567.313		8.7	8.45713e+07	567.314	26.64	8.7	3.87289e+07	567.313		8.8	2.51193e+07	567.313		11.8	1.79105e+07	567.313		8.5	1.88525e+08	567.313
P09429	71.8	High mobility group protein B1 OS=Homo sapiens GN=HMGB1 PE=1 SV=3	TYIPPKGETKK		1260.71	NO	2+	631.361		7.1	1.15117e+06	631.361		7.1	645041	631.361		7.2	2.43182e+06	631.361		7.5	3.84812e+06	631.361		7.1	2.21474e+06	631.361		7.3	3.24473e+06	631.361		7.3	1.72189e+06	631.361		7.3	1.11743e+06	631.362	30.77	7.5	7.82316e+06	631.361		7.2	7.75223e+06	631.361
P09429	71.8	High mobility group protein B1 OS=Homo sapiens GN=HMGB1 PE=1 SV=3	GEHPGLSIGDVAK		1278.66	NO	3+	427.226		29.1	1.54273e+07	427.226		29.2	9.20106e+06	427.226		29	7.03303e+07	427.226		27.4	4.11225e+07	427.226		29	3.1158e+07	427.226		29	1.53787e+08	427.226		27.7	1.78829e+07	427.226		28.6	6.69538e+07	427.226		32.6	1.18943e+08	427.226		29.4	2.45554e+08	427.226
P09429	71.8	High mobility group protein B1 OS=Homo sapiens GN=HMGB1 PE=1 SV=3	GEHPGLSIGDVAK		1278.66	NO	2+	640.337				640.337				640.337				640.337				640.337				640.337				640.337				640.337				640.337				640.337				640.337
P09429	71.8	High mobility group protein B1 OS=Homo sapiens GN=HMGB1 PE=1 SV=3	HPDASVNFSEFSK		1463.67	YES	3+	488.896		36.9	8.79127e+06	488.896		37.1	9.63376e+06	488.897	30.35	35.1	1.44646e+07	488.897	25.37	34.9	2.98429e+07	488.896		36.8	2.42289e+07	488.896		35.3	2.43296e+07	488.896		35	1.15925e+07	488.896		34.5	6.22124e+06	488.896		39	1.07576e+08	488.897	31.91	35.7	6.57326e+07	488.896
P09429	71.8	High mobility group protein B1 OS=Homo sapiens GN=HMGB1 PE=1 SV=3	HPDASVNFSEFSK		1463.67	YES	2+	732.841		37	2.16509e+07	732.841		37.2	9.93837e+06	732.843	54.17	35.1	3.65946e+07	732.842	30.14	34.9	5.51144e+07	732.841		36.8	3.68029e+07	732.843	36.83	35.2	5.32673e+07	732.843	28.77	35	3.83231e+07	732.842	32.06	34.5	1.20285e+07	732.843	32.09	39.1	2.89295e+08	732.842	66.03	35.7	1.15385e+08	732.841
P09429	71.8	High mobility group protein B1 OS=Homo sapiens GN=HMGB1 PE=1 SV=3	KHPDASVNFSEFSK		1591.76	YES	3+	531.595	32.37	29.6	7.95959e+07	531.595	45.48	29.7	6.1088e+07	531.596	47.08	28.1	1.79234e+08	531.595	52.65	27.7	3.28048e+08	531.595	45.27	29.5	1.82284e+08	531.596	40.71	28.1	2.30119e+08	531.595	25.38	28.1	1.47351e+08	531.596	28.42	27.7	7.67595e+07	531.595		33.2	5.57697e+08	531.596	49.99	28.4	5.29568e+08	531.596	37.35
P09429	71.8	High mobility group protein B1 OS=Homo sapiens GN=HMGB1 PE=1 SV=3	KHPDASVNFSEFSK		1591.76	YES	2+	796.889		29.6	1.0161e+07	796.89	27.71	29.7	7.07714e+06	796.891	38.21	28.1	1.93163e+07	796.89	39.7	27.7	8.18448e+07	796.889	56.16	29.5	2.37452e+07	796.89	36.48	28.1	2.10672e+07	796.891	52.62	28.1	9.05474e+06	796.889		27.7	6.31094e+06	796.89	48.27	33.2	1.91219e+08	796.891	63.13	28.4	6.09198e+07	796.889
P09429	71.8	High mobility group protein B1 OS=Homo sapiens GN=HMGB1 PE=1 SV=3	HPDASVNFSEFSKK		1591.76	YES	3+	531.595		29.6	7.95959e+07	531.595		29.7	6.1088e+07	531.595		28.1	1.79234e+08	531.595		27.7	3.28126e+08	531.595		29.5	1.82494e+08	531.595		28.1	2.30066e+08	531.595		28.1	1.47644e+08	531.595		27.7	7.66215e+07	531.595		33.2	5.83859e+08	531.595		28.4	4.94934e+08	531.595
P09429	71.8	High mobility group protein B1 OS=Homo sapiens GN=HMGB1 PE=1 SV=3	GEHPGLSIGDVAKK		1406.75	NO	3+	469.924		21.5	1.87098e+06	469.924		21.6	1.18293e+06	469.924		20.6	2.22555e+06	469.924		20.2	5.04014e+06	469.924	26.65	21.5	4.16288e+06	469.924		20.4	4.12429e+06	469.924		20.4	2.47999e+06	469.924		20.4	1.78799e+06	469.924				469.925	36.18	20.5	1.26943e+07	469.924
P09429	71.8	High mobility group protein B1 OS=Homo sapiens GN=HMGB1 PE=1 SV=3	GEHPGLSIGDVAKK		1406.75	NO	2+	704.384				704.384		21.5	201671	704.384				704.384		20.2	2.24093e+06	704.384				704.384		20.3	550166	704.384				704.384				704.384				704.384		20.6	2.46684e+06	704.384
P09429	71.8	High mobility group protein B1 OS=Homo sapiens GN=HMGB1 PE=1 SV=3	KHPDASVNFSEFSKK		1719.86	YES	4+	430.971		23.2	1.92313e+07	430.971		22	4.81758e+06	430.971		21.8	5.79222e+07	430.971		21.5	8.48398e+07	430.971		23.2	5.16725e+07	430.971		21.6	6.12433e+07	430.971		21.6	4.63782e+07	430.971		21.5	2.7219e+07	430.971				430.971		21.8	1.45176e+08	430.971
P09429	71.8	High mobility group protein B1 OS=Homo sapiens GN=HMGB1 PE=1 SV=3	KHPDASVNFSEFSKK		1719.86	YES	3+	574.293		21.8	3.08341e+06	574.293		22	2.05727e+06	574.293		21.9	1.7694e+07	574.293		21.5	4.64273e+07	574.293		21.8	9.58186e+06	574.293		21.5	4.55382e+07	574.293		21.6	1.68774e+07	574.293		21.5	8.95443e+06	574.293				574.293		21.8	9.59876e+07	574.293
P09429	71.8	High mobility group protein B1 OS=Homo sapiens GN=HMGB1 PE=1 SV=3	KHPDASVNFSEFSKK		1719.86	YES	2+	860.937				860.937		21.9	202808	860.937		21.8	2.26669e+06	860.937		21.4	1.40271e+07	860.937		21.8	1.18956e+06	860.937		21.5	4.83105e+06	860.937		21.6	1.73086e+06	860.937		21.5	881629	860.937				860.937		20.7	2.92391e+06	860.937
P09429	71.8	High mobility group protein B1 OS=Homo sapiens GN=HMGB1 PE=1 SV=3	IKGEHPGLSIGDVAK		1519.84	NO	3+	507.62		25.5	1.4095e+08	507.62		25.6	1.05081e+08	507.62		24.3	2.48829e+08	507.619	32.1	24.1	4.76398e+08	507.62		25.6	2.96235e+08	507.62	37.13	24.3	4.43798e+08	507.62		24.3	2.24753e+08	507.62	33.11	24	1.43057e+08	507.62	32.5	29.1	1.11087e+09	507.62	29.55	24.5	1.03558e+09	507.619	24.83
P09429	71.8	High mobility group protein B1 OS=Homo sapiens GN=HMGB1 PE=1 SV=3	IKGEHPGLSIGDVAK		1519.84	NO	2+	760.925	39.21	25.5	2.5461e+07	760.925	28	25.6	1.77279e+07	760.926		24.3	2.51448e+07	760.926	29.9	24.1	1.67816e+08	760.925	26.94	25.6	5.82008e+07	760.926		24.3	7.35401e+07	760.927	27.03	24.2	2.21551e+07	760.926		24	1.49951e+07	760.926	34.48	29.2	3.73661e+08	760.926		24.4	1.52284e+08	760.927	31.11
P09429	71.8	High mobility group protein B1 OS=Homo sapiens GN=HMGB1 PE=1 SV=3	KKHPDASVNFSEFSK		1719.86	YES	3+	574.294		21.8	3.10792e+06	574.294		22	2.0841e+06	574.294		21.9	1.78801e+07	574.294		21.5	4.64273e+07	574.294		21.8	9.58186e+06	574.294		21.5	4.53854e+07	574.294		21.6	1.6602e+07	574.294		21.5	8.95443e+06	574.294				574.294		21.8	9.59876e+07	574.294
P09429	71.8	High mobility group protein B1 OS=Homo sapiens GN=HMGB1 PE=1 SV=3	KKHPDASVNFSEFSK		1719.86	YES	2+	860.937		23.2	1.51109e+06	860.937		23.3	670569	860.937				860.937				860.937		23.3	2.70696e+06	860.937				860.937				860.937				860.937	35	25.8	1.26456e+07	860.937		21.7	9.78566e+06	860.937
P09429	71.8	High mobility group protein B1 OS=Homo sapiens GN=HMGB1 PE=1 SV=3	IKGEHPGLSIGDVAKK		1647.93	NO	4+	412.99		19.8	1.69897e+07	412.99		19.9	1.17817e+07	412.991	29.56	18.9	3.8871e+07	412.99	26.04	18.6	5.06893e+07	412.99		19.9	3.65347e+07	412.99		19.9	1.92704e+06	412.99		19.8	1.03773e+06	412.99		18.6	2.05783e+07	412.99		21.4	4.33509e+07	412.99		18.7	1.1719e+08	412.99
P09429	71.8	High mobility group protein B1 OS=Homo sapiens GN=HMGB1 PE=1 SV=3	IKGEHPGLSIGDVAKK		1647.93	NO	3+	550.318		19.9	7.30714e+06	550.318		19.9	5.12046e+06	550.318		20.1	517301	550.318		18.6	3.69134e+07	550.318		19.8	1.9003e+07	550.318		19.8	2.12705e+06	550.318				550.318		19.7	426592	550.318	30.44	21.4	3.32722e+07	550.318		18.7	5.96725e+07	550.318
P09429	71.8	High mobility group protein B1 OS=Homo sapiens GN=HMGB1 PE=1 SV=3	IKGEHPGLSIGDVAKK		1647.93	NO	2+	824.973		19.8	966244	824.973				824.973		18.9	672488	824.974	33.59	18.6	9.15552e+06	824.973		19.9	2.77098e+06	824.973		18.5	3.8954e+06	824.973				824.973				824.974	37.11	21.4	6.62196e+06	824.975	37.25	18.7	6.63498e+06	824.973
P09429	71.8	High mobility group protein B1 OS=Homo sapiens GN=HMGB1 PE=1 SV=3	RPPSAFFLFCSEYRPK		1943.97	YES	4+	501.255				501.255				501.255		61.2	1.6254e+06	501.255		61.1	3.26398e+06	501.255				501.255				501.255		60.1	1.3308e+06	501.255				501.255		62	5.08528e+06	501.255		62.1	4.03887e+06	501.255
P09429	71.8	High mobility group protein B1 OS=Homo sapiens GN=HMGB1 PE=1 SV=3	RPPSAFFLFCSEYRPK		1943.97	YES	3+	668.005		62.7	5.35644e+06	668.005		62.8	4.40014e+06	668.005		61.3	1.06709e+07	668.005		61.4	2.85723e+07	668.005		62.6	1.1034e+07	668.005		60.9	1.5137e+07	668.005		60.1	1.21218e+07	668.005		60.3	6.16002e+06	668.006	26.65	62	2.32049e+07	668.005		62.1	2.35907e+07	668.005
O43290	125.35	U4/U6.U5 tri-snRNP-associated protein 1 OS=Homo sapiens GN=SART1 PE=1 SV=1	LQAQSLSTVGPR		1255.69	YES	2+	628.852				628.852				628.852				628.852		26.1	5.34735e+06	628.852				628.852		26.3	3.40637e+06	628.852				628.852				628.852		31.4	5.02705e+06	628.852		26.6	2.88593e+06	628.852
O43290	125.35	U4/U6.U5 tri-snRNP-associated protein 1 OS=Homo sapiens GN=SART1 PE=1 SV=1	TLGEDDPWLDDTAAWIER		2101.96	YES	2+	1051.99		86	576942	1051.99				1051.99				1051.99				1051.99				1051.99				1051.99				1051.99				1051.99		85.9	2.65206e+06	1051.99		86	849354	1051.99
O43290	125.35	U4/U6.U5 tri-snRNP-associated protein 1 OS=Homo sapiens GN=SART1 PE=1 SV=1	ADDLLPLGDQTQDGDFGSR		2018.92	YES	2+	1010.47		58.6	1.52688e+06	1010.47		58.7	1.20441e+06	1010.47		57.3	1.10218e+06	1010.47		57.6	3.76227e+06	1010.47				1010.47				1010.47				1010.47				1010.47		58.8	2.22823e+06	1010.47		58.4	1.31424e+06	1010.47
P18077	25.77	60S ribosomal protein L35a OS=Homo sapiens GN=RPL35A PE=1 SV=2	EHTALLK		810.46	YES	2+	406.237	28.61	10.7	9.82672e+06	406.237		10.7	5.9075e+06	406.237		10.6	5.27591e+06	406.237		10.8	2.60714e+07	406.237		10.8	1.39841e+07	406.237		10.6	1.76575e+07	406.237		10.6	5.42017e+06	406.237		10.5	4.98663e+06	406.237		11	2.03381e+07	406.237		10.4	2.27469e+07	406.237
P18077	25.77	60S ribosomal protein L35a OS=Homo sapiens GN=RPL35A PE=1 SV=2	AIFAGYKR		924.518	YES	2+	463.267		18.7	3.75151e+06	463.267		18.7	2.40372e+06	463.267		18.1	3.33038e+06	463.267		17.8	2.04218e+07	463.267		18.7	8.36622e+06	463.267		17.6	1.49696e+07	463.267		17.7	5.63467e+06	463.267		17.7	4.804e+06	463.267		19.4	8.41088e+06	463.267		17.8	1.19164e+07	463.267
P18077	25.77	60S ribosomal protein L35a OS=Homo sapiens GN=RPL35A PE=1 SV=2	DETEFYLGKR		1256.6	YES	2+	629.309		29.9	7.8933e+06	629.309		30	4.76318e+06	629.309		28.8	1.10092e+07	629.309		28.4	4.32204e+07	629.309	30.05	29.8	1.48037e+07	629.309		28.9	2.63926e+07	629.309		28.7	1.58044e+07	629.309		28.4	1.41871e+07	629.309		33.5	1.98799e+07	629.309		29.2	2.32096e+07	629.309
P05783	199.75	Keratin, type I cytoskeletal 18 OS=Homo sapiens GN=KRT18 PE=1 SV=2	LASYLDR		836.439	YES	2+	419.227		20.7	309187	419.227				419.227				419.227				419.227		19.8	616043	419.227		19.9	9.66361e+06	419.227		20	4.04929e+06	419.227		19.9	2.20416e+06	419.227		22.5	7.60681e+06	419.227		19.9	1.9791e+06	419.227
P05783	199.75	Keratin, type I cytoskeletal 18 OS=Homo sapiens GN=KRT18 PE=1 SV=2	IREHLEK		923.519	YES	3+	308.847				308.847				308.847				308.847				308.847				308.847		7.2	851377	308.847		7.1	292348	308.847				308.847				308.847				308.847
P05783	199.75	Keratin, type I cytoskeletal 18 OS=Homo sapiens GN=KRT18 PE=1 SV=2	LAADDFR		806.392	NO	1+	807.401		19.9	1.77737e+07	807.401		19.9	3.67863e+07	807.401		19.4	7.03628e+06	807.401		17.9	2.56793e+06	807.401		20	1.22323e+07	807.401		19.1	2.70792e+07	807.401		19.2	6.76545e+06	807.401		17.7	985059	807.401				807.401		19.2	5.13752e+07	807.401
P05783	199.75	Keratin, type I cytoskeletal 18 OS=Homo sapiens GN=KRT18 PE=1 SV=2	LAADDFR		806.392	NO	2+	404.203	29.05	19.9	9.94043e+07	404.203	38.1	19.9	2.10996e+08	404.204	31	19.4	2.70307e+07	404.203		19.2	3.85893e+07	404.203	34.97	19.9	7.96613e+07	404.204	29.88	19.1	1.286e+08	404.203		19.3	2.4247e+07	404.203		19.1	2.22434e+07	404.204	24.12	21.2	3.94925e+08	404.204	37.27	19.2	3.09828e+08	404.203
P05783	199.75	Keratin, type I cytoskeletal 18 OS=Homo sapiens GN=KRT18 PE=1 SV=2	IVLQIDNAR		1040.6	NO	2+	521.306		36.2	2.71062e+06	521.306		35.9	1.69275e+06	521.306		34.1	3.29717e+06	521.306		33.9	1.24742e+07	521.306		35.6	2.70314e+06	521.307	28.81	34.8	5.72536e+07	521.306		34.5	2.20259e+07	521.306		34.2	1.11358e+07	521.306	35.81	38.8	4.56123e+07	521.306		35.2	2.70042e+07	521.306
P05783	199.75	Keratin, type I cytoskeletal 18 OS=Homo sapiens GN=KRT18 PE=1 SV=2	VIDDTNITR		1045.54	YES	2+	523.778		16.2	847729	523.778				523.778				523.778		15.2	2.9047e+06	523.778				523.778		15.5	5.46258e+06	523.778				523.778		17	9.23138e+06	523.778		16.9	4.79531e+06	523.778		16	441810	523.778
P05783	199.75	Keratin, type I cytoskeletal 18 OS=Homo sapiens GN=KRT18 PE=1 SV=2	KVIDDTNITR		1173.64	YES	2+	587.826		14.2	4.68592e+06	587.826		14.3	3.27393e+06	587.826		13.9	2.78024e+06	587.826		13.8	3.54087e+07	587.826		14.4	1.10406e+07	587.826		13.6	3.46612e+07	587.826		13.7	9.19335e+06	587.826		13.6	6.54948e+06	587.826		14.1	901705	587.826		13.4	3.28334e+07	587.826
P05783	199.75	Keratin, type I cytoskeletal 18 OS=Homo sapiens GN=KRT18 PE=1 SV=2	VKLEAEIATYR		1291.71	YES	3+	431.579				431.579				431.579				431.579				431.579				431.579		34.8	5.87315e+06	431.579		34.5	2.82218e+06	431.579		34.2	978698	431.579		38.7	2.57968e+06	431.579		35.2	949875	431.579
P05783	199.75	Keratin, type I cytoskeletal 18 OS=Homo sapiens GN=KRT18 PE=1 SV=2	VKLEAEIATYR		1291.71	YES	2+	646.865				646.865				646.865				646.865				646.865				646.865		34.8	6.35436e+06	646.865		34.6	1.97991e+06	646.865				646.865		38.7	4.13561e+06	646.865		35.3	473107	646.865
P05783	199.75	Keratin, type I cytoskeletal 18 OS=Homo sapiens GN=KRT18 PE=1 SV=2	QSVENDIHGLR		1266.63	YES	3+	423.218				423.218				423.218		21.8	2.37189e+06	423.218		21.4	9.22538e+06	423.218				423.218		20.3	2.48832e+06	423.218		21.6	1.25706e+06	423.218		21.6	760584	423.218				423.218		21.8	2.5273e+06	423.218
P05783	199.75	Keratin, type I cytoskeletal 18 OS=Homo sapiens GN=KRT18 PE=1 SV=2	QAQEYEALLNIK		1418.74	YES	2+	710.379				710.379				710.379				710.379				710.379				710.379		57.7	1.78454e+07	710.379		57	8.65118e+06	710.379		57	4.93884e+06	710.379		58.8	1.11105e+07	710.379		58.4	2.80992e+06	710.379
P05783	199.75	Keratin, type I cytoskeletal 18 OS=Homo sapiens GN=KRT18 PE=1 SV=2	AQIFANTVDNAR		1318.66	YES	2+	660.34		30.5	556918	660.34		30.5	828585	660.34				660.34				660.34				660.34	40.22	29.3	2.93522e+07	660.34	45.03	29.1	1.80415e+07	660.339	40.22	28.8	8.10863e+06	660.34	38.51	34	1.85789e+07	660.339	37.34	29.6	6.33622e+06	660.34
P05783	199.75	Keratin, type I cytoskeletal 18 OS=Homo sapiens GN=KRT18 PE=1 SV=2	SLGSVQAPSYGAR		1291.65	YES	2+	646.834				646.834				646.834				646.834				646.834				646.834		26	2.06397e+07	646.834		26	9.17021e+06	646.834		25.7	5.20197e+06	646.834				646.834		26.4	3.72377e+06	646.834
P05783	199.75	Keratin, type I cytoskeletal 18 OS=Homo sapiens GN=KRT18 PE=1 SV=2	PVSSAASVYAGAGGSGSR		1579.76	YES	3+	527.594		17.8	3.45426e+07	527.594		17.8	2.52957e+07	527.594		20.8	2.96839e+06	527.594		20.6	7.20988e+06	527.594		20.1	1.39691e+06	527.594		19.1	4.45316e+06	527.594		19.2	2.26113e+06	527.594				527.594				527.594				527.594
P05783	199.75	Keratin, type I cytoskeletal 18 OS=Homo sapiens GN=KRT18 PE=1 SV=2	PVSSAASVYAGAGGSGSR		1579.76	YES	2+	790.888		19.7	605957	790.888		17.8	1.40725e+07	790.888				790.888		20.5	2.76672e+06	790.888		17.9	5.27661e+07	790.889	82.88	19	1.22804e+07	790.889	73.72	19.1	5.93955e+06	790.888		19	3.17463e+06	790.889	36.12	21.8	1.01409e+07	790.888		19.1	2.0432e+06	790.888
P05783	199.75	Keratin, type I cytoskeletal 18 OS=Homo sapiens GN=KRT18 PE=1 SV=2	GLQAQIASSGLTVEVDAPK		1883	YES	3+	628.675				628.675				628.675				628.675				628.675				628.675		58.4	5.31591e+06	628.675		57.6	3.15809e+06	628.675		57.6	1.57388e+06	628.675		59.4	1.36134e+06	628.675				628.675
P05783	199.75	Keratin, type I cytoskeletal 18 OS=Homo sapiens GN=KRT18 PE=1 SV=2	GLQAQIASSGLTVEVDAPK		1883	YES	2+	942.51				942.51				942.51				942.51				942.51				942.51	57.78	58.4	9.84483e+06	942.51		57.7	5.22997e+06	942.51		57.7	2.2286e+06	942.51		59.4	6.37644e+06	942.51		59.1	1.07928e+06	942.51
Q12874	135.2	Splicing factor 3A subunit 3 OS=Homo sapiens GN=SF3A3 PE=1 SV=1	HFAEWR		844.398	YES	2+	423.207		17.9	2.99726e+06	423.207		18	1.86425e+06	423.207		17.6	2.14899e+06	423.207		17.2	6.66404e+06	423.207		18.1	2.56558e+06	423.207		17.1	4.14957e+06	423.207		17.1	2.69989e+06	423.207				423.207		18.5	7.11757e+06	423.207		17.1	7.40501e+06	423.207
Q12874	135.2	Splicing factor 3A subunit 3 OS=Homo sapiens GN=SF3A3 PE=1 SV=1	SALLALGLK		884.569	YES	2+	443.292		59	2.37803e+06	443.292		59.1	2.10373e+06	443.292		57.2	2.79684e+06	443.292	24.62	57.2	1.89041e+07	443.292		58.8	2.80147e+06	443.293	27.26	57.3	1.87209e+07	443.293	27.93	56.6	1.0743e+07	443.292		56.6	6.60873e+06	443.292	24.58	58.4	1.44708e+07	443.292		58.1	1.07519e+07	443.292
Q12874	135.2	Splicing factor 3A subunit 3 OS=Homo sapiens GN=SF3A3 PE=1 SV=1	DLYDDKDGLR		1208.57	YES	2+	605.291				605.291				605.291		21.2	2.17574e+06	605.291		20.3	2.08284e+06	605.291		20.9	482438	605.291		20.3	3.2615e+06	605.291		20.4	1.10964e+06	605.291				605.291				605.291		20.4	1.42093e+06	605.291
Q12874	135.2	Splicing factor 3A subunit 3 OS=Homo sapiens GN=SF3A3 PE=1 SV=1	SLESLDTSLFAK		1309.68	YES	2+	655.845		64	1.47655e+07	655.845		64	1.0309e+07	655.845		62.3	1.51748e+07	655.845		62.5	5.87748e+07	655.845		63.7	1.1797e+07	655.847	32.24	62.4	8.05314e+07	655.847	25.3	61.6	5.72582e+07	655.847	37.37	61.7	3.2675e+07	655.846	45.57	63.5	5.24785e+07	655.845		63.2	4.93197e+07	655.845
Q12874	135.2	Splicing factor 3A subunit 3 OS=Homo sapiens GN=SF3A3 PE=1 SV=1	VKPLQDQNELFGK		1514.81	YES	2+	758.413		34.4	5.07543e+06	758.413		34.5	3.41499e+06	758.413		32.1	1.52631e+07	758.413		32.6	2.99486e+07	758.413		34.2	5.55067e+06	758.413		33	6.14971e+07	758.413		32.7	3.84398e+07	758.413	33.54	31.7	2.27563e+07	758.413		37.3	4.25159e+07	758.413	26.96	32.8	4.5418e+07	758.413
Q12874	135.2	Splicing factor 3A subunit 3 OS=Homo sapiens GN=SF3A3 PE=1 SV=1	EELNAISGPNEFAEFYNR		2098.96	YES	2+	1050.49		69.9	1.66663e+06	1050.49		69.9	1.58202e+06	1050.49		68.7	1.94217e+06	1050.49		68.7	5.17412e+06	1050.49		69.7	1.25055e+06	1050.49	64.41	68.4	9.17419e+06	1050.49		67.6	6.49841e+06	1050.49		67.8	3.42897e+06	1050.49	74.32	69.4	1.03689e+07	1050.49	54.38	69.3	4.8571e+06	1050.49
Q12874	135.2	Splicing factor 3A subunit 3 OS=Homo sapiens GN=SF3A3 PE=1 SV=1	KEELNAISGPNEFAEFYNR		2227.05	YES	3+	743.361		61.9	2.1674e+06	743.361		61.8	1.06781e+06	743.361		60.3	2.35913e+06	743.361		60.2	8.65384e+06	743.361		61.7	1.03902e+06	743.361	26.86	60.2	1.29066e+07	743.361		59.4	1.01438e+07	743.361		59.5	5.66282e+06	743.361		61.3	1.14192e+07	743.36	28.66	61.1	9.55137e+06	743.361
Q12874	135.2	Splicing factor 3A subunit 3 OS=Homo sapiens GN=SF3A3 PE=1 SV=1	ENPSEEAQNLVEFTDEEGYGR		2412.04	YES	3+	805.019		65.6	3.72674e+06	805.019		65.6	3.35801e+06	805.019		64.3	6.19743e+06	805.019		64.5	1.61912e+07	805.019		65.5	3.0778e+06	805.022	42.77	64.4	2.65166e+07	805.019		63.6	2.15401e+07	805.021	26.69	63.8	1.29966e+07	805.021	34.69	65.3	1.42675e+07	805.021	38.75	65.2	1.83508e+07	805.019
Q12874	135.2	Splicing factor 3A subunit 3 OS=Homo sapiens GN=SF3A3 PE=1 SV=1	ENPSEEAQNLVEFTDEEGYGR		2412.04	YES	2+	1207.03		65.6	4.72744e+06	1207.03		65.5	3.43638e+06	1207.03		64.2	3.95679e+06	1207.03	72.95	64.5	2.20829e+07	1207.03	80.7	65.5	3.85341e+06	1207.03	70.15	64.4	2.2639e+07	1207.03		63.7	1.43001e+07	1207.03	90.39	63.8	8.34595e+06	1207.03	101.24	65.3	2.0371e+07	1207.03	77.69	65.1	1.21137e+07	1207.03
Q7Z4W1	59.51	L-xylulose reductase OS=Homo sapiens GN=DCXR PE=1 SV=2	AVIQVSQIVAR		1182.71	YES	2+	592.362		48.2	6.00079e+06	592.362		48	5.70045e+06	592.362		46.5	5.47435e+06	592.362	26.16	46.4	1.72573e+07	592.362		48	6.87935e+06	592.362		46.5	1.53981e+06	592.362				592.362				592.362		48.4	9.08609e+06	592.362		47	3.47176e+06	592.362
[truncated: 9,426 more rows]
[truncated: 54 more columns]
