# Supplementary material for: Deciphering preferential interactions within supramolecular protein complexes: the proteasome case
Source: Mol Syst Biol. 2015 Jan 5;11(1):771. doi: 10.15252/msb.20145497 (PMC4332148; doi:10.15252/msb.20145497)
Supplement: Supplementary file 11 [file msb0011-0771-sd11.xlsx]

## Sheet: Explanation content
Supplementary Table S3 : Quantification report of protein expression in the 9 cell lines by label-free quantification and by SRM
"Label-free MS" worksheet:
AC	ACcession number (Swiss-Prot human database)
ID	IDentifier
Description	Description in UniProt database
Score	Mascot Score
MW	Molecular Weight
pI	Isoelectric Point
Coverage (%)	% of the protein covered by the peptides sequences identified
#QPep	Number of quantified peptides (identified with a p-value < 0.05)
PAI - HCT116_1	Protein Abundance Index_HCT cell line_replicate number 1
"SRM" worksheet:
Protein	Protein ID (Swissprot database)
Peptide	Peptide sequence
Precursor	m/z precursor (Q1) & charge
Fragment Ion	name of fragment
Product Charge	charge of fragment
Product Mz	m/z fragment (Q3)
RKO 1	SRM signal in RKO cell line_ replicate 1
The best transitions (highlighted in green) were summed to obtain the abundance of a given protein

## Sheet: Label free MS
AC	ID	Description	Score	MW	pI	Coverage (%)	#QPep	PAI_HCT116 1	PAI_HCT116 2	PAI_HCT116 3	PAI_U937 1	PAI_U937 2	PAI_U937 3	PAI_HeLa 1	PAI_HeLa 2	PAI_HeLa 3	PAI_HEK 1	PAI_HEK 2	PAI_HEK 3	PAI_KG1a 1	PAI_KG1a 2	PAI_KG1a 3	PAI_U2OS 1	PAI_U2OS 2	PAI_U2OS 3	PAI_MRC5 1	PAI_MRC5 2	PAI_MRC5 3	PAI_NB4 1	PAI_NB4 2	PAI_NB4 3	PAI_RKO 1	PAI_RKO 2	PAI_RKO 3
Q5VYK3	ECM29_HUMAN	Proteasome-associated protein ECM29 homolog OS=Homo sapiens GN=ECM29 PE=1 SV=2	81.48	205985	6.74	12	5	1.0204e+07	6.81981e+06	1.12948e+07	2.95759e+06	2.78864e+06	5.92735e+06	3.05774e+06	1.9417e+06	2.47515e+06	4.2697e+06	8.41078e+06	5.25191e+06	3.83143e+06	8.49576e+06	1.76531e+07	2.76107e+06	6.67188e+06	1.39304e+07	5.82461e+06	8.46611e+06	6.43916e+06	5.03135e+06	7.78344e+06	1.12794e+07	1.98903e+07	1.8327e+07	1.94222e+07
P25786	PSA1_HUMAN	Proteasome subunit alpha type-1 OS=Homo sapiens GN=PSMA1 PE=1 SV=1	215.44	29822	6.15	25.9	8	1.32142e+09	3.56337e+08	6.17544e+08	9.61904e+07	8.74512e+08	7.79705e+08	2.50715e+08	1.57496e+08	1.94574e+08	6.10128e+07	6.626e+07	6.51276e+07	5.54981e+07	9.84298e+07	1.31295e+09	3.73553e+07	1.48809e+08	5.85324e+08	9.91039e+07	8.74505e+07	8.00435e+08	8.14355e+07	1.45042e+09	1.43946e+09	1.37703e+09	1.21864e+09	1.36703e+09
P25787	PSA2_HUMAN	Proteasome subunit alpha type-2 OS=Homo sapiens GN=PSMA2 PE=1 SV=2	160.91	25996.3	6.92	32.9	11	3.86938e+07	3.35971e+07	3.91806e+07	3.69313e+07	3.60519e+07	4.00439e+07	3.27142e+07	1.82674e+07	2.25919e+07	2.98273e+07	3.60246e+07	2.17568e+07	2.9944e+07	3.33673e+07	5.8123e+07	3.58851e+06	3.0941e+07	3.12795e+07	3.81923e+07	3.70351e+07	3.29755e+07	2.08e+07	4.78734e+07	4.77259e+07	5.6423e+07	5.21988e+07	5.43647e+07
P25788	PSA3_HUMAN	Proteasome subunit alpha type-3 OS=Homo sapiens GN=PSMA3 PE=1 SV=2	293.7	28643.2	5.19	27.1	5	5.95975e+07	4.19202e+07	7.37292e+07	6.06247e+07	8.01365e+07	8.35867e+07	4.85726e+07	2.66947e+07	3.21636e+07	4.35812e+07	3.72974e+07	4.85038e+07	4.00316e+07	7.39278e+07	1.0949e+08	9.02887e+06	5.40035e+07	3.63927e+07	7.02661e+07	6.19086e+07	6.20867e+07	5.78068e+07	8.67681e+07	1.00982e+08	1.02609e+08	8.00883e+07	6.92083e+07
P25789	PSA4_HUMAN	Proteasome subunit alpha type-4 OS=Homo sapiens GN=PSMA4 PE=1 SV=1	108.89	29750.3	7.57	23.4	6	9.60903e+07	5.56872e+07	7.80171e+07	5.75431e+07	5.43228e+07	6.01196e+07	2.56451e+07	1.53313e+07	1.92096e+07	5.05683e+07	5.4174e+07	5.70172e+07	3.88096e+07	5.02154e+07	9.47251e+07	1.09423e+07	5.1219e+07	6.92633e+07	5.71922e+07	5.38803e+07	5.0622e+07	2.96999e+07	4.25024e+07	7.96067e+07	9.56539e+07	7.98366e+07	8.6779e+07
P28066	PSA5_HUMAN	Proteasome subunit alpha type-5 OS=Homo sapiens GN=PSMA5 PE=1 SV=3	666.14	26565.3	4.74	49.4	9	8.57769e+07	6.41841e+07	1.13679e+08	1.05665e+08	1.24356e+08	1.26381e+08	7.00846e+07	4.31549e+07	4.47237e+07	8.58371e+07	5.02901e+07	9.22657e+07	5.42996e+07	1.09434e+08	1.72419e+08	1.85362e+07	8.86929e+07	9.11674e+07	9.7814e+07	9.45767e+07	1.00796e+08	7.4877e+07	1.11411e+08	1.51115e+08	1.62583e+08	1.295e+08	1.29188e+08
P60900	PSA6_HUMAN	Proteasome subunit alpha type-6 OS=Homo sapiens GN=PSMA6 PE=1 SV=1	69.07	27838	6.34	19.9	8	7.72418e+07	5.8051e+07	7.88301e+07	8.39922e+07	9.59701e+07	9.74587e+07	4.83641e+07	3.05406e+07	2.837e+07	6.50713e+07	5.2496e+07	5.18382e+07	4.75151e+07	7.69925e+07	1.34966e+08	8.70647e+06	6.43483e+07	4.71578e+07	9.83515e+07	8.55709e+07	8.86694e+07	5.45095e+07	7.51304e+07	1.26292e+08	1.60773e+08	1.31601e+08	1.32495e+08
O14818	PSA7_HUMAN	Proteasome subunit alpha type-7 OS=Homo sapiens GN=PSMA7 PE=1 SV=1	716.8	28040.7	8.6	48.8	12	1.07555e+08	7.94527e+07	1.2214e+08	6.97854e+07	7.9303e+07	8.63261e+07	4.24901e+07	2.58301e+07	2.3459e+07	8.07444e+07	5.51019e+07	6.72683e+07	4.53724e+07	6.96351e+07	1.0362e+08	1.56923e+07	7.95045e+07	7.72199e+07	9.93505e+07	9.10289e+07	9.27935e+07	4.69847e+07	6.51745e+07	1.21907e+08	1.7185e+08	1.40549e+08	1.40128e+08
Q8TAA3	PSA7L_HUMAN	Proteasome subunit alpha type-7-like OS=Homo sapiens GN=PSMA8 PE=1 SV=3	497.86	28683.2	9.07	28.9	6	8.39292e+07	6.35016e+07	8.66381e+07	6.86119e+07	5.33161e+07	5.48264e+07	4.17604e+07	2.64458e+07	2.36234e+07	6.02819e+07	4.85511e+07	4.75717e+07	3.83038e+07	5.12057e+07	7.55196e+07	1.3232e+07	5.94567e+07	6.12335e+07	7.32362e+07	6.47228e+07	8.67798e+07	4.19449e+07	5.81954e+07	1.10694e+08	1.22003e+08	1.02561e+08	1.0576e+08
P20618	PSB1_HUMAN	Proteasome subunit beta type-1 OS=Homo sapiens GN=PSMB1 PE=1 SV=2	204.09	26700.5	8.27	28.6	6	4.38153e+07	3.36803e+07	3.88197e+07	2.84708e+07	4.0884e+07	3.97277e+07	1.89223e+07	1.01437e+07	1.19762e+07	2.06342e+07	1.9977e+07	2.52376e+07	1.91668e+07	2.78106e+07	6.40113e+07	4.12252e+06	3.32976e+07	2.72808e+07	3.76439e+07	3.12256e+07	3.44545e+07	2.12149e+07	4.58103e+07	5.96634e+07	6.1548e+07	4.9342e+07	4.76838e+07
P49721	PSB2_HUMAN	Proteasome subunit beta type-2 OS=Homo sapiens GN=PSMB2 PE=1 SV=1	243.84	22992.7	6.51	37.3	4	3.25618e+07	2.67774e+07	2.45972e+07	4.15445e+07	3.30936e+07	3.35569e+07	2.21231e+07	1.52748e+07	1.22254e+07	3.33868e+07	3.84101e+07	2.79567e+07	2.60905e+07	3.95442e+07	4.97813e+07	6.11684e+06	2.41555e+07	1.37194e+07	3.40241e+07	3.28618e+07		2.52006e+07	3.02697e+07	3.73159e+07	4.71997e+07	4.52797e+07	7.37521e+07
P49720	PSB3_HUMAN	Proteasome subunit beta type-3 OS=Homo sapiens GN=PSMB3 PE=1 SV=2	796.9	23218.6	6.14	43.4	6	4.96836e+07	5.11924e+07	4.46477e+07	3.74852e+07	3.75486e+07	4.061e+07	2.40227e+07	1.50423e+07	1.37244e+07	3.04629e+07	3.55861e+07	2.48678e+07	3.13771e+07	3.82616e+07	6.3173e+07	6.55677e+06	3.80812e+07	3.56901e+07	5.00048e+07	4.48736e+07		2.04692e+07	2.91128e+07	4.77074e+07	7.43426e+07	7.41094e+07	7.95242e+07
P28070	PSB4_HUMAN	Proteasome subunit beta type-4 OS=Homo sapiens GN=PSMB4 PE=1 SV=4	270.38	29242.5	5.72	43.9	3	2.22859e+07	1.75402e+07	3.36743e+07	4.41607e+07	5.52824e+07	5.83968e+07	2.90207e+07	1.93811e+07	1.26169e+07	3.41532e+07	1.73013e+07	3.02623e+07	2.10503e+07	4.29857e+07	6.6462e+07	3.13396e+06	2.7111e+07	2.0443e+07	4.61009e+07	4.12978e+07	4.45788e+07	2.88005e+07	4.23648e+07	6.12751e+07	7.7627e+07	6.1744e+07	6.53316e+07
P54727	RD23B_HUMAN	UV excision repair protein RAD23 homolog B OS=Homo sapiens GN=RAD23B PE=1 SV=1	196.79	43201.6	4.79	21.3	7	3.78314e+07	2.96176e+07	5.3822e+07	2.58202e+07	2.85361e+07	2.91976e+07	2.39007e+07	1.20113e+07	1.37563e+07	2.47094e+07	1.56182e+07	1.71711e+07	1.53685e+07	3.46292e+07	5.26432e+07	1.29166e+07	2.82713e+07	4.43321e+07	4.77067e+07	4.64536e+07	2.25482e+07	2.04765e+07	2.25886e+07	3.96049e+07	5.18648e+07	5.12234e+07	5.43872e+07
P54578	UBP14_HUMAN	Ubiquitin carboxyl-terminal hydrolase 14 OS=Homo sapiens GN=USP14 PE=1 SV=3	482.93	56489.2	5.2	17.6	7	3.79299e+07	2.89976e+07	3.4864e+07	3.46447e+07	4.22606e+07	4.46804e+07	1.6593e+07	1.10747e+07	1.15952e+07	1.42054e+07	2.10602e+07	1.64468e+07	2.54006e+07	4.0155e+07	6.98931e+07	2.34264e+07	4.59919e+07	6.5171e+07	2.48294e+07	2.50924e+07	3.28234e+07	3.24424e+07	5.14811e+07	7.00812e+07	6.89145e+07	5.86752e+07	6.02235e+07
Q9Y5K5	UCHL5_HUMAN	Ubiquitin carboxyl-terminal hydrolase isozyme L5 OS=Homo sapiens GN=UCHL5 PE=1 SV=3	123.23	37868.1	5.23	28.6	6	3.16073e+07	1.70207e+07	2.3873e+07	1.0147e+07	9.74008e+06	9.93287e+06	9.2974e+06	6.92012e+06	8.90141e+06	5.39864e+06	1.50379e+07	1.23037e+07	7.88077e+06	1.41573e+07	3.05299e+07	2.74841e+06	3.70375e+06	5.76759e+06	8.07861e+06	9.97862e+06	1.14544e+07	1.66637e+07	3.52556e+07	3.34979e+07	2.1294e+07	1.96696e+07	2.15161e+07
P40306	PSB10_HUMAN	Proteasome subunit beta type-10 OS=Homo sapiens GN=PSMB10 PE=1 SV=1	41.24	29203.2	7.7	19	1			1.24471e+07	2.39646e+07	319472									2.52949e+06	1.16646e+07		2.33526e+06	3.31167e+06	5.52971e+06	9.50545e+06						1.02863e+06	8.97426e+06
P28074	PSB5_HUMAN	Proteasome subunit beta type-5 OS=Homo sapiens GN=PSMB5 PE=1 SV=3	454.72	28633.3	6.43	34.6	11	3.79752e+07	3.29327e+07	5.23321e+07	4.74885e+06	4.53395e+06	7.17692e+06	9.11861e+06	5.13059e+06	3.93746e+06	3.79341e+07	2.19657e+07	3.24859e+07	3.12855e+06	3.18459e+06	4.30059e+06	3.18894e+06	3.06156e+07	2.15594e+07	3.7532e+07	3.74204e+07	3.45768e+07	6.17188e+06	7.6604e+06	2.21373e+07	8.05573e+07	6.12624e+07	5.53106e+07
P28072	PSB6_HUMAN	Proteasome subunit beta type-6 OS=Homo sapiens GN=PSMB6 PE=1 SV=4	126.47	25569.5	4.8	16.7	5	3.77036e+07	2.81306e+07	4.76783e+07	1.9322e+07	2.50017e+07	2.5668e+07	2.49034e+07	1.21489e+07	1.07821e+07	4.75399e+07	2.71298e+07	4.59359e+07	9.05371e+06	1.52961e+07	1.46782e+07	6.93038e+06	3.97261e+07	2.92847e+07	4.52367e+07	3.95959e+07	4.33573e+07	2.44461e+07	2.92379e+07	5.46778e+07	8.14936e+07	6.14574e+07	4.69624e+07
Q99436	PSB7_HUMAN	Proteasome subunit beta type-7 OS=Homo sapiens GN=PSMB7 PE=1 SV=1	193.49	30288.4	7.57	26	2	2.3924e+07	1.65022e+07	2.87326e+07	1.92011e+07	1.79062e+07	2.00368e+07	2.40859e+07	9.63934e+06	1.00849e+07	1.69179e+07	1.4563e+07	1.89991e+07	1.14137e+07	2.53312e+07	1.98248e+07	2.39296e+06	1.64079e+07	1.14378e+07	2.30686e+07	2.13467e+07	2.41541e+07	1.75353e+07	1.48361e+07	3.33899e+07	4.06192e+07	3.07819e+07	1.55682e+07
P28062	PSB8_HUMAN	Proteasome subunit beta type-8 OS=Homo sapiens GN=PSMB8 PE=1 SV=3	280.54	30676.7	7.04	20.3	6	7.56507e+06	5.98514e+06	7.14394e+06	3.1516e+07	3.4569e+07	3.64358e+07	8.20586e+06	4.47193e+06	4.31216e+06	5.13853e+06	4.68329e+06	7.91788e+06	2.74449e+07	3.74293e+07	5.72987e+07	1.43932e+06	8.30526e+06	5.42103e+06	1.93353e+07	1.28065e+07	1.14121e+07	1.52578e+07	2.21088e+07	3.05926e+07	1.10757e+07	8.23831e+06	4.59803e+06
P28065	PSB9_HUMAN	Proteasome subunit beta type-9 OS=Homo sapiens GN=PSMB9 PE=1 SV=2	356.9	23363.6	4.93	25.1	2			1.5237e+06	2.45667e+07	2.44112e+07	2.65944e+07	4.11777e+06	1.78729e+06	1.75928e+06	774695		1.46808e+06	2.27269e+07	4.1505e+07	6.46636e+07		3.15913e+06	2.12143e+06	5.08104e+06	2.95583e+06	4.50144e+06	5.74903e+06	9.36956e+06	9.9309e+06	5.57248e+06	3.06227e+06
Q16186	ADRM1_HUMAN	Proteasomal ubiquitin receptor ADRM1 OS=Homo sapiens GN=ADRM1 PE=1 SV=2	71	42411.9	4.96	12.3	1	5.87679e+06	4.71224e+06	9.06734e+06	7.7518e+06	5.85829e+06	7.34808e+06	4.57508e+06	2.11695e+06	2.28333e+06		1.58531e+06	946964	936240	9.70658e+06	1.05348e+07	6.17003e+06	3.12584e+06	1.00229e+07				2.7986e+06	3.58875e+06	6.94254e+06	2.23584e+06	5.34132e+06	6.70301e+06
P62333	PRS10_HUMAN	26S protease regulatory subunit 10B OS=Homo sapiens GN=PSMC6 PE=1 SV=1	401.8	44430.2	7.1	34.2	11	1.55351e+07	2.14658e+07	3.5134e+07	4.69617e+07	4.0972e+07	4.1135e+07	2.39782e+07	1.55313e+07	1.97236e+07	2.88669e+07	1.92836e+07	1.91961e+07	1.966e+07	2.43654e+07	4.99064e+07	1.82195e+07	3.83247e+07	6.74728e+07	3.82162e+07	3.38762e+07	3.01462e+07	2.90871e+07	5.44849e+07	4.4776e+07	4.66718e+07	3.63093e+07	3.81109e+07
P62191	PRS4_HUMAN	26S protease regulatory subunit 4 OS=Homo sapiens GN=PSMC1 PE=1 SV=1	101.66	49324.8	5.87	18.4	8	5.82659e+07	5.25268e+07	9.56294e+07	6.0237e+07	8.9862e+07	7.73085e+07	2.47584e+07	1.45261e+07	1.77274e+07	3.5624e+07	1.86278e+07	2.46985e+07	1.70648e+07	4.12826e+07	7.5246e+07	1.84693e+07	5.40092e+07	5.69629e+07	6.53798e+07	5.8942e+07	6.20475e+07	4.10721e+07	6.73719e+07	8.21979e+07	1.5086e+08	1.14492e+08	1.10416e+08
P17980	PRS6A_HUMAN	26S protease regulatory subunit 6A OS=Homo sapiens GN=PSMC3 PE=1 SV=3	687.45	49457.6	5.13	52.2	7	2.54395e+07	2.74661e+07	2.89983e+07	2.96973e+07	3.19583e+07	2.80847e+07	1.44467e+07	8.43077e+06	1.02922e+07	1.69824e+07	1.82582e+07	1.23067e+07	1.56466e+07	1.80292e+07	3.48363e+07	1.4319e+07	2.61962e+07	3.929e+07	2.55983e+07	2.41352e+07	2.20386e+07	1.43532e+07	2.56017e+07	3.32359e+07	2.71109e+07	2.61512e+07	3.12004e+07
P43686	PRS6B_HUMAN	26S protease regulatory subunit 6B OS=Homo sapiens GN=PSMC4 PE=1 SV=2	265.21	47450.6	5.09	38.8	15	3.64498e+07	2.9202e+07	3.85409e+07	2.798e+07	3.90873e+07	4.04556e+07	1.14422e+07	6.77162e+06	8.90662e+06	1.64434e+07	1.94144e+07	1.96878e+07	1.01499e+07	2.70296e+07	4.63991e+07	2.78325e+07	2.63846e+07	3.1385e+07	3.01958e+07	2.80688e+07	2.87594e+07	2.2174e+07	4.38227e+07	4.19452e+07	4.58451e+07	3.85955e+07	3.76091e+07
P35998	PRS7_HUMAN	26S protease regulatory subunit 7 OS=Homo sapiens GN=PSMC2 PE=1 SV=3	34.72	49002.3	5.71	37	14	7.46413e+07	4.46723e+07	6.70718e+07	4.36017e+07	4.6559e+07	4.96027e+07	1.51859e+07	9.07965e+06	1.03242e+07	1.98374e+07	3.10912e+07	2.75141e+07	1.79268e+07	3.02979e+07	5.02045e+07	2.05992e+07	7.25771e+07	5.96156e+07	4.24912e+07	4.11559e+07	4.51986e+07	2.54877e+07	4.13619e+07	4.60684e+07	7.87179e+07	7.42242e+07	8.76491e+07
P62195	PRS8_HUMAN	26S protease regulatory subunit 8 OS=Homo sapiens GN=PSMC5 PE=1 SV=1	708.83	45768.1	7.11	57.1	8	6.13553e+07	4.27221e+07	5.52281e+07	4.1484e+07	4.41345e+07	4.79377e+07	1.39823e+07	9.37174e+06	1.03253e+07	2.87852e+07	2.60325e+07	2.24469e+07	1.60907e+07	2.21985e+07	4.38847e+07	1.28814e+07	2.76708e+07	3.3289e+07	4.48442e+07	4.18452e+07	4.19862e+07	2.26944e+07	4.24682e+07	4.69003e+07	7.14008e+07	6.55111e+07	6.77751e+07
O75832	PSD10_HUMAN	26S proteasome non-ATPase regulatory subunit 10 OS=Homo sapiens GN=PSMD10 PE=1 SV=1	139.5	24697.5	5.71	20.8	5	2.23297e+07	1.48338e+07	2.84717e+07	2.7477e+07	3.1313e+07	3.54006e+07	1.72143e+07	9.75438e+06	9.20737e+06	8.07733e+06	1.12925e+07	1.31795e+07	5.50512e+06	2.61726e+07	4.02754e+07	6.82902e+06	1.05797e+06	4.90499e+06	1.00454e+07	1.08374e+07	1.26111e+07	2.02309e+07	3.09366e+07	3.56775e+07	1.05912e+07	1.20683e+07	1.75627e+07
O00231	PSD11_HUMAN	26S proteasome non-ATPase regulatory subunit 11 OS=Homo sapiens GN=PSMD11 PE=1 SV=3	549.7	47719.2	6.08	35.8	13	6.2165e+07	5.70405e+07	1.09045e+08	8.17778e+07	1.04586e+08	1.22922e+08	5.29751e+07	1.81782e+07	3.29911e+07	3.99428e+07	5.02804e+07	5.69499e+07	6.49376e+07	1.29428e+08	2.79585e+08	2.13125e+07	4.52404e+07	1.90418e+08	4.59538e+07	7.60891e+07	6.84218e+07	1.57513e+08	1.73581e+08	1.62416e+08	1.76466e+08	1.32096e+08	1.25798e+08
O00232	PSD12_HUMAN	26S proteasome non-ATPase regulatory subunit 12 OS=Homo sapiens GN=PSMD12 PE=1 SV=3	143.2	53269.7	7.53	33.8	10	3.57504e+07	2.70203e+07	4.36277e+07	2.37501e+07	2.08191e+07	3.49915e+07	1.41057e+07	5.84399e+06	6.84766e+06	2.79228e+07	2.1247e+07	2.31733e+07	1.09409e+07	8.03537e+06	2.36637e+07	9.06686e+06	2.83304e+07	3.19952e+07	3.0498e+07	2.99364e+07	3.12132e+07	1.83667e+07	2.6396e+07	5.27132e+07	4.08378e+07	3.47214e+07	3.65545e+07
Q9UNM6	PSD13_HUMAN	26S proteasome non-ATPase regulatory subunit 13 OS=Homo sapiens GN=PSMD13 PE=1 SV=2	674.96	43203.2	5.53	34.3	10	1.36555e+08	2.98956e+07	1.14711e+08	9.41789e+07	9.71279e+07	1.00554e+08	6.16328e+07	4.5615e+07	5.06874e+07	3.69425e+07	8.69956e+07	5.10431e+07	8.59448e+07	1.1048e+08	1.7949e+08	6.02145e+07	8.97072e+07	1.65596e+08	5.87283e+07	5.99518e+07	6.73199e+07	7.23056e+07	1.3233e+08	1.41835e+08	1.2843e+08	1.24479e+08	1.29745e+08
P51665	PSD7_HUMAN	26S proteasome non-ATPase regulatory subunit 7 OS=Homo sapiens GN=PSMD7 PE=1 SV=2	356.82	37059.5	6.29	23.8	9	4.04163e+07	3.46735e+07	3.96465e+07	2.65025e+07	3.09148e+07	3.58779e+07	1.18991e+07	7.23319e+06	8.36532e+06	1.83015e+07	2.03309e+07	1.78636e+07	6.2169e+06	1.38008e+07	2.46371e+07	5.25895e+06	1.36647e+07	6.12965e+06	3.34936e+07	3.46254e+07	3.10736e+07	2.90561e+07	5.5008e+07	5.46336e+07	4.41379e+07	4.02902e+07	4.18033e+07
O00487	PSDE_HUMAN	26S proteasome non-ATPase regulatory subunit 14 OS=Homo sapiens GN=PSMD14 PE=1 SV=1	329.54	34725.6	6.06	36.8	1	8.44435e+07	5.25875e+07	6.1029e+07	3.54348e+07	4.45517e+07	5.2101e+07	1.45473e+07	9.07515e+06	8.57416e+06	2.24101e+07	3.60228e+07	2.8009e+07	1.393e+07	2.09235e+07	4.14786e+07	1.03443e+07	2.59729e+07	3.94484e+07	5.00911e+07	4.3835e+07	4.73855e+07	3.56932e+07	5.46539e+07	7.92919e+07	6.93748e+07	6.35641e+07	6.51723e+07
Q99460	PSMD1_HUMAN	26S proteasome non-ATPase regulatory subunit 1 OS=Homo sapiens GN=PSMD1 PE=1 SV=2	305.31	106795	5.25	25.1	6	3.90134e+07	2.483e+07	3.34022e+07	2.0186e+07	1.88429e+07	1.51291e+07	1.94108e+07	9.94206e+06	1.25215e+07	1.55128e+07	1.98421e+07	1.77836e+07	2.2314e+07	3.18224e+07	1.16519e+07	8.66603e+06	2.1166e+07	2.51132e+07	3.4268e+07	3.28461e+07	3.38035e+07	9.67425e+06	1.60592e+07	2.50793e+07	4.7876e+07	4.04469e+07	4.43553e+07
Q13200	PSMD2_HUMAN	26S proteasome non-ATPase regulatory subunit 2 OS=Homo sapiens GN=PSMD2 PE=1 SV=3	747.95	100877	5.08	33.9	24	8.49478e+07	6.1452e+07	7.77289e+07	5.48116e+07	5.65429e+07	7.49726e+07	1.19439e+07	8.62625e+06	7.06505e+06	2.26881e+07	2.63486e+07	2.69361e+07	1.67258e+07	2.96913e+07	5.11846e+07	2.36233e+07	5.83376e+07	6.5287e+07	5.20831e+07	5.2049e+07	4.99803e+07	1.94126e+07	3.53175e+07	5.52091e+07	1.60275e+08	1.46333e+08	1.38366e+08
O43242	PSMD3_HUMAN	26S proteasome non-ATPase regulatory subunit 3 OS=Homo sapiens GN=PSMD3 PE=1 SV=2	1237.64	61053.5	8.47	40.8	12	5.63184e+07	4.18881e+07	1.29802e+08	1.58856e+07	1.11018e+07	1.39159e+07	4.54719e+06	2.34165e+06	1.9139e+06	4.21574e+07	2.29983e+07	2.48569e+07	8.3817e+06	7.85863e+06	1.4859e+07	1.12443e+07	2.77594e+07	3.89991e+07	5.2523e+07	4.88663e+07	4.01675e+07	9.33122e+06	1.13342e+07	3.0966e+07	3.49338e+07	2.88569e+07	3.71869e+07
P55036	PSMD4_HUMAN	26S proteasome non-ATPase regulatory subunit 4 OS=Homo sapiens GN=PSMD4 PE=1 SV=1	70.91	40939.3	4.68	21.8	5	1.85423e+07	1.17286e+07	1.61367e+07	1.84709e+07	2.0267e+07	2.02831e+07	7.11203e+06	3.26814e+06	4.03194e+06	7.11137e+06	8.07084e+06	8.02806e+06	1.2524e+07	2.14923e+07	3.43259e+07	5.0816e+06	7.456e+06	1.34483e+07	1.37115e+07	1.41044e+07	1.37809e+07	1.11452e+07	1.66739e+07	1.99709e+07	4.94194e+07	4.15604e+07	4.35679e+07
Q15008	PSMD6_HUMAN	26S proteasome non-ATPase regulatory subunit 6 OS=Homo sapiens GN=PSMD6 PE=1 SV=1	197.13	45787.4	5.45	35	8	3.22185e+07	2.01473e+07	2.92435e+07	6.46859e+06	1.077e+07	1.03469e+07		930234	785585	1.50599e+07	2.20163e+07	1.7793e+07	2.69578e+06	7.25407e+06	4.60751e+06	6.62526e+06	1.73899e+07	2.05862e+07	1.80275e+07	2.62993e+07	2.5975e+07	6.00129e+06	4.03771e+06	8.28171e+06	3.63647e+07	3.14391e+07	2.42667e+07
P48556	PSMD8_HUMAN	26S proteasome non-ATPase regulatory subunit 8 OS=Homo sapiens GN=PSMD8 PE=1 SV=2	154.86	39871.9	9.73	22.9	4	1.17471e+08	1.03989e+08	1.67751e+08	5.77285e+07	7.60731e+07	7.49813e+07	6.52515e+07	2.84773e+07	2.80521e+07	6.38787e+07	5.46336e+07	4.57703e+07	2.73122e+07	2.23552e+07	6.92642e+07	3.12419e+07	3.01551e+07	3.66851e+07	8.55175e+07	7.065e+07	4.24909e+07	2.54576e+07	3.93067e+07	6.17058e+07	5.96684e+07	4.8852e+07	5.27954e+07
Q16401	PSMD5_HUMAN	26S proteasome non-ATPase regulatory subunit 5 OS=Homo sapiens GN=PSMD5 PE=1 SV=3	341.87	56559.5	5.35	21	13	2.44e+07	1.22236e+07	1.78167e+07	1.2516e+07	1.51132e+07	1.50669e+07	1.42432e+07	9.59904e+06	1.20269e+07	2.13029e+06	3.1183e+06	2.82301e+06	1.30115e+07	2.42352e+07	4.18882e+07	6.07242e+06	1.07812e+07	1.34307e+07	1.8777e+07	1.99377e+07	2.04279e+07	1.45338e+07	2.59489e+07	2.26881e+07	5.41176e+07	5.00992e+07	5.45099e+07
O00233	PSMD9_HUMAN	26S proteasome non-ATPase regulatory subunit 9 OS=Homo sapiens GN=PSMD9 PE=1 SV=3	84.22	24837.6	6.46	8.5	4	1.10816e+07	8.72536e+06	1.57415e+07	1.63008e+07	1.94025e+07	2.14988e+07	9.35822e+06	4.56898e+06	5.84393e+06	5.32599e+06	3.67783e+06	5.59078e+06	4.42847e+06	1.1922e+07	2.02878e+07	3.75061e+06	6.4722e+06	1.13223e+07	9.11436e+06	8.4683e+06	1.03132e+07	1.69872e+07	3.01298e+07	2.74648e+07	1.25461e+07	1.31368e+07	1.43139e+07
Q06323	PSME1_HUMAN	Proteasome activator complex subunit 1 OS=Homo sapiens GN=PSME1 PE=1 SV=1	704.18	28876.1	5.78	47.8	15	9.10691e+07	6.28129e+07	9.16709e+07	8.01467e+07	9.83997e+07	8.41632e+07	3.28467e+07	1.8998e+07	2.91896e+07	9.58029e+06	1.30534e+07	1.55941e+07	5.79129e+07	1.14695e+08	2.26057e+08	1.90394e+07	4.00868e+07	7.84375e+07	5.0507e+07	6.913e+07	7.66453e+07	5.77326e+07	1.22907e+08	1.10742e+08	8.82239e+07	7.84757e+07	8.95659e+07
Q9UL46	PSME2_HUMAN	Proteasome activator complex subunit 2 OS=Homo sapiens GN=PSME2 PE=1 SV=4	561.05	27555.4	5.54	63.2	14	3.02271e+07	2.00234e+07	5.12514e+07	5.9976e+07	6.56573e+07	6.42106e+07	2.81455e+07	1.66106e+07	2.04145e+07	6.82014e+07	2.4344e+07	3.56453e+07	3.55937e+07	5.30266e+07	1.07003e+08	2.20413e+07	2.79445e+07	4.84672e+07	4.39158e+07	5.18726e+07	5.69173e+07	4.68179e+07	8.41978e+07	7.30339e+07	7.33182e+07	6.29298e+07	5.75395e+07
P61289	PSME3_HUMAN	Proteasome activator complex subunit 3 OS=Homo sapiens GN=PSME3 PE=1 SV=1	459.09	29601.6	5.69	39	7	6.61819e+07	3.86241e+07	5.36898e+07	6.09615e+07	6.39694e+07	6.61415e+07	8.35113e+07	1.60113e+07	2.04379e+07	3.70505e+07	4.62593e+07	3.57052e+07	4.50553e+07	1.02549e+08	1.8948e+08	1.41573e+07	2.35638e+07	1.09828e+08	9.0587e+07	8.96826e+07	2.40872e+07	3.50216e+07	5.38879e+07	4.43905e+07	7.22442e+07	1.67791e+08	6.55506e+07
O95456	PSMG1_HUMAN	Proteasome assembly chaperone 1 OS=Homo sapiens GN=PSMG1 PE=1 SV=1	56.71	33630.8	6.88	10.4	1		1.38086e+07	1.96545e+07	1.63945e+07	1.21369e+07	1.26563e+07		3.21672e+06							8.50666e+06			5.60099e+06	2.60427e+06	4.91423e+06	6.86134e+06				1.27551e+07	1.44126e+07	1.9435e+07
Q969U7	PSMG2_HUMAN	Proteasome assembly chaperone 2 OS=Homo sapiens GN=PSMG2 PE=1 SV=1	39.43	29776.2	6.6	11.4	2	3.96368e+06	3.36059e+06	6.77417e+06	4.37461e+06	8.19011e+06	1.05233e+07	1.66849e+06	819405	886342	2.98086e+06	698071	1.93683e+06	681264	2.48167e+06	3.6558e+06				6.96205e+06	5.5831e+06	5.53867e+06	3.83867e+06	4.40091e+06	1.02953e+07	5.85972e+06	5.11194e+06	3.90084e+06
Q9BT73	PSMG3_HUMAN	Proteasome assembly chaperone 3 OS=Homo sapiens GN=PSMG3 PE=1 SV=1	69.75	13267.1	7.72	27	1	5.76242e+06		7.07469e+06	6.66895e+06	6.32309e+06	7.23458e+06	4.95868e+06	2.9668e+06	2.74681e+06	7.24353e+06	1.05268e+07	6.21846e+06	3.93178e+06	3.56288e+06	7.2511e+06	2.96436e+06	6.09496e+06	8.77292e+06	4.53047e+06	5.94539e+06	6.63305e+06	5.41158e+06	9.49947e+06	1.30391e+07	1.03991e+07	8.68627e+06	8.66883e+06
P16402	H13_HUMAN	Histone H1.3 OS=Homo sapiens GN=HIST1H1D PE=1 SV=2	1075.06	22336.3	11.02	30.8	19	1.15376e+09	1.18569e+09	1.86687e+09	2.88282e+09	4.40123e+09	4.78858e+09	1.6284e+09	1.06312e+09	1.29341e+09	1.26573e+09	1.18303e+09	1.66549e+09	9.61037e+08	2.6487e+09	3.92821e+09	2.57865e+08	1.78399e+09	6.74683e+08	1.45401e+09	1.73324e+09	1.50248e+09	2.82791e+09	5.43568e+09	4.23244e+09	1.84078e+09	1.8497e+09	1.58867e+09
P58876	H2B1D_HUMAN	Histone H2B type 1-D OS=Homo sapiens GN=HIST1H2BD PE=1 SV=2	996.97	13927.6	10.31	51.6	20	9.56105e+09	5.57704e+09	9.53314e+09	3.51498e+09	1.38446e+10	1.59121e+10	6.29747e+09	1.53001e+09	5.05293e+09	1.40188e+09	5.38778e+09	5.52863e+09	5.07517e+09	1.10089e+10	2.02291e+10	7.76142e+08	5.90709e+09	3.28636e+09	9.44841e+09	8.48612e+09	8.24705e+09	1.55454e+10	2.52259e+10	1.89204e+10	6.92941e+09	7.3555e+09	6.93995e+09
Q99879	H2B1M_HUMAN	Histone H2B type 1-M OS=Homo sapiens GN=HIST1H2BM PE=1 SV=3	5013.44	13980.6	10.31	69	20	9.56105e+09	5.57704e+09	9.53314e+09	3.51498e+09	1.38446e+10	1.59121e+10	6.29747e+09	1.53001e+09	5.05293e+09	1.40188e+09	5.38778e+09	5.52863e+09	5.07517e+09	1.10089e+10	2.02291e+10	7.76142e+08	5.90709e+09	3.28636e+09	9.44841e+09	8.48612e+09	8.24705e+09	1.55454e+10	2.52259e+10	1.89204e+10	6.92941e+09	7.3555e+09	6.93995e+09
P68431	H31_HUMAN	Histone H3.1 OS=Homo sapiens GN=HIST1H3A PE=1 SV=2	212.25	15508.5	11.13	63.2	8	4.66776e+09	3.71165e+09	7.04476e+09	9.41649e+09	1.32854e+10	1.55601e+10	6.71849e+09	2.79403e+09	3.04507e+09	3.54498e+09	2.57949e+09	4.7324e+09	4.05768e+09	9.80999e+09	1.31654e+10	1.30609e+09	5.10069e+09	2.22906e+09	7.08746e+09	6.76935e+09	6.47604e+09	1.02197e+10	1.62971e+10	1.6824e+10	5.63917e+09	5.45678e+09	4.25544e+09
P16104	H2AX_HUMAN	Histone H2A.x OS=Homo sapiens GN=H2AFX PE=1 SV=2	421.58	15135.4	10.74	24.5	10	1.09063e+10	6.55293e+09	1.06945e+10	1.06352e+10	1.54556e+10	2.77332e+10	1.04658e+10	3.96849e+09	7.71877e+09	5.50169e+09	4.44706e+09	5.56435e+09	4.92078e+09	1.22204e+10	3.00626e+10	1.6492e+09	4.86725e+09	3.95804e+09	8.67426e+09	7.85839e+09	1.33317e+10	1.32815e+10	2.8724e+10	2.04664e+10	5.25769e+09	9.38475e+09	1.06264e+10
Q71DI3	H32_HUMAN	Histone H3.2 OS=Homo sapiens GN=HIST2H3A PE=1 SV=3	711.67	15435.5	11.27	65.4	8	4.66776e+09	3.71165e+09	7.04476e+09	9.41649e+09	1.32854e+10	1.55601e+10	6.71849e+09	2.79403e+09	3.04507e+09	3.54498e+09	2.57949e+09	4.7324e+09	4.05768e+09	9.80999e+09	1.31654e+10	1.30609e+09	5.10069e+09	2.22906e+09	7.08746e+09	6.76935e+09	6.47604e+09	1.02197e+10	1.62971e+10	1.6824e+10	5.63917e+09	5.45678e+09	4.25544e+09
P0C0S8	H2A1_HUMAN	Histone H2A type 1 OS=Homo sapiens GN=HIST1H2AG PE=1 SV=2	2852.23	14083	10.9	22	15	8.40007e+09	5.5784e+09	8.41476e+09	1.3828e+10	1.76968e+10	2.19899e+10	8.20283e+09	5.15948e+09	6.89534e+09	6.64216e+09	6.19943e+09	6.67382e+09	6.27259e+09	1.47605e+10	2.52707e+10	2.13692e+09	6.0701e+09	3.63822e+09	1.07408e+10	1.00648e+10	8.76919e+09	1.51264e+10	3.22438e+10	2.2649e+10	6.88172e+09	7.80748e+09	7.37235e+09
P62805	H4_HUMAN	Histone H4 OS=Homo sapiens GN=HIST1H4A PE=1 SV=2	2490.24	11360.4	11.36	55.3	18	1.1485e+10	7.51937e+09	1.05612e+10	1.61788e+10	2.22734e+10	2.52263e+10	9.74097e+09	6.49571e+09	8.04337e+09	7.97958e+09	6.87993e+09	8.29818e+09	8.07072e+09	1.80785e+10	3.05687e+10	2.58028e+09	9.48122e+09	4.86822e+09	1.38073e+10	1.24081e+10	1.23559e+10	2.14039e+10	3.93851e+10	3.04485e+10	1.04809e+10	1.08922e+10	1.02054e+10
P33778	H2B1B_HUMAN	Histone H2B type 1-B OS=Homo sapiens GN=HIST1H2BB PE=1 SV=2	803.42	13941.6	10.31	74.6	18	9.05922e+09	7.43744e+09	6.33654e+09	1.12173e+09	1.13176e+10	1.28799e+10	5.17459e+09	6.31693e+08	4.11276e+09	6.20212e+08	5.12372e+09	4.69577e+09	3.95307e+09	8.83679e+09	2.26834e+10	1.64774e+08	4.53418e+09	3.91012e+09	8.35487e+09	7.56666e+09	7.43914e+09	1.11583e+10	2.14047e+10	1.55368e+10	5.81888e+09	6.12374e+09	5.9616e+09
Q16777	H2A2C_HUMAN	Histone H2A type 2-C OS=Homo sapiens GN=HIST2H2AC PE=1 SV=4	1238.3	13979.8	10.9	50.7	14	8.40007e+09	5.5784e+09	8.41476e+09	1.3828e+10	1.76968e+10	2.19899e+10	8.20283e+09	5.15948e+09	6.89534e+09	6.64216e+09	6.19943e+09	6.67382e+09	6.27259e+09	1.47605e+10	2.52707e+10	2.13692e+09	6.0701e+09	3.63822e+09	1.07408e+10	1.00648e+10	8.76919e+09	1.51264e+10	3.22438e+10	2.2649e+10	6.88172e+09	7.80748e+09	7.37235e+09
P16401	H15_HUMAN	Histone H1.5 OS=Homo sapiens GN=HIST1H1B PE=1 SV=3	89.62	22566.5	10.91	16.4	16	2.94615e+06	2.47256e+06	4.73603e+06	3.82199e+08	5.94142e+08	6.47179e+08	1.08559e+08	7.47353e+07	9.31013e+07	6.33961e+06	5.34449e+06	1.07178e+07	7.15537e+08	1.93195e+09	3.1348e+09	0	5.04317e+06	2.05698e+06	4.43353e+08	4.87038e+08	4.11032e+08	2.01048e+09	3.94691e+09	3.18972e+09	1.15061e+07	3.43113e+07	1.63907e+07
O75367	H2AY_HUMAN	Core histone macro-H2A.1 OS=Homo sapiens GN=H2AFY PE=1 SV=4	740.52	39763.5	9.8	38.2	15	1.46713e+08	9.21667e+07	1.14997e+08	2.12634e+08	2.7157e+08	3.2869e+08	7.6715e+07	5.13268e+07	5.34356e+07	7.30443e+07	1.07726e+08	8.48426e+07	1.19923e+08	2.17564e+08	3.93531e+08	2.18687e+07	6.44778e+07	3.22906e+07	1.60688e+08	1.48346e+08	1.39371e+08	9.21029e+07	1.87685e+08	1.93821e+08	1.0139e+08	1.11712e+08	1.16598e+08
Q99877	H2B1N_HUMAN	Histone H2B type 1-N OS=Homo sapiens GN=HIST1H2BN PE=1 SV=3	3723.92	13913.5	10.31	76.2	20	9.56105e+09	5.57704e+09	9.53314e+09	3.51498e+09	1.38446e+10	1.59121e+10	6.29747e+09	1.53001e+09	5.05293e+09	1.40188e+09	5.38778e+09	5.52863e+09	5.07517e+09	1.10089e+10	2.02291e+10	7.76142e+08	5.90709e+09	3.28636e+09	9.44841e+09	8.48612e+09	8.24705e+09	1.55454e+10	2.52259e+10	1.89204e+10	6.92941e+09	7.3555e+09	6.93995e+09
Q99880	H2B1L_HUMAN	Histone H2B type 1-L OS=Homo sapiens GN=HIST1H2BL PE=1 SV=3	1488.22	13943.6	10.31	65.9	17	9.56105e+09	5.57704e+09	9.53314e+09	3.51498e+09	1.38446e+10	1.59121e+10	6.29747e+09	1.53001e+09	5.05293e+09	1.40188e+09	5.38778e+09	5.52863e+09	5.07517e+09	1.10089e+10	2.02291e+10	7.76142e+08	5.90709e+09	3.28636e+09	9.44841e+09	8.48612e+09	8.24705e+09	1.55454e+10	2.52259e+10	1.89204e+10	6.92941e+09	7.3555e+09	6.93995e+09
Q71UI9	H2AV_HUMAN	Histone H2A.V OS=Homo sapiens GN=H2AFV PE=1 SV=3	344.75	13500.5	10.58	40.6	8	1.09063e+10	6.55293e+09	7.42564e+09	1.04948e+10	1.53091e+10	1.8771e+10	5.48333e+09	3.97148e+09	5.28088e+09	5.52815e+09	4.45977e+09	5.64026e+09	4.9076e+09	1.20985e+10	2.04668e+10	1.66941e+09	4.96066e+09	2.73145e+09	8.64743e+09	7.88703e+09	7.00889e+09	1.33086e+10	2.87352e+10	2.04325e+10	5.18868e+09	6.36123e+09	5.44698e+09
P16403	H12_HUMAN	Histone H1.2 OS=Homo sapiens GN=HIST1H1C PE=1 SV=2	1101.92	21351.8	10.94	43.7	21	1.15376e+09	1.18569e+09	1.86687e+09	2.88282e+09	4.40123e+09	4.78858e+09	1.6284e+09	1.06312e+09	1.29341e+09	1.26573e+09	1.18303e+09	1.66549e+09	9.61037e+08	2.6487e+09	3.92821e+09	2.57865e+08	1.78399e+09	6.74683e+08	1.45401e+09	1.73324e+09	1.50248e+09	2.82791e+09	5.43568e+09	4.23244e+09	1.84078e+09	1.8497e+09	1.58867e+09
Q02539	H11_HUMAN	Histone H1.1 OS=Homo sapiens GN=HIST1H1A PE=1 SV=3	271.69	21828.9	10.99	24.7	12	4.86416e+08	4.40345e+08	7.76473e+08	1.19448e+09	1.90792e+09	2.18999e+09	7.77795e+08	4.77262e+08	5.71677e+08	4.2667e+08	4.1413e+08	7.60473e+08	4.70113e+08	1.3165e+09	1.77067e+09	1.27952e+08	7.80856e+08	3.34902e+08	5.62604e+08	6.85227e+08	6.17815e+08	1.20231e+09	2.18643e+09	1.75201e+09	8.15056e+08	7.90396e+08	5.31915e+08
Q96A08	H2B1A_HUMAN	Histone H2B type 1-A OS=Homo sapiens GN=HIST1H2BA PE=1 SV=3	243.18	14158.7	10.31	58.3	10	8.62128e+09	7.17831e+09	6.13916e+09	1.14622e+09	1.10042e+10	1.24756e+10	5.55162e+09	5.30837e+08	4.00676e+09	2.56483e+08	4.69457e+09	4.50694e+09	3.79833e+09	8.69755e+09	1.54559e+10	7.41311e+07	4.29525e+09	3.64798e+09	8.09204e+09	7.31242e+09	7.19323e+09	1.07716e+10	2.05374e+10	1.48762e+10	5.63084e+09	5.87274e+09	5.73492e+09
Q16778	H2B2E_HUMAN	Histone H2B type 2-E OS=Homo sapiens GN=HIST2H2BE PE=1 SV=3	2545.37	13911.6	10.31	80.2	18	9.05922e+09	7.43744e+09	6.33654e+09	1.12173e+09	1.13176e+10	1.28799e+10	5.17459e+09	6.31693e+08	4.11276e+09	6.20212e+08	5.12372e+09	4.69577e+09	3.95307e+09	8.83679e+09	2.26834e+10	1.64774e+08	4.53418e+09	3.91012e+09	8.35487e+09	7.56666e+09	7.43914e+09	1.11583e+10	2.14047e+10	1.55368e+10	5.81888e+09	6.12374e+09	5.9616e+09
P23527	H2B1O_HUMAN	Histone H2B type 1-O OS=Homo sapiens GN=HIST1H2BO PE=1 SV=3	2545.37	13897.6	10.31	81	18	9.05922e+09	7.43744e+09	6.33654e+09	1.12173e+09	1.13176e+10	1.28799e+10	5.17459e+09	6.31693e+08	4.11276e+09	6.20212e+08	5.12372e+09	4.69577e+09	3.95307e+09	8.83679e+09	2.26834e+10	1.64774e+08	4.53418e+09	3.91012e+09	8.35487e+09	7.56666e+09	7.43914e+09	1.11583e+10	2.14047e+10	1.55368e+10	5.81888e+09	6.12374e+09	5.9616e+09
P57053	H2BFS_HUMAN	Histone H2B type F-S OS=Homo sapiens GN=H2BFS PE=1 SV=2	2069.44	13935.6	10.37	69	14	9.56105e+09	5.57704e+09	9.53314e+09	3.51498e+09	1.38446e+10	1.59121e+10	6.29747e+09	1.53001e+09	5.05293e+09	1.40188e+09	5.38778e+09	5.52863e+09	5.07517e+09	1.10089e+10	2.02291e+10	7.76142e+08	5.90709e+09	3.28636e+09	9.44841e+09	8.48612e+09	8.24705e+09	1.55454e+10	2.52259e+10	1.89204e+10	6.92941e+09	7.3555e+09	6.93995e+09
Q96QV6	H2A1A_HUMAN	Histone H2A type 1-A OS=Homo sapiens GN=HIST1H2AA PE=1 SV=3	145.58	14224.9	10.86	44.3	9	1.09063e+10	6.55293e+09	1.06945e+10	1.06352e+10	1.54556e+10	2.77332e+10	1.04658e+10	3.96849e+09	7.71877e+09	5.50169e+09	4.44706e+09	5.56435e+09	4.92078e+09	1.22204e+10	3.00626e+10	1.6492e+09	4.86725e+09	3.95804e+09	8.67426e+09	7.85839e+09	1.33317e+10	1.32815e+10	2.8724e+10	2.04664e+10	5.25769e+09	9.38475e+09	1.06264e+10
P84243	H33_HUMAN	Histone H3.3 OS=Homo sapiens GN=H3F3A PE=1 SV=2	285.38	15375.5	11.27	64	11	4.66776e+09	3.71165e+09	7.04476e+09	9.41649e+09	1.32854e+10	1.55601e+10	6.71849e+09	2.79403e+09	3.04507e+09	3.54498e+09	2.57949e+09	4.7324e+09	4.05768e+09	9.80999e+09	1.31654e+10	1.30609e+09	5.10069e+09	2.22906e+09	7.08746e+09	6.76935e+09	6.47604e+09	1.02197e+10	1.62971e+10	1.6824e+10	5.63917e+09	5.45678e+09	4.25544e+09
Q8IUE6	H2A2B_HUMAN	Histone H2A type 2-B OS=Homo sapiens GN=HIST2H2AB PE=1 SV=3	255.94	13986.8	10.88	35.4	7	5.65232e+09	2.98551e+09	4.53506e+09	9.05869e+09	9.11637e+09	1.09992e+10	3.66926e+09	2.34181e+09	3.1123e+09	5.40912e+09	3.18274e+09	3.31383e+09	2.97777e+09	6.24613e+09	1.11791e+10	1.03306e+09	4.95437e+09	1.82869e+09	5.59219e+09	5.10716e+09	4.51918e+09	8.12183e+09	1.73896e+10	1.25586e+10	3.41807e+09	4.0734e+09	5.35683e+09
Q93077	H2A1C_HUMAN	Histone H2A type 1-C OS=Homo sapiens GN=HIST1H2AC PE=1 SV=3	493.54	14096.9	11.05	33.2	13	8.40007e+09	5.5784e+09	8.41476e+09	1.3828e+10	1.76968e+10	2.19899e+10	8.20283e+09	5.15948e+09	6.89534e+09	6.64216e+09	6.19943e+09	6.67382e+09	6.27259e+09	1.47605e+10	2.52707e+10	2.13692e+09	6.0701e+09	3.63822e+09	1.07408e+10	1.00648e+10	8.76919e+09	1.51264e+10	3.22438e+10	2.2649e+10	6.88172e+09	7.80748e+09	7.37235e+09
P62807	H2B1C_HUMAN	Histone H2B type 1-C/E/F/G/I OS=Homo sapiens GN=HIST1H2BC PE=1 SV=4	2574.25	13897.6	10.31	81.7	20	9.56105e+09	5.57704e+09	9.53314e+09	3.51498e+09	1.38446e+10	1.59121e+10	6.29747e+09	1.53001e+09	5.05293e+09	1.40188e+09	5.38778e+09	5.52863e+09	5.07517e+09	1.10089e+10	2.02291e+10	7.76142e+08	5.90709e+09	3.28636e+09	9.44841e+09	8.48612e+09	8.24705e+09	1.55454e+10	2.52259e+10	1.89204e+10	6.92941e+09	7.3555e+09	6.93995e+09
Q6FI13	H2A2A_HUMAN	Histone H2A type 2-A OS=Homo sapiens GN=HIST2H2AA3 PE=1 SV=3	1238.3	14086.9	10.9	65.4	14	8.40007e+09	5.5784e+09	8.41476e+09	1.3828e+10	1.76968e+10	2.19899e+10	8.20283e+09	5.15948e+09	6.89534e+09	6.64216e+09	6.19943e+09	6.67382e+09	6.27259e+09	1.47605e+10	2.52707e+10	2.13692e+09	6.0701e+09	3.63822e+09	1.07408e+10	1.00648e+10	8.76919e+09	1.51264e+10	3.22438e+10	2.2649e+10	6.88172e+09	7.80748e+09	7.37235e+09
Q9BTM1	H2AJ_HUMAN	Histone H2A.J OS=Homo sapiens GN=H2AFJ PE=1 SV=1	4697.72	14010.9	10.9	48.1	15	8.40007e+09	5.5784e+09	8.41476e+09	1.3828e+10	1.76968e+10	2.19899e+10	8.20283e+09	5.15948e+09	6.89534e+09	6.64216e+09	6.19943e+09	6.67382e+09	6.27259e+09	1.47605e+10	2.52707e+10	2.13692e+09	6.0701e+09	3.63822e+09	1.07408e+10	1.00648e+10	8.76919e+09	1.51264e+10	3.22438e+10	2.2649e+10	6.88172e+09	7.80748e+09	7.37235e+09
Q6NXT2	H3C_HUMAN	Histone H3.3C OS=Homo sapiens GN=H3F3C PE=1 SV=3	188.72	15318.4	11.1	39.3	6	4.66776e+09	3.71165e+09	7.04476e+09	9.41649e+09	1.32854e+10	1.55601e+10	6.71849e+09	2.79403e+09	3.04507e+09	3.54498e+09	2.57949e+09	4.7324e+09	4.05768e+09	9.80999e+09	1.31654e+10	1.30609e+09	5.10069e+09	2.22906e+09	7.08746e+09	6.76935e+09	6.47604e+09	1.02197e+10	1.62971e+10	1.6824e+10	5.63917e+09	5.45678e+09	4.25544e+09
P07305	H10_HUMAN	Histone H1.0 OS=Homo sapiens GN=H1F0 PE=1 SV=3	102.3	20850.2	10.84	35.6	3	6.65173e+06	6.75479e+06	1.4104e+07	7.82231e+06	5.57729e+06	6.49805e+06	3.96484e+07	1.96918e+07	1.47446e+07	2.0045e+06	2.52591e+06	8.1069e+06	0	0	0	4.54147e+06	1.06496e+07	0	1.60366e+07	1.54085e+07	1.4478e+07	7.31758e+06	5.35084e+06	3.73164e+06	5.18087e+06	4.45501e+06	3.83567e+06
Q9P0M6	H2AW_HUMAN	Core histone macro-H2A.2 OS=Homo sapiens GN=H2AFY2 PE=1 SV=3	357.74	40261.4	9.71	20.4	4	9.21075e+07	5.22937e+07	8.65588e+07	1.85222e+08	2.13128e+08	2.39348e+08	6.26542e+07	4.02918e+07	3.95667e+07	5.43494e+07	5.81095e+07	4.58205e+07	8.09573e+07	1.57817e+08	1.829e+08	2.12704e+07	4.29633e+07	1.99396e+07	1.25473e+08	1.17323e+08	9.94758e+07	0	1.49741e+08	1.46185e+08	6.1382e+07	6.85289e+07	6.67838e+07
Q93079	H2B1H_HUMAN	Histone H2B type 1-H OS=Homo sapiens GN=HIST1H2BH PE=1 SV=3	996.97	13883.5	10.31	52.4	20	9.56105e+09	5.57704e+09	9.53314e+09	3.51498e+09	1.38446e+10	1.59121e+10	6.29747e+09	1.53001e+09	5.05293e+09	1.40188e+09	5.38778e+09	5.52863e+09	5.07517e+09	1.10089e+10	2.02291e+10	7.76142e+08	5.90709e+09	3.28636e+09	9.44841e+09	8.48612e+09	8.24705e+09	1.55454e+10	2.52259e+10	1.89204e+10	6.92941e+09	7.3555e+09	6.93995e+09
P06899	H2B1J_HUMAN	Histone H2B type 1-J OS=Homo sapiens GN=HIST1H2BJ PE=1 SV=3	1952.11	13895.6	10.31	64.3	17	9.05922e+09	7.43744e+09	6.33654e+09	1.12173e+09	1.13176e+10	1.28799e+10	5.17459e+09	6.31693e+08	4.11276e+09	6.20212e+08	5.12372e+09	4.69577e+09	3.95307e+09	8.83679e+09	2.26834e+10	1.64774e+08	4.53418e+09	3.91012e+09	8.35487e+09	7.56666e+09	7.43914e+09	1.11583e+10	2.14047e+10	1.55368e+10	5.81888e+09	6.12374e+09	5.9616e+09
Q92522	H1X_HUMAN	Histone H1x OS=Homo sapiens GN=H1FX PE=1 SV=1	682.81	22473.5	10.76	42.3	7	4.27546e+07	2.46572e+07	3.16174e+07	7.19305e+07	8.87154e+07	1.02156e+08	1.24467e+08	6.07844e+07	7.60278e+07	2.09591e+07	2.13962e+07	1.95138e+07	4.15421e+07	9.80315e+07	1.85045e+08	1.02511e+07	3.15557e+07	2.55979e+07	4.38438e+07	6.85405e+07	5.62246e+07	5.04734e+07	1.07289e+08	8.22614e+07	2.28948e+07	2.83549e+07	3.09221e+07
O60814	H2B1K_HUMAN	Histone H2B type 1-K OS=Homo sapiens GN=HIST1H2BK PE=1 SV=3	2069.44	13881.6	10.31	64.3	19	9.56105e+09	5.57704e+09	9.53314e+09	3.51498e+09	1.38446e+10	1.59121e+10	6.29747e+09	1.53001e+09	5.05293e+09	1.40188e+09	5.38778e+09	5.52863e+09	5.07517e+09	1.10089e+10	2.02291e+10	7.76142e+08	5.90709e+09	3.28636e+09	9.44841e+09	8.48612e+09	8.24705e+09	1.55454e+10	2.52259e+10	1.89204e+10	6.92941e+09	7.3555e+09	6.93995e+09
P0C0S5	H2AZ_HUMAN	Histone H2A.Z OS=Homo sapiens GN=H2AFZ PE=1 SV=2	156.16	13544.5	10.58	46.9	8	1.09063e+10	6.55293e+09	7.42564e+09	1.04948e+10	1.53091e+10	1.8771e+10	5.48333e+09	3.97148e+09	5.28088e+09	5.52815e+09	4.45977e+09	5.64026e+09	4.9076e+09	1.20985e+10	2.04668e+10	1.66941e+09	4.96066e+09	2.73145e+09	8.64743e+09	7.88703e+09	7.00889e+09	1.33086e+10	2.87352e+10	2.04325e+10	5.18868e+09	6.36123e+09	5.44698e+09
P10412	H14_HUMAN	Histone H1.4 OS=Homo sapiens GN=HIST1H1E PE=1 SV=2	741.97	21852	11.03	37.9	20	1.15376e+09	1.18569e+09	1.86687e+09	2.88282e+09	4.40123e+09	4.78858e+09	1.6284e+09	1.06312e+09	1.29341e+09	1.26573e+09	1.18303e+09	1.66549e+09	9.61037e+08	2.6487e+09	3.92821e+09	2.57865e+08	1.78399e+09	6.74683e+08	1.45401e+09	1.73324e+09	1.50248e+09	2.82791e+09	5.43568e+09	4.23244e+09	1.84078e+09	1.8497e+09	1.58867e+09
Q8N257	H2B3B_HUMAN	Histone H2B type 3-B OS=Homo sapiens GN=HIST3H2BB PE=1 SV=3	2356.04	13899.5	10.31	60.3	12	9.2984e+09	5.10904e+09	6.66052e+09	2.24987e+09	1.20125e+10	1.36572e+10	5.93405e+09	7.67259e+08	4.32277e+09	8.03222e+08	5.25337e+09	4.97892e+09	4.14507e+09	9.33212e+09	2.3179e+10	2.28243e+08	4.63074e+09	2.60803e+09	8.12779e+09	7.31586e+09	7.14784e+09	1.0664e+10	2.15936e+10	1.58471e+10	5.7798e+09	6.15752e+09	5.92456e+09
Q9NVP2	ASF1B_HUMAN	Histone chaperone ASF1B OS=Homo sapiens GN=ASF1B PE=1 SV=1	42.21	22761.2	4.46	14.4	1	8.42172e+06	6.16011e+06	5.38143e+06	0	1.03009e+07	1.47091e+07	0	1.10214e+06	1.0703e+06	0	9.57703e+06	0	3.35782e+06	0	9.1766e+06	0	0	5.65139e+06	0	0	0	0	6.1459e+06	0	4.57522e+06	7.68201e+06	6.09569e+06
P22492	H1T_HUMAN	Histone H1t OS=Homo sapiens GN=HIST1H1T PE=1 SV=4	213.16	22005.7	11.71	20.3	7	4.86416e+08	4.40345e+08	7.76473e+08	1.19448e+09	1.90792e+09	2.18999e+09	7.77795e+08	4.77262e+08	5.71677e+08	4.2667e+08	4.1413e+08	7.60473e+08	4.70113e+08	1.3165e+09	1.77067e+09	1.27952e+08	7.80856e+08	3.34902e+08	5.62604e+08	6.85227e+08	6.17815e+08	1.20231e+09	2.18643e+09	1.75201e+09	8.15056e+08	7.90396e+08	5.31915e+08
Q16695	H31T_HUMAN	Histone H3.1t OS=Homo sapiens GN=HIST3H3 PE=1 SV=3	207.77	15612.6	11.13	47.8	6	4.66776e+09	3.71165e+09	7.04476e+09	9.41649e+09	1.32854e+10	1.55601e+10	6.71849e+09	2.79403e+09	3.04507e+09	3.54498e+09	2.57949e+09	4.7324e+09	4.05768e+09	9.80999e+09	1.31654e+10	1.30609e+09	5.10069e+09	2.22906e+09	7.08746e+09	6.76935e+09	6.47604e+09	1.02197e+10	1.62971e+10	1.6824e+10	5.63917e+09	5.45678e+09	4.25544e+09

## Sheet: SRM
Protein	Peptide	Precursor	Fragment Ion	Product Charge	Product Mz	RKO 1	RKO 2	RKO 3	U2OS 1	U2OS 2	U2OS 3	KG1A 1	KG1A 2	KG1A 3	U937 1	U937 2	U937 3	HEK 1	HEK 2	HEK 3	MRC5 1	MRC5 2	MRC5 3	NB4 1	NB4 2	NB4 3	HeLa 1	HeLa 2	HeLa 3	HCT 1	HCT 2	HCT 3
sp|P25787|PSA2_HUMAN	SILYDER	448,2296++	y5	1	695,335881	774707	729816	701562	718744	787230	566646	604761	860073	739919	634044	498644	383451	573967	625997	646991	297662	275398	253617	502939	436752	549343	577113	645781	734898	589493	603188	589092
sp|P25787|PSA2_HUMAN	SILYDER	448,2296++	y4	1	582,251817	377341	337713	357255	321801	389320	289736	270558	384601	360582	296210	245329	168735	297843	283323	297480	125720	129168	119004	235891	194146	253920	272131	289313	353261	266312	281871	279633
sp|P25787|PSA2_HUMAN	SILYDER	448,2296++	y2	1	304,161545	733809	647475	694241	641546	787170	570276	593024	758372	670283	533492	472689	343642	535368	612082	625089	281871	264628	245692	446855	396640	506388	516007	583586	657881	531596	546560	548133
sp|P25788|PSA3_HUMAN	AVENSSTAIGIR	609,3279++	y9	1	918,50032	683775	542325	469906	556301	570821	455023	445040	583163	514979	418118	424470	319139	422655	486967	506025	236798	273099	190697	437236	351023	383391	380775	373045	533552	429129	440563	374316
sp|P25788|PSA3_HUMAN	AVENSSTAIGIR	609,3279++	y8	1	804,457393	464038	379156	315267	379035	362579	284473	289192	380124	315086	270134	272554	200014	274369	306253	339165	145443	172305	134976	267835	219737	238734	262622	240368	328093	266564	290644	227058
sp|P25788|PSA3_HUMAN	AVENSSTAIGIR	609,3279++	y3	1	345,22448	1050709	892138	701804	817239	851361	634588	663749	840410	774465	579291	616740	421506	636101	747240	718865	356226	390893	282839	624484	449699	518730	526515	512801	758493	594113	604035	476440
sp|O14818|PSA7_HUMAN	ALLEVVQSGGK	550,8191++	y9	1	916,509822	1363315	1625522	1377169	1265123	894134	1136136	1006342	704768	446190	423865	639307	699928	1123128	745364	590604	397245	692789	540268	1138495	756375	593750	659393	873383	1222651	552671	460330	434634
sp|O14818|PSA7_HUMAN	ALLEVVQSGGK	550,8191++	y8	1	803,425758	1663396	1899760	1621530	1473304	1029171	1320359	1156313	841862	543596	490960	790558	878344	1297732	863098	675123	526897	826253	622609	1166991	953364	715296	751051	992448	1447108	699021	596571	528773
sp|O14818|PSA7_HUMAN	ALLEVVQSGGK	550,8191++	y6	1	575,314751	1349642	1567988	1402337	1207103	858258	1011082	960225	679419	438325	408801	627207	756557	1109939	725641	600466	442923	678572	520242	936485	742097	548375	612687	802718	1135652	542325	461237	443407
sp|P20618|PSB1_HUMAN	GAVYSFDPVGSYQR	773,3703++	y10	1	1155,542913	609907	575177	455507	425196	342916	387440	472992	385145	557813	172789	256642	245752	343097	263781	189245	178415	224517	166073	481280	182106	165892	438809	392889	497676	365362	363305	339528
sp|P20618|PSB1_HUMAN	GAVYSFDPVGSYQR	773,3703++	y8	1	921,442471	801267	645357	551521	529317	381515	485602	564226	444496	675365	204007	310427	277576	424652	321983	247507	217862	286893	188943	536457	197957	175874	495074	454721	602462	399423	424591	414669
sp|P20618|PSB1_HUMAN	GAVYSFDPVGSYQR	773,3703++	y7	1	806,415528	2181818	1781311	1513355	1461386	1177034	1392474	1631029	1312736	1986468	633560	864066	836115	1212487	861343	688494	587458	816029	549404	1597935	605729	512014	1407661	1323505	1774838	1175945	1267603	1158642
sp|P28074|PSB5_HUMAN	AIYQATYR	493,2587++	y6	1	801,388979	582195	528410	506025	409345	372017	419086	145261	62376	38962	65764	69212	43379	427374	333417	295847	167888	163351	223549	323979	223117	176896	431972	456173	291612	247083	279875	267533
sp|P28074|PSB5_HUMAN	AIYQATYR	493,2587++	y4	1	510,267073	415274	417029	386174	292761	268319	308733	102246	45920	28980	43863	50155	32005	281932	267775	206669	123058	116705	154034	233592	147615	127772	315933	336805	211751	173454	202858	187067
sp|P28074|PSB5_HUMAN	AIYQATYR	493,2587++	y6	2	401,198127	490779	470390	497978	407167	314602	391316	180715	75262	60621	95772	64312	58927	382967	355198	321438	160265	136065	193662	289978	208960	171633	389622	345820	272191	211328	262329	195961
sp|P28074|PSB5_HUMAN	DAYSGGAVNLYHVR	507,9197+++	y12	2	668,343843	11737	17364	7260	20268	1694	19783	1246972	1586621	1573	4356	7165539	7408145	8652	421143	13976	5869	55600	632834	31096	232140	148165	365953	453372	51365	1070977	18936	18519
sp|P28074|PSB5_HUMAN	DAYSGGAVNLYHVR	507,9197+++	y11	2	586,812179	32971	24866	7744	6292	32126	28192	239521	116524	11374	15850	70967	94139	24503	617829	5869	5082	24503	316114	28253	308249	11011	514838	631237	31037	453087	11616	6960
sp|P28074|PSB5_HUMAN	DAYSGGAVNLYHVR	507,9197+++	y10	2	543,296164	8409	21175	9741	16638	2783	6110	104121	44105	8772	9619	54511	79800	605	308794	9257	4901	17666	151916	10103	172486	13189	274419	344234	20631	203160	4356	3329
sp|P28074|PSB5_HUMAN	VSSDNVADLHEK	438,5492+++	y6	1	712,36243	405594	353988	290699	250491	178779	196084	47372	31097	27225	33275	27951	24260	151793	128745	134853	91445	95984	80887	187248	70845	75382	302381	264502	141329	113559	124570	125357
sp|P28074|PSB5_HUMAN	VSSDNVADLHEK	438,5492+++	y11	2	607,786023	709124	669860	590835	385874	338741	362090	74899	37752	41019	37872	41806	42107	253492	239702	240908	185554	156383	168248	305928	127714	120151	572696	491495	244421	226090	245994	251318
sp|P28074|PSB5_HUMAN	VSSDNVADLHEK	438,5492+++	y10	2	564,270009	550553	495619	474193	328501	257550	271976	65643	49489	33215	36239	34969	34606	214046	210602	181377	162072	141132	197106	249039	98069	89962	385327	359910	184345	205399	183195	224880
sp|P40306|PSB10_HUMAN	ATNDSVVADK	510,2538++	y8	1	847,415587	13431	9619	11922	10224	5021	6534	4477	847	4235	8712	4721	8107	1029	3690	1815	5868	6534	3993	1331	1028	7442	8289	#N/A	1694	5808	5263	8470
sp|P40306|PSB10_HUMAN	ATNDSVVADK	510,2538++	y7	1	733,37266	12886	15790	8351	12826	1875	9922	6655	14822	3388	11314	7868	665	2541	6836	3691	7744	6534	5203	3811	3630	9741	9075	#N/A	3207	5385	7683	13068
sp|P40306|PSB10_HUMAN	ATNDSVVADK	510,2538++	y6	1	618,345717	6655	7502	2784	4053	3146	7926	17665	5445	6050	7623	14283	11374	2239	9256	3086	5505	5989	2359	1815	1875	18090	8228	#N/A	2239	2602	1452	10709
sp|P40306|PSB10_HUMAN	IHFIAPK	413,2527++	y5	1	575,355159	39628	47855	38539	29282	30069	30613	51121	67662	53258	75804	45555	16880	19723	15850	41079	22634	14702	20147	10709	26680	18694	51304	55901	64613	24987	22930	28081
sp|P40306|PSB10_HUMAN	IHFIAPK	413,2527++	y6	2	356,710674	261664	391248	61892	232442	351325	360757	100245	117895	112145	119605	77982	14702	435413	111316	464573	219626	12947	220342	11495	46463	31459	281629	601120	372917	303167	32307	276152
sp|P40306|PSB10_HUMAN	IHFIAPK	413,2527++	b2	1	251,150252	594658	728410	37450	504331	473355	485627	81612	112629	69478	114825	66064	26378	378906	39505	391006	464187	34001	394644	17061	44043	42409	635556	563248	537475	418662	35695	456440
sp|P40306|PSB10_HUMAN	LPFTALGSGQDAALAVLEDR	1022,5391++	y9	1	957,536371	63039	71959	69941	75986	86028	80589	66976	110953	130383	71635	53117	45979	50096	42530	55965	98007	110901	88878	67581	58083	53359	65519	54694	53666	43014	26014	49729
sp|P40306|PSB10_HUMAN	LPFTALGSGQDAALAVLEDR	1022,5391++	y6	1	702,37808	31096	32137	29404	22747	24804	26077	31945	49124	64617	28436	38053	17665	18816	15488	29344	44224	46345	38661	31703	28618	28132	27406	25653	26924	8530	13128	20872
sp|P40306|PSB10_HUMAN	LPFTALGSGQDAALAVLEDR	1022,5391++	y4	1	532,272552	45918	43999	72180	62494	68121	56328	58688	102907	101584	67702	44829	24562	27952	32790	55783	83548	91782	91964	83615	56086	33697	57050	56812	46345	28192	23050	35270
sp|Q92530|PSMF1_HUMAN	AGLEVLFASAAPAITCR	894,9693++	y8	1	859,445448	24201	26440	19420	15186	18514	12585	8651	10527	12948	3933	11677	17848	9619	17425	12524	12343	9015	14642	18815	12403	13553	38598	25893	19238	15065	9196	13311
sp|Q92530|PSMF1_HUMAN	AGLEVLFASAAPAITCR	894,9693++	y7	1	788,408334	60987	41323	37872	24564	22628	21297	10648	12040	11859	9499	22023	20450	25893	28315	31461	21599	25714	18151	35875	22930	17485	62555	31943	31701	13008	13975	19240
sp|Q92530|PSMF1_HUMAN	AGLEVLFASAAPAITCR	894,9693++	y6	1	717,37122	83796	55420	55174	32853	31340	30917	16818	13674	11435	11253	24685	28739	35149	35697	43985	25290	39508	26803	44648	24443	29344	79494	37206	32548	23475	18210	16699
sp|Q92530|PSMF1_HUMAN	IVSGIITPIHEQWEK	875,4803++	y9	1	1167,579299	40898	54890	34193	30795	24019	25350	24562	24805	21961	25229	29343	48459	42847	32428	33104	20389	28133	23535	24745	20268	29464	23535	30854	38115	33094	32973	24926
sp|Q92530|PSMF1_HUMAN	IVSGIITPIHEQWEK	875,4803++	y8	1	1066,53162	100128	93320	71291	57052	37329	51546	38235	39204	43196	42471	54692	79615	90838	53240	63484	45799	50336	44165	45496	36905	35756	48340	51000	72600	40172	48400	52212
sp|Q92530|PSMF1_HUMAN	IVSGIITPIHEQWEK	875,4803++	y13	2	769,404098	41080	27173	19729	31339	18695	16335	25409	14944	17968	12705	23111	33516	40971	21417	9865	10104	15186	21296	14581	16154	17908	21478	16092	23353	19602	20994	18150
sp|Q92530|PSMF1_HUMAN	IVSGIITPIHEQWEK	583,9893+++	y9	1	1167,579299	52393	44784	45994	25652	16517	21054	23836	18755	23897	16214	39023	47067	38066	32912	34435	17727	20873	16093	11677	21357	16033	17061	13431	19239	12463	10830	13129
sp|Q92530|PSMF1_HUMAN	IVSGIITPIHEQWEK	583,9893+++	y8	1	1066,53162	183195	201527	166789	99765	59774	87907	79555	73508	85907	71753	155365	187060	123700	117129	131870	65340	82764	60258	61952	91840	77561	65885	47612	82643	59472	46404	51970
sp|Q92530|PSMF1_HUMAN	IVSGIITPIHEQWEK	583,9893+++	y13	2	769,404098	706402	765137	613296	381757	195900	368205	398138	256703	366013	254222	555635	658642	448080	392768	444752	210299	276668	191726	181138	312605	250653	194993	146889	266020	183498	185252	181804
sp|Q14997|PSME4_HUMAN	SLNLPVGSSQVLVPR	783,4541++	y11	1	1138,657883	200854	168850	157718	181071	138006	178832	55615	26682	22633	18151	49548	56025	71696	74721	84455	50455	74237	64496	148407	78829	78472	168064	113136	124510	86213	70183	116826
sp|Q14997|PSME4_HUMAN	SLNLPVGSSQVLVPR	783,4541++	y3	1	371,24013	33213	28495	46281	34484	35455	45071	9441	5324	5931	17969	6534	22870	23294	24322	15185	17302	16154	20994	41987	6473	10406	34907	24140	20449	29101	31401	20631
sp|Q14997|PSME4_HUMAN	SLNLPVGSSQVLVPR	783,4541++	y2	1	272,171716	106840	68968	98491	87299	63044	82398	25780	29344	31832	9499	25349	46164	30554	30614	47672	20993	35757	29465	65159	33092	35697	116701	67881	53422	55237	43441	48945
sp|Q14997|PSME4_HUMAN	ALPGVDPNDFSK	630,3170++	y7	1	822,362824	43258	33033	63162	25955	31763	23716	16517	15065	6171	10043	28980	13859	13129	16154	20032	15428	11374	13310	23051	17122	7139	24805	26439	19239	21599	21659	30976
sp|Q14997|PSME4_HUMAN	ALPGVDPNDFSK	630,3170++	y6	1	707,335881	90267	99342	162988	99281	47856	88935	28556	25108	12584	34364	61710	50109	74597	62557	61911	36542	63344	60742	43197	24866	26923	67518	86394	79316	71148	33759	48219
sp|Q14997|PSME4_HUMAN	ALPGVDPNDFSK	630,3170++	y10	2	538,256371	419872	440140	558539	355439	304801	433182	146834	74960	77619	129047	182469	157227	270558	174120	166487	151251	176782	176298	200196	128503	107207	246357	262208	305406	205943	164319	198623
sp|Q14997|PSME4_HUMAN	NDLTEVER	488,2407++	y6	1	746,404294	9741	8047	13734	23898	25772	5082	18150	5264	8291	2904	1150	968	8833	4235	2965	10648	2965	2662	10950	7200	12463	5264	1392	12887	2299	8047	14460
sp|Q14997|PSME4_HUMAN	NDLTEVER	488,2407++	y5	1	633,32023	10527	9499	34909	37450	33455	13855	42895	19118	15311	30674	18876	8836	10588	10527	28859	6776	14036	3025	3993	7684	11072	13129	16456	10709	15367	32731	20570
sp|Q14997|PSME4_HUMAN	NDLTEVER	488,2407++	y4	1	532,272552	180049	163411	150767	93231	71327	65401	84700	45436	26386	40354	12947	14282	55539	29706	46767	24321	77380	52030	59349	39446	33517	55781	75565	46464	38719	65945	48037
sp|Q14997|PSME4_HUMAN	LFDDLAEK	475,7451++	y7	1	837,398875	57778	77438	56084	89174	71932	80465	23594	51728	27407	8410	20570	24503	25773	29585	30190	22747	20449	28192	35574	47432	23474	34001	40172	51365	45011	31398	43742
sp|Q14997|PSME4_HUMAN	LFDDLAEK	475,7451++	y6	1	690,330461	84579	105327	109441	113559	75988	93715	22021	15549	28133	7865	34122	33336	60863	48763	48461	36494	30371	40231	48642	58806	30008	57475	68305	79376	46523	62192	65824
sp|Q14997|PSME4_HUMAN	LFDDLAEK	475,7451++	y5	1	575,303518	13552	30431	13068	14641	4719	26560	13431	908	303	8954	7926	12403	4659	22264	17061	11192	10951	13431	17848	5324	15670	27286	4356	14702	16576	6473	12463
sp|Q9UL46|PSME2_HUMAN	QVEVFR	389,2163++	y4	1	550,298373	96135	85971	73568	51970	66248	74113	129587	114285	86969	115132	48824	30069	46464	59109	71630	57112	60561	83793	93227	92263	73747	83793	82341	80223	56326	59532	34183
sp|Q9UL46|PSME2_HUMAN	QVEVFR	389,2163++	y3	1	421,25578	72298	58927	45557	46767	41745	33638	72537	63828	47327	62739	22990	21175	36300	30553	39626	32610	27588	46767	44527	39628	35210	29645	38176	42955	32973	30190	29827
sp|Q9UL46|PSME2_HUMAN	QVEVFR	389,2163++	y2	1	322,187366	132375	140300	82583	69938	82038	59532	128800	125236	112569	94441	36421	29766	40051	41140	36843	56870	54753	84942	75020	61468	49124	47190	66974	79255	65038	56023	43500
sp|Q9UL46|PSME2_HUMAN	QNLFQEAEEFLYR	843,9097++	y9	1	1184,558229	284003	209444	205814	167774	160138	148534	110624	172472	181629	134255	50459	35757	60456	69941	77521	141729	241526	116943	232149	63603	74297	177394	136131	210065	126804	56505	143754
sp|Q9UL46|PSME2_HUMAN	QNLFQEAEEFLYR	843,9097++	y8	1	1056,499651	371570	254576	271878	193427	207569	223981	158613	225544	246669	162389	71575	54573	87083	94989	109595	193713	322721	152516	292167	86720	99164	228155	178120	244673	154633	67334	184109
sp|Q9UL46|PSME2_HUMAN	QNLFQEAEEFLYR	843,9097++	y7	1	927,457058	395172	268067	311020	203531	253729	252054	164483	221308	272625	181992	84946	57841	102031	108663	106993	224032	371910	158323	308987	94284	92267	246548	180298	248726	170725	76893	200022
sp|Q9UL46|PSME2_HUMAN	VEAFQTTISK	562,3033++	y8	1	895,488358	194872	235882	172668	129229	149315	153489	157785	278181	291370	164429	86576	72078	41261	42713	37692	101701	162020	76412	111563	81554	77864	56689	62618	119609	80523	65038	58080
sp|Q9UL46|PSME2_HUMAN	VEAFQTTISK	562,3033++	y7	1	824,451245	57959	85665	66369	34183	56810	42169	52151	91598	81736	53801	21357	29715	10406	10104	20510	39507	69273	38781	48279	25894	22567	36784	41503	44226	29826	23414	23111
sp|Q9UL46|PSME2_HUMAN	VEAFQTTISK	562,3033++	b2	1	229,118283	336624	395355	308673	200256	235104	198260	242546	402448	404687	223435	139998	113049	70543	103274	125720	138969	203281	126143	153489	123360	111684	106420	94502	203463	134911	112349	99281
sp|Q06323|PSME1_HUMAN	TENLLGSYFPK	634,8297++	y7	1	811,434866	960225	927747	682660	767357	559002	527724	1055146	1476576	1107561	521775	360871	451834	156036	171585	170611	373664	524114	314965	386426	279088	333417	301292	286688	454237	350405	318958	402751
sp|Q06323|PSME1_HUMAN	TENLLGSYFPK	634,8297++	y6	1	698,350802	1188666	1091709	843887	940503	730756	685382	1265619	1838173	1345276	632978	449924	511247	198025	213272	211570	491947	632894	400573	470550	325794	403174	366451	347451	572454	434074	371654	470390
sp|Q06323|PSME1_HUMAN	TENLLGSYFPK	634,8297++	b5	1	571,308603	149793	111083	117306	104299	95224	88388	165160	176231	134739	51790	57715	80166	36907	49491	37692	60745	50397	46888	48054	51486	61529	45496	43333	67821	44587	50699	45133
sp|Q06323|PSME1_HUMAN	ISELDAFLK	518,2897++	y8	1	922,488024	113736	104722	67213	103875	73571	78348	116891	138601	115914	30189	36178	29886	29402	28073	24139	41261	49971	32368	32065	22930	16275	37341	29716	45375	62458	66127	78469
sp|Q06323|PSME1_HUMAN	ISELDAFLK	518,2897++	y7	1	835,455996	67758	48035	47128	47067	35878	38902	51488	76046	57655	11616	14762	15125	7441	5506	7381	14702	22083	16759	21780	3085	8894	21303	9320	21296	30926	30371	32549
sp|Q06323|PSME1_HUMAN	ISELDAFLK	518,2897++	y6	1	706,413403	33818	31943	16274	29221	9620	13068	29586	28797	27103	18694	23776	28676	19541	12101	5384	11798	20207	15004	21841	3146	32671	18761	7020	20328	28142	29101	14157
sp|Q06323|PSME1_HUMAN	YFSER	351,1663++	y4	1	538,261987	177142	200740	203826	144233	211203	176116	301534	280656	182651	157906	168067	159963	199712	198683	200256	175811	151614	132675	17545	145369	157180	3933	12705	12100	55721	78771	65884
sp|Q06323|PSME1_HUMAN	YFSER	351,1663++	y3	1	391,193573	209388	145443	130741	101338	70845	149799	35393	195957	123058	46706	50214	34001	68970	65522	52817	123116	165347	106479	134734	78555	86939	154215	131041	121240	56810	49066	35392
sp|Q06323|PSME1_HUMAN	YFSER	351,1663++	b2	1	311,139019	21840	15851	23595	19179	17968	24745	24140	23474	37087	18513	22929	9378	21357	17908	16214	27830	22506	18513	18574	19669	15186	13492	18210	18150	17727	8591	7441
P16403|H12_HUMAN Histone H1.2	ASGPPVSELITK	599,8375++	y8	1	886,52441	28345218	31517360	27931408	25705488	23311836	21510918	33410522	45280476	35447480	27057614	515094	582618	39926196	24851866	23284376	9107025	16701444	11881154	15568833	14480211	15699598	11347340	14540648	24667848	15330396	8633337	8739185
P16403|H12_HUMAN Histone H1.2	ASGPPVSELITK	599,8375++	y11	2	564,318971
P16403|H12_HUMAN Histone H1.2	ASGPPVSELITK	599,8375++	y10	2	520,802957	13453082	15061546	13380257	11679321	11174194	10289144	15531167	21162368	16417759	12794484	256004	273825	17167246	10493925	10173116	3931796	6472629	4690172	6729090	6155304	6698900	4720357	5337763	8887896	5601696	3221038	3292062
P16403|H12_HUMAN Histone H1.2	ASGPPVSELITK	599,8375++	y9	2	492,292225	35644920	40944432	37239936	32480476	31487030	28702370	43384324	59006884	45587236	34006720	698654	710516	49387164	32385348	29969252	11796954	22028430	15385461	21533712	19494742	19901420	14946535	17685836	30268732	19197424	10335457	10866378
P16403|H12_HUMAN Histone H1.2	SGVSLAALK	423,2582++	y6	1	602,387188	14761492	20986448	14834691	24362128	20300398	17741760	25353518	32527216	26683040	18460688	198441	201285	17201408	10885641	14697289	4762527	7845278	6827185	6448247	7655726	8517476	7298489	9179738	13903174	11582366	7078358	6450546
P16403|H12_HUMAN Histone H1.2	SGVSLAALK	423,2582++	y7	2	351,231439	3030344	4246700	2985752	4811773	3940480	3564377	5074163	6547347	5293840	3757857	96801	179444	3279844	2239723	2854769	910859	1488490	1234567	1211338	1444149	1659161	1518470	1855899	2532665	2143773	1410686	1218235
P16403|H12_HUMAN Histone H1.2	SGVSLAALK	423,2582++	b3	1	244,129182	5690179	7941825	5419923	9024336	7465701	6385508	8734727	11727213	9691452	6607605	82885	113317	6092082	4074335	5485687	1684326	2672905	2343552	2332591	2762522	3043349	2688401	3471318	5060974	4287303	2659776	2202636
P04908|H2A1B_HUMAN Histone H2A type 1-B	AGLQFPVGR	472,7693++	y5	1	575,330007	96731792	122995440	126420136	93921096	100535928	98906992	206635488	234924016	223675808	163425344	75448808	104177512	157786592	110988056	101212392	48959892	77791384	80710856	68561696	81057912	82805344	81450368	87134688	97849192	91366424	78179768	68447128
P04908|H2A1B_HUMAN Histone H2A type 1-B	AGLQFPVGR	472,7693++	y4	1	428,261593	113040872	147687344	147352960	114638864	115816928	117525560	230785792	254804640	246865584	186177888	90015104	124138632	183260448	132398376	121617536	59381044	99434744	97573416	85414920	97122840	99575432	97861008	103131416	115808232	108060192	94132672	82220400
P04908|H2A1B_HUMAN Histone H2A type 1-B	AGLQFPVGR	472,7693++	y7	2	408,739962
P04908|H2A1B_HUMAN Histone H2A type 1-B	AGLQFPVGR	472,7693++	b5	1	517,276909	20015422	27983172	26117868	20914636	22099318	21233512	58280544	75405864	67780304	39800600	14229202	20829884	36225400	24664268	22083464	9316020	14059679	14607915	13050971	16660153	17201940	15626541	16954418	17915744	17602500	15031142	13082638
P04908|H2A1B_HUMAN Histone H2A type 1-B	HLQLAIR	425,7665++	y6	1	713,466835	14391330	10577643	10262662	10770820	13293388	10906084	21358758	29223526	34215300	19174316	8321108	6614373	12950684	11439152	14117950	5880330	5897891	6964823	8189362	9125759	12626955	16991522	13784614	14008714	14678628	10752758	9117779
P04908|H2A1B_HUMAN Histone H2A type 1-B	HLQLAIR	425,7665++	y5	1	600,382771	24436014	16628611	16281122	18307450	23017102	19124866	35122636	49870932	55552568	32024214	13405661	10638482	23086456	19924634	22977626	11044243	9612278	12116006	14424018	14673337	20059628	27677094	23851042	23885036	24793168	17736040	15274535
P04908|H2A1B_HUMAN Histone H2A type 1-B	HLQLAIR	425,7665++	y4	1	472,324194
P04908|H2A1B_HUMAN Histone H2A type 1-B	HLQLAIR	425,7665++	b2	1	251,150252	16843670	11657090	11541046	9906525	15855547	12689295	21908432	34188160	36499484	20911514	8916700	7225657	15189275	13050942	15089833	6991038	6975510	7836448	10255037	10034217	12976042	18738188	16315440	15616295	16753348	12151949	10051659
