# Supplementary material for: Deciphering preferential interactions within supramolecular protein complexes: the proteasome case
Source: Mol Syst Biol. 2015 Jan 5;11(1):771. doi: 10.15252/msb.20145497 (PMC4332148; doi:10.15252/msb.20145497)
Supplement: Supplementary file 12 [file msb0011-0771-sd12.xlsx]

## Sheet: Explanation content
Supplementary Table S4 : List and detailed quantification report of the 193 putative PIPs used in Figure 4C.
AC	ACcession number (Swiss-Prot human database)
ID	Identifier
Description	Description in UniProt database
Score	Mascot Score
MW	Molecular Weight
pI	Isoelectric Point
Coverage (%)	% of the protein covered by the peptides sequences identified
#QPep	Number of quantified peptides (identified with a p-value < 0.05)
PAI - HCT116 2	Protein Abundance Index_cell line name_replicate number
# observations	number of AP-MS where the protein AC has been quantified (24 max)
R2 ncP20S	R² between the protein AC and the reference protein (here 20S proteasome non catalytic subunits)
R2 sP20S	R² between the protein AC and the reference protein (here the beta5 subunit representing the standard 20S proteasome)
R2 iP20S	R² between the protein AC and the reference protein (here the beta2i subunit representing the immuno 20S proteasome)
Max R2 P20S	maximum R² value when correlation with ncP20S, sP20S, and iP20S are considered
S/N	signal over noise

## Sheet: Proteins
AC	ID	Description	Score	MW	pI	Coverage (%)	#QPep	PAI_HEK 1	PAI_HEK 2	PAI_U937 1	PAI_U937 2	PAI_U937 3	PAI_HeLa 1	PAI_HeLa 2	PAI_HeLa 3	PAI_HCT116 1	PAI_HCT116 2	PAI_RKO 1	PAI_RKO 2	PAI_RKO 3	PAI_NB4 1	PAI_NB4 2	PAI_NB4 3	PAI_MRC5 1	PAI_MRC5 2	PAI_U2OS 1	PAI_U2OS 2	PAI_U2OS 3	PAI_KG1a 1	PAI_KG1a 2	PAI_KG1a 3	# observations	R2 ncP20S	R2 sP20S	R2 iP20S	Max R2 P20S	S/N
P28074	PSB5_HUMAN	Proteasome subunit beta type-5 OS=Homo sapiens GN=PSMB5 PE=1 SV=3	924.89	28633.3	6.43	71.1	22	4.87739e+08	4.33393e+08	1.77915e+08	4.64519e+08	2.69725e+08	4.38068e+08	3.1513e+08	2.34723e+08	9.81055e+08	5.08476e+08	4.54891e+08	6.68117e+08	2.11657e+09	2.02503e+08	3.08379e+08	1.85767e+08	6.66292e+08	4.93282e+08	7.49098e+08	7.91239e+08	8.32245e+08	1.14531e+08	9.89768e+07	1.52839e+08	24	0.513072	1	0.000690456	1	8929.59
P40306	PSB10_HUMAN	Proteasome subunit beta type-10 OS=Homo sapiens GN=PSMB10 PE=1 SV=1	127.67	29203.2	7.7	39.9	8	8.39715e+06	3.16624e+06	1.51661e+08	4.50389e+08	1.58029e+08	4.37846e+07	3.40834e+07	3.38177e+07	4.18024e+07	5.26923e+07	5.11561e+06	1.10042e+07	1.15865e+08	1.9943e+07	2.81243e+07	1.78913e+07	5.15581e+07	3.82143e+07	3.50081e+07	5.72089e+07	1.58774e+08	1.58407e+08	1.07709e+08	1.96339e+08	24	0.395259	0.000690456	1	1	855.87
P49720	PSB3_HUMAN	Proteasome subunit beta type-3 OS=Homo sapiens GN=PSMB3 PE=1 SV=2	481.87	23218.6	6.14	56.1	10	5.84322e+08	5.23177e+08	6.87255e+08	2.08016e+09	8.93202e+08	7.7205e+08	5.10279e+08	3.8579e+08	1.05912e+09	5.62275e+08	4.45132e+08	6.82921e+08	2.64841e+09	5.23661e+08	6.65176e+08	3.33299e+08	1.03016e+09	8.09594e+08	1.08065e+09	1.22486e+09	1.21268e+09	7.77525e+08	7.19588e+08	1.08589e+09	24	0.985404	0.555188	0.367013	0.985404	14916.4
P25789	PSA4_HUMAN	Proteasome subunit alpha type-4 OS=Homo sapiens GN=PSMA4 PE=1 SV=1	340.47	29750.3	7.57	58.2	14	5.25832e+08	5.1786e+08	5.90851e+08	1.58758e+09	8.78698e+08	6.0999e+08	4.77531e+08	3.22481e+08	7.77465e+08	5.78343e+08	4.84611e+08	6.87088e+08	1.87824e+09	4.64816e+08	6.29737e+08	3.93828e+08	1.01953e+09	6.81858e+08	8.98403e+08	9.21091e+08	9.56172e+08	7.5472e+08	6.27694e+08	1.04726e+09	24	0.983607	0.463956	0.41801	0.983607	13116
Q8TAA3	PSA7L_HUMAN	Proteasome subunit alpha type-7-like OS=Homo sapiens GN=PSMA8 PE=1 SV=3	376.87	28683.2	9.07	27.3	10	5.93246e+08	5.82433e+08	6.51065e+08	1.93111e+09	9.90995e+08	6.93258e+08	5.35e+08	3.44901e+08	1.07486e+09	5.88874e+08	5.10016e+08	7.04701e+08	2.60515e+09	5.26035e+08	6.75221e+08	3.49109e+08	1.14304e+09	8.86466e+08	1.12289e+09	1.21196e+09	1.31467e+09	7.75929e+08	7.08264e+08	1.04892e+09	24	0.983538	0.598075	0.322943	0.983538	14129.6
O14818	PSA7_HUMAN	Proteasome subunit alpha type-7 OS=Homo sapiens GN=PSMA7 PE=1 SV=1	293.19	28040.7	8.6	50	26	8.0568e+08	8.05382e+08	8.97474e+08	2.28951e+09	1.24846e+09	8.65925e+08	6.9587e+08	4.6726e+08	1.2984e+09	7.47962e+08	7.36368e+08	1.00983e+09	3.08655e+09	6.77263e+08	9.2649e+08	4.72618e+08	1.55223e+09	1.24205e+09	1.47689e+09	1.46332e+09	1.55448e+09	9.91917e+08	9.37712e+08	1.39557e+09	24	0.981779	0.587868	0.304387	0.981779	19296.3
P60900	PSA6_HUMAN	Proteasome subunit alpha type-6 OS=Homo sapiens GN=PSMA6 PE=1 SV=1	1972.48	27838	6.34	48.4	24	7.31679e+08	6.86319e+08	7.97798e+08	2.22279e+09	1.16847e+09	8.24506e+08	6.65054e+08	4.25563e+08	1.28604e+09	7.35327e+08	6.67518e+08	9.45519e+08	2.48515e+09	6.32268e+08	8.8284e+08	4.59415e+08	1.40727e+09	1.18628e+09	1.30892e+09	1.32295e+09	1.34953e+09	9.00094e+08	8.65564e+08	1.22884e+09	24	0.977012	0.510186	0.372371	0.977012	17829.3
P35998	PRS7_HUMAN	26S protease regulatory subunit 7 OS=Homo sapiens GN=PSMC2 PE=1 SV=3	821.65	49002.3	5.71	68.8	39	1.15731e+08	9.89775e+07	1.50265e+08	4.37458e+08	2.28804e+08	9.19041e+07	6.60899e+07	4.07548e+07	2.25094e+08	1.15183e+08	1.01822e+08	1.43842e+08	4.72156e+08	9.77146e+07	1.30716e+08	6.22011e+07	1.76536e+08	1.88011e+08	2.19415e+08	2.15095e+08	2.1609e+08	1.46277e+08	1.43336e+08	2.10761e+08	24	0.955189	0.443945	0.450142	0.955189	2901.19
P20618	PSB1_HUMAN	Proteasome subunit beta type-1 OS=Homo sapiens GN=PSMB1 PE=1 SV=2	775.03	26700.5	8.27	61.4	24	3.06594e+08	2.91002e+08	3.04422e+08	8.89678e+08	5.22918e+08	3.10389e+08	2.18226e+08	1.51984e+08	5.97056e+08	2.32581e+08	2.6895e+08	3.70705e+08	1.07003e+09	2.17658e+08	3.14389e+08	1.81568e+08	5.25028e+08	4.89448e+08	5.59862e+08	5.30925e+08	5.42512e+08	3.55521e+08	3.44129e+08	5.09772e+08	24	0.954867	0.539882	0.332399	0.954867	6996.5
O00231	PSD11_HUMAN	26S proteasome non-ATPase regulatory subunit 11 OS=Homo sapiens GN=PSMD11 PE=1 SV=3	706.51	47719.2	6.08	75.1	39	1.17452e+08	1.05572e+08	1.72927e+08	5.20944e+08	2.39843e+08	1.01421e+08	6.62995e+07	5.26084e+07	2.81494e+08	1.65734e+08	1.00416e+08	1.52988e+08	6.87854e+08	1.14373e+08	1.46948e+08	7.08301e+07	1.90351e+08	1.83879e+08	2.63826e+08	2.91818e+08	3.00189e+08	1.67007e+08	1.48358e+08	2.26956e+08	24	0.952424	0.574543	0.35546	0.952424	3327.41
O00487	PSDE_HUMAN	26S proteasome non-ATPase regulatory subunit 14 OS=Homo sapiens GN=PSMD14 PE=1 SV=1	585.04	34725.6	6.06	59.7	9	7.45899e+07	6.97596e+07	1.08931e+08	3.56763e+08	1.80698e+08	8.44805e+07	6.16996e+07	3.41004e+07	1.79715e+08	9.08022e+07	6.58383e+07	9.55523e+07	3.88049e+08	7.12828e+07	8.4228e+07	4.06924e+07	1.27758e+08	1.03654e+08	1.56599e+08	1.78499e+08	1.73627e+08	1.10067e+08	1.03684e+08	1.50675e+08	24	0.951975	0.459884	0.467226	0.951975	2073.38
P25786	PSA1_HUMAN	Proteasome subunit alpha type-1 OS=Homo sapiens GN=PSMA1 PE=1 SV=1	723.64	29822	6.15	70.3	32	7.06551e+08	6.39409e+08	6.08791e+08	1.89876e+09	1.19522e+09	6.2656e+08	4.72262e+08	3.06439e+08	1.05317e+09	6.06468e+08	6.07199e+08	8.57168e+08	2.10788e+09	5.88303e+08	7.18101e+08	3.91958e+08	1.12978e+09	9.99038e+08	1.15042e+09	1.03444e+09	9.85472e+08	8.73898e+08	8.16221e+08	1.09289e+09	24	0.951445	0.441057	0.386649	0.951445	16733.9
P25788	PSA3_HUMAN	Proteasome subunit alpha type-3 OS=Homo sapiens GN=PSMA3 PE=1 SV=2	572.32	28643.2	5.19	60	16	6.0439e+08	5.51816e+08	6.09109e+08	1.37836e+09	8.80005e+08	5.70382e+08	4.44089e+08	3.17928e+08	8.62765e+08	5.35133e+08	5.61761e+08	7.30493e+08	1.77085e+09	4.79811e+08	6.66906e+08	3.5881e+08	1.10772e+09	8.51904e+08	9.88872e+08	8.62153e+08	8.7179e+08	6.84071e+08	6.79214e+08	9.49314e+08	24	0.949722	0.526577	0.288903	0.949722	13632.9
P55036	PSMD4_HUMAN	26S proteasome non-ATPase regulatory subunit 4 OS=Homo sapiens GN=PSMD4 PE=1 SV=1	550.09	40939.3	4.68	42.7	15	9.18071e+07	7.31708e+07	7.95033e+07	4.31242e+08	1.9906e+08	1.34476e+08	1.21301e+08	7.00658e+07	2.10677e+08	1.47878e+08	1.06913e+08	1.53552e+08	5.21178e+08	8.93192e+07	1.17139e+08	5.50848e+07	1.71622e+08	1.3215e+08	1.87271e+08	2.09767e+08	2.09589e+08	1.25806e+08	1.18688e+08	1.94244e+08	24	0.948237	0.549131	0.366331	0.948237	2666.26
Q13200	PSMD2_HUMAN	26S proteasome non-ATPase regulatory subunit 2 OS=Homo sapiens GN=PSMD2 PE=1 SV=3	1480.9	100877	5.08	62	49	1.11001e+08	8.77621e+07	1.71722e+08	5.41121e+08	2.51051e+08	1.12929e+08	7.65874e+07	4.83746e+07	2.49671e+08	1.57329e+08	9.94066e+07	1.55878e+08	6.51982e+08	9.26627e+07	1.36472e+08	6.37987e+07	1.69106e+08	1.46513e+08	2.41598e+08	2.74259e+08	2.67136e+08	1.48679e+08	1.39258e+08	2.0992e+08	24	0.94813	0.522271	0.409563	0.94813	3045.57
Q9UNM6	PSD13_HUMAN	26S proteasome non-ATPase regulatory subunit 13 OS=Homo sapiens GN=PSMD13 PE=1 SV=2	656.22	43203.2	5.53	59.3	20	6.54039e+07	5.77982e+07	1.14837e+08	3.37504e+08	1.74412e+08	6.60826e+07	4.77958e+07	3.39311e+07	1.58269e+08	1.03907e+08	8.22217e+07	1.13789e+08	3.39358e+08	7.63023e+07	1.04511e+08	4.53912e+07	1.34319e+08	1.30443e+08	1.48569e+08	1.61373e+08	1.64921e+08	1.04931e+08	9.37346e+07	1.40606e+08	24	0.933596	0.417023	0.484895	0.933596	2187.2
P62333	PRS10_HUMAN	26S protease regulatory subunit 10B OS=Homo sapiens GN=PSMC6 PE=1 SV=1	604.2	44430.2	7.1	69.7	25	1.30829e+08	1.16551e+08	2.19415e+08	6.1427e+08	2.74661e+08	1.38449e+08	8.21616e+07	6.72457e+07	3.10444e+08	1.66508e+08	1.21944e+08	1.79035e+08	7.63775e+08	1.22618e+08	1.7009e+08	8.82102e+07	1.94299e+08	1.82332e+08	2.89138e+08	3.76967e+08	3.72452e+08	1.90546e+08	1.68433e+08	2.39489e+08	24	0.93095	0.547444	0.383752	0.93095	3613.67
Q9H7Z7	PGES2_HUMAN	Prostaglandin E synthase 2 OS=Homo sapiens GN=PTGES2 PE=1 SV=1	62.33	42087.7	9.22	10.9	2							1.80689e+06	2.0205e+06	3.99196e+06	2.9851e+06	1.37359e+06	2.43501e+06	1.69462e+07	192317	714206	344886						603146		1.09408e+06	12	0.831884	0.927168	0.0547287	0.927168	31.8048
O43242	PSMD3_HUMAN	26S proteasome non-ATPase regulatory subunit 3 OS=Homo sapiens GN=PSMD3 PE=1 SV=2	983.4	61053.5	8.47	64.8	42	1.4898e+08	1.77699e+08	1.75045e+08	4.40473e+08	2.68268e+08	1.21755e+08	9.17637e+07	5.7523e+07	2.40764e+08	1.50616e+08	1.29334e+08	1.76451e+08	6.05981e+08	9.88625e+07	1.21159e+08	6.63742e+07	1.80999e+08	1.55857e+08	2.23111e+08	2.50699e+08	2.5446e+08	1.67491e+08	1.60271e+08	2.2208e+08	24	0.926832	0.568838	0.339361	0.926832	3425.36
P17980	PRS6A_HUMAN	26S protease regulatory subunit 6A OS=Homo sapiens GN=PSMC3 PE=1 SV=3	981.63	49457.6	5.13	75.2	23	8.56628e+07	7.61148e+07	1.56751e+08	4.07577e+08	1.62338e+08	1.08226e+08	6.7651e+07	5.20302e+07	1.58673e+08	1.2308e+08	7.91406e+07	1.18037e+08	4.86792e+08	8.45023e+07	1.08868e+08	6.05406e+07	1.38774e+08	9.48988e+07	1.90053e+08	2.47821e+08	2.48005e+08	1.22079e+08	1.04969e+08	1.60912e+08	24	0.924062	0.512968	0.41346	0.924062	2401.16
P49721	PSB2_HUMAN	Proteasome subunit beta type-2 OS=Homo sapiens GN=PSMB2 PE=1 SV=1	451.83	22992.7	6.51	76.6	17	1.9564e+08	1.78255e+08	4.02541e+08	1.06379e+09	3.48711e+08	3.98041e+08	2.4025e+08	2.02284e+08	4.23418e+08	3.24524e+08	1.81436e+08	2.9359e+08	1.1249e+09	2.57367e+08	3.10965e+08	2.04917e+08	5.62757e+08	2.62503e+08	4.15471e+08	5.91631e+08	5.67848e+08	3.546e+08	2.71752e+08	3.97857e+08	24	0.913368	0.449945	0.444168	0.913368	6732.36
O00232	PSD12_HUMAN	26S proteasome non-ATPase regulatory subunit 12 OS=Homo sapiens GN=PSMD12 PE=1 SV=3	727.8	53269.7	7.53	54.2	23	5.50986e+07	4.40514e+07	1.21618e+08	2.97522e+08	1.36954e+08	5.76342e+07	3.88318e+07	3.40992e+07	1.26301e+08	9.69722e+07	6.32707e+07	9.58531e+07	3.6465e+08	5.88791e+07	8.38613e+07	4.33708e+07	8.98248e+07	8.22e+07	1.24053e+08	1.82866e+08	1.77691e+08	8.6809e+07	7.33965e+07	1.16238e+08	24	0.905004	0.510218	0.409049	0.905004	1766.34
P48556	PSMD8_HUMAN	26S proteasome non-ATPase regulatory subunit 8 OS=Homo sapiens GN=PSMD8 PE=1 SV=2	130.43	39871.9	9.73	32	15	6.63712e+07	5.88827e+07	1.03242e+08	3.41301e+08	1.73093e+08	7.71444e+07	5.40859e+07	3.29293e+07	1.31919e+08	8.76392e+07	7.26335e+07	9.15158e+07	3.05678e+08	6.53068e+07	7.75185e+07	4.51706e+07	1.15766e+08	8.50823e+07	1.27827e+08	1.3773e+08	1.31606e+08	1.00578e+08	9.1209e+07	1.28678e+08	24	0.904927	0.328141	0.580386	0.904927	1827.25
Q99460	PSMD1_HUMAN	26S proteasome non-ATPase regulatory subunit 1 OS=Homo sapiens GN=PSMD1 PE=1 SV=2	1399.87	106795	5.25	53.3	36	9.47722e+07	7.73501e+07	1.9189e+08	4.70212e+08	1.9923e+08	1.2933e+08	8.87792e+07	5.99672e+07	2.66959e+08	1.48504e+08	9.15969e+07	1.42594e+08	4.8942e+08	8.90028e+07	1.39192e+08	7.17767e+07	1.49184e+08	1.29554e+08	1.96627e+08	2.49624e+08	2.21474e+08	1.3742e+08	1.17528e+08	1.9867e+08	24	0.902133	0.454934	0.465199	0.902133	2817.86
P25787	PSA2_HUMAN	Proteasome subunit alpha type-2 OS=Homo sapiens GN=PSMA2 PE=1 SV=2	1867.42	25996.3	6.92	76.5	29	4.5279e+08	3.83329e+08	7.02534e+08	1.99248e+09	7.678e+08	8.26468e+08	6.27399e+08	4.55414e+08	9.84586e+08	6.586e+08	3.85223e+08	6.60462e+08	2.65808e+09	4.99331e+08	6.54309e+08	3.83024e+08	8.7061e+08	4.77193e+08	9.37717e+08	1.39706e+09	1.38934e+09	7.26118e+08	5.57848e+08	8.96468e+08	24	0.8996	0.580398	0.332503	0.8996	13630
P28070	PSB4_HUMAN	Proteasome subunit beta type-4 OS=Homo sapiens GN=PSMB4 PE=1 SV=4	1049.99	29242.5	5.72	50.4	7	3.46353e+08	3.25431e+08	3.50919e+08	9.83163e+08	6.77145e+08	3.48593e+08	2.47806e+08	1.75842e+08	3.46576e+08	2.18883e+08	3.42488e+08	4.3482e+08	1.03789e+09	3.12268e+08	3.82903e+08	2.28318e+08	6.08973e+08	5.23737e+08	5.7308e+08	5.3013e+08	5.26595e+08	4.63443e+08	4.62269e+08	5.80462e+08	24	0.896013	0.308999	0.445807	0.896013	8177.23
Q92530	PSMF1_HUMAN	Proteasome inhibitor PI31 subunit OS=Homo sapiens GN=PSMF1 PE=1 SV=2	30.7	29969.1	5.42	11.8	4	5.98468e+06	4.17907e+06	1.57725e+06	6.98376e+06	2.69499e+06	1.02743e+06		451832	8.78627e+06	3.55536e+06	2.52229e+06	4.60919e+06	2.29879e+07	1.03371e+06	1.42067e+06	909820	6.45189e+06	4.49683e+06	4.51665e+06	4.34325e+06	9.40945e+06	1.69166e+06	1.36627e+06	2.2905e+06	23	0.667057	0.890373	0.0307292	0.890373	71.1072
Q16186	ADRM1_HUMAN	Proteasomal ubiquitin receptor ADRM1 OS=Homo sapiens GN=ADRM1 PE=1 SV=2	108.27	42411.9	4.96	16.7	5	5.49807e+07	3.79166e+07	8.91101e+07	1.95455e+08	1.04939e+08	6.6896e+07	5.64453e+07	3.99612e+07	1.1678e+08	8.82856e+07	7.53461e+07	8.62765e+07	2.51661e+08	4.49297e+07	5.4373e+07	3.1887e+07	1.00106e+08	6.79111e+07	1.18347e+08	1.29525e+08	1.48724e+08	6.40478e+07	5.2222e+07	9.14535e+07	24	0.889863	0.619563	0.318522	0.889863	1616.23
P28066	PSA5_HUMAN	Proteasome subunit alpha type-5 OS=Homo sapiens GN=PSMA5 PE=1 SV=3	710.81	26565.3	4.74	63.1	11	6.24025e+08	5.39147e+08	8.72248e+08	2.27428e+09	1.21727e+09	8.95788e+08	7.24154e+08	4.72499e+08	5.48568e+08	3.3814e+08	6.36004e+08	8.94381e+08	2.55526e+09	5.6953e+08	8.52014e+08	4.9575e+08	1.10876e+09	8.48644e+08	1.12556e+09	7.11615e+08	1.3245e+09	9.09906e+08	7.56533e+08	1.15404e+09	24	0.889363	0.337221	0.473119	0.889363	17006.6
P62195	PRS8_HUMAN	26S protease regulatory subunit 8 OS=Homo sapiens GN=PSMC5 PE=1 SV=1	1165.78	45768.1	7.11	78.3	27	9.46886e+07	7.84031e+07	2.01666e+08	5.4013e+08	2.58947e+08	1.28671e+08	8.96644e+07	6.08888e+07	2.04672e+08	1.51744e+08	1.14669e+08	1.70879e+08	5.49754e+08	1.147e+08	1.63617e+08	8.5571e+07	1.11635e+08	1.80331e+08	2.37153e+08	2.78203e+08	2.67758e+08	1.76275e+08	1.28673e+08	2.2889e+08	24	0.889337	0.379168	0.516891	0.889337	3344.96
P43686	PRS6B_HUMAN	26S protease regulatory subunit 6B OS=Homo sapiens GN=PSMC4 PE=1 SV=2	1050.92	47450.6	5.09	78.2	43	7.3953e+07	6.09911e+07	1.64824e+08	4.58034e+08	1.88079e+08	8.68122e+07	6.96437e+07	5.17171e+07	2.32057e+08	1.37817e+08	6.81685e+07	1.45489e+08	6.43336e+08	7.42724e+07	1.0856e+08	6.01962e+07	1.14088e+08	7.72722e+07	1.9842e+08	2.89733e+08	2.93513e+08	1.32984e+08	9.65935e+07	1.74829e+08	24	0.888093	0.587188	0.340416	0.888093	2470.71
O95810	SDPR_HUMAN	Serum deprivation-response protein OS=Homo sapiens GN=SDPR PE=1 SV=3	82.45	47201.6	5.14	5.6	2	4.88511e+06	4.30473e+06	2.07886e+06	4.59419e+07	1.24756e+07				1.66997e+07			3.8666e+06	7.02037e+07	1.48027e+06	3.23215e+06		3.48861e+06	1.59638e+06	1.00132e+07			8.47054e+06	5.53743e+06	5.31986e+06	16	0.887609	0.582752	0.248679	0.887609	102.05
O75131	CPNE3_HUMAN	Copine-3 OS=Homo sapiens GN=CPNE3 PE=1 SV=1	47.32	60947.4	5.6	12.3	3	3.8742e+06	2.5705e+06	1.77133e+06	5.78226e+06	1.11925e+06	4.73296e+06	4.23286e+06	2.43764e+06	1.85374e+07	9.5408e+06	4.19602e+06	7.79096e+06	2.95289e+07				4.46776e+06	2.75236e+06	4.38405e+06	1.00632e+07	1.21947e+07	1.61807e+06	850543	2.31096e+06	21	0.415299	0.876374	0.000105135	0.876374	84.6573
P51665	PSD7_HUMAN	26S proteasome non-ATPase regulatory subunit 7 OS=Homo sapiens GN=PSMD7 PE=1 SV=2	481.45	37059.5	6.29	51.5	21	5.09872e+07	3.91136e+07	1.54197e+08	4.20958e+08	1.57659e+08	1.1775e+08	7.9039e+07	4.90621e+07	1.50062e+08	1.28675e+08	6.08372e+07	1.08026e+08	4.76524e+08	7.06161e+07	9.04368e+07	5.49217e+07	9.84317e+07	5.82124e+07	1.44328e+08	2.20754e+08	1.96504e+08	9.77002e+07	8.02957e+07	1.37523e+08	24	0.873124	0.458371	0.446667	0.873124	2064.58
Q14997	PSME4_HUMAN	Proteasome activator complex subunit 4 OS=Homo sapiens GN=PSME4 PE=1 SV=2	44.72	213536	6.45	4.1	9	3.43555e+06	1.85289e+06	1.96747e+06	6.04738e+06	1.74741e+06	3.03508e+06	1.17582e+06	680757	1.49028e+07	8.86396e+06	4.29127e+06	7.42862e+06	2.63205e+07	1.01534e+06	1.71587e+06	1.06515e+06	2.48715e+06	2.04668e+06	6.48362e+06	7.52475e+06	7.90919e+06	2.79395e+06	1.00893e+06	2.95794e+06	24	0.514687	0.873068	0.0106071	0.873068	57.5189
O15523	DDX3Y_HUMAN	ATP-dependent RNA helicase DDX3Y OS=Homo sapiens GN=DDX3Y PE=1 SV=2	179.66	73564.3	7.24	2.7	11	2.29132e+07	1.64471e+07	9.30538e+06	3.1238e+07	9.02861e+06	1.91428e+07	1.23492e+07	7.73376e+06	3.58439e+07	1.45388e+07	9.27522e+06	1.63626e+07	8.05443e+07	2.76456e+06	4.9158e+06	3.28566e+06	1.45854e+07	9.38842e+06	1.78269e+07	4.16255e+07	3.39207e+07	6.45189e+06	3.21631e+06	6.5667e+06	24	0.610543	0.869209	0.0375178	0.869209	268.879
Q9UL46	PSME2_HUMAN	Proteasome activator complex subunit 2 OS=Homo sapiens GN=PSME2 PE=1 SV=4	184.18	27555.4	5.54	51	20	9.85406e+06	1.08442e+07	1.58343e+08	4.20275e+08	1.7715e+08	7.20184e+07	4.03596e+07	3.56306e+07	8.30757e+07	4.82769e+07	3.45193e+07	5.64238e+07	2.01299e+08	4.86967e+07	7.95433e+07	5.59252e+07	7.97672e+07	4.64921e+07	4.13113e+07	5.86683e+07	4.62096e+07	1.47802e+08	1.17001e+08	2.04843e+08	24	0.490585	0.00548233	0.867436	0.867436	1150.92
Q15008	PSMD6_HUMAN	26S proteasome non-ATPase regulatory subunit 6 OS=Homo sapiens GN=PSMD6 PE=1 SV=1	703.77	45787.4	5.45	61.2	36	7.41868e+07	6.47867e+07	1.11247e+08	2.81902e+08	1.48945e+08	6.96028e+07	4.77743e+07	3.25e+07	1.49239e+08	1.00671e+08	7.88091e+07	1.16852e+08	4.21965e+08	7.54472e+07	1.03627e+08	4.601e+07	1.28695e+08	8.83556e+07	1.59512e+08	2.58398e+08	2.40612e+08	1.05733e+08	9.31719e+07	1.3388e+08	24	0.865938	0.612647	0.269766	0.865938	2093.59
P55957	BID_HUMAN	BH3-interacting domain death agonist OS=Homo sapiens GN=BID PE=1 SV=1	39.09	22152.1	5.27	13.3	3			2.33969e+06	9.28998e+06	1.06665e+06	1.87266e+06	1.52502e+06	1.19831e+06		1.02708e+06	1.02401e+06	1.62766e+06	8.88132e+06	563319	886023	910549		3.73346e+06				1.76482e+06	308476	2.20625e+06	17	0.864833	0.459983	0.435403	0.864833	30.5004
P57737	CORO7_HUMAN	Coronin-7 OS=Homo sapiens GN=CORO7 PE=1 SV=2	77.69	101626	5.51	9.4	2	620346		4.86686e+06	1.32957e+07	1.83873e+06				1.1003e+06	1.39949e+06	1.16036e+06	1.64647e+06	2.28383e+06	859670	1.96883e+06	1.09435e+06						2.51214e+06	1.69682e+06	3.84605e+06	15	0.331688	0.00258169	0.860679	0.860679	33.9364
A2A3N6	PIPSL_HUMAN	Putative PIP5K1A and PSMD4-like protein OS=Homo sapiens GN=PIPSL PE=5 SV=1	166.14	95728.8	5.46	3	5	3.5344e+07	3.17202e+07	8.24476e+07	1.8861e+08	8.90402e+07	5.78137e+07	3.19489e+07	3.08671e+07	9.32039e+07	4.89249e+07	3.25434e+07	6.26023e+07	2.35631e+08	2.36719e+07	5.12336e+07	2.77546e+07	4.28342e+07	3.52067e+07	8.92318e+07	9.10298e+07	6.18708e+07	3.96019e+07	2.98248e+07	8.41228e+07	24	0.858955	0.489325	0.367552	0.858955	1001.58
Q86X55	CARM1_HUMAN	Histone-arginine methyltransferase CARM1 OS=Homo sapiens GN=CARM1 PE=1 SV=3	57.1	66381.6	6.25	8.7	3	3.03255e+06	1.94187e+06	1.1193e+06	1.43613e+06	965714	1.30525e+06	2.18119e+06	1.45128e+06	6.27438e+06	3.5766e+06	4.15419e+06	5.80465e+06	1.83224e+07	1.48995e+06	2.44327e+06	1.19233e+06	2.57521e+06	1.84881e+06	3.53352e+06	5.93703e+06	5.77434e+06	2.89981e+06	2.07112e+06	3.3027e+06	24	0.448286	0.854328	0.000169752	0.854328	50.1849
Q01650	LAT1_HUMAN	Large neutral amino acids transporter small subunit 1 OS=Homo sapiens GN=SLC7A5 PE=1 SV=2	59.27	55658.5	7.9	6.7	2			7.83473e+06	3.29671e+07	5.82255e+06	2.09971e+06	1.11354e+06	1.85367e+06	870435		960746	1.32955e+06	4.30857e+06		1.22561e+06	978549			883812		4.77811e+06	522262			15	0.327025	0.00023534	0.854261	0.854261	26.5909
P62191	PRS4_HUMAN	26S protease regulatory subunit 4 OS=Homo sapiens GN=PSMC1 PE=1 SV=1	883.32	49324.8	5.87	64.3	26	1.49657e+08	1.317e+08	1.93799e+08	5.24926e+08	3.90239e+08	1.26094e+08	8.26559e+07	5.50326e+07	2.46182e+08	1.64125e+08	1.8767e+08	2.26279e+08	5.84548e+08	1.39158e+08	1.73789e+08	1.01788e+08	2.13984e+08	1.22258e+08	2.83474e+08	2.51035e+08	2.40061e+08	2.05024e+08	2.14763e+08	2.62134e+08	24	0.851387	0.363256	0.442896	0.851387	3988.23
Q06323	PSME1_HUMAN	Proteasome activator complex subunit 1 OS=Homo sapiens GN=PSME1 PE=1 SV=1	427.53	28876.1	5.78	61	27	1.6682e+07	1.81309e+07	3.02783e+08	6.93e+08	2.99511e+08	1.25161e+08	7.63178e+07	6.11642e+07	1.39719e+08	8.45526e+07	5.51912e+07	9.85487e+07	2.94053e+08	1.24961e+08	1.72158e+08	9.90577e+07	1.04912e+08	1.12484e+08	7.20964e+07	7.25928e+07	7.98225e+07	3.35243e+08	1.94119e+08	4.41366e+08	24	0.370062	0.00259375	0.848118	0.848118	2173.96
O76031	CLPX_HUMAN	ATP-dependent Clp protease ATP-binding subunit clpX-like, mitochondrial OS=Homo sapiens GN=CLPX PE=1 SV=2	56.35	69922	7.51	8.1	3	2.95676e+06	2.08037e+06	1.72798e+06	6.5095e+06	2.14891e+06	2.39969e+06	1.97256e+06	1.37153e+06	6.50233e+06	4.47541e+06	2.00839e+06	3.06676e+06	1.39151e+07	866525	1.23249e+06	760726	1.76033e+06	1.18636e+06	5.75017e+06	7.07604e+06	5.7087e+06	1.02635e+06	466665	933470	24	0.633121	0.844513	0.0559522	0.844513	40.8876
O00571	DDX3X_HUMAN	ATP-dependent RNA helicase DDX3X OS=Homo sapiens GN=DDX3X PE=1 SV=3	197.94	73597.1	6.73	18.9	17	3.70101e+07	2.46999e+07	1.34443e+07	4.24355e+07	1.1398e+07	2.84635e+07	1.81968e+07	1.13613e+07	4.47923e+07	2.07885e+07	1.33973e+07	2.27733e+07	1.07534e+08	3.90477e+06	7.2687e+06	4.76973e+06	2.01559e+07	1.03189e+07	2.32389e+07	5.86523e+07	5.09172e+07	8.21869e+06	3.3205e+06	7.66175e+06	24	0.567845	0.840927	0.0324885	0.840927	383.528
P52566	GDIR2_HUMAN	Rho GDP-dissociation inhibitor 2 OS=Homo sapiens GN=ARHGDIB PE=1 SV=3	84.98	23030.6	5.1	31.8	3	998647	568897	3.43763e+07	1.23579e+08	2.98184e+07								494377	1.20755e+07	1.82623e+07	1.30921e+07		1.64867e+06				2.23661e+07	7.77229e+06	2.82602e+07	13	0.198295	0.0238417	0.83805	0.83805	261.841
O75340	PDCD6_HUMAN	Programmed cell death protein 6 OS=Homo sapiens GN=PDCD6 PE=1 SV=1	40.36	21911.8	5.16	20.9	8	2.57324e+07	2.06346e+07	7.22053e+07	1.65857e+08	6.76858e+07	6.59746e+07	5.15084e+07	3.74127e+07	7.24317e+07	5.78168e+07	2.85837e+07	5.25972e+07	1.68122e+08	3.86717e+07	5.96041e+07	3.17378e+07	5.06337e+07	4.03388e+07	6.09241e+07	7.72082e+07	7.78914e+07	4.71547e+07	3.84558e+07	6.37791e+07	24	0.836031	0.383336	0.491233	0.836031	1104.14
P05091	ALDH2_HUMAN	Aldehyde dehydrogenase, mitochondrial OS=Homo sapiens GN=ALDH2 PE=1 SV=2	47.77	56858.8	6.63	5.6	2	966547	484698					2.66564e+06	1.16653e+06	2.26751e+06		1.83526e+06	3.69461e+06	2.46641e+07					407830	1.494e+06		2.17519e+06				11	0.794696	0.835795	0.247784	0.835795	36.7052
O43396	TXNL1_HUMAN	Thioredoxin-like protein 1 OS=Homo sapiens GN=TXNL1 PE=1 SV=3	36.67	32629.9	4.84	22.1	5	7.02392e+06	5.00088e+06	8.19665e+06	2.60239e+07	1.02973e+07	4.43123e+06	5.2616e+06	2.98683e+06	3.12371e+07	1.54907e+07	1.16516e+07	1.6253e+07	5.42334e+07	2.24841e+06	3.74143e+06	2.18165e+06	1.315e+07	9.18289e+06	1.50629e+07	2.26709e+07	2.2908e+07	6.91746e+06	4.8024e+06	9.3182e+06	24	0.717445	0.83475	0.0971608	0.83475	185.011
Q9Y3I1	FBX7_HUMAN	F-box only protein 7 OS=Homo sapiens GN=FBXO7 PE=1 SV=1	39.46	58922.1	6.11	15.9	3	3.66594e+06	2.15802e+06	1.21963e+06	3.79216e+06	949730				2.77831e+06	1.85873e+06	2.56195e+06	4.70847e+06	1.16281e+07	521366	584579	269744	589427	1.34452e+06	3.21249e+06	3.54904e+06	5.05723e+06	282279	296845	455294	21	0.513084	0.834214	0.0095996	0.834214	37.1746
Q01844	EWS_HUMAN	RNA-binding protein EWS OS=Homo sapiens GN=EWSR1 PE=1 SV=1	42.01	68720.8	9.37	6.1	2	7.78012e+06	7.2138e+06	9.05589e+06	1.78732e+07	8.23216e+06	6.51715e+06	4.36155e+06	3.20811e+06	1.05111e+07	3.79582e+06	4.82072e+06	8.29855e+06	1.94326e+07	3.10262e+06	5.30699e+06	2.81739e+06	8.20258e+06	4.28256e+06	8.70219e+06	1.24808e+07	1.08994e+07	6.28011e+06	5.2121e+06	7.60635e+06	24	0.831728	0.507409	0.353179	0.831728	148.202
Q96EP5	DAZP1_HUMAN	DAZ-associated protein 1 OS=Homo sapiens GN=DAZAP1 PE=1 SV=1	46.57	43584.1	8.73	5.4	2	1.78207e+07	1.29044e+07	1.04491e+07	2.2947e+07	7.25808e+06	2.00445e+07	1.32849e+07	9.40582e+06	1.9736e+07	7.57669e+06	1.11367e+07	2.1539e+07	6.90645e+07	4.11533e+06	7.17392e+06	4.38943e+06	1.43099e+07	9.10657e+06	1.14955e+07	2.60229e+07	2.26614e+07	9.94479e+06	5.78016e+06	1.22224e+07	24	0.620934	0.826855	0.0340702	0.826855	237.178
Q96FW1	OTUB1_HUMAN	Ubiquitin thioesterase OTUB1 OS=Homo sapiens GN=OTUB1 PE=1 SV=2	55.44	31492.5	4.85	19.2	2	1.09595e+06	636799	3.10664e+06	1.36177e+07	2.05514e+06	4.95053e+06	3.57723e+06	1.59716e+06	3.51323e+06	1.2921e+06	913784	1.90816e+06	1.60965e+07	973954	2.12735e+06	1.30801e+06	2.87161e+06	1.32933e+06	1.78484e+06	4.41453e+06	4.50502e+06	4.31043e+06	1.5218e+06	4.89132e+06	24	0.82637	0.386477	0.43814	0.82637	41.8249
P61026	RAB10_HUMAN	Ras-related protein Rab-10 OS=Homo sapiens GN=RAB10 PE=1 SV=1	54.92	22754.7	8.59	18.5	2	6.57313e+06	4.44672e+06	1.09991e+07	3.98518e+07	6.71371e+06	1.3371e+07	7.45631e+06	7.96624e+06	1.17357e+07	5.89498e+06	6.75298e+06	9.62074e+06	4.78817e+07	2.53394e+06	1.17685e+07	8.57502e+06	8.55872e+06	3.0313e+06	1.58685e+07	7.79737e+06	2.00884e+07	1.24995e+07	6.48292e+06	1.53837e+07	24	0.822725	0.422876	0.402786	0.822725	171.337
P31150	GDIA_HUMAN	Rab GDP dissociation inhibitor alpha OS=Homo sapiens GN=GDI1 PE=1 SV=2	66.83	51177.4	5	7.4	6	3.73546e+06	2.1054e+06	7.08994e+06	3.39491e+07	7.42769e+06	8.07506e+06	6.0217e+06	6.13371e+06	6.80779e+06	2.83918e+06	4.9502e+06	3.57804e+06	3.70812e+07	1.28435e+06	3.99313e+06	3.16217e+06		1.43354e+06	1.02847e+07	6.61304e+06	1.99282e+07	5.51307e+06	2.5982e+06	3.72607e+06	23	0.819107	0.445977	0.415135	0.819107	110.261
P16949	STMN1_HUMAN	Stathmin OS=Homo sapiens GN=STMN1 PE=1 SV=3	29.03	17292	5.76	30.2	2	2.79468e+06	1.66325e+06	1.61103e+07	5.2596e+07	1.0342e+07	9.90408e+06	7.92459e+06	5.84594e+06	9.11135e+06	5.78279e+06	1.15794e+06	3.18506e+06	1.77434e+07	1.92567e+06	3.15972e+06	2.69896e+06	1.00694e+07	4.91286e+06	1.37135e+07	6.2312e+06	2.77469e+07	1.34638e+07	3.0397e+06	1.27861e+07	24	0.504497	0.0428173	0.816829	0.816829	141.558
O75347	TBCA_HUMAN	Tubulin-specific chaperone A OS=Homo sapiens GN=TBCA PE=1 SV=3	65.34	12903.7	5.25	60.2	3	1.90182e+06	872206	3.52772e+06	1.52421e+07	2.53196e+06	4.27802e+06	2.86479e+06	2.32242e+06	4.27561e+06	1.8145e+06	1.50953e+06	2.94629e+06	1.63587e+07	612577	1.33368e+06	945976	2.04974e+06	677884	2.14035e+06			3.82519e+06	875054	4.12506e+06	22	0.81414	0.400778	0.464245	0.81414	44.6277
P61106	RAB14_HUMAN	Ras-related protein Rab-14 OS=Homo sapiens GN=RAB14 PE=1 SV=4	35.91	24110	5.85	15.8	2	3.58494e+06	4.44672e+06	9.4506e+06	3.35078e+07	6.48156e+06	1.23454e+07	6.98547e+06	6.70075e+06	1.06158e+07	4.94391e+06	6.97722e+06	1.0254e+07	5.14876e+07	2.58304e+06	6.41071e+06	4.71054e+06	8.55872e+06	2.93724e+06	8.97987e+06	7.79349e+06	1.15193e+07	1.30809e+07	3.62465e+06	1.63843e+07	24	0.813415	0.483324	0.314585	0.813415	147.79
P54819	KAD2_HUMAN	Adenylate kinase 2, mitochondrial OS=Homo sapiens GN=AK2 PE=1 SV=2	161.12	26688.9	7.67	44.8	7	1.58945e+06	1.4085e+06	2.14633e+07	7.298e+07	7.02728e+06	1.34922e+07	6.78829e+06	7.59622e+06	4.27502e+06	1.07545e+06	1.64065e+06	3.13092e+06	1.68306e+07	3.19181e+06	1.31199e+07	8.2806e+06	2.40741e+06	553605	4.22415e+06	1.34236e+06		1.45956e+07	2.22247e+06	1.61805e+07	23	0.333788	1.04297e-06	0.807568	0.807568	85.5005
P54578	UBP14_HUMAN	Ubiquitin carboxyl-terminal hydrolase 14 OS=Homo sapiens GN=USP14 PE=1 SV=3	39.62	56489.2	5.2	3	8	8.16002e+06	6.17184e+06	2.11577e+07	5.3868e+07	2.93962e+07	1.84165e+07	1.47784e+07	9.61586e+06	4.8852e+07	1.58921e+07	1.62778e+07	2.19324e+07	6.94507e+07	9.30149e+06	1.41581e+07	7.92062e+06	1.5359e+07	1.74427e+07	2.94835e+07	2.8642e+07	3.84948e+07	2.56112e+07	2.25506e+07	3.02814e+07	24	0.807463	0.493121	0.362669	0.807463	395.742
O60610	DIAP1_HUMAN	Protein diaphanous homolog 1 OS=Homo sapiens GN=DIAPH1 PE=1 SV=2	46.04	141942	5.31	6.7	2	185494		1.49648e+06	7.26665e+06	797578	2.19439e+06	1.13781e+06	778354	526593				1.31097e+06	460487	1.15389e+06	791953						2.15441e+06	752595	2.31827e+06	15	0.321804	0.00019116	0.806325	0.806325	22.7562
O00159	MYO1C_HUMAN	Myosin-Ic OS=Homo sapiens GN=MYO1C PE=1 SV=4	78.19	122461	9.46	9.4	5	7.75492e+06	5.66241e+06	3.68847e+07	1.34952e+08	8.84416e+06	5.18889e+06	3.89502e+06	2.82806e+07	8.16903e+06	6.45985e+06	769933	8.83549e+06	1.64255e+07	1.66732e+07	3.05452e+07	4.20284e+06	3.65224e+06	1.24542e+06	9.37081e+06	1.37315e+07	2.85614e+07	2.93767e+07			22	0.247408	0.00601271	0.804199	0.804199	176.797
P13798	ACPH_HUMAN	Acylamino-acid-releasing enzyme OS=Homo sapiens GN=APEH PE=1 SV=4	47.23	82142	5.29	10.7	3	713715	462826	3.00356e+06	1.13391e+07	2.21617e+06	2.92213e+06	1.51575e+06	1.24562e+06	4.14857e+06	2.8765e+06	1.30096e+06	2.3623e+06	1.09091e+07	870546	1.90344e+06	1.33415e+06	1.25404e+06	706766	3.02354e+06	3.53732e+06	5.4331e+06	4.77855e+06	1.19623e+06	4.7904e+06	24	0.80002	0.318982	0.572699	0.80002	45.7847
P10768	ESTD_HUMAN	S-formylglutathione hydrolase OS=Homo sapiens GN=ESD PE=1 SV=2	39.84	31955.7	6.54	15.2	2		3.42769e+06	3.8509e+06	1.3567e+07	772733			706806				3.00089e+06		2.10346e+06	2.73377e+06	3.11949e+06	5.57234e+06	4.24855e+06						5.54434e+06	12	0.797928	0.0925031	0.65889	0.797928	65.4719
Q5VYK3	ECM29_HUMAN	Proteasome-associated protein ECM29 homolog OS=Homo sapiens GN=ECM29 PE=1 SV=2	82.78	205985	6.74	6.7	4	846478	534152	1.3377e+06	5.53106e+06	1.02437e+06	1.49901e+06	1.06659e+06	724706	3.01043e+06	1.95262e+06	2.20592e+06	3.42738e+06	1.56854e+07	479196	1.58388e+06	645406	1.6674e+06	1.27006e+06	2.03432e+06	3.75314e+06	4.37102e+06	1.29598e+06	909854	1.52158e+06	24	0.728959	0.795642	0.0863703	0.795642	30.2059
P50395	GDIB_HUMAN	Rab GDP dissociation inhibitor beta OS=Homo sapiens GN=GDI2 PE=1 SV=2	110.71	51087.1	6.11	17.5	8	4.09072e+06	2.26441e+06	1.45863e+07	5.9008e+07	7.51816e+06	1.45659e+07	1.05748e+07	9.10645e+06	1.22035e+07	5.3277e+06	5.79762e+06	1.03814e+07	7.50831e+07	2.21903e+06	5.38833e+06	3.51913e+06	2.97669e+06	1.59766e+06	1.03242e+07	1.06973e+07	1.93845e+07	1.14154e+07	2.89314e+06	1.28545e+07	24	0.793938	0.444523	0.381319	0.793938	194.307
Q9BYJ9	YTHD1_HUMAN	YTH domain family protein 1 OS=Homo sapiens GN=YTHDF1 PE=1 SV=1	44.02	61006.9	8.86	13.6	3	1.01898e+07	7.67171e+06	5.92182e+06	1.50464e+07	7.82007e+06	5.37268e+06	3.17272e+06	3.49301e+06	1.179e+07	8.13421e+06	8.63364e+06	1.05886e+07	2.80847e+07	2.02443e+06	4.23526e+06	1.47815e+06	9.36741e+06	7.71875e+06	1.0652e+07	1.45927e+07	1.78186e+07	6.12464e+06	4.43588e+06	7.85465e+06	24	0.72853	0.793457	0.108663	0.793457	156.747
Q9UNZ2	NSF1C_HUMAN	NSFL1 cofactor p47 OS=Homo sapiens GN=NSFL1C PE=1 SV=2	55.34	40548.3	4.99	11.1	3	764154	456775	2.83758e+06	1.10822e+07	1.8459e+06	2.42084e+06	1.90571e+06	2.10066e+06	3.15374e+06	1.4027e+06	1.34656e+06	2.20964e+06	1.50693e+07	959232	1.36143e+06	1.24579e+06	1.03056e+06	807512	1.73841e+06	1.74759e+06	4.14415e+06	2.3101e+06	454054	2.44078e+06	24	0.792072	0.480576	0.348953	0.792072	35.9349
P52565	GDIR1_HUMAN	Rho GDP-dissociation inhibitor 1 OS=Homo sapiens GN=ARHGDIA PE=1 SV=3	38.36	23249.7	5.02	17.2	6	5.07881e+06	3.11044e+06	1.66788e+07	5.77402e+07	1.085e+07	2.02203e+07	1.77651e+07	1.33602e+07	2.43507e+07	1.18039e+07	7.90691e+06	1.13856e+07	7.60957e+07	3.16195e+06	8.2283e+06	5.29202e+06	8.1219e+06	5.50593e+06	1.57049e+07	1.10454e+07	2.52814e+07	2.11621e+07	5.938e+06	2.74268e+07	24	0.789873	0.427066	0.401456	0.789873	231.895
Q15785	TOM34_HUMAN	Mitochondrial import receptor subunit TOM34 OS=Homo sapiens GN=TOMM34 PE=1 SV=2	114.06	34936.9	9.12	23.9	3	744252	706697	782429	3.20699e+06	571023	6.4094e+06	3.64997e+06	2.95695e+06	5.01355e+06	2.37121e+06	1.90244e+06	3.3597e+06	2.27839e+07	281504	446843	163112	1.05444e+06		1.706e+06	7.7009e+06	8.2253e+06	512814	409980	2.90705e+06	23	0.504471	0.788877	0.0126493	0.788877	38.0487
Q9GZP4	PITH1_HUMAN	PITH domain-containing protein 1 OS=Homo sapiens GN=PITHD1 PE=1 SV=1 (PITH = C-terminal proteasome-interacting domain of thioredoxin-like)	40.38	24390.8	5.47	31.3	2	1.14856e+06	686773	5.36095e+06	1.69467e+07	5.90432e+06	5.46187e+06	3.78681e+06	1.96293e+06	1.72288e+06	1.68801e+06	1.54199e+06	1.88065e+06	7.36562e+06	3.30937e+06	4.63061e+06	2.40531e+06	2.77451e+06	1.79262e+06	1.63392e+06		3.28114e+06	3.70172e+06	3.0787e+06	5.39729e+06	23	0.459091	0.00921472	0.787885	0.787885	61.5739
P40925	MDHC_HUMAN	Malate dehydrogenase, cytoplasmic OS=Homo sapiens GN=MDH1 PE=1 SV=4	20.88	36631.1	6.91	12.9	7	3.69557e+06	2.47102e+06	8.01533e+06	2.71982e+07	3.95075e+06	8.16811e+06	5.75703e+06	5.43354e+06	9.03239e+06	3.35275e+06	3.76988e+06	5.72592e+06	3.43917e+07	1.40036e+06	3.41354e+06	2.56772e+06	1.81783e+06	1.53837e+06	8.19463e+06	8.11337e+06	7.53967e+06	1.0395e+07	2.2245e+06	1.31825e+07	24	0.786745	0.393562	0.405062	0.786745	111.595
Q9NUQ9	FA49B_HUMAN	Protein FAM49B OS=Homo sapiens GN=FAM49B PE=1 SV=1	72.69	37009.8	5.76	22.5	2			707955	3.20711e+06				589280	2.14486e+06		554769	986205	7.58429e+06		554830		706539	292240	1.18095e+06		1.97822e+06	1.6272e+06	342576	2.40653e+06	15	0.78516	0.642384	0.142172	0.78516	19.7241
P62820	RAB1A_HUMAN	Ras-related protein Rab-1A OS=Homo sapiens GN=RAB1A PE=1 SV=3	67.89	22891.5	5.93	38	3	4.52566e+06	2.87427e+06	1.20046e+07	4.24368e+07	6.63357e+06	1.41873e+07	7.54298e+06	8.58794e+06	1.36215e+07	5.75129e+06	7.5126e+06	1.2709e+07	7.2612e+07	2.25965e+06	6.86844e+06	5.47013e+06	4.61369e+06	4.44435e+06	1.21694e+07	9.34174e+06	1.36269e+07	1.66924e+07	3.97503e+06	2.16487e+07	24	0.784886	0.498593	0.280308	0.784886	161.309
Q9H0U4	RAB1B_HUMAN	Ras-related protein Rab-1B OS=Homo sapiens GN=RAB1B PE=1 SV=1	189.41	22328.3	5.55	61.7	3	4.52566e+06	2.87427e+06	1.20046e+07	4.24368e+07	6.63357e+06	1.41873e+07	7.54298e+06	8.58794e+06	1.36215e+07	5.75129e+06	7.5126e+06	1.2709e+07	7.2612e+07	2.25965e+06	6.86844e+06	5.47013e+06	4.61369e+06	4.44435e+06	1.21694e+07	9.34174e+06	1.36269e+07	1.66924e+07	3.97503e+06	2.16487e+07	24	0.784886	0.498593	0.280308	0.784886	161.309
O75368	SH3L1_HUMAN	SH3 domain-binding glutamic acid-rich-like protein OS=Homo sapiens GN=SH3BGRL PE=1 SV=1	54.81	12766.4	5.22	36	2	572088	271678	1.17534e+06	8.33335e+06		1.15687e+06	492368	1.71835e+06			322294	612543	3.8319e+06	311573	689885	556192	430981		689117			6.0238e+06	1.07152e+06	6.49684e+06	18	0.395354	0.0039146	0.784786	0.784786	13.79
P61006	RAB8A_HUMAN	Ras-related protein Rab-8A OS=Homo sapiens GN=RAB8A PE=1 SV=1	67.14	23824.2	9.15	20.8	2	3.60919e+06	2.48104e+06	1.05193e+07	3.61612e+07	6.85555e+06	1.29833e+07	8.66242e+06	7.47953e+06	1.1774e+07	5.78386e+06	6.72954e+06	9.79308e+06	4.52224e+07	2.52353e+06	6.33314e+06	4.58679e+06	4.86568e+06	3.01751e+06	8.26772e+06	8.7124e+06	1.16212e+07	1.34596e+07	3.69106e+06	1.61679e+07	24	0.784571	0.392682	0.4112	0.784571	157.472
Q92928	RAB1C_HUMAN	Putative Ras-related protein Rab-1C OS=Homo sapiens GN=RAB1C PE=5 SV=2	32.7	22231.1	5.25	21.4	2	6.21227e+06	3.9493e+06	1.54239e+07	5.44869e+07	8.81623e+06	1.83686e+07	9.65277e+06	1.09348e+07	1.79583e+07	7.63909e+06	1.04367e+07	1.67119e+07	8.85448e+07	3.11087e+06	1.17685e+07	8.57502e+06	6.36372e+06	4.44435e+06	1.55082e+07	1.25298e+07	1.81813e+07	2.19716e+07	5.51868e+06	2.7585e+07	24	0.784016	0.481378	0.296132	0.784016	227.032
Q9UKK9	NUDT5_HUMAN	ADP-sugar pyrophosphatase OS=Homo sapiens GN=NUDT5 PE=1 SV=1	66.06	24597.3	4.87	23.3	4	1.42173e+06	704734	2.67181e+06	9.85743e+06	1.39699e+06	3.27379e+06	2.63364e+06	1.92025e+06	4.08586e+06	1.67538e+06	1.81664e+06	2.87846e+06	1.86221e+07	590295	1.06195e+06	770464		851330	1.49803e+06		1.79283e+06	3.88555e+06	911371	4.94438e+06	22	0.781981	0.560299	0.222102	0.781981	36.0947
Q99436	PSB7_HUMAN	Proteasome subunit beta type-7 OS=Homo sapiens GN=PSMB7 PE=1 SV=1	573.62	30288.4	7.57	55.6	9	2.18673e+08	1.88957e+08	1.20106e+08	3.65405e+08	2.78069e+08	1.17015e+08	1.14392e+08	8.16925e+07	3.56568e+08	1.89057e+08	1.85737e+08	2.48496e+08	5.85146e+08	1.58768e+08	1.86845e+08	1.16771e+08	2.95377e+08	2.93233e+08	3.44333e+08	2.58176e+08	2.41033e+08	1.71264e+08	1.76627e+08	2.18969e+08	24	0.781413	0.70536	0.0897456	0.781413	4077.29
Q08380	LG3BP_HUMAN	Galectin-3-binding protein OS=Homo sapiens GN=LGALS3BP PE=1 SV=1	63.71	66201.6	5.13	13.2	5	544562	942882	1.24166e+06	3.09954e+06	887791	5.50128e+06	4.96962e+06	4.09141e+06	2.83235e+07	8.36579e+06				924898	2.53375e+06	1.44525e+06	9.07771e+06	5.91127e+06	9.95235e+06	1.71776e+07	1.62891e+07			721454	19	0.0686187	0.778822	0.00977358	0.778822	81.8282
O43399	TPD54_HUMAN	Tumor protein D54 OS=Homo sapiens GN=TPD52L2 PE=1 SV=2	86.27	22281.3	5.26	14.1	3	785239		860838	4.34711e+06		4.59263e+06	2.81934e+06	1.76144e+06	5.82913e+06	2.31136e+06	3.22646e+06	4.8914e+06	2.41146e+07	576045	1.05395e+06	780926	1.72297e+06	1.22658e+06	1.5425e+06	1.34847e+06		1.93806e+06	294933	2.27453e+06	21	0.545854	0.776369	0.0189718	0.776369	35.2288
P29034	S10A2_HUMAN	Protein S100-A2 OS=Homo sapiens GN=S100A2 PE=1 SV=3	54.33	11337.4	4.68	17.3	4			740929	1.76592e+06	373691	2.31843e+06		1.20296e+06	1.66458e+06	922877	1.10983e+07	1.64239e+07	1.50936e+08	598440	1.34799e+06	1.32994e+06			6.50951e+06	1.7501e+07	2.72774e+07	2.1407e+06	475323	2.10151e+06	19	0.507996	0.774848	0.000499092	0.774848	35.3184
P01889	1B07_HUMAN	HLA class I histocompatibility antigen, B-7 alpha chain OS=Homo sapiens GN=HLA-B PE=1 SV=3	62.8	40777.1	5.57	11.6	4	606434	760443	4.12113e+06	1.61853e+07	2.452e+06	1.76653e+06	1.59034e+06	1.52755e+06			2.88861e+06	2.90734e+06	1.68603e+07		436365	554041		1.18408e+06	757783			8.21948e+06	2.47035e+06	1.0302e+07	18	0.77398	0.247865	0.589219	0.77398	42.1854
Q3KQV9	UAP1L_HUMAN	UDP-N-acetylhexosamine pyrophosphorylase-like protein 1 OS=Homo sapiens GN=UAP1L1 PE=2 SV=2	46.17	57564.6	5.94	9.5	2						1.42693e+06	529949		7.08335e+06	1.07837e+07	2.20016e+06	4.28766e+06	3.38394e+07				1.5129e+06	1.19633e+06	1.1199e+06		2.18905e+06	653940	164140	1.13256e+06	14	0.651534	0.773687	0.00909362	0.773687	29.3983
Q14157	UBP2L_HUMAN	Ubiquitin-associated protein 2-like OS=Homo sapiens GN=UBAP2L PE=1 SV=2	107.59	114579	6.61	6.9	5	3.79097e+06	2.0834e+06	2.61297e+06	7.7831e+06	1.54228e+06	3.96552e+06	5.25223e+06	2.54222e+06	6.54593e+06	4.29473e+06	2.53e+06	2.93375e+06	1.65818e+07			384774	2.69209e+06	896163	2.88519e+06	6.75051e+06	7.27092e+06	1.21537e+06	481669	1.42427e+06	22	0.593425	0.772682	0.0595606	0.772682	55.7728
P35270	SPRE_HUMAN	Sepiapterin reductase OS=Homo sapiens GN=SPR PE=1 SV=1	145.55	28315.9	8.24	13	4	486291	175453	291255	3.15672e+06		5.31031e+06	3.03868e+06	2.54639e+06	6.39745e+06	3.12049e+06	1.55422e+06	1.71058e+06	1.487e+07	357997	754604	252201	1.42532e+06	182380	1.64455e+06	2.90029e+06	4.79701e+06	933652	148151	938728	23	0.480059	0.770715	0.0207108	0.770715	31.0843
Q16222	UAP1_HUMAN	UDP-N-acetylhexosamine pyrophosphorylase OS=Homo sapiens GN=UAP1 PE=1 SV=3	187.37	59131	5.92	16.7	5			3.35907e+06	3.45132e+06		1.88824e+06	730042	1.1678e+06			2.99362e+06	6.92815e+06	5.01501e+07		547839		1.09077e+06	626460	1.46124e+06	960734	2.18905e+06	758572	164140	662686	17	0.503059	0.765545	0.00299552	0.765545	23.3559
P18085	ARF4_HUMAN	ADP-ribosylation factor 4 OS=Homo sapiens GN=ARF4 PE=1 SV=3	43.4	20611.7	6.59	15.6	5	2.207e+06	611662	6.38652e+06	3.47642e+07	5.92007e+06	1.61833e+07	8.24016e+06	7.40856e+06	1.11705e+07	5.8726e+06	1.3018e+06	5.47413e+06	5.2447e+07	626112	836201	4.71136e+06	4.57724e+06	2.44947e+06	5.61481e+06	8.46531e+06	1.24831e+07	6.57627e+06	890040	8.34905e+06	24	0.763349	0.520769	0.283937	0.763349	117.927
P41240	CSK_HUMAN	Tyrosine-protein kinase CSK OS=Homo sapiens GN=CSK PE=1 SV=1	114.57	51241.9	6.62	10	3	1.18205e+06	670047	3.05958e+06	1.641e+07	2.84681e+06	1.96716e+06	1.54097e+06	1.38179e+06	4.83853e+06	2.91155e+06	563841	1.37875e+06	6.22932e+06	687208	2.24565e+06	846017		455286	749312	6.45521e+06	8.12334e+06	3.9052e+06	1.86765e+06	4.79494e+06	23	0.552488	0.0806352	0.763014	0.763014	39.3433
P68036	UB2L3_HUMAN	Ubiquitin-conjugating enzyme E2 L3 OS=Homo sapiens GN=UBE2L3 PE=1 SV=1	43.97	18021.3	8.68	20.1	3	4.5369e+06	2.57066e+06	7.0873e+06	3.20135e+07	4.82987e+06	1.13143e+07	7.55061e+06	6.51461e+06	1.37272e+07	7.33421e+06	2.80394e+06	5.97676e+06	3.33197e+07	1.64091e+06	4.79989e+06	3.73121e+06	5.16275e+06	2.10143e+06	8.37938e+06	1.52605e+07	2.22255e+07	7.68119e+06	2.81934e+06	8.41738e+06	24	0.759189	0.460857	0.404657	0.759189	136.019
P04080	CYTB_HUMAN	Cystatin-B OS=Homo sapiens GN=CSTB PE=1 SV=2	35.01	11189.6	6.96	33.7	2	2.70028e+06	1.05526e+06	2.62313e+06	1.35144e+07	3.21476e+06	8.05703e+06	4.78038e+06	2.96171e+06	8.56381e+06	3.27766e+06	1.72332e+06	3.56398e+06	2.6374e+07	882793	1.44082e+06	1.23475e+06	7.32351e+06	4.12281e+06	2.85887e+06	3.86632e+06	3.56463e+06	7.37565e+06	2.15339e+06	7.07111e+06	24	0.758407	0.560372	0.189032	0.758407	68.4164
Q13126	MTAP_HUMAN	S-methyl-5'-thioadenosine phosphorylase OS=Homo sapiens GN=MTAP PE=1 SV=2	118.72	31729	6.75	43.1	5	1.82466e+06	851250	4.35009e+06	1.06287e+07	2.65866e+06	8.78548e+06	7.11721e+06	6.4814e+06	3.82987e+07	1.84515e+07	6.32047e+06	1.23182e+07	8.47242e+07				3.85915e+06	2.4077e+06	2.36363e+06	7.43304e+06	8.31864e+06	4.71397e+06	1.98261e+06	6.02772e+06	21	0.440901	0.757243	0.00198834	0.757243	126.409
Q9BRA2	TXD17_HUMAN	Thioredoxin domain-containing protein 17 OS=Homo sapiens GN=TXNDC17 PE=1 SV=1	63.93	14216.9	5.4	26.8	2	1.53678e+06	1.15183e+06	1.62335e+06	8.35962e+06	2.71782e+06	6.90901e+06	4.24076e+06	2.62351e+06	6.53603e+06	2.56804e+06	2.38776e+06	4.09173e+06	2.21865e+07	978271	1.57591e+06	1.18721e+06	3.80689e+06	2.35677e+06	3.38616e+06	3.64386e+06	3.71143e+06	1.49987e+06	668051	1.95783e+06	24	0.66202	0.75699	0.0618412	0.75699	51.9155
P61019	RAB2A_HUMAN	Ras-related protein Rab-2A OS=Homo sapiens GN=RAB2A PE=1 SV=1	54	23701.8	6.08	19.3	3	854046	537134	2.61487e+06	1.00261e+07	1.21539e+06	3.79675e+06	1.96662e+06	1.85404e+06	2.04195e+06		2.0721e+06	3.44038e+06	1.9122e+07	518268	1.38753e+06	841747	1.52092e+06	1.4114e+06	1.61328e+06	1.39967e+06		4.04716e+06	799555	5.51324e+06	22	0.753976	0.503756	0.248481	0.753976	34.6731
O00560	SDCB1_HUMAN	Syntenin-1 OS=Homo sapiens GN=SDCBP PE=1 SV=1	66.18	32595	7.05	9.1	4	2.81955e+06	1.38066e+06				4.32499e+06	5.02746e+06	2.64862e+06	3.17463e+06	3.94682e+06	1.66734e+06	2.63899e+06	1.44517e+07		2.22033e+06		3.30881e+06	1.77462e+06	1.87084e+06	6.22119e+06	7.29803e+06	365420	674307	973794	19	0.577121	0.752215	0.0308965	0.752215	52.9724
Q15257	PTPA_HUMAN	Serine/threonine-protein phosphatase 2A activator OS=Homo sapiens GN=PPP2R4 PE=1 SV=3	37.83	41097.6	5.63	6.4	2	545528		1.14317e+06	3.74513e+06	906601	2.39784e+06	1.4851e+06	1.15152e+06	3.45238e+06	1.3785e+06	1.52435e+06	2.9157e+06	1.6232e+07	429285	1.57254e+06	674754	1.19317e+06	986314	794949		2.73865e+06	1.96149e+06	559446	2.51431e+06	22	0.621497	0.75159	0.0439	0.75159	28.636
Q9Y5K5	UCHL5_HUMAN	Ubiquitin carboxyl-terminal hydrolase isozyme L5 OS=Homo sapiens GN=UCHL5 PE=1 SV=3	65.4	37868.1	5.23	15.8	8	1.2185e+07	6.76743e+06	4.72429e+06	1.2986e+07	7.23311e+06	1.13902e+07	9.15661e+06	3.69066e+06	2.7569e+07	1.78565e+07	1.4899e+07	1.62263e+07	4.78446e+07	4.1984e+06	7.84143e+06	3.72169e+06	1.26001e+07	1.41922e+07	5.04666e+06	5.7694e+06	1.05824e+07	6.7668e+06	5.25605e+06	9.56899e+06	24	0.431394	0.751516	0.00215919	0.751516	187.256
P62879	GBB2_HUMAN	Guanine nucleotide-binding protein G(I)/G(S)/G(T) subunit beta-2 OS=Homo sapiens GN=GNB2 PE=1 SV=3	37.09	38048.3	5.6	13.8	2	1.48868e+06	932677	4.35626e+06	1.9026e+07	5.17801e+06	7.95079e+06	4.3489e+06	3.82711e+06	6.84856e+06	4.01379e+06	2.96028e+06	4.31993e+06	1.58698e+07	1.56004e+06	3.7799e+06	2.67347e+06	3.87474e+06	2.06391e+06	4.61129e+06	4.80491e+06	6.12335e+06	5.38993e+06	1.79173e+06	6.27557e+06	24	0.748659	0.276006	0.549633	0.748659	86.6884
Q9H361	PABP3_HUMAN	Polyadenylate-binding protein 3 OS=Homo sapiens GN=PABPC3 PE=1 SV=2	194.12	70214.8	9.68	20.9	11	9.82644e+07	7.44173e+07	4.31641e+07	1.41616e+08	5.2351e+07	8.28753e+07	7.06716e+07	4.40032e+07	1.2671e+08	9.76504e+07	4.33083e+07	7.11524e+07	2.23304e+08	1.59784e+07	2.64631e+07	1.32609e+07	7.42995e+07	5.16315e+07	8.04491e+07	1.31426e+08	1.56147e+08	4.09956e+07	2.37528e+07	4.26353e+07	24	0.58893	0.747553	0.0871521	0.747553	1418.24
P54727	RD23B_HUMAN	UV excision repair protein RAD23 homolog B OS=Homo sapiens GN=RAD23B PE=1 SV=1	49.86	43201.6	4.79	12.2	3	2.50713e+06	1.20393e+06	1.01423e+07	2.17489e+07	1.18721e+07	1.06384e+07	7.47186e+06	6.09786e+06	1.49621e+07	8.15353e+06	5.62605e+06	8.79585e+06	3.09285e+07	3.38725e+06	3.40948e+06	2.81109e+06	6.442e+06	3.81051e+06	7.23237e+06	1.66258e+07	1.504e+07	9.06726e+06	4.50552e+06	9.05708e+06	24	0.747218	0.534769	0.316878	0.747218	156.254
P28072	PSB6_HUMAN	Proteasome subunit beta type-6 OS=Homo sapiens GN=PSMB6 PE=1 SV=4	45	25569.5	4.8	13.4	10	5.11288e+08	4.62738e+08	2.99123e+08	7.55685e+08	5.45604e+08	5.26458e+08	3.76861e+08	2.70705e+08	6.16937e+08	3.57246e+08	4.84807e+08	5.97669e+08	1.35e+09	4.41368e+08	5.5886e+08	3.2845e+08	8.26785e+08	6.08557e+08	7.20867e+08	3.7677e+08	6.50458e+08	2.2711e+08	2.39034e+08	2.90887e+08	24	0.624326	0.745617	0.0179661	0.745617	9960.95
O00154	BACH_HUMAN	Cytosolic acyl coenzyme A thioester hydrolase OS=Homo sapiens GN=ACOT7 PE=1 SV=3	39.98	42453.6	8.85	17.1	2	1.07097e+06	585033	5.33226e+06	1.87626e+07	2.52114e+06	3.86854e+06	2.19974e+06	2.35483e+06	1.00897e+07	5.20343e+06	1.54377e+06	3.02294e+06	2.2995e+07	461936	1.18428e+06	827564	1.81036e+06	1.4124e+06	1.56012e+06	2.7848e+06	5.87235e+06	2.16445e+06	600891	2.04796e+06	24	0.74232	0.504182	0.331724	0.74232	43.6419
P21399	ACOC_HUMAN	Cytoplasmic aconitate hydratase OS=Homo sapiens GN=ACO1 PE=1 SV=3	72.47	98849.8	6.23	12.7	5		352131	4.9912e+06	1.06152e+07	1.28672e+06	3.25185e+06	2.84932e+06	2.10219e+06	5.50304e+06	4.22775e+06	1.21915e+06	2.05357e+06	1.4643e+07	463720	1.10806e+06	666809	775791	1.07694e+06	3.30412e+06	3.98243e+06	6.25493e+06	4.27381e+06	1.24486e+06	5.50476e+06	23	0.742069	0.458578	0.377113	0.742069	56.9863
P26373	RL13_HUMAN	60S ribosomal protein L13 OS=Homo sapiens GN=RPL13 PE=1 SV=4	84.63	24303.5	11.65	38.4	5	1.49657e+07	7.82466e+06	1.13326e+07	6.00303e+07	3.34708e+07	1.49716e+07	1.21464e+07	7.09898e+06	2.40022e+07	1.74504e+07	4.07388e+06	3.72482e+06	2.05036e+07	2.85533e+06	4.21104e+06	2.51667e+06	5.68387e+06	2.95944e+06	7.74113e+06	1.69852e+07	3.52549e+07	1.64331e+07	1.52328e+07	1.89563e+07	24	0.385011	0.0293047	0.740552	0.740552	271.121
P54886	P5CS_HUMAN	Delta-1-pyrroline-5-carboxylate synthase OS=Homo sapiens GN=ALDH18A1 PE=1 SV=2	78.14	87988.8	6.66	9.3	6	2.6266e+06	1.444e+06	1.77931e+06	7.40834e+06	1.16558e+06	2.2022e+06	1.13482e+06	1.37483e+06	4.56995e+06	2.71829e+06	3.50029e+06	5.71282e+06	3.38071e+07		1.48293e+06	627404	1.83186e+06	1.80054e+06	2.72845e+06	1.95448e+06	2.59939e+06	1.62342e+06	582869	2.51372e+06	23	0.601739	0.738959	0.0301762	0.738959	39.0895
P33316	DUT_HUMAN	Deoxyuridine 5'-triphosphate nucleotidohydrolase, mitochondrial OS=Homo sapiens GN=DUT PE=1 SV=3	192.34	26974.8	9.65	26.2	6	1.94001e+06	1.07871e+06	1.02346e+07	4.7946e+07	6.31769e+06	4.53679e+06	3.22951e+06	3.03769e+06	3.3923e+06	939941	1.2077e+06	2.19653e+06	1.76666e+07	1.79689e+06	3.32193e+06	2.29072e+06	1.59622e+06	696561	4.20532e+06	6.78346e+06	1.18913e+07	2.80591e+06	682207	3.85532e+06	24	0.529852	0.0641319	0.738463	0.738463	62.672
Q01085	TIAR_HUMAN	Nucleolysin TIAR OS=Homo sapiens GN=TIAL1 PE=1 SV=1	97.64	41906.2	7.62	20	2	5.03556e+06	4.35042e+06	2.22425e+06	2.33741e+06	2.04336e+06				6.48371e+06	3.43942e+06	2.89292e+06	5.10055e+06	7.61627e+06	2.02099e+06	2.91158e+06	1.94769e+06	3.233e+06	3.53496e+06	2.90218e+06	4.58201e+06	4.17185e+06	1.11157e+06	828418	1.51287e+06	21	0.154846	0.738266	0.0820288	0.738266	58.2317
P50502	F10A1_HUMAN	Hsc70-interacting protein OS=Homo sapiens GN=ST13 PE=1 SV=2	38.61	41476.5	5.18	10.8	3	4.74948e+06	2.82563e+06	8.18253e+06	3.49549e+07	8.15802e+06	8.72977e+06	6.6091e+06	4.27215e+06	2.0244e+07	1.33217e+07	4.90734e+06	6.93693e+06	3.51556e+07	2.57833e+06	4.6077e+06	2.97128e+06	6.1375e+06	3.60209e+06	5.99943e+06	6.97081e+06	1.69252e+07	5.44721e+06	2.29971e+06	6.48224e+06	24	0.737791	0.463319	0.392926	0.737791	126.197
P16930	FAAA_HUMAN	Fumarylacetoacetase OS=Homo sapiens GN=FAH PE=1 SV=2	38.59	46743.4	6.46	19.8	2	225043		3.69394e+06	1.29504e+07	1.68897e+06				1.76947e+06			520681	6.00447e+06	265846	835075	367708			437714	805658	857771	1.82465e+06	245314	2.29679e+06	16	0.578213	0.0571497	0.737376	0.737376	16.9285
P20340	RAB6A_HUMAN	Ras-related protein Rab-6A OS=Homo sapiens GN=RAB6A PE=1 SV=3	54.92	23692	5.42	24.5	2	3.61371e+06	2.43559e+06	9.31365e+06	3.11711e+07	6.42139e+06	1.79061e+07	6.85475e+06	6.33864e+06	1.96053e+07	9.04759e+06	1.29838e+07	9.86093e+06	4.46318e+07	2.62399e+06	6.60061e+06	4.80992e+06	4.81755e+06	5.53194e+06	8.31865e+06	1.38156e+07	2.00884e+07	1.31449e+07	3.80338e+06	1.58062e+07	24	0.736215	0.525822	0.292633	0.736215	173.662
P30837	AL1B1_HUMAN	Aldehyde dehydrogenase X, mitochondrial OS=Homo sapiens GN=ALDH1B1 PE=1 SV=3	52.69	57626.4	6.36	10.8	2	978366	637526				3.20597e+06	1.456e+06	1.27806e+06	2.09576e+06	1.3291e+06	1.45829e+06	2.50615e+06	1.85908e+07					706169	1.7307e+06	941238	969965	2.00888e+06	600920	2.19313e+06	17	0.736018	0.689589	0.0536144	0.736018	29.12
P07737	PROF1_HUMAN	Profilin-1 OS=Homo sapiens GN=PFN1 PE=1 SV=2	256.26	15215.6	8.44	65.7	8	2.35482e+07	1.75275e+07	6.9794e+07	2.40648e+08	3.49702e+07	1.04296e+08	6.62375e+07	5.19045e+07	1.18714e+08	6.04051e+07	6.62593e+07	1.087e+08	6.23347e+08	2.04062e+07	4.52321e+07	3.65671e+07	4.92958e+07	3.18382e+07	7.02349e+07	1.0013e+08	1.28636e+08	4.75718e+07	1.21186e+07	5.13674e+07	24	0.70665	0.731851	0.102531	0.731851	1123.1
Q92930	RAB8B_HUMAN	Ras-related protein Rab-8B OS=Homo sapiens GN=RAB8B PE=1 SV=2	43.44	23740.1	9.15	21.3	2	4.56374e+06	4.44672e+06	9.17295e+06	3.09199e+07	6.40715e+06	1.79061e+07	6.63176e+06	1.06239e+07	1.96053e+07	9.04759e+06	6.65733e+06	9.66349e+06	4.57991e+07	4.73462e+06	1.17685e+07	8.57502e+06	8.55872e+06	5.53194e+06	8.56649e+06	8.06387e+06	2.00884e+07	1.2316e+07	3.51305e+06	1.54016e+07	24	0.731054	0.516677	0.270844	0.731054	176.226
Q15907	RB11B_HUMAN	Ras-related protein Rab-11B OS=Homo sapiens GN=RAB11B PE=1 SV=4	58.34	24587.5	5.64	19.7	3	2.79219e+06	1.39813e+06	7.59319e+06	3.17169e+07	4.25639e+06	1.12238e+07	7.55399e+06	7.26419e+06	8.07267e+06	3.27533e+06	3.89038e+06	6.23616e+06	3.73498e+07	1.93728e+06	5.04192e+06	3.47391e+06	1.92013e+06	1.40662e+06	6.65759e+06	4.06413e+06	8.05539e+06	1.17788e+07	2.79112e+06	1.46767e+07	24	0.72696	0.307847	0.436833	0.72696	112.781
Q9NZB2	F120A_HUMAN	Constitutive coactivator of PPAR-gamma-like protein 1 OS=Homo sapiens GN=FAM120A PE=1 SV=2	80.31	123008	9.07	13.3	8	5.97702e+06	4.65933e+06	3.64893e+06	8.05926e+06	3.65679e+06	6.3636e+06	6.21181e+06	5.16247e+06	1.42427e+07	4.20019e+06	6.69107e+06	9.16517e+06	3.08315e+07	886976	2.26894e+06	1.4503e+06	6.40949e+06	6.23587e+06	6.4157e+06	7.8108e+06	7.34411e+06	9.28902e+06	5.76838e+06	1.04094e+07	24	0.57703	0.725547	0.033223	0.725547	125.995
Q4VXU2	PAP1L_HUMAN	Polyadenylate-binding protein 1-like OS=Homo sapiens GN=PABPC1L PE=2 SV=1	56.48	68975.7	9.06	9.1	5	7.50251e+07	6.53968e+07	2.94905e+07	1.08927e+08	4.13755e+07	5.65144e+07	4.86612e+07	2.90914e+07	9.80524e+07	6.40197e+07	3.54903e+07	5.49921e+07	1.58107e+08	1.36301e+07	2.22248e+07	1.28022e+07	6.44252e+07	4.8935e+07	6.61492e+07	1.0368e+08	1.26856e+08	3.11718e+07	2.23154e+07	3.60244e+07	24	0.595566	0.725388	0.0901076	0.725388	1039.27
P28065	PSB9_HUMAN	Proteasome subunit beta type-9 OS=Homo sapiens GN=PSMB9 PE=1 SV=2	234.57	23363.6	4.93	50.2	8	3.37074e+06	3.41206e+06	1.9103e+08	6.0172e+08	3.80581e+08	4.19163e+07	2.57821e+07	1.71997e+07	3.35646e+07	1.37644e+07	2.65592e+07	3.20005e+07	9.97102e+07	1.781e+07	2.29183e+07	1.30676e+07	7.40619e+07	5.55641e+07	3.34848e+07	3.5601e+07	2.74451e+07	3.8597e+08	3.91165e+08	5.06841e+08	24	0.170783	0.0739822	0.721906	0.721906	639.488
P09211	GSTP1_HUMAN	Glutathione S-transferase P OS=Homo sapiens GN=GSTP1 PE=1 SV=2	139.02	23569.1	5.43	38.6	6	2.0666e+07	1.2866e+07	6.53617e+07	2.53419e+08	3.74159e+07	2.7425e+06			1.35993e+08	7.5258e+07	2.15755e+07	3.57756e+07	2.41626e+08	1.26214e+07	2.95874e+07	1.66835e+07	3.02437e+07	1.9697e+07	5.17927e+07	5.42073e+07	8.1006e+07	1.25639e+08	4.10704e+07	1.49038e+08	22	0.721031	0.230742	0.553874	0.721031	784.863
P28062	PSB8_HUMAN	Proteasome subunit beta type-8 OS=Homo sapiens GN=PSMB8 PE=1 SV=3	176.21	30676.7	7.04	18.5	13	7.93978e+06	1.30109e+07	4.45829e+08	1.12987e+09	7.21252e+08	1.69599e+08	1.23611e+08	8.25472e+07	1.40584e+07	3.56402e+06	2.13345e+06	1.62942e+06	1.58229e+07	2.14852e+08	2.96409e+08	1.58433e+08	1.7768e+08	1.5009e+08	1.35318e+08	1.22795e+08	1.13078e+08	5.89819e+08	6.09349e+08	8.25548e+08	24	0.104532	0.165461	0.720578	0.720578	2854.08
P08243	ASNS_HUMAN	Asparagine synthetase [glutamine-hydrolyzing] OS=Homo sapiens GN=ASNS PE=1 SV=4	57.45	64898.8	6.39	2.7	2	1.14446e+06	950952	2.98932e+06	9.52519e+06	2.44222e+06	4.17647e+06	3.35734e+06	2.64922e+06	7.30181e+06	5.28206e+06	3.55617e+06	5.56872e+06	2.26072e+07	745929	1.19779e+06		1.64852e+06		2.30653e+06	3.46698e+06	3.71086e+06				19	0.666799	0.720263	0.128332	0.720263	67.1469
P35579	MYH9_HUMAN	Myosin-9 OS=Homo sapiens GN=MYH9 PE=1 SV=4	87.87	227646	5.5	8.8	43	2.23919e+08	2.12147e+08	2.3062e+08	6.81555e+08	4.21282e+08	2.62319e+08	1.94673e+08	1.25214e+08	1.96649e+08	1.24704e+08	2.29257e+08	2.90291e+08	7.0012e+08	2.03517e+08	2.54713e+08	1.52501e+08	4.16358e+08	1.59411e+07	3.83882e+08	5.43692e+08	5.40112e+08	3.08356e+08	2.89839e+08	3.75779e+08	24	0.719363	0.291841	0.399359	0.719363	5170.32
P11940	PABP1_HUMAN	Polyadenylate-binding protein 1 OS=Homo sapiens GN=PABPC1 PE=1 SV=2	337.95	70853.9	9.52	42.3	24	9.99922e+07	8.0932e+07	4.01745e+07	1.50104e+08	4.97504e+07	7.96423e+07	7.17908e+07	4.19918e+07	1.30959e+08	8.88085e+07	4.03072e+07	6.97521e+07	2.24765e+08	1.78969e+07	3.01832e+07	1.55019e+07	7.92226e+07	5.65894e+07	8.65166e+07	1.50378e+08	1.7919e+08	4.14962e+07	2.71148e+07	4.47968e+07	24	0.583917	0.715086	0.0929221	0.715086	1415.43
P29144	TPP2_HUMAN	Tripeptidyl-peptidase 2 OS=Homo sapiens GN=TPP2 PE=1 SV=4	78.12	139745	5.9	8.2	2	582981	307710	3.33821e+06	1.30283e+07	2.07404e+06	1.1333e+06		2.1528e+06	815389		783990	1.26437e+06	7.1899e+06	334482	1.00904e+06	483048			1.05756e+06			1.66792e+06	562477	1.83734e+06	18	0.656929	0.121903	0.714947	0.714947	21.9086
P08133	ANXA6_HUMAN	Annexin A6 OS=Homo sapiens GN=ANXA6 PE=1 SV=3	143.97	76167.7	5.42	30.8	12	1.58149e+06	764895	1.10425e+07	4.90941e+07	6.29002e+06	4.33412e+06	2.93552e+06	2.1939e+06	3.71985e+06	1.87828e+06	900119	1.80926e+06	1.17934e+07	1.28482e+06	3.61996e+06	2.20047e+06	3.36697e+06	2.25161e+06	2.22204e+06		3.3802e+06	1.86076e+06	369213	2.17321e+06	23	0.410381	0.0179032	0.709546	0.709546	44.4409
P00441	SODC_HUMAN	Superoxide dismutase [Cu-Zn] OS=Homo sapiens GN=SOD1 PE=1 SV=2	41.04	16154	5.7	34.4	2	3.44597e+06	2.85306e+06	5.01383e+06	2.27725e+07	2.15586e+06	6.49002e+06	6.07584e+06	3.38633e+06	1.16965e+07	2.22399e+06	5.52995e+06	9.84325e+06	4.34428e+07	1.9218e+06	6.06581e+06	3.95223e+06	3.02736e+06	3.02243e+06	9.72988e+06	3.54113e+06	2.07331e+06	1.06584e+07	2.1161e+06	1.59509e+07	24	0.707484	0.486689	0.184383	0.707484	89.6606
Q9Y3D9	RT23_HUMAN	28S ribosomal protein S23, mitochondrial OS=Homo sapiens GN=MRPS23 PE=1 SV=2	40.76	21814.3	8.94	5.3	2	3.71371e+06	2.71668e+06	373393	1.57941e+06	405663	2.42941e+06	2.05959e+06	1.44607e+06	5.56635e+06	3.94073e+06	1.05678e+06	1.46174e+06	7.39002e+06	486528	758326	273720	1.54376e+06	923119	1.9808e+06	4.33932e+06	3.74523e+06	1.24574e+06	654656	1.74997e+06	24	0.272534	0.705486	0.0020761	0.705486	31.2317
Q9UMX0	UBQL1_HUMAN	Ubiquilin-1 OS=Homo sapiens GN=UBQLN1 PE=1 SV=2	37.26	62479.4	5.02	8.7	2	1.17038e+06	977031	9.86142e+06	2.48758e+07	1.0006e+07	8.67094e+06	6.77842e+06	3.69011e+06	1.09307e+07	4.69908e+06	4.54754e+06	5.34967e+06	2.518e+07	1.3121e+06	1.39969e+06	1.14002e+06	3.83542e+06	3.30768e+06	3.68805e+06	2.3236e+06	6.04209e+06	4.51052e+06	3.76683e+06	7.3046e+06	24	0.705419	0.298406	0.489331	0.705419	90.5807
P54577	SYYC_HUMAN	Tyrosyl-tRNA synthetase, cytoplasmic OS=Homo sapiens GN=YARS PE=1 SV=4	65.33	59448.2	6.61	21.4	19	2.88633e+06	1.91038e+06	2.93072e+07	1.14158e+08	2.26008e+07	2.00819e+07	1.6162e+07	1.115e+07	1.9561e+07	1.25186e+07	2.35956e+06	4.31643e+06	2.72785e+07	2.64741e+06	5.00132e+06	3.03453e+06	5.57657e+06	3.63435e+06	3.19284e+06	1.72617e+07	1.95085e+07	3.83996e+06	1.74358e+06	4.58999e+06	24	0.372021	0.0217495	0.703385	0.703385	105.779
P08195	4F2_HUMAN	4F2 cell-surface antigen heavy chain OS=Homo sapiens GN=SLC3A2 PE=1 SV=3	263.15	68179.8	4.89	33	18	1.6194e+06	502014	4.31518e+07	2.10141e+08	2.11538e+07	1.60769e+07	8.88287e+06	8.82963e+06	6.55313e+06	2.68373e+06	2.80841e+06	5.12246e+06	3.14174e+07	2.53243e+06	5.80995e+06	3.68167e+06	2.97125e+06	1.57546e+06	4.87682e+06	1.89482e+06	3.05544e+06	4.02521e+06	1.33196e+06	4.40707e+06	24	0.322415	0.00183808	0.702762	0.702762	84.3227
P34932	HSP74_HUMAN	Heat shock 70 kDa protein 4 OS=Homo sapiens GN=HSPA4 PE=1 SV=4	39.07	95126.6	5.11	12	8	5.20183e+06	2.44008e+06	9.39626e+06	3.56278e+07	6.24259e+06	1.8638e+07	1.20339e+07	9.38776e+06	2.20933e+07	1.29595e+07	4.54362e+06	8.02716e+06	5.05333e+07	2.36967e+06	5.77683e+06	3.67582e+06	9.34715e+06	6.26097e+06	9.48929e+06	1.25029e+07	2.48997e+07	3.16044e+06	1.43938e+06	4.12847e+06	24	0.701306	0.633029	0.209531	0.701306	173.743
P17661	DESM_HUMAN	Desmin OS=Homo sapiens GN=DES PE=1 SV=3	92.55	53560.2	5.21	20	6	4.70508e+06	3.55107e+06		1.10314e+06		4.95616e+06	1.83569e+06	1.40093e+06						848559	2.52527e+06	2.98694e+06	8.53952e+06	5.60342e+06	1.02752e+07	7.39954e+06	2.03298e+07		164137	844418	16	0.0690303	0.701284	0.00140563	0.701284	65.3801
Q96DU9	PABP5_HUMAN	Polyadenylate-binding protein 5 OS=Homo sapiens GN=PABPC5 PE=1 SV=1	47.61	43645.5	9.55	6.8	2	3.13024e+07	2.79098e+07	1.04073e+07	4.73194e+07	1.89579e+07	2.3618e+07	1.97565e+07	1.12282e+07	3.70178e+07	2.29514e+07	1.59076e+07	2.33523e+07	6.42573e+07	6.16217e+06	9.70065e+06	5.692e+06	2.59789e+07	3.73249e+07	2.5612e+07	3.6772e+07	4.18282e+07	1.39881e+07	1.04452e+07	1.57339e+07	24	0.650682	0.700202	0.0978415	0.700202	463.037
Q9GZU8	F192A_HUMAN	Protein FAM192A OS=Homo sapiens GN=FAM192A PE=1 SV=1	56.43	29122.6	5.38	14.2	2	4.3276e+06	3.63173e+06	1.14199e+07	2.56159e+07	1.18418e+07	7.96233e+06	4.68172e+06	3.65145e+06	7.02273e+06	3.42325e+06	4.35142e+06	6.01933e+06	2.14543e+07	2.00187e+06	4.67023e+06	2.64411e+06	2.96575e+06	1.48249e+06	6.36043e+06	1.01856e+07	9.40438e+06	3.68337e+06	3.09956e+06	6.10242e+06	24	0.700158	0.259246	0.554197	0.700158	93.5195
Q7L2H7	EIF3M_HUMAN	Eukaryotic translation initiation factor 3 subunit M OS=Homo sapiens GN=EIF3M PE=1 SV=1	112.36	42932	5.41	26.7	3	4.93579e+06	3.96555e+06	9.16117e+06	3.05432e+07	7.51112e+06	1.5965e+07	1.06123e+07	9.34545e+06	1.82402e+07	1.16707e+07	4.25551e+06	6.55584e+06	3.91122e+07	3.17927e+06	5.68339e+06	2.07387e+06	6.01846e+06	3.8368e+06	7.30732e+06	1.74164e+07	1.96315e+07	6.58292e+06	2.98625e+06	6.86664e+06	24	0.699726	0.55639	0.27278	0.699726	141.74
Q9HCE1	MOV10_HUMAN	Putative helicase MOV-10 OS=Homo sapiens GN=MOV10 PE=1 SV=2	59.72	114512	9	6.4	3	2.84557e+06	2.35059e+06	954706	3.30044e+06	913659	4.27279e+06	3.2332e+06	2.18046e+06	6.38191e+06	2.54948e+06	2.22362e+06	3.23269e+06	1.4416e+07			430659	3.11768e+06	2.31621e+06	5.82261e+06	1.36523e+07	1.08025e+07	1.23281e+06	621780	1.09905e+06	22	0.35287	0.698113	2.048e-06	0.698113	53.9505
O76003	GLRX3_HUMAN	Glutaredoxin-3 OS=Homo sapiens GN=GLRX3 PE=1 SV=2	167.73	37693.3	5.31	7.8	5	1.48587e+06	992189	6.35902e+06	1.98544e+07	3.41198e+06	9.77174e+06	7.0594e+06	5.32087e+06	5.19626e+06	2.88894e+06	2.56516e+06	7.05815e+06	6.01072e+07	1.2741e+06	4.05084e+06	3.72681e+06	1.74414e+06	1.6018e+06	2.77957e+06	1.5263e+07	1.89074e+07	1.88244e+06	520342	2.47687e+06	24	0.648211	0.697898	0.0937824	0.697898	71.3878
Q99613	EIF3C_HUMAN	Eukaryotic translation initiation factor 3 subunit C OS=Homo sapiens GN=EIF3C PE=1 SV=1	58.24	105962	5.48	6	7	4.10801e+06	2.81705e+06	5.09773e+06	2.20313e+07	5.17436e+06	9.60263e+06	6.85819e+06	4.96596e+06	1.32279e+07	7.19136e+06	3.25956e+06	4.35825e+06	2.48733e+07	1.5006e+06	2.33703e+06	1.37202e+06	4.9932e+06	3.05945e+06	2.81214e+06	1.06978e+07	1.47313e+07	2.72465e+06	1.39611e+06	3.83308e+06	24	0.692914	0.536514	0.297503	0.692914	93.2421
Q16698	DECR_HUMAN	2,4-dienoyl-CoA reductase, mitochondrial OS=Homo sapiens GN=DECR1 PE=1 SV=1	36.94	36329.9	9.35	8.1	2			1.71408e+06	7.87842e+06	1.12762e+06	2.07428e+06	1.18373e+06	1.14848e+06	2.33582e+06	1.06682e+06	2.45738e+06	3.89467e+06	2.0157e+07	403908	906722	605776	936174	520412	1.09564e+06	1.29119e+06	2.07537e+06	3.74016e+06	1.23739e+06	5.28078e+06	22	0.689004	0.547799	0.144299	0.689004	25.2858
P36776	LONM_HUMAN	Lon protease homolog, mitochondrial OS=Homo sapiens GN=LONP1 PE=1 SV=2	63.51	106936	6.01	7.1	2			695909	5.20528e+06	473492	3.52318e+06	1.76986e+06	1.85568e+06		379245	359354	927732	7.49353e+06	339483	997802	732222	554593					1.29493e+06	534874	1.3605e+06	17	0.688013	0.550839	0.204283	0.688013	18.5546
P51149	RAB7A_HUMAN	Ras-related protein Rab-7a OS=Homo sapiens GN=RAB7A PE=1 SV=1	60.49	23760	6.4	25.6	3	2.8302e+06	1.76928e+06	9.00836e+06	3.9719e+07	4.60558e+06	1.05707e+07	5.79678e+06	6.32095e+06	7.26541e+06	2.57761e+06	3.83188e+06	6.80428e+06	4.45581e+07	2.86782e+06	8.79222e+06	5.14499e+06	1.36758e+06	500398	3.36493e+06	1.76438e+06	3.26875e+06	7.64268e+06	2.06583e+06	1.0048e+07	24	0.685846	0.297065	0.389149	0.685846	97.5058
Q9NY33	DPP3_HUMAN	Dipeptidyl peptidase 3 OS=Homo sapiens GN=DPP3 PE=1 SV=2	43.67	82879.9	5.02	10.9	2	726206		2.2067e+06	1.43466e+07	948600	2.65118e+06	714805	1.11435e+06	1.4007e+06		892742	1.64521e+06	8.63234e+06	705151	3.0344e+06	2.01565e+06	5.37171e+06		2.2217e+06		2.44056e+06	4.51242e+06	985194	5.93393e+06	20	0.685012	0.109603	0.637618	0.685012	42.2235
O43251	RFOX2_HUMAN	RNA binding protein fox-1 homolog 2 OS=Homo sapiens GN=RBFOX2 PE=1 SV=3	67.44	41348.3	6.71	2.3	2	3.12258e+06	2.25689e+06	223369						2.50625e+06	1.86645e+06	2.40204e+06	4.00779e+06	1.11958e+07				1.87805e+06	1.38363e+06	5.4338e+06	9.30112e+06	5.12867e+06			490475	14	0.511409	0.684699	4.33421e-05	0.684699	49.0828
O75390	CISY_HUMAN	Citrate synthase, mitochondrial OS=Homo sapiens GN=CS PE=1 SV=2	61.33	51907.6	8.45	7.7	2	3.89117e+06	2.01874e+06	5.38598e+06	1.86858e+07	2.29829e+06	7.84434e+06	9.65908e+06	8.11524e+06	4.12968e+06	1.60717e+06	4.45789e+06	7.52872e+06	4.84581e+07	2.34817e+06	6.6755e+06	4.38314e+06	6.05722e+06	2.32982e+06	6.75029e+06	1.35577e+07	1.6925e+07	3.62299e+06	1.8541e+06	5.1141e+06	24	0.664478	0.679281	0.0957956	0.679281	105.001
Q9UHB6	LIMA1_HUMAN	LIM domain and actin-binding protein 1 OS=Homo sapiens GN=LIMA1 PE=1 SV=1	105.28	85629.5	6.41	18.6	4				6.43418e+06		2.75565e+06	2.23094e+06	1.80408e+06	2.15395e+06	3.21763e+06	243952		8.45176e+06				1.44239e+06	646151	1.27209e+06	3.98714e+06	5.01776e+06				13	0.678875	0.438698	0.419365	0.678875	44.6189
Q9UJZ1	STML2_HUMAN	Stomatin-like protein 2 OS=Homo sapiens GN=STOML2 PE=1 SV=1	41.79	38624.2	6.88	9.6	6	2.08115e+06	1.13806e+06	1.95839e+06	5.63317e+06	1.50147e+06	8.97403e+06	3.52527e+06	3.20985e+06	9.32037e+06	6.01757e+06	2.67663e+06	4.46784e+06	2.83078e+07	4.25882e+06	8.833e+06	5.30396e+06	1.49838e+06	976470	2.64027e+06	5.03921e+06	7.75071e+06	2.94119e+06	1.02959e+06	3.2858e+06	24	0.4289	0.677688	0.00698297	0.677688	68.1108
Q6IS14	IF5AL_HUMAN	Eukaryotic translation initiation factor 5A-1-like OS=Homo sapiens GN=EIF5AL1 PE=1 SV=2	41.04	16990.4	4.85	14.9	3	6.39581e+06	4.09331e+06	4.08851e+06	9.33177e+06	5.26955e+06	3.3263e+07	1.71154e+07	1.09511e+07	2.51487e+07	1.26097e+07	3.75447e+06	6.37374e+06	5.96301e+07	1.80578e+06	2.71604e+06	2.00016e+06	5.84044e+06	2.76684e+06	5.38689e+06	2.68051e+07	3.40091e+07	1.75171e+06	1.93123e+06	1.96844e+06	24	0.335231	0.677645	0.00346316	0.677645	112.273
P41252	SYIC_HUMAN	Isoleucyl-tRNA synthetase, cytoplasmic OS=Homo sapiens GN=IARS PE=1 SV=2	78.33	145718	5.82	5.3	4	1.91272e+06	1.47112e+06	3.04783e+06	1.17384e+07	2.08438e+06	7.41101e+06	3.97525e+06	2.68388e+06	8.78913e+06	4.84482e+06	2.18331e+06	3.93964e+06	2.37299e+07	787945	1.5556e+06	1.45524e+06	846440	884552	2.43257e+06	5.74539e+06	1.01286e+07	2.96937e+06	1.30344e+06	4.01164e+06	24	0.675539	0.675137	0.162078	0.675539	56.5325
Q86UX7	URP2_HUMAN	Fermitin family homolog 3 OS=Homo sapiens GN=FERMT3 PE=1 SV=1	54.38	76475.2	6.52	2.4	13	5.06072e+06		1.2267e+07	4.07598e+07	8.56761e+06	1.3916e+07	2.12866e+07	5.38834e+06	1.62202e+07	1.2705e+07	3.32728e+06	5.85207e+06	1.05462e+07	2.3624e+06	5.47899e+06	3.41136e+06		4.75264e+06	1.00716e+07	1.74815e+07	2.24619e+07	2.18416e+07	1.04539e+07	2.89143e+07	22	0.268765	0.000155386	0.675207	0.675207	210
P13796	PLSL_HUMAN	Plastin-2 OS=Homo sapiens GN=LCP1 PE=1 SV=6	369.59	70814.1	5.29	46.3	21	1.07421e+07	2.12757e+07	2.59327e+07	1.02738e+08	2.02092e+07	3.09553e+07	1.71337e+07	1.11972e+07	5.20021e+07	1.94805e+07	6.64606e+06	1.18734e+07	8.60784e+07	8.60283e+06	2.32666e+07	1.28271e+07	7.83389e+06	3.60262e+06	6.39736e+07	4.36913e+07	1.56644e+07	3.20788e+07	1.09106e+07	4.08151e+07	24	0.674662	0.272154	0.399343	0.674662	396.897
P60174	TPIS_HUMAN	Triosephosphate isomerase OS=Homo sapiens GN=TPI1 PE=1 SV=2	77.19	26937.8	6.45	39.4	19	1.63321e+07	9.21708e+06	3.04315e+07	1.32359e+08	1.48128e+07	8.38589e+07	4.54506e+07	4.18494e+07	4.42497e+07	1.50515e+07	1.65292e+07	3.05022e+07	2.79733e+08	9.44756e+06	2.07346e+07	9.54694e+06	9.5901e+06	1.0195e+07	2.81346e+07	2.34546e+07	3.92494e+07	5.46861e+07	1.18856e+07	7.15236e+07	24	0.674281	0.495205	0.187991	0.674281	515.892
Q16543	CDC37_HUMAN	Hsp90 co-chaperone Cdc37 OS=Homo sapiens GN=CDC37 PE=1 SV=1	87.05	44953.2	5.17	16.9	2	2.13431e+06	1.07694e+06	4.05354e+06	1.83155e+07	3.17341e+06	7.85381e+06	5.12762e+06	4.09164e+06	1.72431e+07	5.43344e+06	2.61311e+06	4.71175e+06	3.07577e+07	2.57088e+06	6.90923e+06	4.11137e+06	4.63894e+06	2.80902e+06	2.17614e+06	5.39522e+06	8.31657e+06	3.46412e+06	1.30662e+06	4.68398e+06	24	0.673518	0.619654	0.159548	0.673518	87.5031
P60228	EIF3E_HUMAN	Eukaryotic translation initiation factor 3 subunit E OS=Homo sapiens GN=EIF3E PE=1 SV=1	52.89	52586.5	5.71	13.5	4	2.43576e+06	1.96632e+06	2.72928e+06	1.28924e+07	2.95518e+06	4.00556e+06	2.30278e+06	1.78037e+06	7.15473e+06	3.54691e+06	2.30054e+06	2.23886e+06	1.19945e+07	786485	1.49966e+06	1.28741e+06	1.64228e+06	726915	1.80971e+06	1.76792e+06	2.65107e+06	2.13792e+06	1.05789e+06	2.63059e+06	24	0.673465	0.366037	0.387923	0.673465	45.394
P17812	PYRG1_HUMAN	CTP synthase 1 OS=Homo sapiens GN=CTPS PE=1 SV=2	84.46	67332.2	6.02	10.8	11	3.4986e+06	1.66587e+06	5.57115e+06	1.81934e+07	3.20755e+06	1.27747e+07	6.90478e+06	6.23129e+06	5.56849e+06	2.91823e+06	1.74904e+06	5.22913e+06	3.05232e+07	1.23111e+06	2.17707e+06	1.4077e+06	2.61208e+06	1.60203e+06	6.52203e+06	1.40999e+07	1.14271e+07	4.35231e+06	1.3041e+06	3.97745e+06	24	0.672923	0.573771	0.184085	0.672923	83.2977
Q00577	PURA_HUMAN	Transcriptional activator protein Pur-alpha OS=Homo sapiens GN=PURA PE=1 SV=2	67.11	35003.4	6.07	18	4	8.75546e+06	7.06511e+06	1.86779e+06	5.41472e+06	1.29133e+06	9.84096e+06	6.9924e+06	4.67841e+06	6.22652e+06	4.56024e+06	3.66022e+06	5.40692e+06	2.1744e+07	1.86809e+06	3.20072e+06	1.84803e+06	1.15026e+07	6.91085e+06	6.90462e+06	1.47006e+07	1.5994e+07	5.42068e+06	3.27293e+06	5.75691e+06	24	0.39506	0.668983	0.000894491	0.668983	111.776
Q00610	CLH1_HUMAN	Clathrin heavy chain 1 OS=Homo sapiens GN=CLTC PE=1 SV=5	123.22	193260	5.48	9	19	4.74391e+06	2.66784e+06	9.83578e+06	3.4666e+07	4.70479e+06	1.71711e+07	8.2587e+06	6.01398e+06	1.68155e+07	7.49313e+06	4.13768e+06	8.50895e+06	4.24703e+07	814028	2.74986e+06	1.76892e+06	7.53441e+06	5.29152e+06	1.02239e+07	3.01887e+07	3.44443e+07	7.54795e+06	2.68754e+06	8.82123e+06	24	0.668794	0.521118	0.268809	0.668794	150.824
Q9Y241	HIG1A_HUMAN	HIG1 domain family member 1A OS=Homo sapiens GN=HIGD1A PE=1 SV=1	51.25	10136.2	9.79	52.7	3	2.26554e+06		2.83138e+06	6.72908e+06	2.94978e+06	2.95773e+06	2.02536e+06	1.72749e+06	1.68605e+06	1.16452e+06	3.24132e+06	2.16693e+06	8.21314e+06	411421		217080	2.05132e+06	405939				1.25429e+06	539213	845997	19	0.668661	0.471648	0.254153	0.668661	40.5073
P18669	PGAM1_HUMAN	Phosphoglycerate mutase 1 OS=Homo sapiens GN=PGAM1 PE=1 SV=2	53.87	28899.9	6.67	45.3	7	6.03669e+06	3.48492e+06	1.13533e+07	4.44641e+07	5.77653e+06	2.11738e+07	1.07199e+07	1.17414e+07	2.13916e+07	7.4074e+06	9.42701e+06	1.57305e+07	1.14244e+08	5.25576e+06	1.18146e+07	7.88906e+06	4.87592e+06	3.68592e+06	8.47595e+06	8.86427e+06	1.45233e+07	2.90641e+07	6.67541e+06	3.45994e+07	24	0.667087	0.510866	0.161174	0.667087	201.469
P15531	NDKA_HUMAN	Nucleoside diphosphate kinase A OS=Homo sapiens GN=NME1 PE=1 SV=1	107.42	17308.7	5.83	37.5	4	7.13947e+06	3.89397e+06	6.72633e+06	5.22201e+07	9.98454e+06	2.40658e+07	1.49964e+07	9.98251e+06	5.83876e+07	2.68944e+07	5.88878e+06	9.73444e+06	9.90839e+07	2.17272e+06	4.7819e+06	3.15243e+06	7.65726e+06	4.23943e+06	1.01677e+07	1.55425e+07	4.60128e+07	1.27782e+07	3.85312e+06	1.45244e+07	24	0.647285	0.666948	0.159	0.666948	199.671
Q9NTK5	OLA1_HUMAN	Obg-like ATPase 1 OS=Homo sapiens GN=OLA1 PE=1 SV=2	79.55	44943.4	7.64	11.6	4	2.97197e+06	1.61336e+06	7.65233e+06	3.25789e+07	4.87565e+06	1.61233e+07	1.13451e+07	9.23767e+06	1.94461e+07	1.53196e+07	3.12159e+06	6.21488e+06	5.25411e+07	2.22792e+06	4.38586e+06	3.03876e+06	2.13739e+06	1.23423e+06	6.14032e+06	1.3516e+07	2.64696e+07	7.34155e+06	2.41146e+06	8.15991e+06	24	0.66507	0.582212	0.230067	0.66507	135.564
P20839	IMDH1_HUMAN	Inosine-5'-monophosphate dehydrogenase 1 OS=Homo sapiens GN=IMPDH1 PE=1 SV=2	38.12	55769.6	6.44	9.7	4	5.87106e+06	4.23834e+06	4.68311e+06	1.85951e+07	8.97037e+06	7.02454e+06	3.59498e+06	3.01779e+06	1.80857e+07	7.26366e+06	3.77325e+06	4.50764e+06	1.90714e+07	2.97405e+06	4.33537e+06	3.53601e+06	5.75968e+06	3.94131e+06	1.01988e+07	1.60748e+07	1.4009e+07	7.84145e+06	5.67255e+06	8.347e+06	24	0.665019	0.454281	0.294202	0.665019	116.307
P22392	NDKB_HUMAN	Nucleoside diphosphate kinase B OS=Homo sapiens GN=NME2 PE=1 SV=1	81.93	17401	8.52	55.3	4	8.29188e+06	4.62283e+06	8.08007e+06	5.90216e+07	1.17972e+07	2.69428e+07	1.67476e+07	1.19447e+07	6.20609e+07	3.1579e+07	7.20384e+06	1.16518e+07	1.10135e+08	2.60554e+06	5.43866e+06	3.73328e+06	9.15809e+06	4.77213e+06	1.21387e+07	1.83754e+07	5.42227e+07	1.50339e+07	4.56056e+06	1.69523e+07	24	0.655435	0.664893	0.168542	0.664893	237.419
P62873	GBB1_HUMAN	Guanine nucleotide-binding protein G(I)/G(S)/G(T) subunit beta-1 OS=Homo sapiens GN=GNB1 PE=1 SV=3	30.34	38151.3	5.6	12.4	4	2.03665e+06	1.17988e+06	8.89052e+06	2.99247e+07	5.7538e+06	1.33907e+07	9.86581e+06	7.63073e+06	1.11229e+07	5.31258e+06	3.46689e+06	6.30287e+06	2.4429e+07	2.38162e+06	6.07202e+06	3.99272e+06	4.21422e+06	3.08297e+06	6.17268e+06	8.7181e+06	1.38758e+07	8.88709e+06	2.564e+06	1.13382e+07	24	0.664873	0.23829	0.556983	0.664873	124.756
Q16851	UGPA_HUMAN	UTP--glucose-1-phosphate uridylyltransferase OS=Homo sapiens GN=UGP2 PE=1 SV=5	38.21	57075.8	8.16	9.4	3	260273		1.49974e+06	9.36082e+06	1.65181e+06	3.97284e+06	2.63167e+06	1.61255e+06	1.05076e+06		450432	1.12191e+06	5.23718e+06	554987	1.37772e+06	951674	710524	508087	3.50369e+06	2.60408e+06	4.93884e+06	3.55262e+06	1.36635e+06	3.86198e+06	22	0.536799	0.081028	0.663924	0.663924	31.123
Q13310	PABP4_HUMAN	Polyadenylate-binding protein 4 OS=Homo sapiens GN=PABPC4 PE=1 SV=1	155.15	71080.2	9.31	23.1	12	3.9726e+07	3.39635e+07	1.57994e+07	5.5592e+07	1.83067e+07	5.29101e+07	4.60222e+07	2.74069e+07	6.19106e+07	3.92429e+07	1.71365e+07	3.01374e+07	9.64804e+07	8.82227e+06	1.63549e+07	8.92626e+06	3.13806e+07	2.25081e+07	4.01586e+07	7.16925e+07	8.62621e+07	1.49885e+07	9.82059e+06	1.7399e+07	24	0.4131	0.663015	0.0331899	0.663015	615.18
O95336	6PGL_HUMAN	6-phosphogluconolactonase OS=Homo sapiens GN=PGLS PE=1 SV=2	52.46	27814.7	5.7	14	3	903496	556228	7.93834e+06	2.54772e+07	2.09222e+06	8.59683e+06	5.33311e+06	6.08416e+06	1.29411e+06	1.01174e+06	436707	843516	8.30473e+06	617205	1.82783e+06	885607	1.23017e+06	998056	622244	1.4473e+06	1.31951e+06	4.17649e+06	1.09913e+06	4.70311e+06	24	0.316211	0.00389336	0.662257	0.662257	26.1362
P04899	GNAI2_HUMAN	Guanine nucleotide-binding protein G(i) subunit alpha-2 OS=Homo sapiens GN=GNAI2 PE=1 SV=3	30.72	40995.3	5.34	11.3	3	2.2205e+06	2.34802e+06	9.7956e+06	4.14744e+07	8.30514e+06	1.69206e+07	1.32732e+07	8.08575e+06	6.11549e+06	5.95218e+06	3.84026e+06	4.40335e+06	2.18901e+07	2.99868e+06	4.92746e+06	3.00491e+06	3.14768e+06	2.13881e+06	4.73362e+06	6.31788e+06	1.22443e+07	8.17375e+06	2.4584e+06	1.02104e+07	24	0.492593	0.0725047	0.661472	0.661472	120.677
P07195	LDHB_HUMAN	L-lactate dehydrogenase B chain OS=Homo sapiens GN=LDHB PE=1 SV=2	128.26	36900.2	5.71	40.1	15	2.46683e+07	1.55901e+07	2.34777e+07	1.16147e+08	2.09752e+07	3.58205e+07	2.75026e+07	1.88076e+07	5.98337e+07	2.58816e+07	3.56828e+07	5.11578e+07	2.97867e+08	1.8763e+07	4.34409e+07	3.09469e+07	1.23949e+07	1.06244e+07	2.52389e+07	1.78911e+07	3.97127e+07	2.70741e+07	7.66172e+06	3.42057e+07	24	0.659682	0.651862	0.0950595	0.659682	529.557
P61289	PSME3_HUMAN	Proteasome activator complex subunit 3 OS=Homo sapiens GN=PSME3 PE=1 SV=1	334.98	29601.6	5.69	55.5	15	4.21651e+07	3.72921e+07	1.26475e+08	3.8353e+08	1.90368e+08	4.47444e+07	3.26466e+07	2.09046e+07	6.5057e+07	3.91757e+07	4.02194e+07	6.26768e+07	1.85503e+08	4.51058e+07	5.84334e+07	2.82085e+07	2.71789e+07	2.47424e+07	4.00638e+07	5.46389e+07	5.22529e+07	3.12038e+07	2.89971e+07	4.08653e+07	24	0.491871	0.0595906	0.658923	0.658923	830.304
P82930	RT34_HUMAN	28S ribosomal protein S34, mitochondrial OS=Homo sapiens GN=MRPS34 PE=1 SV=2	43.42	25691.5	9.98	32.6	2	3.36761e+06	2.14721e+06		1.92926e+06	473881	2.17623e+06	1.66895e+06	1.81512e+06	5.72097e+06	2.24987e+06	616177	1.346e+06	6.4161e+06	514830			1.48875e+06	1.31975e+06	2.32072e+06	5.05073e+06	3.83402e+06	1.25904e+06	675874	1.68531e+06	21	0.269682	0.658751	0.000187602	0.658751	36.3024
Q99798	ACON_HUMAN	Aconitate hydratase, mitochondrial OS=Homo sapiens GN=ACO2 PE=1 SV=2	45.98	86113.2	7.36	8.6	3	1.62632e+06	744736	2.47189e+06	9.82202e+06	1.28209e+06	3.44989e+06	3.35592e+06	1.78613e+06	2.36049e+06		776239	1.01046e+06	6.03883e+06	794007	2.25006e+06	1.55167e+06	1.30092e+06		1.4105e+06	2.3756e+06	7.77449e+06	4.18757e+06	1.2253e+06	5.42186e+06	22	0.501265	0.0840355	0.658571	0.658571	40.3619
P55786	PSA_HUMAN	Puromycin-sensitive aminopeptidase OS=Homo sapiens GN=NPEPPS PE=1 SV=2	78.33	103895	5.49	7.5	2	2.61614e+06	1.35812e+06	3.05699e+06	1.32081e+07	1.48608e+06	8.96737e+06	5.65627e+06	4.59696e+06	9.72637e+06	4.21378e+06	1.56469e+06	2.67662e+06	2.26684e+07	572269	1.49948e+06	756100	4.0826e+06	2.64458e+06	2.39504e+06	3.15383e+06	4.96611e+06	3.45918e+06	805396	3.94653e+06	24	0.658541	0.586258	0.163414	0.658541	62.1082
P04040	CATA_HUMAN	Catalase OS=Homo sapiens GN=CAT PE=1 SV=3	49.76	59946.8	6.9	9.1	3	902202	321787	8.05831e+06	2.67677e+07	5.44548e+06	6.8399e+06	5.01278e+06	3.50954e+06	2.0559e+06	1.94568e+06	521898	582234	3.5317e+06	1.6015e+06	3.95253e+06	2.84837e+06	722116		1.62885e+06			963612	444462	902245	21	0.232105	0.000415042	0.657218	0.657218	38.9136
Q9UHV9	PFD2_HUMAN	Prefoldin subunit 2 OS=Homo sapiens GN=PFDN2 PE=1 SV=1	64.68	16694.6	6.2	24	2	3.31561e+06	1.58875e+06	3.67526e+06	1.55806e+07	3.32285e+06	9.27619e+06	7.35093e+06	4.59164e+06	1.00801e+07	7.16452e+06	1.96862e+06	4.39233e+06	2.33208e+07	1.27075e+06	2.16574e+06	1.34046e+06	3.32991e+06	1.14971e+06	4.20225e+06	6.14522e+06	1.10546e+07	2.63551e+06	1.03035e+06	3.46352e+06	24	0.657185	0.60936	0.198757	0.657185	71.3878
Q99497	PARK7_HUMAN	Protein DJ-1 OS=Homo sapiens GN=PARK7 PE=1 SV=2	79.96	20049.5	6.33	37.6	7	3.59806e+06	2.32412e+06	8.60332e+06	3.03831e+07	4.45248e+06	1.10366e+07	1.02314e+07	9.47209e+06	6.41832e+06	3.45704e+06	6.11716e+06	8.90977e+06	4.55641e+07	2.67117e+06	5.38904e+06	4.16063e+06	6.39106e+06	3.16847e+06	4.81632e+06	2.21187e+06	1.37531e+06	1.04509e+07	1.94234e+06	1.41254e+07	24	0.655616	0.353815	0.267384	0.655616	115.062
Q15386	UBE3C_HUMAN	Ubiquitin-protein ligase E3C OS=Homo sapiens GN=UBE3C PE=1 SV=3	60.87	124927	6.27	7.8	4	3.1181e+06	1.9419e+06	3.95732e+06	7.99042e+06	3.60119e+06	2.34198e+06	451907	1.33265e+06	4.75053e+06	3.57807e+06	3.83612e+06	5.25639e+06	1.65254e+07	1.3077e+06	2.07104e+06	1.16972e+06	6.83748e+06	3.53346e+06	1.25927e+06	1.19737e+06	1.5806e+06	1.80128e+06	1.56322e+06	2.67346e+06	24	0.654109	0.594149	0.0995499	0.654109	50.1544
O95433	AHSA1_HUMAN	Activator of 90 kDa heat shock protein ATPase homolog 1 OS=Homo sapiens GN=AHSA1 PE=1 SV=1	58.33	38421.3	5.41	15.1	2	3.13389e+06	1.83613e+06	1.05937e+07	3.39383e+07	6.46758e+06	2.08609e+07	1.43249e+07	1.24602e+07	2.03844e+07	1.15952e+07	6.16335e+06	1.182e+07	6.76258e+07	2.54442e+06	5.75716e+06	3.25392e+06	5.32252e+06	3.24816e+06	4.86205e+06	8.79861e+06	1.6837e+07	7.72789e+06	2.42178e+06	9.73619e+06	24	0.653213	0.607087	0.159477	0.653213	165.265
P25705	ATPA_HUMAN	ATP synthase subunit alpha, mitochondrial OS=Homo sapiens GN=ATP5A1 PE=1 SV=1	136.27	59827.6	9.16	33.5	17	7.32696e+06	4.19116e+06	5.69991e+06	3.58564e+07	1.73197e+06	4.54165e+07	2.42497e+07	1.97165e+07	3.35344e+07	1.67145e+07	9.86836e+06	1.63068e+07	1.26847e+08	8.35115e+06	1.72022e+07	1.21582e+07	1.22058e+07	7.42729e+06	1.30715e+07	1.44161e+07	2.21652e+07	1.68819e+07	4.42014e+06	2.2113e+07	24	0.538546	0.652163	0.0387628	0.652163	307.229
Q58FF7	H90B3_HUMAN	Putative heat shock protein HSP 90-beta-3 OS=Homo sapiens GN=HSP90AB3P PE=5 SV=1	110.1	68624.1	4.71	16.8	24	3.90537e+07	2.16328e+07	9.20932e+07	3.95896e+08	1.00478e+08	2.06649e+08	1.42657e+08	8.94932e+07	2.76767e+08	1.67839e+08	6.27397e+07	9.6804e+07	4.91053e+08	2.95211e+07	6.04588e+07	3.8231e+07	5.82753e+07	3.62365e+07	7.4592e+07	1.28426e+08	1.95049e+08	5.97427e+07	2.5965e+07	7.56233e+07	24	0.651267	0.524328	0.256835	0.651267	1651.16
P04792	HSPB1_HUMAN	Heat shock protein beta-1 OS=Homo sapiens GN=HSPB1 PE=1 SV=2	130.29	22825.5	5.98	56.6	9	4.16936e+06	2.91745e+06	4.27011e+07	1.43124e+08	3.00412e+07	9.40368e+07	6.28012e+07	4.0426e+07	6.96495e+07	3.83573e+07	2.01525e+07	3.47671e+07	1.74288e+08	6.18505e+06	9.1894e+06	6.0369e+06	4.64991e+07	2.5878e+07	6.46762e+07	8.89472e+07	1.36514e+08	1.22709e+06	432494		23	0.64989	0.522855	0.26152	0.64989	767.146
Q04917	1433F_HUMAN	14-3-3 protein eta OS=Homo sapiens GN=YWHAH PE=1 SV=4	79.81	28372.1	4.76	20.3	3	1.85496e+07	1.19066e+07	2.05723e+07	1.42039e+08	2.22243e+07	8.2923e+07	5.36682e+07	4.22554e+07	6.80094e+07	4.24066e+07	1.7678e+07	2.6363e+07	1.62227e+08	8.02889e+06	1.71898e+07	1.06615e+07	2.94653e+07	2.23841e+07	4.84044e+07	7.84794e+07	1.22934e+08	2.50232e+07	8.60002e+06	2.69671e+07	24	0.649046	0.508692	0.262263	0.649046	533.301
P40926	MDHM_HUMAN	Malate dehydrogenase, mitochondrial OS=Homo sapiens GN=MDH2 PE=1 SV=3	169.11	35936.9	8.92	22.8	7	8.06965e+06	4.27765e+06	1.99372e+07	1.00704e+08	7.94353e+06	3.9626e+07	1.88724e+07	1.77639e+07	2.25981e+07	5.93338e+06	4.82792e+06	9.49034e+06	1.099e+08	1.24606e+07	2.61683e+07	2.03318e+07	4.17447e+06	2.48364e+06	1.17999e+07	9.54736e+06	1.08105e+07	2.02512e+07	4.17714e+06	2.29758e+07	24	0.64809	0.284814	0.357954	0.64809	242.605
Q9Y4L1	HYOU1_HUMAN	Hypoxia up-regulated protein 1 OS=Homo sapiens GN=HYOU1 PE=1 SV=1	63.6	111494	5.16	4.8	4	604741		2.79386e+06	1.50042e+07	1.62107e+06	4.09678e+06	2.61977e+06	2.06515e+06	2.82239e+06	1.1078e+06	794820	1.14294e+06	8.53864e+06	719155	2.4175e+06	1.95083e+06		409816				2.47964e+06	413051	1.98906e+06	19	0.64758	0.160596	0.610791	0.64758	39.7813
P62834	RAP1A_HUMAN	Ras-related protein Rap-1A OS=Homo sapiens GN=RAP1A PE=1 SV=1	49.92	21315.8	6.38	7.6	4	1.86583e+06	1.22603e+06	3.69773e+06	1.66529e+07	1.93098e+06	7.62754e+06	4.71395e+06	2.47021e+06	3.37984e+06	1.649e+06	3.2824e+06	5.52203e+06	1.37039e+07	1.86726e+06	4.37212e+06	3.82257e+06	2.19385e+06		2.64702e+06			6.27481e+06	2.56148e+06	8.3253e+06	21	0.647403	0.171415	0.531042	0.647403	67.5967
P48735	IDHP_HUMAN	Isocitrate dehydrogenase [NADP], mitochondrial OS=Homo sapiens GN=IDH2 PE=1 SV=2	85.24	51333	8.88	21.7	6	917336	9.79173e+06	2.18334e+07	6.42984e+07	2.07145e+07	2.62437e+06	2.16623e+06	1.53284e+06	1.46527e+06		301820	745184	7.77388e+07	1.34187e+06	1.18413e+07	6.80227e+06	588570		937155	6.46668e+07		1.34232e+07	9.30843e+06	1.96108e+07	21	0.642965	0.290418	0.355691	0.642965	136.045
P63104	1433Z_HUMAN	14-3-3 protein zeta/delta OS=Homo sapiens GN=YWHAZ PE=1 SV=1	295.81	27898.8	4.73	47.8	12	2.90645e+07	1.84232e+07	3.84003e+07	1.69516e+08	3.49172e+07	1.23547e+08	8.43524e+07	6.5962e+07	1.4476e+08	7.86801e+07	3.99265e+07	5.77551e+07	2.73998e+08	1.39922e+07	3.02901e+07	1.8719e+07	4.27096e+07	3.4492e+07	5.63544e+07	9.12757e+07	1.49736e+08	6.45041e+07	2.02672e+07	7.32228e+07	24	0.642236	0.611258	0.18436	0.642236	1141.09
Q96I24	FUBP3_HUMAN	Far upstream element-binding protein 3 OS=Homo sapiens GN=FUBP3 PE=1 SV=2	48.01	61944.3	8.6	3.8	5	5.32343e+06	3.09197e+06	1.8314e+06	9.54036e+06	800564	6.18687e+06	5.20196e+06	4.42981e+06	3.73302e+06	2.3099e+06	2.08379e+06	4.70287e+06	1.67671e+07	1.97471e+06	1.45007e+06	1.43984e+06	3.26138e+06	2.49871e+06	3.01872e+06	1.00366e+07	6.13359e+06	1.79115e+06	596720	2.38976e+06	24	0.563769	0.641774	0.0708173	0.641774	61.1069
Q8N0Y7	PGAM4_HUMAN	Probable phosphoglycerate mutase 4 OS=Homo sapiens GN=PGAM4 PE=1 SV=1	40.42	28929.8	6.19	9.8	2	1.18261e+07	6.67263e+06	2.42229e+07	8.50398e+07	1.06272e+07	4.1941e+07	2.28205e+07	2.55879e+07	4.32927e+07	1.47121e+07	1.73566e+07	3.13997e+07	2.43607e+08	1.12446e+07	2.48763e+07	1.57591e+07	9.34618e+06	7.81792e+06	1.67743e+07	1.5222e+07	2.55386e+07	5.96977e+07	1.29938e+07	6.82643e+07	24	0.641726	0.519196	0.135784	0.641726	401.771
P59998	ARPC4_HUMAN	Actin-related protein 2/3 complex subunit 4 OS=Homo sapiens GN=ARPC4 PE=1 SV=3	63.7	19768.3	8.53	38.7	4	2.14905e+06	1.52809e+06	1.12751e+07	4.55655e+07	8.34434e+06	1.52028e+07	1.2554e+07	9.47765e+06	1.34633e+07	1.06888e+07	3.67495e+06	6.03759e+06	3.06627e+07	2.16068e+06	4.60146e+06	2.64941e+06	4.86902e+06	3.73763e+06	4.93879e+06	9.68691e+06	2.01235e+07	1.02022e+07	3.6114e+06	1.18583e+07	24	0.627032	0.187511	0.641433	0.641433	178.22
P30085	KCY_HUMAN	UMP-CMP kinase OS=Homo sapiens GN=CMPK1 PE=1 SV=3	59.82	22436.4	5.44	20.9	2	163421	95979.8	1.72576e+06			4.4227e+06	2.45026e+06	2.21154e+06	1.68541e+06	2.49214e+06	282273	918833	1.16635e+07						415588	4.11696e+06		490763		692369	14	0.615002	0.640338	0.0393434	0.640338	33.7082
P63208	SKP1_HUMAN	S-phase kinase-associated protein 1 OS=Homo sapiens GN=SKP1 PE=1 SV=2	52.55	18817.3	4.4	27	2	4.43464e+06	3.44309e+06	3.24538e+06	6.48718e+06	3.26069e+06	3.70314e+06	3.59009e+06	2.73953e+06	1.71227e+07	7.25309e+06	3.6499e+06	5.59559e+06	1.40482e+07	791407	1.79976e+06	772290	2.10174e+06		5.91647e+06	9.49872e+06	1.27396e+07	1.47075e+06	579304	1.86879e+06	23	0.298102	0.64005	0.0102926	0.64005	71.8019
