# Supplementary material for: Deciphering preferential interactions within supramolecular protein complexes: the proteasome case
Source: Mol Syst Biol. 2015 Jan 5;11(1):771. doi: 10.15252/msb.20145497 (PMC4332148; doi:10.15252/msb.20145497)
Supplement: Supplementary file 13 [file msb0011-0771-sd13.xlsx]

## Sheet: Explanation content
Supplementary Table S5: List and detailed quantification report of the proteins quantified in the proteasome immunoprecipitates from HEK EBNA cells expressing either standard proteasome or immunoproteasome. Data used for Figure 5B and Figure S6B.
"Proteins" worksheet:
AC	ACcession number
ID	IDentifier
Description	Description in UniProt database
Score	Mascot Score
MW	Molecular Weight
pI	Isoelectric Point
Coverage (%)	% of the protein covered by the peptides sequences identified
#QPep	Number of quantified peptides (identified with a p-value < 0.05)
Standard protéasome replicate 1	Protein Abundance Index_sample name_replicate number
"Peptides" worksheet:
AC	ACcession number
AC score	Mascot Score of the corresponding protein
Description	Description in UniProt database
Pep ID	Peptide sequence
Sequence	MPT detected
Modifications	theoritical mass
Theo mass.	Specificity of the peptide (If NO: another protein has been identified with the same peptide sequence)
Is specific	charge of the peptide ion detected
Charge	mass over charge
m/z	Mascot score of the peptide
Score	retention time (min)
RT	Area of the eXtracted Ion Chromatogram (XIC) in the cell line sample_replicate number
standard proteasome 1	Area of the eXtracted Ion Chromatogram (XIC) in the sample_replicate number

## Sheet: Proteins
AC	ID	Description	Score	MW	pI	Coverage (%)	#QPep	PAI_Standard protéasome replicate 1	PAI_Standard protéasome replicate 2	PAI_Standard protéasome replicate 3	PAI_Standard protéasome replicate 4	PAI_b5i protéasome replicate 1	PAI_b5i protéasome replicate 2	PAI_b5i protéasome replicate 3	PAI_b5i protéasome replicate 4	PAI_b1i b5i protéasome replicate 1	PAI_b1i b5i protéasome replicate 2	PAI_b1i b5i protéasome replicate 3	PAI_b1i b5i protéasome replicate 4	PAI_Immuno protéasome replicate 1	PAI_Immuno protéasome replicate 2	PAI_Immuno protéasome replicate 3	PAI_Immuno protéasome replicate 4
Q9BV73	CP250_HUMAN	Centrosome-associated protein CEP250 OS=Homo sapiens GN=CEP250 PE=1 SV=2	27.89	281880	5	3.5	2	6.19102e+07	5.5774e+07	5.53195e+07	2.61345e+07	3.25015e+07	2.91079e+07	2.77997e+07	2.2524e+07	6.15968e+07	1.60095e+08	1.5711e+08	1.69871e+08	2.28142e+07	1.32573e+08	3.92289e+07	1.07593e+08
P17980	PRS6A_HUMAN	26S protease regulatory subunit 6A OS=Homo sapiens GN=PSMC3 PE=1 SV=3	735.62	49457.6	5.13	64	15	1.42173e+07	5.84479e+08	3.98901e+08	2.0863e+08	3.6407e+08	4.08729e+08	3.73578e+08	4.16792e+08	2.62819e+08	5.02724e+08	4.72623e+08	5.33538e+08	8.50693e+07	7.79526e+08	2.19333e+08	4.98821e+08
Q13555	KCC2G_HUMAN	Calcium/calmodulin-dependent protein kinase type II subunit gamma OS=Homo sapiens GN=CAMK2G PE=1 SV=3	41.36	63311	7.9	4.8	1	0	9.84232e+06	1.13898e+07	1.64598e+06	1.7339e+06	1.69702e+07	5.4774e+06	0	7.91415e+06	2.00195e+07	1.83982e+07	8.47337e+06	3.2322e+06	0	5.64161e+06	1.3122e+07
P28161	GSTM2_HUMAN	Glutathione S-transferase Mu 2 OS=Homo sapiens GN=GSTM2 PE=1 SV=2	37.02	25899	6	8.3	1	4.51246e+07	3.37738e+07	4.19765e+07	1.04961e+07	4.24278e+07	4.63799e+07	2.93391e+07	1.85161e+07	2.56416e+07	6.89991e+07	4.98731e+07	3.22357e+07	1.42347e+07	4.9482e+07	1.71895e+07	3.65701e+07
P61221	ABCE1_HUMAN	ATP-binding cassette sub-family E member 1 OS=Homo sapiens GN=ABCE1 PE=1 SV=1	55.47	68240.4	8.63	8.8	3	1.37551e+07	1.5831e+07	1.87621e+07	6.40904e+06	2.49623e+07	2.24536e+07	1.56891e+07	1.16401e+07	6.8049e+06	2.06381e+07	2.36815e+07	1.6898e+07	8.49822e+06	2.7185e+07	1.1919e+07	1.85471e+07
Q14165	MLEC_HUMAN	Malectin OS=Homo sapiens GN=MLEC PE=1 SV=1	44.16	32384.7	5.27	10.3	2	665279	1.49313e+07	2.28775e+07	8.85376e+06	1.83845e+07	1.32869e+07	8.10495e+06	1.03579e+07	9.39304e+06	2.41026e+07	2.5839e+07	1.90446e+07	4.55034e+06	1.16197e+07	6.45872e+06	1.04105e+07
P67809	YBOX1_HUMAN	Nuclease-sensitive element-binding protein 1 OS=Homo sapiens GN=YBX1 PE=1 SV=3	544.95	35902.7	9.87	56.8	11	7.43052e+07	9.60845e+07	1.11144e+08	4.39866e+07	1.75889e+08	1.24651e+08	2.0349e+08	1.32191e+08	2.04059e+08	1.72453e+08	1.75906e+08	1.55761e+08	8.02268e+07	1.96231e+08	1.48139e+08	1.87755e+08
Q9BV20	MTNA_HUMAN	Methylthioribose-1-phosphate isomerase OS=Homo sapiens GN=MRI1 PE=1 SV=1	61.24	39467.5	5.89	14.1	3	1.98802e+07	2.01275e+07	2.17366e+07	0	1.80177e+07	1.70093e+07	4.54281e+06	2.62108e+06	4.05605e+06	1.62513e+07	2.34215e+07	6.89799e+06	2.48086e+06	7.01636e+06	2.92058e+06	6.01805e+06
Q16531	DDB1_HUMAN	DNA damage-binding protein 1 OS=Homo sapiens GN=DDB1 PE=1 SV=1	66.65	128142	5.14	5.2	1	0	2.11054e+07	2.41593e+07	9.64977e+06	3.31596e+07	2.79898e+07	1.47087e+07	1.20269e+07	8.01548e+06	2.79429e+07	3.65439e+07	2.33176e+07	8.13336e+06	3.26415e+07	1.52653e+07	3.16758e+07
P52272	HNRPM_HUMAN	Heterogeneous nuclear ribonucleoprotein M OS=Homo sapiens GN=HNRNPM PE=1 SV=3	334.03	77749.4	8.84	41.4	10	9.86882e+07	1.13015e+08	1.37347e+08	4.12452e+07	1.02377e+08	1.28283e+08	3.64632e+07	4.11614e+07	6.55107e+07	1.43529e+08	1.59161e+08	1.11607e+08	1.34409e+07	1.04804e+08	3.51164e+07	9.0808e+07
P00338	LDHA_HUMAN	L-lactate dehydrogenase A chain OS=Homo sapiens GN=LDHA PE=1 SV=2	181.89	36950.5	8.44	33.7	16	5.76967e+08	4.28191e+08	5.79678e+08	1.06217e+08	6.46055e+08	6.02773e+08	3.53845e+08	2.41411e+08	2.17732e+08	6.3369e+08	5.24299e+08	2.23657e+08	1.79857e+08	6.8429e+08	2.14371e+08	5.52324e+08
P26640	SYVC_HUMAN	Valyl-tRNA synthetase OS=Homo sapiens GN=VARS PE=1 SV=4	101.81	141642	7.53	5.4	5	4.93787e+06	2.06584e+07	2.87049e+07	9.37734e+06	3.57914e+07	3.81159e+07	2.39606e+07	1.93723e+07	1.75232e+07	3.57354e+07	3.41906e+07	2.28409e+07	1.06555e+07	3.88602e+07	1.59966e+07	3.13836e+07
P62841	RS15_HUMAN	40S ribosomal protein S15 OS=Homo sapiens GN=RPS15 PE=1 SV=2	40.42	17029.2	10.39	35.2	3	1.2184e+07	5.21343e+07	6.38987e+07	2.25083e+07	1.74444e+07	6.70681e+07	0	0	1.69468e+06	8.54256e+07	9.52868e+07	3.33794e+07	0	5.68148e+07	0	2.36941e+07
O14979	HNRDL_HUMAN	Heterogeneous nuclear ribonucleoprotein D-like OS=Homo sapiens GN=HNRPDL PE=1 SV=3	114.96	46580.2	9.59	16.9	7	0	1.03829e+08	1.13747e+08	3.71591e+07	1.34721e+08	1.14785e+08	1.09058e+08	1.71338e+08	1.95678e+08	2.1076e+08	2.46964e+08	2.12033e+08	1.89484e+07	1.14808e+08	4.49956e+07	1.08579e+08
P84098	RL19_HUMAN	60S ribosomal protein L19 OS=Homo sapiens GN=RPL19 PE=1 SV=1	124.04	23565.3	11.48	40.3	8	1.1782e+08	9.915e+07	1.2908e+08	4.97861e+07	1.44053e+08	1.34208e+08	1.76951e+08	1.2082e+08	1.13014e+08	1.60298e+08	1.43651e+08	1.07672e+08	4.09553e+07	9.13647e+07	5.94485e+07	7.31842e+07
P02533	K1C14_HUMAN	Keratin, type I cytoskeletal 14 OS=Homo sapiens GN=KRT14 PE=1 SV=4	47.53	51871.5	5.09	7.4	2	1.46283e+08	5.19633e+07	7.38172e+07	4.78371e+07	5.92317e+07	4.21658e+07	6.48937e+07	4.69326e+07	3.623e+07	4.90099e+07	7.35418e+07	3.05906e+07	4.20685e+07	7.0655e+07	7.66274e+07	7.24369e+07
O43347	MSI1H_HUMAN	RNA-binding protein Musashi homolog 1 OS=Homo sapiens GN=MSI1 PE=1 SV=1	45.97	39327.3	7.7	9.4	0	0	0	0	0	0	0	0	0	0	0	0	0	0	0	0	0
P62495	ERF1_HUMAN	Eukaryotic peptide chain release factor subunit 1 OS=Homo sapiens GN=ETF1 PE=1 SV=3	48.91	49228.2	5.51	8.7	3	0	3.07016e+07	3.90906e+07	5.41817e+06	4.7833e+07	3.4576e+07	1.23917e+07	1.73916e+07	1.26321e+07	3.35388e+07	4.30015e+07	3.10124e+07	9.58087e+06	4.52581e+07	1.49344e+07	3.79019e+07
Q00796	DHSO_HUMAN	Sorbitol dehydrogenase OS=Homo sapiens GN=SORD PE=1 SV=4	57.87	38927.1	8.23	7	0	0	0	0	0	0	0	0	0	0	0	0	0	0	0	0	0
P35527	K1C9_HUMAN	Keratin, type I cytoskeletal 9 OS=Homo sapiens GN=KRT9 PE=1 SV=3	471.93	62254.9	5.14	34.7	8	0	1.43606e+07	5.15527e+07	2.32993e+07	5.90877e+07	3.44545e+07	1.83747e+07	3.56442e+07	3.83595e+07	3.82297e+07	6.40064e+07	1.33837e+07	3.7595e+07	4.26486e+07	4.33502e+07	3.60875e+07
P40227	TCPZ_HUMAN	T-complex protein 1 subunit zeta OS=Homo sapiens GN=CCT6A PE=1 SV=3	157.35	58443.8	6.23	29.2	13	2.60704e+08	1.05071e+08	1.29401e+08	3.46436e+07	1.63278e+08	1.31559e+08	1.18605e+08	6.91238e+07	5.54087e+07	1.33365e+08	1.54444e+08	1.2137e+08	3.95544e+07	1.44805e+08	6.65821e+07	1.18408e+08
Q8WXF0	SRS12_HUMAN	Serine/arginine-rich splicing factor 12 OS=Homo sapiens GN=SRSF12 PE=1 SV=1	37.83	30664.7	11.69	16.5	2	0	1.60776e+07	2.62045e+07	7.77593e+06	1.86491e+07	1.64858e+07	2.04271e+07	1.35759e+07	2.10346e+07	2.69027e+07	3.07932e+07	1.95984e+07	3.50025e+06	1.70247e+07	6.83085e+06	8.06024e+06
Q6UN15	FIP1_HUMAN	Pre-mRNA 3'-end-processing factor FIP1 OS=Homo sapiens GN=FIP1L1 PE=1 SV=1	57.15	66600.6	5.42	4	1	0	1.6697e+07	2.2464e+07	7.10214e+06	2.29066e+07	2.31217e+07	2.01559e+07	1.33493e+07	1.43589e+07	1.82166e+07	1.86106e+07	1.05656e+07	1.96257e+06	1.30537e+07	4.51791e+06	1.13999e+07
P62937	PPIA_HUMAN	Peptidyl-prolyl cis-trans isomerase A OS=Homo sapiens GN=PPIA PE=1 SV=2	383.3	18229	7.68	66.1	10	4.46292e+08	5.3565e+08	5.16263e+08	8.28593e+07	7.24603e+08	8.86787e+08	2.5173e+08	2.82679e+08	3.56065e+08	1.01281e+09	7.06065e+08	2.72641e+08	7.37572e+07	6.70305e+08	1.12837e+08	5.11196e+08
P14678	RSMB_HUMAN	Small nuclear ribonucleoprotein-associated proteins B and B' OS=Homo sapiens GN=SNRPB PE=1 SV=2	52.29	24764.8	11.2	23.8	1	0	6.9528e+07	7.24961e+07	1.68523e+06	4.13298e+07	4.16549e+07	0	2.46745e+07	2.68179e+07	6.06975e+07	7.03467e+07	6.53294e+07	6.29057e+06	6.61965e+07	1.66691e+07	4.44869e+07
P62266	RS23_HUMAN	40S ribosomal protein S23 OS=Homo sapiens GN=RPS23 PE=1 SV=3	91.22	15968.8	10.5	32.9	6	2.07455e+08	1.4687e+08	1.64422e+08	6.34273e+07	1.95884e+08	1.48925e+08	1.38883e+08	1.21917e+08	8.62274e+07	1.55701e+08	1.9332e+08	1.58927e+08	3.69707e+07	1.44198e+08	5.06417e+07	9.07757e+07
Q58FF8	H90B2_HUMAN	Putative heat shock protein HSP 90-beta 2 OS=Homo sapiens GN=HSP90AB2P PE=1 SV=2	170.16	44492.2	4.79	18.6	8	9.60451e+08	1.06074e+09	7.13275e+08	3.43406e+08	1.38327e+09	1.17581e+09	6.0994e+08	7.11163e+08	5.01257e+08	8.31796e+08	8.89999e+08	6.41364e+08	3.27271e+08	1.0726e+09	4.49839e+08	8.26114e+08
P07195	LDHB_HUMAN	L-lactate dehydrogenase B chain OS=Homo sapiens GN=LDHB PE=1 SV=2	141.74	36900.2	5.71	31.4	14	6.01182e+08	5.5255e+08	6.06916e+08	1.35678e+08	7.12541e+08	7.43076e+08	4.37735e+08	2.56791e+08	1.86862e+08	5.57391e+08	4.86264e+08	3.00649e+08	1.39611e+08	7.45298e+08	2.42525e+08	5.57441e+08
P09874	PARP1_HUMAN	Poly [ADP-ribose] polymerase 1 OS=Homo sapiens GN=PARP1 PE=1 SV=4	210.91	113811	8.99	21.9	23	1.74691e+08	1.29989e+08	2.56217e+08	6.02142e+07	1.6071e+08	1.5197e+08	1.18686e+08	1.54739e+08	1.09757e+08	1.73483e+08	2.09889e+08	1.59836e+08	1.2037e+07	1.2363e+08	4.75402e+07	9.98586e+07
P12081	SYHC_HUMAN	Histidyl-tRNA synthetase, cytoplasmic OS=Homo sapiens GN=HARS PE=1 SV=2	36.24	57944.4	5.72	8.1	1	0	0	1.5529e+08	3.86506e+07	1.46874e+08	1.69657e+08	7.1179e+07	5.10077e+07	2.97108e+07	2.25017e+08	1.93705e+08	8.86065e+07	3.63249e+07	1.4957e+08	2.51852e+07	0
P52209	6PGD_HUMAN	6-phosphogluconate dehydrogenase, decarboxylating OS=Homo sapiens GN=PGD PE=1 SV=3	46.37	53619.2	6.8	11.2	3	0	3.44196e+07	2.96687e+07	1.01551e+07	3.19688e+07	3.7788e+07	1.19194e+07	1.82099e+07	1.76266e+07	3.68912e+07	3.73032e+07	2.65342e+07	6.0293e+06	3.52178e+07	1.17832e+07	2.75182e+07
P07737	PROF1_HUMAN	Profilin-1 OS=Homo sapiens GN=PFN1 PE=1 SV=2	188.47	15215.6	8.44	60	7	1.29974e+08	1.0035e+08	1.21568e+08	2.80998e+07	1.87914e+08	2.48701e+08	6.0083e+07	1.41323e+08	4.88592e+07	1.62503e+08	1.6242e+08	8.00564e+07	3.91497e+07	1.65304e+08	7.62447e+07	1.39829e+08
P36871	PGM1_HUMAN	Phosphoglucomutase-1 OS=Homo sapiens GN=PGM1 PE=1 SV=3	55.16	61695.6	6.3	9.1	2	2.46964e+06	6.02516e+06	7.64336e+06	2.06883e+06	1.0474e+07	1.2544e+07	1.27115e+07	4.7488e+06	6.10883e+06	1.59094e+07	1.20046e+07	5.16042e+06	2.11368e+06	1.00568e+07	1.79584e+07	8.93133e+06
Q9NTK5	OLA1_HUMAN	Obg-like ATPase 1 OS=Homo sapiens GN=OLA1 PE=1 SV=2	82.83	44943.4	7.64	11.4	3	0	8.01513e+06	1.27741e+07	1.79963e+06	4.91182e+07	3.66028e+07	2.81462e+07	1.49084e+07	1.97217e+07	5.02478e+07	4.27059e+07	2.58575e+07	1.27754e+07	3.71307e+07	1.51321e+07	3.16523e+07
P37837	TALDO_HUMAN	Transaldolase OS=Homo sapiens GN=TALDO1 PE=1 SV=2	80.78	37687.5	6.36	26.1	5	0	3.71551e+07	4.94653e+07	9.55009e+06	4.86743e+07	5.4674e+07	2.93047e+07	1.98772e+07	2.44115e+07	5.46457e+07	3.91816e+07	2.18005e+07	1.65316e+07	4.72647e+07	2.03681e+07	3.52926e+07
O43488	ARK72_HUMAN	Aflatoxin B1 aldehyde reductase member 2 OS=Homo sapiens GN=AKR7A2 PE=1 SV=3	56.43	40019.9	6.7	10	3	8.49196e+06	1.11605e+07	1.34629e+07	3.18787e+06	9.93702e+06	1.36224e+07	6.00221e+06	3.51002e+06	6.06348e+06	2.34203e+07	1.64724e+07	8.83657e+06	3.91892e+06	2.10958e+07	6.00367e+06	1.60395e+07
Q92526	TCPW_HUMAN	T-complex protein 1 subunit zeta-2 OS=Homo sapiens GN=CCT6B PE=1 SV=5	38.68	58354.8	6.85	6.6	2	0	7.33214e+07	8.94453e+07	1.33836e+07	1.00122e+08	6.45604e+07	0	3.41575e+07	2.24999e+07	8.38319e+07	1.07708e+08	8.11917e+07	2.28973e+07	9.62588e+07	3.48333e+07	7.19997e+07
Q14974	IMB1_HUMAN	Importin subunit beta-1 OS=Homo sapiens GN=KPNB1 PE=1 SV=2	190.3	98419.5	4.68	16.4	8	1.23467e+08	9.194e+07	1.11288e+08	2.7756e+07	7.48981e+07	8.83075e+07	7.42504e+07	5.57568e+07	3.23042e+07	9.91178e+07	9.14644e+07	5.65178e+07	1.77117e+07	8.57397e+07	3.12341e+07	7.33996e+07
P09012	SNRPA_HUMAN	U1 small nuclear ribonucleoprotein A OS=Homo sapiens GN=SNRPA PE=1 SV=3	40.99	31259.2	9.83	26.6	5	1.00173e+08	9.0114e+07	9.77148e+07	3.73374e+07	8.6522e+07	9.76159e+07	8.34322e+07	9.35636e+07	9.96489e+07	1.01189e+08	1.07619e+08	9.67609e+07	2.86513e+07	9.38477e+07	4.76942e+07	6.93739e+07
Q8N8S7	ENAH_HUMAN	Protein enabled homolog OS=Homo sapiens GN=ENAH PE=1 SV=2	34.08	66583.9	6.51	5.8	1	1.03548e+07	1.13469e+07	1.24416e+07	3.79048e+06	1.75888e+07	2.2267e+07	2.26305e+07	9.53928e+06	1.34577e+07	2.28559e+07	1.53167e+07	8.81556e+06	6.54068e+06	1.95565e+07	1.04404e+07	1.49886e+07
P21281	VATB2_HUMAN	V-type proton ATPase subunit B, brain isoform OS=Homo sapiens GN=ATP6V1B2 PE=1 SV=3	57.9	56807	5.57	11.5	2	0	7.4209e+06	9.56357e+06	0	1.42367e+07	1.5672e+07	4.48272e+06	8.48787e+06	6.93374e+06	1.17509e+07	1.57151e+07	9.59117e+06	5.09203e+06	2.0508e+07	7.65528e+06	1.42244e+07
Q9UKY7	CDV3_HUMAN	Protein CDV3 homolog OS=Homo sapiens GN=CDV3 PE=1 SV=1	188.27	27318.4	6.06	33.3	3	0	9.60998e+06	1.49236e+07	3.51898e+06	1.83847e+07	1.79874e+07	1.88678e+07	9.07153e+06	1.2144e+07	1.92854e+07	1.54973e+07	7.6757e+06	4.17872e+06	1.32553e+07	5.66438e+06	9.56833e+06
P17174	AATC_HUMAN	Aspartate aminotransferase, cytoplasmic OS=Homo sapiens GN=GOT1 PE=1 SV=3	26.33	46446.6	6.52	15	2	0	5.95495e+06	1.26142e+07	0	1.07652e+07	2.81623e+07	4.00612e+07	3.61726e+06	7.09834e+06	2.94258e+07	1.9747e+07	9.48054e+06	2.49717e+06	2.108e+07	5.29755e+06	1.53333e+07
P15880	RS2_HUMAN	40S ribosomal protein S2 OS=Homo sapiens GN=RPS2 PE=1 SV=2	61.58	31589.7	10.25	29.7	7	3.07784e+08	3.21961e+08	3.7534e+08	1.61382e+08	3.91516e+08	3.48056e+08	3.1259e+08	2.85552e+08	2.42806e+08	3.7793e+08	4.61072e+08	3.67289e+08	1.01967e+08	3.40443e+08	1.30685e+08	2.55856e+08
P60866	RS20_HUMAN	40S ribosomal protein S20 OS=Homo sapiens GN=RPS20 PE=1 SV=1	42.71	13478.4	9.95	30.3	10	1.06007e+07	1.96628e+08	2.42253e+08	9.63964e+07	2.78201e+08	2.5791e+08	2.55406e+08	1.88149e+08	2.2324e+08	2.47569e+08	2.63665e+08	2.14708e+08	6.23459e+07	2.23247e+08	9.59884e+07	1.53191e+08
Q8NC51	PAIRB_HUMAN	Plasminogen activator inhibitor 1 RNA-binding protein OS=Homo sapiens GN=SERBP1 PE=1 SV=2	45.41	44995.5	8.66	13	8	8.87866e+07	7.45051e+07	9.1342e+07	2.49749e+07	7.84874e+07	9.50369e+07	1.68505e+08	1.13904e+08	5.59967e+07	7.57296e+07	5.03988e+07	3.54069e+07	1.13425e+07	5.88972e+07	3.01629e+07	2.7391e+07
Q92530	PSMF1_HUMAN	Proteasome inhibitor PI31 subunit OS=Homo sapiens GN=PSMF1 PE=1 SV=2	40.18	29969.1	5.42	9.2	1	0	7.39682e+07	6.97912e+07	0	1.39462e+07	2.49674e+07	0	0	8.98404e+06	2.17897e+07	2.27546e+07	2.36716e+07	2.16815e+06	1.85305e+07	5.2532e+06	1.34869e+07
O43598	RCL_HUMAN	Deoxyribonucleoside 5'-monophosphate N-glycosidase OS=Homo sapiens GN=RCL PE=1 SV=1	40.73	19210.6	4.97	9.8	1	0	3.45723e+07	1.60187e+07	0	1.86063e+07	3.42767e+07	0	0	1.2631e+07	5.37735e+07	3.55606e+07	2.67788e+07	1.63937e+06	4.71594e+07	0	3.41553e+07
P62701	RS4X_HUMAN	40S ribosomal protein S4, X isoform OS=Homo sapiens GN=RPS4X PE=1 SV=2	131.67	29807.1	10.16	57	15	2.65409e+08	4.03439e+08	4.64822e+08	2.25718e+08	4.48577e+08	3.97494e+08	2.63004e+08	3.49185e+08	2.51305e+08	3.72205e+08	4.79278e+08	4.53277e+08	1.32444e+08	3.90204e+08	1.89002e+08	2.8984e+08
Q9NQ39	RS10L_HUMAN	Putative 40S ribosomal protein S10-like OS=Homo sapiens GN=RPS10P5 PE=5 SV=1	76.26	20278.6	10.13	13.1	3	2.60304e+06	4.04406e+07	4.67985e+07	2.7958e+07	6.31789e+07	6.83272e+07	7.88365e+07	5.52964e+07	7.68375e+07	5.44368e+07	3.98109e+07	2.64718e+07	2.09021e+07	5.03958e+07	2.04985e+07	3.6295e+07
Q9NP79	VTA1_HUMAN	Vacuolar protein sorting-associated protein VTA1 homolog OS=Homo sapiens GN=VTA1 PE=1 SV=1	68.93	34143	5.87	8.8	2	0	1.08276e+07	1.15748e+07	3.87228e+06	2.25269e+07	1.82277e+07	1.08063e+07	3.40882e+06	3.02274e+06	8.47138e+06	7.64956e+06	3.55642e+06	2.22878e+06	9.5354e+06	3.55563e+06	6.43881e+06
Q9H853	TBA4B_HUMAN	Putative tubulin-like protein alpha-4B OS=Homo sapiens GN=TUBA4B PE=5 SV=2	213.37	27818.8	7.71	10.8	2	1.2512e+07	3.74096e+08	6.70523e+08	5.01183e+07	0	2.57574e+08	1.42978e+08	9.68158e+06	2.78796e+08	7.19852e+08	0	4.03439e+08	1.32919e+08	3.04358e+08	2.15769e+08	5.35529e+08
P16403	H12_HUMAN	Histone H1.2 OS=Homo sapiens GN=HIST1H1C PE=1 SV=2	233.58	21351.8	10.94	37.1	21	9.57857e+08	1.70168e+09	2.17634e+09	8.9127e+08	1.67505e+09	2.08951e+09	2.12164e+09	7.84197e+08	1.50541e+09	2.44759e+09	2.37361e+09	1.72814e+09	3.42733e+08	1.75175e+09	6.06929e+08	1.19439e+09
O43395	PRPF3_HUMAN	U4/U6 small nuclear ribonucleoprotein Prp3 OS=Homo sapiens GN=PRPF3 PE=1 SV=2	42.76	77652	9.5	4.1	1	0	7.5066e+06	6.04516e+06	2.65013e+06	4.57107e+06	9.27918e+06	8.45133e+06	9.45776e+06	5.41197e+06	4.64523e+06	1.04606e+07	1.24221e+07	1.73942e+06	7.06019e+06	5.44006e+06	1.02234e+07
P83731	RL24_HUMAN	60S ribosomal protein L24 OS=Homo sapiens GN=RPL24 PE=1 SV=1	96.32	17881.9	11.26	24.2	6	0	8.41897e+07	1.00097e+08	6.73667e+06	1.02944e+08	1.05117e+08	8.35347e+07	7.1215e+07	5.51006e+07	6.01214e+07	1.09453e+08	5.86107e+07	1.26095e+07	6.42702e+07	1.66345e+07	4.15728e+07
Q6PKG0	LARP1_HUMAN	La-related protein 1 OS=Homo sapiens GN=LARP1 PE=1 SV=2	42.66	123833	8.91	5	2	2.79347e+06	4.8515e+06	5.86268e+06	2.82628e+06	6.59552e+06	5.8198e+06	5.34487e+06	4.4578e+06	4.76507e+06	7.69658e+06	7.57469e+06	4.85455e+06	1.86597e+06	7.38327e+06	3.48402e+06	5.45644e+06
Q13200	PSMD2_HUMAN	26S proteasome non-ATPase regulatory subunit 2 OS=Homo sapiens GN=PSMD2 PE=1 SV=3	982.38	100877	5.08	47	30	2.77796e+08	6.7632e+08	6.51353e+08	3.7109e+08	6.26925e+08	6.01009e+08	4.75666e+08	4.77468e+08	3.46345e+08	5.6655e+08	5.92301e+08	7.58942e+08	2.79914e+08	1.09404e+09	6.00933e+08	8.23462e+08
Q9Y2R9	RT07_HUMAN	28S ribosomal protein S7, mitochondrial OS=Homo sapiens GN=MRPS7 PE=1 SV=2	37.92	28230	10	5	1	0	7.73945e+06	9.76093e+06	4.93746e+06	2.56154e+07	1.69294e+07	2.64218e+07	1.42696e+07	2.26367e+07	1.75849e+07	2.40187e+07	1.62375e+07	3.53329e+06	0	0	9.3117e+06
Q9UNE7	CHIP_HUMAN	E3 ubiquitin-protein ligase CHIP OS=Homo sapiens GN=STUB1 PE=1 SV=2	16.29	35290.4	5.61	20.5	2	2.69198e+06	2.19067e+07	2.92921e+07	5.31281e+06	1.20846e+07	3.08391e+07	1.32302e+07	1.16604e+07	1.35543e+07	2.98361e+07	2.33054e+07	1.5564e+07	8.95737e+06	3.58134e+07	1.61054e+07	2.74904e+07
O14579	COPE_HUMAN	Coatomer subunit epsilon OS=Homo sapiens GN=COPE PE=1 SV=3	35.74	34688.4	4.97	10.4	1	0	1.05699e+07	0	1.35362e+06	0	2.62218e+07	1.34736e+07	8.47427e+06	1.46462e+07	3.19268e+07	3.3314e+07	1.88667e+07	7.49635e+06	0	1.05284e+07	2.15345e+07
P10809	CH60_HUMAN	60 kDa heat shock protein, mitochondrial OS=Homo sapiens GN=HSPD1 PE=1 SV=2	761.38	61187.4	5.7	52.7	29	3.56285e+08	2.87058e+08	4.32593e+08	1.06186e+08	3.84442e+08	3.69947e+08	1.94357e+08	1.90322e+08	3.08103e+08	7.1251e+08	6.6042e+08	4.12982e+08	2.037e+08	6.07627e+08	2.29363e+08	4.97931e+08
A2A3N6	PIPSL_HUMAN	Putative PIP5K1A and PSMD4-like protein OS=Homo sapiens GN=PIPSL PE=5 SV=1	92.05	95728.8	5.46	5.1	4	8.01757e+07	7.50051e+07	7.05796e+07	2.43324e+07	8.5937e+07	6.63048e+07	6.62935e+07	3.45268e+07	7.07006e+07	8.00484e+07	7.56408e+07	1.06724e+08	4.47154e+07	1.73853e+08	6.76195e+07	1.15555e+08
Q9BT73	PSMG3_HUMAN	Proteasome assembly chaperone 3 OS=Homo sapiens GN=PSMG3 PE=1 SV=1	166.54	13267.1	7.72	42.6	2	0	1.26707e+08	1.22853e+08	3.92491e+07	3.44169e+07	3.90722e+07	3.15548e+07	4.77227e+07	1.19941e+08	1.66918e+08	3.76508e+07	1.83135e+08	2.26288e+07	1.01373e+08	4.16599e+07	7.62328e+07
P67775	PP2AA_HUMAN	Serine/threonine-protein phosphatase 2A catalytic subunit alpha isoform OS=Homo sapiens GN=PPP2CA PE=1 SV=1	38.19	36141.6	5.3	22.3	1	0	9.54798e+06	5.43943e+06	0	1.89392e+07	1.50522e+07	0	0	5.13524e+06	1.6246e+07	1.48112e+07	1.01087e+07	3.35761e+06	1.93236e+07	7.30346e+06	1.88116e+07
Q14257	RCN2_HUMAN	Reticulocalbin-2 OS=Homo sapiens GN=RCN2 PE=1 SV=1	46.89	36910.7	4.26	4.7	2	0	1.34748e+07	2.43664e+07	8.57665e+06	3.8734e+07	2.19028e+07	1.94523e+07	0	1.19879e+07	1.89545e+07	2.01461e+07	1.32816e+07	6.05827e+06	2.28946e+07	8.55872e+06	2.22898e+07
Q99598	TSNAX_HUMAN	Translin-associated protein X OS=Homo sapiens GN=TSNAX PE=1 SV=1	88.8	33205.8	6.1	12.1	1	8.29814e+07	1.01745e+07	1.47282e+07	4.71134e+06	1.82699e+07	1.81937e+07	1.09187e+07	1.2354e+07	8.61816e+06	1.46268e+07	1.81274e+07	1.17266e+07	5.79691e+06	1.66908e+07	6.92233e+06	1.32206e+07
O00151	PDLI1_HUMAN	PDZ and LIM domain protein 1 OS=Homo sapiens GN=PDLIM1 PE=1 SV=4	30.53	36505.2	6.56	12.5	1	0	5.34851e+06	0	1.47051e+06	0	0	6.55331e+06	2.9144e+06	4.76927e+06	2.05779e+06	0	0	1.90874e+06	0	0	2.15557e+06
P53007	TXTP_HUMAN	Tricarboxylate transport protein, mitochondrial OS=Homo sapiens GN=SLC25A1 PE=1 SV=2	27.2	34333.1	9.91	7.4	0	0	0	0	0	0	0	0	0	0	0	0	0	0	0	0	0
P62906	RL10A_HUMAN	60S ribosomal protein L10a OS=Homo sapiens GN=RPL10A PE=1 SV=2	19.54	24986.6	9.94	27.2	3	1.5135e+08	6.45213e+07	8.06644e+07	2.62981e+07	1.25057e+08	1.26288e+08	1.03745e+08	1.24367e+08	7.55347e+07	1.21329e+08	1.32516e+08	5.93321e+07	2.53923e+07	5.73316e+07	5.20605e+07	7.30414e+07
P61289	PSME3_HUMAN	Proteasome activator complex subunit 3 OS=Homo sapiens GN=PSME3 PE=1 SV=1	99.29	29601.6	5.69	33.1	6	6.47898e+07	1.0542e+08	1.10742e+08	5.86182e+07	1.32365e+08	1.10702e+08	1.22489e+08	1.52274e+08	1.0314e+08	1.19874e+08	8.10469e+07	1.42369e+08	5.16464e+07	2.61867e+08	1.22179e+08	1.90889e+08
Q96AG4	LRC59_HUMAN	Leucine-rich repeat-containing protein 59 OS=Homo sapiens GN=LRRC59 PE=1 SV=1	42.88	35308	9.61	18.2	1	0	2.13506e+07	8.04446e+06	0	1.4263e+07	3.58269e+07	0	0	0	3.34911e+07	3.02806e+07	1.55382e+07	2.64808e+06	2.26623e+07	6.19031e+06	1.9756e+07
Q13263	TIF1B_HUMAN	Transcription intermediary factor 1-beta OS=Homo sapiens GN=TRIM28 PE=1 SV=5	212.69	90261.1	5.52	24.9	11	1.01356e+08	7.84448e+07	1.04947e+08	2.78186e+07	1.37379e+08	1.46269e+08	1.01828e+08	9.895e+07	7.51276e+07	9.09177e+07	8.95496e+07	8.22564e+07	1.05304e+07	6.57235e+07	3.65014e+07	7.89589e+07
Q7Z4H3	HDDC2_HUMAN	HD domain-containing protein 2 OS=Homo sapiens GN=HDDC2 PE=1 SV=1	42.12	23546.7	5.33	10.3	2	1.52431e+07	1.80946e+07	2.31591e+07	4.74695e+06	2.85025e+07	3.22952e+07	2.1208e+07	1.17788e+07	7.70892e+06	1.69566e+07	1.2201e+07	9.27224e+06	6.00308e+06	1.69346e+07	5.64418e+06	1.36781e+07
P35580	MYH10_HUMAN	Myosin-10 OS=Homo sapiens GN=MYH10 PE=1 SV=3	55.91	229827	5.44	6.8	1	0	5.54723e+06	0	0	0	7.49035e+06	0	0	0	6.49939e+06	7.13283e+06	3.98202e+06	839875	7.87255e+06	1.75495e+06	6.83037e+06
P25787	PSA2_HUMAN	Proteasome subunit alpha type-2 OS=Homo sapiens GN=PSMA2 PE=1 SV=2	786.31	25996.3	6.92	59.8	18	1.54632e+09	2.11266e+09	2.26685e+09	5.45009e+08	1.68498e+09	1.4155e+09	1.03438e+09	1.68153e+09	1.44495e+09	2.05325e+09	1.84255e+09	2.3437e+09	8.65854e+08	3.30771e+09	1.50735e+09	2.6734e+09
Q08945	SSRP1_HUMAN	FACT complex subunit SSRP1 OS=Homo sapiens GN=SSRP1 PE=1 SV=1	53.24	81366.6	6.45	8.2	3	6.21789e+07	3.80376e+07	4.16607e+07	1.42947e+07	2.90826e+07	2.54182e+07	6.16108e+07	0	9.01174e+06	2.84173e+07	3.3121e+07	2.37906e+07	4.87764e+06	1.86983e+07	1.16109e+07	1.68954e+07
Q92973	TNPO1_HUMAN	Transportin-1 OS=Homo sapiens GN=TNPO1 PE=1 SV=2	36.56	103771	4.83	4.5	2	2.10232e+07	2.23537e+07	2.83265e+07	5.46244e+06	3.20388e+07	2.98262e+07	1.94461e+07	1.91493e+07	2.23349e+07	3.82152e+07	3.82361e+07	2.51812e+07	7.16683e+06	3.06882e+07	1.31414e+07	2.46296e+07
O43390	HNRPR_HUMAN	Heterogeneous nuclear ribonucleoprotein R OS=Homo sapiens GN=HNRNPR PE=1 SV=1	312.84	71184.4	8.23	25.8	17	6.16651e+08	6.76125e+08	9.08279e+08	3.72948e+08	7.02276e+08	6.35025e+08	6.00051e+08	8.82489e+08	6.30973e+08	7.2846e+08	9.72324e+08	8.93034e+08	1.14348e+08	6.62598e+08	1.8866e+08	4.82944e+08
P78347	GTF2I_HUMAN	General transcription factor II-I OS=Homo sapiens GN=GTF2I PE=1 SV=2	40.25	112859	6.09	5.2	2	0	1.69979e+07	1.76092e+07	2.40209e+06	6.45545e+06	1.60528e+07	4.97477e+06	6.94133e+06	7.83092e+06	1.88836e+07	2.0608e+07	1.6566e+07	2.26368e+06	1.18054e+07	3.56085e+06	6.96305e+06
O60841	IF2P_HUMAN	Eukaryotic translation initiation factor 5B OS=Homo sapiens GN=EIF5B PE=1 SV=4	34.61	139198	5.39	6.8	2	6.24794e+06	4.33003e+06	3.74468e+06	2.2728e+06	4.15727e+06	3.47686e+06	864793	2.42461e+06	1.54258e+06	2.35383e+06	1.13527e+06	1.28611e+06	710928	778341	803441	741454
Q9BWF3	RBM4_HUMAN	RNA-binding protein 4 OS=Homo sapiens GN=RBM4 PE=1 SV=1	65.55	40687.8	6.61	6.6	2	0	1.35401e+07	1.90371e+07	5.44372e+06	2.87741e+07	2.77437e+07	2.34711e+07	2.0285e+07	2.96244e+07	3.92322e+07	4.66622e+07	3.01995e+07	4.22755e+06	2.06621e+07	8.75544e+06	1.76956e+07
Q13347	EIF3I_HUMAN	Eukaryotic translation initiation factor 3 subunit I OS=Homo sapiens GN=EIF3I PE=1 SV=1	45.24	36877.8	5.38	7.1	4	2.06916e+07	4.02519e+07	4.83962e+07	1.34794e+07	4.60014e+07	4.45463e+07	2.24167e+07	2.50168e+07	1.76237e+07	5.29859e+07	6.36483e+07	4.44814e+07	1.3521e+07	5.60367e+07	1.56543e+07	4.10268e+07
Q92922	SMRC1_HUMAN	SWI/SNF complex subunit SMARCC1 OS=Homo sapiens GN=SMARCC1 PE=1 SV=3	55.94	123303	5.51	7.4	2	0	1.03271e+07	1.07993e+07	4.22575e+06	1.87064e+07	1.92945e+07	7.44257e+06	1.42726e+06	1.37261e+07	2.13549e+07	1.23957e+07	1.3035e+07	1.94829e+06	9.68235e+06	2.24698e+06	8.86529e+06
Q96A33	CCD47_HUMAN	Coiled-coil domain-containing protein 47 OS=Homo sapiens GN=CCDC47 PE=1 SV=1	41.33	56123.4	4.76	3.7	0	0	0	0	0	0	0	0	0	0	0	0	0	0	0	0	0
P05023	AT1A1_HUMAN	Sodium/potassium-transporting ATPase subunit alpha-1 OS=Homo sapiens GN=ATP1A1 PE=1 SV=1	50.28	114135	5.33	7.6	3	4.66356e+06	1.61584e+07	2.20821e+07	2.94829e+06	2.62221e+07	2.66042e+07	9.24714e+06	7.5858e+06	6.13392e+06	2.69133e+07	3.00734e+07	1.67741e+07	7.18473e+06	2.11101e+07	8.42617e+06	1.76966e+07
Q9H3K6	BOLA2_HUMAN	BolA-like protein 2 OS=Homo sapiens GN=BOLA2 PE=1 SV=1	100.03	10281.2	6.07	29.1	1	0	1.77556e+07	2.0337e+07	5.75638e+06	2.42566e+07	2.14066e+07	1.56616e+07	1.59091e+07	1.20864e+07	3.17411e+07	2.64346e+07	1.67342e+07	6.31576e+06	3.2819e+07	1.31878e+07	2.34077e+07
Q99829	CPNE1_HUMAN	Copine-1 OS=Homo sapiens GN=CPNE1 PE=1 SV=1	53.69	59648.8	5.52	8.9	1	0	2.17252e+06	3.7091e+06	0	1.33021e+07	1.48742e+07	7.69785e+06	1.00302e+07	1.32506e+06	4.95057e+06	6.92628e+06	3.70215e+06	2.29934e+06	1.16025e+07	3.64474e+06	6.55515e+06
Q04760	LGUL_HUMAN	Lactoylglutathione lyase OS=Homo sapiens GN=GLO1 PE=1 SV=4	34.56	20992.3	5.12	14.7	2	9.92405e+06	6.48264e+07	8.3024e+07	1.47298e+07	7.03444e+07	7.93922e+07	4.33587e+07	2.11879e+07	2.08237e+07	7.60635e+07	5.06416e+07	2.66888e+07	1.13735e+07	6.22939e+07	2.00815e+07	4.4454e+07
Q15293	RCN1_HUMAN	Reticulocalbin-1 OS=Homo sapiens GN=RCN1 PE=1 SV=1	36.2	38866.2	4.86	3.6	4	8.32406e+06	1.48247e+07	4.19592e+07	6.26628e+06	6.25581e+07	4.67395e+07	2.67927e+07	1.45496e+07	1.60028e+07	4.27258e+07	4.18094e+07	2.5254e+07	3.98373e+06	3.10115e+07	6.68381e+06	2.82329e+07
P37802	TAGL2_HUMAN	Transgelin-2 OS=Homo sapiens GN=TAGLN2 PE=1 SV=3	163.34	22548.2	8.41	38.2	6	1.0212e+08	1.03801e+08	1.22701e+08	2.98328e+07	1.26189e+08	8.35204e+07	1.0538e+08	5.31471e+07	5.92212e+07	1.28735e+08	9.84396e+07	5.29652e+07	3.23509e+07	9.6136e+07	4.074e+07	7.48248e+07
Q9HCE1	MOV10_HUMAN	Putative helicase MOV-10 OS=Homo sapiens GN=MOV10 PE=1 SV=2	136.71	114512	9	10.3	9	3.51494e+07	2.87049e+07	3.25202e+07	1.44951e+07	2.89637e+07	2.23262e+07	1.73927e+07	3.01332e+07	2.17696e+07	3.43193e+07	5.14217e+07	4.42878e+07	1.16211e+07	4.04125e+07	2.00545e+07	2.75855e+07
P09651	ROA1_HUMAN	Heterogeneous nuclear ribonucleoprotein A1 OS=Homo sapiens GN=HNRNPA1 PE=1 SV=5	676.41	38837.1	9.17	46.8	23	6.40368e+08	8.98708e+08	1.22448e+09	3.3828e+08	6.49069e+08	6.30632e+08	7.20866e+08	1.58545e+09	9.57076e+08	1.34218e+09	1.73481e+09	1.8193e+09	1.76458e+08	9.47296e+08	2.48435e+08	7.83457e+08
Q71DI3	H32_HUMAN	Histone H3.2 OS=Homo sapiens GN=HIST2H3A PE=1 SV=3	34.77	15435.5	11.27	26.3	9	3.29777e+09	5.14168e+09	6.41977e+09	2.51069e+09	5.2341e+09	5.74689e+09	3.75267e+09	3.31279e+09	3.99277e+09	5.8248e+09	5.69699e+09	4.92842e+09	9.82193e+08	4.67905e+09	1.80489e+09	3.81221e+09
O60664	PLIN3_HUMAN	Perilipin-3 OS=Homo sapiens GN=PLIN3 PE=1 SV=3	39.59	47217	5.3	3.2	1	0	8.48421e+06	9.28206e+06	0	1.33588e+07	1.24929e+07	8.32738e+06	2.73156e+06	3.65673e+06	1.21513e+07	7.05117e+06	3.83226e+06	2.18416e+06	9.88541e+06	2.84627e+06	7.52444e+06
Q99729	ROAA_HUMAN	Heterogeneous nuclear ribonucleoprotein A/B OS=Homo sapiens GN=HNRNPAB PE=1 SV=2	68.81	36316.4	8.22	14.8	5	1.62567e+08	1.16677e+08	7.34961e+07	4.6807e+07	4.92365e+07	6.61964e+07	1.30466e+08	1.39753e+08	1.1308e+08	1.18814e+08	1.28627e+08	8.11535e+07	1.42428e+07	7.1975e+07	3.27544e+07	6.55372e+07
P52294	IMA1_HUMAN	Importin subunit alpha-1 OS=Homo sapiens GN=KPNA1 PE=1 SV=3	36.58	60924.8	4.94	4.6	2	1.18718e+07	6.61154e+06	8.47595e+06	4.41255e+06	9.77776e+06	8.9576e+06	9.12386e+06	8.25695e+06	4.62065e+06	1.20697e+07	1.22212e+07	8.91121e+06	3.15753e+06	1.17597e+07	4.35113e+06	1.01317e+07
Q9H9J2	RM44_HUMAN	39S ribosomal protein L44, mitochondrial OS=Homo sapiens GN=MRPL44 PE=1 SV=1	55.35	37853.8	8.64	5.7	1	0	0	1.08495e+07	0	9.23756e+06	1.50653e+07	0	4.17659e+06	2.00402e+07	3.06066e+07	4.05287e+07	2.86828e+07	3.63622e+06	1.17334e+07	4.96543e+06	1.04401e+07
Q9BZZ5	API5_HUMAN	Apoptosis inhibitor 5 OS=Homo sapiens GN=API5 PE=1 SV=2	28.45	57867.3	5.84	14.9	1	0	1.84337e+07	2.23353e+07	9.23212e+06	2.27277e+07	2.69408e+07	1.00547e+07	1.63677e+07	9.91664e+06	2.3056e+07	2.30043e+07	1.63293e+07	0	5.91781e+06	0	5.76016e+06
Q16891	IMMT_HUMAN	Mitochondrial inner membrane protein OS=Homo sapiens GN=IMMT PE=1 SV=1	30.87	84025.5	6.08	5.3	2	0	1.29097e+07	1.88858e+07	8.28214e+06	1.35163e+07	1.3028e+07	2.58477e+07	1.28796e+07	8.21549e+06	2.04433e+07	1.90167e+07	1.18953e+07	4.42711e+06	1.41825e+07	8.0047e+06	8.78204e+06
P15374	UCHL3_HUMAN	Ubiquitin carboxyl-terminal hydrolase isozyme L3 OS=Homo sapiens GN=UCHL3 PE=1 SV=1	38.94	26337	4.84	6.1	1	1.54837e+06	2.24578e+07	3.15471e+07	7.67243e+06	4.20805e+07	4.53906e+07	3.47789e+07	1.14261e+07	1.27342e+07	3.65889e+07	2.55308e+07	1.30061e+07	1.19144e+07	3.52138e+07	1.59349e+07	4.09923e+07
Q13409	DC1I2_HUMAN	Cytoplasmic dynein 1 intermediate chain 2 OS=Homo sapiens GN=DYNC1I2 PE=1 SV=3	97.24	71811.3	5.08	3.3	1	8.63213e+06	5.99391e+06	9.88171e+06	3.42404e+06	1.78958e+07	1.31577e+07	1.27444e+07	8.77624e+06	5.92914e+06	1.33575e+07	1.24376e+07	4.09438e+06	4.09707e+06	1.24003e+07	6.03743e+06	1.10965e+07
P63244	GBLP_HUMAN	Guanine nucleotide-binding protein subunit beta-2-like 1 OS=Homo sapiens GN=GNB2L1 PE=1 SV=3	93.69	35510.7	7.6	19.2	7	0	3.89199e+08	5.27037e+08	9.46366e+07	6.27215e+08	4.41694e+08	2.71063e+08	2.4743e+08	2.38683e+08	5.42735e+08	6.02806e+08	4.99636e+08	1.28619e+08	4.99402e+08	1.1672e+08	3.49206e+08
P51570	GALK1_HUMAN	Galactokinase OS=Homo sapiens GN=GALK1 PE=1 SV=1	32.47	42701.7	6.04	10.5	2	3.48262e+06	9.30242e+06	1.1061e+07	3.2233e+06	1.81465e+07	1.76672e+07	1.52723e+07	8.4437e+06	7.58129e+06	1.56631e+07	1.32854e+07	8.46101e+06	3.00169e+06	1.03232e+07	3.40214e+06	8.93537e+06
P09211	GSTP1_HUMAN	Glutathione S-transferase P OS=Homo sapiens GN=GSTP1 PE=1 SV=2	132.26	23569.1	5.43	12.9	4	2.21206e+08	2.21792e+08	2.74924e+08	4.787e+07	2.77286e+07	3.33153e+07	0	0	6.4379e+07	2.68856e+08	2.02489e+08	1.23644e+08	2.97877e+07	1.8373e+08	5.11551e+07	1.47441e+08
Q9NRF9	DPOE3_HUMAN	DNA polymerase epsilon subunit 3 OS=Homo sapiens GN=POLE3 PE=1 SV=1	47.2	16906.3	4.68	10.9	1	0	2.48171e+07	3.38965e+07	7.63774e+06	3.03463e+07	4.18611e+07	2.48288e+07	0	1.9534e+07	3.29578e+07	2.50096e+07	1.45277e+07	3.43525e+06	1.92954e+07	7.3668e+06	1.67962e+07
O95336	6PGL_HUMAN	6-phosphogluconolactonase OS=Homo sapiens GN=PGLS PE=1 SV=2	57.43	27814.7	5.7	25.2	1	0	1.98043e+07	1.96897e+07	0	2.61783e+07	1.37841e+07	9.90244e+06	0	2.85639e+07	6.71553e+07	4.13662e+07	2.65521e+07	1.42652e+07	5.02296e+07	1.66925e+07	4.28869e+07
O43809	CPSF5_HUMAN	Cleavage and polyadenylation specificity factor subunit 5 OS=Homo sapiens GN=NUDT21 PE=1 SV=1	35.56	26267.8	8.85	23.3	4	0	4.29834e+07	5.23209e+07	1.59142e+07	3.02984e+07	4.28755e+07	3.49572e+07	3.2137e+07	5.30086e+07	7.54049e+07	7.92711e+07	6.81586e+07	1.3729e+07	5.38405e+07	1.68053e+07	3.99539e+07
Q5T9A4	ATD3B_HUMAN	ATPase family AAA domain-containing protein 3B OS=Homo sapiens GN=ATAD3B PE=1 SV=1	40.68	73097.5	9.3	7.6	0	0	0	0	0	0	0	0	0	0	0	0	0	0	0	0	0
Q96AX2	RAB37_HUMAN	Ras-related protein Rab-37 OS=Homo sapiens GN=RAB37 PE=1 SV=3	38.32	25027.6	5.97	22.4	1	0	8.36607e+07	8.13587e+07	1.99055e+07	7.89681e+07	9.34428e+07	4.6475e+07	3.41137e+07	2.35603e+07	9.10358e+07	8.50257e+07	5.15e+07	2.16612e+07	7.46061e+07	1.8679e+07	5.5601e+07
Q92900	RENT1_HUMAN	Regulator of nonsense transcripts 1 OS=Homo sapiens GN=UPF1 PE=1 SV=2	85.63	125578	6.18	9	9	3.39674e+07	2.69172e+07	2.53318e+07	1.29656e+07	2.50382e+07	2.68247e+07	1.94171e+07	2.35087e+07	2.13864e+07	3.72037e+07	5.6047e+07	4.44404e+07	8.72064e+06	3.53214e+07	1.4155e+07	2.70902e+07
Q9BYD6	RM01_HUMAN	39S ribosomal protein L1, mitochondrial OS=Homo sapiens GN=MRPL1 PE=1 SV=2	70.18	37113.5	8.89	12.3	1	0	2.0173e+06	9.5968e+06	0	5.8173e+06	5.85001e+06	5.49752e+06	8.97993e+06	1.6019e+07	1.45946e+07	2.03929e+07	1.24772e+07	0	2.68078e+06	0	3.68416e+06
P78527	PRKDC_HUMAN	DNA-dependent protein kinase catalytic subunit OS=Homo sapiens GN=PRKDC PE=1 SV=3	36.51	473749	6.75	5.1	12	3.16857e+07	2.90134e+07	3.54451e+07	8.72562e+06	3.95302e+07	4.46453e+07	3.18124e+07	2.86005e+07	2.2003e+07	4.44657e+07	5.27805e+07	3.30996e+07	4.66367e+06	3.00195e+07	1.27024e+07	2.61278e+07
P17844	DDX5_HUMAN	Probable ATP-dependent RNA helicase DDX5 OS=Homo sapiens GN=DDX5 PE=1 SV=1	214.9	69617.9	9.06	22	11	0	1.0095e+08	1.40303e+08	3.93235e+07	1.8041e+08	1.6449e+08	1.49217e+08	1.84729e+08	2.00471e+08	2.18993e+08	3.08861e+08	2.54668e+08	2.33175e+07	1.27333e+08	5.1997e+07	9.90835e+07
Q96A08	H2B1A_HUMAN	Histone H2B type 1-A OS=Homo sapiens GN=HIST1H2BA PE=1 SV=3	111.06	14158.7	10.31	44.9	9	2.3497e+09	5.42199e+09	6.44986e+09	1.0606e+09	1.58977e+09	5.71205e+09	5.30686e+09	3.93443e+09	5.7385e+09	1.69521e+09	1.17872e+09	4.56466e+09	5.07777e+08	4.92112e+09	2.13862e+09	1.19312e+09
P50990	TCPQ_HUMAN	T-complex protein 1 subunit theta OS=Homo sapiens GN=CCT8 PE=1 SV=4	160.68	60152.7	5.42	31.8	10	1.70428e+08	1.17309e+08	1.48394e+08	4.25068e+07	2.10404e+08	1.94175e+08	1.83825e+08	1.02213e+08	7.84299e+07	1.93152e+08	2.11467e+08	1.48214e+08	1.14785e+08	2.37274e+08	1.08865e+08	1.82938e+08
Q9H2W6	RM46_HUMAN	39S ribosomal protein L46, mitochondrial OS=Homo sapiens GN=MRPL46 PE=1 SV=1	37.25	31799.5	6.56	6.5	0	0	0	0	0	0	0	0	0	0	0	0	0	0	0	0	0
Q14011	CIRBP_HUMAN	Cold-inducible RNA-binding protein OS=Homo sapiens GN=CIRBP PE=1 SV=1	195.24	18636.7	9.51	45.3	7	1.62394e+07	4.62121e+07	6.54755e+07	1.71301e+07	7.87818e+07	5.87574e+07	6.82071e+07	9.19871e+07	1.17923e+08	1.10705e+08	1.41634e+08	1.21174e+08	1.35486e+07	5.50812e+07	1.80762e+07	3.99533e+07
O43432	IF4G3_HUMAN	Eukaryotic translation initiation factor 4 gamma 3 OS=Homo sapiens GN=EIF4G3 PE=1 SV=2	50.11	177682	5.27	3.2	0	0	0	0	0	0	0	0	0	0	0	0	0	0	0	0	0
O43143	DHX15_HUMAN	Putative pre-mRNA-splicing factor ATP-dependent RNA helicase DHX15 OS=Homo sapiens GN=DHX15 PE=1 SV=2	40.68	91673.5	7.12	5.9	3	2.38843e+06	1.67277e+07	2.28918e+07	1.57767e+07	4.01549e+07	3.34063e+07	1.94517e+07	3.07881e+07	1.48819e+07	3.06927e+07	4.22018e+07	3.02801e+07	5.68955e+06	3.31601e+07	1.54264e+07	2.43828e+07
P22492	H1T_HUMAN	Histone H1t OS=Homo sapiens GN=HIST1H1T PE=1 SV=4	254.2	22005.7	11.71	12.1	6	2.82772e+08	5.51342e+08	6.94195e+08	3.16173e+08	5.68551e+08	6.49376e+08	6.61406e+08	4.30046e+08	5.68784e+08	6.92018e+08	6.87143e+08	5.03982e+08	1.13368e+08	4.88372e+08	1.69094e+08	3.26992e+08
P42126	ECI1_HUMAN	Enoyl-CoA delta isomerase 1, mitochondrial OS=Homo sapiens GN=ECI1 PE=1 SV=1	60.82	33080.3	8.8	15.2	1	0	1.34023e+07	1.56906e+07	0	1.81434e+07	2.00893e+07	0	0	6.56028e+06	2.059e+07	1.40397e+07	7.43679e+06	6.71006e+06	2.21611e+07	7.84116e+06	1.81831e+07
Q9Y2B0	CNPY2_HUMAN	Protein canopy homolog 2 OS=Homo sapiens GN=CNPY2 PE=1 SV=1	64.59	20981.3	4.81	8.8	1	0	2.35483e+07	3.07886e+07	6.30803e+06	4.7735e+07	4.92172e+07	3.8006e+07	1.30781e+07	2.41896e+07	5.34155e+07	3.80702e+07	1.61438e+07	8.93333e+06	3.37131e+07	1.24871e+07	3.26607e+07
P49321	NASP_HUMAN	Nuclear autoantigenic sperm protein OS=Homo sapiens GN=NASP PE=1 SV=2	59.71	85471.2	4.26	11.2	4	4.73447e+07	5.77965e+07	7.76361e+07	2.02525e+07	9.86278e+07	1.02349e+08	7.04904e+07	4.21639e+07	3.44728e+07	9.0938e+07	7.9495e+07	4.27805e+07	2.29879e+07	7.87685e+07	2.90253e+07	6.16195e+07
Q9GZV4	IF5A2_HUMAN	Eukaryotic translation initiation factor 5A-2 OS=Homo sapiens GN=EIF5A2 PE=1 SV=3	52.96	17124.4	5.38	11.4	2	2.87398e+06	6.66438e+07	9.01025e+07	3.03574e+07	7.03695e+07	7.53485e+07	7.97169e+07	6.02912e+07	3.61227e+07	7.27951e+07	6.48181e+07	4.82599e+07	1.92094e+07	8.58226e+07	0	6.06193e+07
Q13155	AIMP2_HUMAN	Aminoacyl tRNA synthase complex-interacting multifunctional protein 2 OS=Homo sapiens GN=AIMP2 PE=1 SV=2	46.7	35668.4	8.45	3.8	1	1.89837e+06	4.72163e+06	6.78462e+06	1.83398e+06	7.30546e+06	8.75231e+06	0	977970	1.28951e+06	6.36828e+06	6.73066e+06	2.00124e+06	1.1588e+06	5.51605e+06	1.32566e+06	3.73969e+06
P62195	PRS8_HUMAN	26S protease regulatory subunit 8 OS=Homo sapiens GN=PSMC5 PE=1 SV=1	548	45768.1	7.11	67.2	20	5.20666e+08	5.26437e+08	4.98168e+08	3.17932e+08	4.80478e+08	4.51854e+08	3.42459e+08	6.71403e+08	2.46013e+08	4.56179e+08	4.61458e+08	5.99871e+08	3.54343e+08	1.1583e+09	4.78619e+08	6.29815e+08
Q02978	M2OM_HUMAN	Mitochondrial 2-oxoglutarate/malate carrier protein OS=Homo sapiens GN=SLC25A11 PE=1 SV=3	38.74	34210.9	9.92	5.1	2	4.99413e+07	2.32716e+07	3.42648e+07	6.59576e+06	3.53167e+07	3.53492e+07	2.23594e+07	2.05265e+07	1.22134e+07	2.85527e+07	2.95695e+07	1.96656e+07	1.12381e+07	2.74145e+07	1.24297e+07	2.66216e+07
P55854	SUMO3_HUMAN	Small ubiquitin-related modifier 3 OS=Homo sapiens GN=SUMO3 PE=1 SV=2	67.56	11686.8	5.32	17.5	1	3.46949e+08	2.74404e+08	3.68384e+08	1.04749e+08	4.98559e+08	6.28616e+08	4.83557e+08	3.27137e+08	2.24842e+08	3.94332e+08	3.10015e+08	1.8221e+08	7.19594e+07	2.64067e+08	1.2026e+08	2.33904e+08
O75607	NPM3_HUMAN	Nucleoplasmin-3 OS=Homo sapiens GN=NPM3 PE=1 SV=3	67.79	19616.5	4.55	14	1	0	2.47817e+07	3.98639e+07	7.06009e+06	3.05737e+07	3.54268e+07	0	0	3.95968e+07	6.86434e+07	7.19405e+07	4.77529e+07	8.60478e+06	3.33614e+07	9.9389e+06	3.09467e+07
Q9NRN7	ADPPT_HUMAN	L-aminoadipate-semialdehyde dehydrogenase-phosphopantetheinyl transferase OS=Homo sapiens GN=AASDHPPT PE=1 SV=2	40.99	35981.2	6.35	4.9	3	1.97566e+07	1.46498e+07	1.60884e+07	2.7055e+06	1.8486e+07	1.96899e+07	1.4463e+07	8.78668e+06	7.80867e+06	2.09741e+07	1.88969e+07	1.2374e+07	5.01932e+06	2.16828e+07	9.4248e+06	1.66735e+07
Q9UHX1	PUF60_HUMAN	Poly(U)-binding-splicing factor PUF60 OS=Homo sapiens GN=PUF60 PE=1 SV=1	154.92	60008.7	5.19	17.4	3	2.07636e+07	5.24105e+07	5.55494e+07	3.37219e+07	6.47813e+07	6.87821e+07	4.02485e+07	4.58603e+07	4.02134e+07	7.55316e+07	1.0146e+08	7.83637e+07	1.28088e+07	7.04065e+07	2.52654e+07	5.40876e+07
Q13011	ECH1_HUMAN	Delta(3,5)-Delta(2,4)-dienoyl-CoA isomerase, mitochondrial OS=Homo sapiens GN=ECH1 PE=1 SV=2	29.79	36135.5	8.16	19.5	0	0	0	0	0	0	0	0	0	0	0	0	0	0	0	0	0
Q13185	CBX3_HUMAN	Chromobox protein homolog 3 OS=Homo sapiens GN=CBX3 PE=1 SV=4	83.15	20969.4	5.23	30.6	3	0	2.60296e+07	3.26504e+07	7.69722e+06	3.93902e+07	4.62581e+07	3.20001e+07	2.30464e+07	2.02811e+07	4.23742e+07	3.78597e+07	2.32793e+07	5.03829e+06	2.87779e+07	1.27949e+07	2.48e+07
Q92499	DDX1_HUMAN	ATP-dependent RNA helicase DDX1 OS=Homo sapiens GN=DDX1 PE=1 SV=2	59.46	83349.1	6.81	7.2	6	7.36914e+06	4.57994e+07	1.85874e+07	1.05249e+07	2.99703e+07	4.30605e+07	1.30025e+07	4.36517e+07	1.96868e+07	3.88282e+07	5.88537e+07	5.63552e+07	8.58288e+06	4.56822e+07	1.45137e+07	3.19408e+07
Q96A49	SYAP1_HUMAN	Synapse-associated protein 1 OS=Homo sapiens GN=SYAP1 PE=1 SV=1	151.58	39965.9	4.45	22.2	6	0	5.75887e+06	8.41938e+06	1.92896e+06	8.52033e+06	5.5166e+06	0	0	1.19636e+07	4.12943e+07	2.97314e+07	1.55788e+07	4.86869e+06	3.00641e+07	5.2906e+06	2.28548e+07
P61160	ARP2_HUMAN	Actin-related protein 2 OS=Homo sapiens GN=ACTR2 PE=1 SV=1	54.5	45017.3	6.3	4.6	1	8.54031e+08	6.02955e+08	7.52052e+08	1.75665e+08	8.50487e+08	7.77064e+08	7.52391e+08	3.20857e+08	3.10755e+08	7.67221e+08	6.56277e+08	4.22787e+08	2.69296e+08	6.94459e+08	3.52115e+08	6.16522e+08
P13645	K1C10_HUMAN	Keratin, type I cytoskeletal 10 OS=Homo sapiens GN=KRT10 PE=1 SV=6	156.51	59019.8	5.13	14	12	1.38153e+08	5.70503e+07	8.4647e+07	6.12669e+07	6.60153e+07	4.10939e+07	7.90465e+07	5.88635e+07	4.55805e+07	5.24359e+07	8.01651e+07	3.3601e+07	5.23509e+07	7.89881e+07	9.44592e+07	8.20842e+07
P12277	KCRB_HUMAN	Creatine kinase B-type OS=Homo sapiens GN=CKB PE=1 SV=1	202.89	42902.4	5.34	26.8	9	6.20105e+08	3.35991e+08	4.35965e+08	4.94391e+07	6.32827e+08	5.5771e+08	3.5278e+08	1.7214e+08	9.52512e+07	2.6425e+08	1.84192e+08	1.21328e+08	8.87659e+06	5.70697e+07	1.73506e+07	4.53947e+07
P56192	SYMC_HUMAN	Methionyl-tRNA synthetase, cytoplasmic OS=Homo sapiens GN=MARS PE=1 SV=2	25.96	102249	5.82	9.1	2	2.34169e+07	1.9297e+07	9.51724e+06	0	1.87509e+07	3.32537e+07	1.28674e+07	2.20725e+07	1.61103e+07	1.78672e+07	0	2.21356e+07	1.16506e+07	3.23948e+07	1.2715e+07	2.29181e+07
Q7Z4W1	DCXR_HUMAN	L-xylulose reductase OS=Homo sapiens GN=DCXR PE=1 SV=2	35.66	26181.7	8.33	12.3	3	1.48574e+07	1.31072e+07	1.52501e+07	5.03428e+06	1.52913e+07	1.31764e+07	9.56303e+06	6.07201e+06	3.9161e+06	9.91599e+06	6.95646e+06	4.46503e+06	2.60334e+06	8.6868e+06	3.24102e+06	7.53529e+06
Q04637	IF4G1_HUMAN	Eukaryotic translation initiation factor 4 gamma 1 OS=Homo sapiens GN=EIF4G1 PE=1 SV=4	90.73	176124	5.25	9.1	6	4.09864e+07	3.76725e+07	5.17279e+07	2.0696e+07	5.39969e+07	5.06041e+07	4.07488e+07	3.21784e+07	2.75452e+07	4.77881e+07	5.051e+07	3.36322e+07	1.25416e+07	4.45033e+07	2.07481e+07	3.54283e+07
P83916	CBX1_HUMAN	Chromobox protein homolog 1 OS=Homo sapiens GN=CBX1 PE=1 SV=1	46.49	21518.6	4.85	8.6	0	0	0	0	0	0	0	0	0	0	0	0	0	0	0	0	0
O00231	PSD11_HUMAN	26S proteasome non-ATPase regulatory subunit 11 OS=Homo sapiens GN=PSMD11 PE=1 SV=3	441.51	47719.2	6.08	63.7	27	7.64809e+08	7.10494e+08	7.13447e+08	3.36283e+08	8.71638e+08	9.09472e+08	5.75237e+08	6.64251e+08	5.18313e+08	9.62864e+08	5.538e+08	8.41211e+08	3.81419e+08	1.24747e+09	8.27828e+08	1.11371e+09
Q15785	TOM34_HUMAN	Mitochondrial import receptor subunit TOM34 OS=Homo sapiens GN=TOMM34 PE=1 SV=2	37.96	34936.9	9.12	11.3	1	0	9.53715e+06	2.43916e+06	0	1.67761e+07	2.19715e+07	6.79395e+06	0	1.57008e+07	2.84273e+07	2.35106e+07	1.5302e+07	6.89254e+06	2.75762e+07	1.21539e+07	2.24677e+07
P62829	RL23_HUMAN	60S ribosomal protein L23 OS=Homo sapiens GN=RPL23 PE=1 SV=1	45.15	14970.1	10.51	33.6	2	8.53083e+07	1.07326e+08	1.03699e+08	5.65624e+07	1.68088e+08	1.49576e+08	1.6747e+08	9.29084e+07	1.07405e+08	1.20584e+08	1.33321e+08	1.07936e+08	3.63245e+07	1.01258e+08	4.57672e+07	7.40543e+07
P62917	RL8_HUMAN	60S ribosomal protein L8 OS=Homo sapiens GN=RPL8 PE=1 SV=2	146.87	28235.4	11.03	32.3	8	7.01923e+07	8.67214e+07	1.13053e+08	4.14185e+07	1.11818e+08	1.04936e+08	9.49759e+07	6.93654e+07	6.2234e+07	1.03671e+08	1.12666e+08	6.45507e+07	1.9471e+07	5.58803e+07	2.35548e+07	4.01369e+07
P21266	GSTM3_HUMAN	Glutathione S-transferase Mu 3 OS=Homo sapiens GN=GSTM3 PE=1 SV=3	49.13	26998.3	5.37	11.1	1	4.51246e+07	3.37738e+07	4.19765e+07	1.04961e+07	4.24278e+07	4.63799e+07	2.93391e+07	1.85161e+07	2.56416e+07	6.89991e+07	4.98731e+07	3.22357e+07	1.42347e+07	4.9482e+07	1.71895e+07	3.65701e+07
P49591	SYSC_HUMAN	Seryl-tRNA synthetase, cytoplasmic OS=Homo sapiens GN=SARS PE=1 SV=3	36.53	59253.2	6.05	7	1	0	8.15425e+06	0	0	7.4305e+06	5.39725e+06	0	0	0	4.48534e+06	3.02897e+06	3.2326e+06	0	5.7923e+06	0	4.38921e+06
Q16740	CLPP_HUMAN	Putative ATP-dependent Clp protease proteolytic subunit, mitochondrial OS=Homo sapiens GN=CLPP PE=1 SV=1	43.59	30445.7	8.26	9.7	1	0	1.57291e+07	2.84581e+07	0	2.56978e+07	3.0631e+07	1.37105e+07	8.86155e+06	1.00145e+07	2.4529e+07	1.99879e+07	1.09425e+07	9.54623e+06	2.03695e+07	1.14422e+07	1.70306e+07
P45974	UBP5_HUMAN	Ubiquitin carboxyl-terminal hydrolase 5 OS=Homo sapiens GN=USP5 PE=1 SV=2	41.65	96637.7	4.91	3.3	1	0	1.21467e+07	1.48969e+07	4.59436e+06	2.24294e+07	1.99475e+07	1.1624e+07	8.49608e+06	5.18767e+06	1.23567e+07	1.26124e+07	6.7912e+06	3.53047e+06	1.6173e+07	5.1916e+06	1.44445e+07
P59998	ARPC4_HUMAN	Actin-related protein 2/3 complex subunit 4 OS=Homo sapiens GN=ARPC4 PE=1 SV=3	36.57	19768.3	8.53	11.9	4	1.06977e+07	1.83668e+07	2.27973e+07	3.65749e+06	2.82314e+07	2.88553e+07	1.24523e+07	1.165e+07	8.14668e+06	2.53621e+07	1.92511e+07	1.50842e+07	4.5594e+06	1.91817e+07	5.25931e+06	1.2745e+07
P54840	GYS2_HUMAN	Glycogen [starch] synthase, liver OS=Homo sapiens GN=GYS2 PE=1 SV=2	37.73	81564.9	6.35	5.1	1	0	1.43413e+07	1.53787e+07	4.12053e+06	1.10501e+07	1.50793e+07	4.62273e+06	6.37303e+06	2.51651e+06	9.26239e+06	8.56846e+06	7.20395e+06	3.60215e+06	8.66203e+06	5.14245e+06	7.65998e+06
Q96CX2	KCD12_HUMAN	BTB/POZ domain-containing protein KCTD12 OS=Homo sapiens GN=KCTD12 PE=1 SV=1	141.8	35963.8	5.51	34.2	13	0	4.31682e+07	5.64567e+07	1.01838e+07	1.43433e+08	1.25966e+08	9.37001e+07	3.75001e+07	9.95947e+07	2.02957e+08	1.80626e+08	1.0493e+08	8.60846e+07	2.7422e+08	9.486e+07	2.16934e+08
P11142	HSP7C_HUMAN	Heat shock cognate 71 kDa protein OS=Homo sapiens GN=HSPA8 PE=1 SV=1	395.69	71082.3	5.37	36.2	22	1.95309e+09	1.27235e+09	1.60713e+09	4.97254e+08	2.1635e+09	1.78106e+09	1.24965e+09	1.15236e+09	6.66729e+08	1.63625e+09	1.8287e+09	1.25229e+09	6.38265e+08	2.11772e+09	8.19845e+08	1.53967e+09
P22626	ROA2_HUMAN	Heterogeneous nuclear ribonucleoproteins A2/B1 OS=Homo sapiens GN=HNRNPA2B1 PE=1 SV=2	371.07	37463.8	8.97	47.3	20	1.2996e+09	1.04868e+09	1.46411e+09	6.19963e+08	1.11773e+09	1.14204e+09	1.01479e+09	1.7464e+09	1.2038e+09	1.3808e+09	1.61043e+09	1.34515e+09	2.87578e+08	9.79869e+08	5.3977e+08	8.3562e+08
Q99867	TBB4Q_HUMAN	Putative tubulin beta-4q chain OS=Homo sapiens GN=TUBB4Q PE=5 SV=1	237.6	48916.6	5.11	11.8	3	2.76816e+08	3.01947e+08	4.34117e+08	1.02207e+08	5.39694e+08	5.55277e+08	3.77897e+08	1.37883e+08	2.73595e+08	6.76155e+08	4.71683e+08	2.7176e+08	1.07744e+08	5.28313e+08	1.24239e+08	4.0052e+08
Q9H0C2	ADT4_HUMAN	ADP/ATP translocase 4 OS=Homo sapiens GN=SLC25A31 PE=1 SV=1	41.94	35284.5	9.91	14.9	3	1.04786e+08	6.12298e+07	1.30862e+08	2.92258e+07	5.47767e+07	8.2355e+07	5.18983e+07	5.00561e+07	3.49602e+07	1.03087e+08	1.12227e+08	8.14238e+07	2.52466e+07	6.9958e+07	2.63596e+07	6.41108e+07
Q9Y490	TLN1_HUMAN	Talin-1 OS=Homo sapiens GN=TLN1 PE=1 SV=3	65.29	271766	5.77	2.9	1	0	1.11615e+07	1.29458e+07	0	1.31285e+07	1.62383e+07	4.98797e+06	0	6.76026e+06	1.3594e+07	1.17331e+07	8.03394e+06	2.55067e+06	8.07399e+06	2.84845e+06	6.11544e+06
P28074	PSB5_HUMAN	Proteasome subunit beta type-5 OS=Homo sapiens GN=PSMB5 PE=1 SV=3	938.52	28633.3	6.43	58.2	15	1.00541e+09	1.87021e+09	1.63135e+09	8.21986e+08	1.8027e+07	2.54045e+07	1.58326e+07	2.06871e+07	8.16503e+06	2.69129e+07	2.41794e+07	4.35437e+08	4.2175e+06	1.81421e+07	3.80274e+06	7.69774e+06
P15259	PGAM2_HUMAN	Phosphoglycerate mutase 2 OS=Homo sapiens GN=PGAM2 PE=1 SV=3	84.68	28918.9	8.99	15.4	5	5.55633e+07	1.6497e+08	2.34697e+08	2.18113e+07	2.33116e+08	2.55819e+08	1.67903e+08	6.79691e+07	1.47314e+08	3.4156e+08	2.40182e+08	1.34366e+08	8.87331e+07	2.72429e+08	1.0739e+08	1.96968e+08
P62314	SMD1_HUMAN	Small nuclear ribonucleoprotein Sm D1 OS=Homo sapiens GN=SNRPD1 PE=1 SV=1	131.6	13273.4	11.56	54.6	4	0	2.32633e+08	2.43407e+08	7.58641e+07	2.28186e+08	1.59462e+08	1.16936e+08	0	1.9612e+08	3.08428e+08	3.82357e+08	1.7366e+08	6.74842e+07	2.85709e+08	1.16216e+08	1.64319e+08
P30044	PRDX5_HUMAN	Peroxiredoxin-5, mitochondrial OS=Homo sapiens GN=PRDX5 PE=1 SV=4	35.76	22300.6	8.93	10.3	0	0	0	0	0	0	0	0	0	0	0	0	0	0	0	0	0
P04264	K2C1_HUMAN	Keratin, type II cytoskeletal 1 OS=Homo sapiens GN=KRT1 PE=1 SV=6	261.76	66170.1	8.15	22.5	12	2.66131e+08	7.02814e+07	1.57527e+08	7.53976e+07	1.48204e+08	7.03558e+07	8.73921e+07	8.37409e+07	8.99061e+07	7.65994e+07	2.10132e+08	9.72985e+07	1.30352e+08	1.44544e+08	1.49355e+08	2.35723e+08
P47755	CAZA2_HUMAN	F-actin-capping protein subunit alpha-2 OS=Homo sapiens GN=CAPZA2 PE=1 SV=3	43.04	33156.7	5.57	12.6	2	0	3.15366e+07	3.88737e+07	1.0333e+07	4.46501e+07	4.3433e+07	2.19987e+07	1.82846e+07	2.29192e+07	4.87786e+07	3.8953e+07	2.56073e+07	8.64071e+06	3.7347e+07	1.64804e+07	4.56412e+07
Q8IUE6	H2A2B_HUMAN	Histone H2A type 2-B OS=Homo sapiens GN=HIST2H2AB PE=1 SV=3	106.44	13986.8	10.88	35.4	6	5.77063e+07	2.93347e+09	5.40014e+09	1.45256e+09	8.94049e+09	3.53345e+09	3.1526e+09	2.37899e+09	4.55428e+09	5.10977e+09	9.067e+09	2.53394e+09	1.78179e+09	3.34098e+08	3.54911e+09	6.49416e+09
P11177	ODPB_HUMAN	Pyruvate dehydrogenase E1 component subunit beta, mitochondrial OS=Homo sapiens GN=PDHB PE=1 SV=3	70.37	39550.2	6.2	20.6	1	1.15816e+08	1.60405e+07	3.47196e+06	0	0	1.83447e+07	0	0	6.17054e+06	2.79027e+07	2.74287e+07	1.42914e+07	3.85305e+06	2.46963e+07	7.49302e+06	2.03152e+07
P35998	PRS7_HUMAN	26S protease regulatory subunit 7 OS=Homo sapiens GN=PSMC2 PE=1 SV=3	406.76	49002.3	5.71	50.1	25	2.8602e+08	4.50762e+08	4.19241e+08	2.82659e+08	3.80597e+08	3.71821e+08	3.9459e+08	7.16989e+06	2.96014e+08	4.5244e+08	3.74543e+08	4.43613e+08	1.27418e+08	7.29762e+08	4.20598e+08	6.25854e+08
P41250	SYG_HUMAN	Glycyl-tRNA synthetase OS=Homo sapiens GN=GARS PE=1 SV=3	27.54	83853.9	6.61	14.3	4	0	1.97299e+07	2.39464e+07	6.02097e+06	2.67177e+07	2.53593e+07	1.09353e+07	7.33008e+06	5.59957e+06	1.66829e+07	1.54357e+07	1.35669e+07	6.03159e+06	2.72259e+07	7.79354e+06	1.54644e+07
Q9Y4L1	HYOU1_HUMAN	Hypoxia up-regulated protein 1 OS=Homo sapiens GN=HYOU1 PE=1 SV=1	39.68	111494	5.16	6.3	3	0	2.99198e+06	4.2239e+06	0	1.35373e+07	1.55994e+07	6.87682e+06	4.23052e+06	8.68486e+06	2.14427e+07	1.94922e+07	8.89819e+06	2.36369e+06	1.25776e+07	3.79108e+06	9.73026e+06
O75526	HNRGT_HUMAN	RNA-binding motif protein, X-linked-like-2 OS=Homo sapiens GN=RBMXL2 PE=1 SV=3	37.08	42959.2	10.33	8.7	2	5.1575e+07	7.77513e+07	9.92666e+07	3.18378e+07	7.2788e+07	5.96868e+07	5.71236e+07	6.50855e+07	9.7444e+07	1.69264e+08	1.18243e+08	1.03898e+08	1.41683e+07	1.23912e+08	2.47981e+07	4.65487e+07
Q8TD47	RS4Y2_HUMAN	40S ribosomal protein S4, Y isoform 2 OS=Homo sapiens GN=RPS4Y2 PE=1 SV=3	64.67	29619	10.1	25.9	6	1.9927e+08	3.79539e+08	4.38994e+08	1.42521e+08	3.85217e+08	3.61719e+08	2.54418e+08	2.74237e+08	2.23498e+08	2.99899e+08	4.28681e+08	3.64768e+08	1.28462e+08	3.47126e+08	1.35153e+08	2.07433e+08
P33991	MCM4_HUMAN	DNA replication licensing factor MCM4 OS=Homo sapiens GN=MCM4 PE=1 SV=5	47.24	97067.9	6.28	5.4	3	2.73613e+06	1.77782e+07	2.29786e+07	4.90075e+06	2.55119e+07	2.72871e+07	1.64351e+07	1.77748e+07	1.46667e+07	3.62222e+07	3.6226e+07	2.223e+07	3.82023e+06	1.83784e+07	6.80901e+06	1.58817e+07
Q06210	GFPT1_HUMAN	Glucosamine--fructose-6-phosphate aminotransferase [isomerizing] 1 OS=Homo sapiens GN=GFPT1 PE=1 SV=3	43.73	79554.6	6.66	8	1	1.02135e+06	7.44284e+06	8.97095e+06	4.59087e+06	1.50276e+07	1.22904e+07	9.03752e+06	7.13879e+06	5.53709e+06	1.33587e+07	1.68455e+07	1.0976e+07	4.76106e+06	1.10012e+07	6.38181e+06	1.08732e+07
A6NKZ8	YI016_HUMAN	Putative tubulin beta chain-like protein ENSP00000290377 OS=Homo sapiens PE=5 SV=2	218.32	42204.2	4.77	14	3	2.76816e+08	3.01947e+08	4.34117e+08	1.02207e+08	5.39694e+08	5.55277e+08	3.77897e+08	1.37883e+08	2.73595e+08	6.76155e+08	4.71683e+08	2.7176e+08	1.07744e+08	5.28313e+08	1.24239e+08	4.0052e+08
Q9Y5A9	YTHD2_HUMAN	YTH domain family protein 2 OS=Homo sapiens GN=YTHDF2 PE=1 SV=2	41.45	62466.7	8.87	16.6	7	9.02738e+07	7.54378e+07	8.69405e+07	4.65771e+07	1.02415e+08	8.82913e+07	9.09878e+07	1.08937e+08	8.2929e+07	8.30712e+07	1.05703e+08	9.50655e+07	2.41092e+07	7.42917e+07	3.55986e+07	5.33911e+07
P62308	RUXG_HUMAN	Small nuclear ribonucleoprotein G OS=Homo sapiens GN=SNRPG PE=1 SV=1	42.84	8547.45	8.98	25.9	2	3.44466e+07	2.89609e+07	3.14196e+07	1.79867e+07	4.56002e+07	3.45522e+07	2.67392e+07	4.80195e+07	3.589e+07	5.70202e+07	5.52937e+07	5.32114e+07	1.13783e+07	5.22073e+07	2.2068e+07	2.55593e+07
Q9Y266	NUDC_HUMAN	Nuclear migration protein nudC OS=Homo sapiens GN=NUDC PE=1 SV=1	41.22	38276.2	5.27	14.2	4	4.25001e+07	3.19557e+07	4.11701e+07	1.0676e+07	4.84923e+07	4.24351e+07	2.86932e+07	2.06796e+07	1.72755e+07	4.17776e+07	4.00556e+07	2.69721e+07	1.48629e+07	4.45405e+07	2.01286e+07	3.49706e+07
Q9C005	DPY30_HUMAN	Protein dpy-30 homolog OS=Homo sapiens GN=DPY30 PE=1 SV=1	36.26	11242.8	4.84	20.2	4	5.68094e+06	4.91979e+06	8.78491e+06	1.23704e+06	4.47116e+06	6.44423e+06	9.18876e+06	3.3962e+06	8.92723e+06	1.02347e+07	8.66434e+06	7.54022e+06	2.00093e+06	7.50309e+06	3.19983e+06	4.84062e+06
P49327	FAS_HUMAN	Fatty acid synthase OS=Homo sapiens GN=FASN PE=1 SV=3	207.29	275877	6.01	11.9	35	1.82042e+08	1.54237e+08	1.76783e+08	0	2.14755e+08	1.30275e+08	5.84673e+07	5.87375e+07	8.15377e+07	1.9584e+08	2.20195e+08	1.71255e+08	4.88163e+07	2.01514e+08	7.94918e+07	1.46532e+08
P62820	RAB1A_HUMAN	Ras-related protein Rab-1A OS=Homo sapiens GN=RAB1A PE=1 SV=3	84.43	22891.5	5.93	16.6	3	0	6.20035e+07	8.0253e+07	1.88626e+07	5.72906e+07	7.34733e+07	4.35067e+07	3.0427e+07	1.72241e+07	6.82973e+07	6.17397e+07	3.43132e+07	1.74966e+07	5.79038e+07	1.61133e+07	4.20939e+07
Q8WW12	PCNP_HUMAN	PEST proteolytic signal-containing nuclear protein OS=Homo sapiens GN=PCNP PE=1 SV=2	49.17	18913.4	6.86	8.4	1	4.68286e+06	1.06411e+07	1.42391e+07	2.61909e+06	1.56074e+07	1.74042e+07	1.60206e+07	8.67434e+06	1.2017e+07	1.81202e+07	1.58272e+07	9.72397e+06	3.48699e+06	1.68717e+07	6.76946e+06	1.35596e+07
Q15427	SF3B4_HUMAN	Splicing factor 3B subunit 4 OS=Homo sapiens GN=SF3B4 PE=1 SV=1	42.5	44414.1	8.54	4.7	1	0	1.33155e+07	1.93232e+07	5.92446e+06	1.98967e+07	1.91732e+07	1.5661e+07	1.84017e+07	1.97657e+07	3.12082e+07	3.08656e+07	1.9417e+07	4.63051e+06	1.91374e+07	8.32113e+06	1.60609e+07
P04843	RPN1_HUMAN	Dolichyl-diphosphooligosaccharide--protein glycosyltransferase subunit 1 OS=Homo sapiens GN=RPN1 PE=1 SV=1	39.68	68640.9	5.96	8.7	5	2.804e+07	3.67296e+07	5.38203e+07	1.38849e+07	3.86288e+07	4.06277e+07	1.64196e+07	1.89081e+07	1.89408e+07	5.22442e+07	6.65188e+07	5.04e+07	1.03798e+07	3.86664e+07	7.79591e+07	3.37657e+07
P53999	TCP4_HUMAN	Activated RNA polymerase II transcriptional coactivator p15 OS=Homo sapiens GN=SUB1 PE=1 SV=3	29.2	14386.4	9.6	21.3	1	0	8.01093e+06	1.18806e+07	3.66403e+06	1.49988e+07	1.29828e+07	1.1252e+07	5.98731e+06	1.29728e+07	2.21844e+07	2.15135e+07	9.30008e+06	4.45461e+06	1.61745e+07	8.77675e+06	1.30373e+07
O00425	IF2B3_HUMAN	Insulin-like growth factor 2 mRNA-binding protein 3 OS=Homo sapiens GN=IGF2BP3 PE=1 SV=2	153.54	64007.7	8.99	26.3	10	5.73878e+07	7.6746e+07	5.53247e+07	1.28791e+08	6.24921e+07	1.25633e+08	1.7587e+08	2.08253e+08	9.69426e+07	5.81852e+07	8.71493e+07	2.69322e+08	6.90329e+07	2.46805e+08	1.16109e+08	1.78894e+08
P14618	KPYM_HUMAN	Pyruvate kinase isozymes M1/M2 OS=Homo sapiens GN=PKM2 PE=1 SV=4	235	58470.2	7.96	39	17	2.10562e+08	2.17673e+08	2.80277e+08	6.55766e+07	3.56106e+08	2.96175e+08	1.71745e+08	1.07461e+08	6.8927e+07	3.10888e+08	3.26258e+08	2.16057e+08	1.02246e+08	3.41113e+08	1.17603e+08	2.59191e+08
P51148	RAB5C_HUMAN	Ras-related protein Rab-5C OS=Homo sapiens GN=RAB5C PE=1 SV=2	41.06	23695.9	8.64	5.6	1	1.90802e+07	1.82412e+07	2.20577e+07	4.85671e+06	2.14989e+07	2.268e+07	1.623e+07	1.02242e+07	5.08198e+06	1.6946e+07	1.25974e+07	8.7287e+06	6.8105e+06	2.32882e+07	9.5557e+06	2.01116e+07
P61978	HNRPK_HUMAN	Heterogeneous nuclear ribonucleoprotein K OS=Homo sapiens GN=HNRNPK PE=1 SV=1	449.5	51229.5	5.39	43.8	23	5.88676e+08	6.09315e+08	8.99955e+08	2.85623e+08	8.22539e+08	7.18399e+08	8.48693e+08	1.018e+09	1.07332e+09	9.21941e+08	1.2597e+09	9.60304e+08	1.24965e+08	5.57357e+08	2.15009e+08	3.99756e+08
Q92945	FUBP2_HUMAN	Far upstream element-binding protein 2 OS=Homo sapiens GN=KHSRP PE=1 SV=4	696.99	73355.1	6.85	45.7	26	3.86266e+08	1.95101e+08	2.52541e+08	1.03489e+08	2.62376e+08	2.76864e+08	2.6364e+08	3.6356e+08	3.45422e+08	3.13036e+08	4.16497e+08	3.48174e+08	3.87613e+07	1.88992e+08	9.08112e+07	1.01043e+08
Q15393	SF3B3_HUMAN	Splicing factor 3B subunit 3 OS=Homo sapiens GN=SF3B3 PE=1 SV=4	174.46	136575	5.13	12.7	9	3.2784e+07	2.19383e+08	2.93337e+08	1.13556e+08	3.01339e+08	3.08345e+08	2.83414e+08	3.34347e+08	3.85902e+08	4.50219e+08	5.32775e+08	4.59976e+07	7.27012e+07	3.24169e+08	1.40598e+08	2.58875e+08
Q15819	UB2V2_HUMAN	Ubiquitin-conjugating enzyme E2 variant 2 OS=Homo sapiens GN=UBE2V2 PE=1 SV=4	53.1	16409.2	7.79	31.7	0	0	0	0	0	0	0	0	0	0	0	0	0	0	0	0	0
P19338	NUCL_HUMAN	Nucleolin OS=Homo sapiens GN=NCL PE=1 SV=3	234.85	76625.4	4.6	39.9	25	7.81821e+07	1.17405e+08	1.67952e+08	4.64855e+07	1.53048e+08	1.17789e+08	1.04819e+08	1.03405e+08	1.54504e+08	2.81054e+08	3.8078e+08	2.81651e+08	3.3585e+07	1.74383e+08	7.39232e+07	1.65474e+08
Q9UKK9	NUDT5_HUMAN	ADP-sugar pyrophosphatase OS=Homo sapiens GN=NUDT5 PE=1 SV=1	54.28	24597.3	4.87	34.2	2	0	2.19096e+07	2.73388e+07	2.93159e+06	2.51569e+07	2.3458e+07	1.16897e+07	8.19885e+06	1.19782e+07	3.21999e+07	2.60602e+07	1.37468e+07	6.33006e+06	2.97545e+07	1.01172e+07	2.51473e+07
Q86U42	PABP2_HUMAN	Polyadenylate-binding protein 2 OS=Homo sapiens GN=PABPN1 PE=1 SV=3	76.35	32843	5.04	8.8	2	2.25573e+08	1.31563e+08	1.79751e+08	3.41143e+07	1.13732e+08	6.84126e+07	9.33487e+07	1.34034e+08	1.64411e+08	1.69789e+08	2.00326e+08	1.94603e+08	4.45228e+07	1.49904e+08	7.67001e+07	1.15524e+08
Q96HE7	ERO1A_HUMAN	ERO1-like protein alpha OS=Homo sapiens GN=ERO1L PE=1 SV=2	81.06	55213.4	5.48	3	1	2.10612e+07	1.92474e+07	2.76418e+07	7.4278e+06	3.07391e+07	2.89123e+07	2.1051e+07	9.8443e+06	1.4772e+07	3.02634e+07	2.20976e+07	1.45121e+07	7.50617e+06	2.80558e+07	1.01189e+07	2.42499e+07
P00441	SODC_HUMAN	Superoxide dismutase [Cu-Zn] OS=Homo sapiens GN=SOD1 PE=1 SV=2	107	16154	5.7	43.5	9	0	2.62077e+07	3.36635e+07	2.24848e+06	5.00909e+07	6.32458e+07	4.62533e+07	1.65251e+07	3.07888e+07	6.21442e+07	4.11609e+07	2.05446e+07	1.461e+07	5.88899e+07	1.6594e+07	4.13724e+07
P14625	ENPL_HUMAN	Endoplasmin OS=Homo sapiens GN=HSP90B1 PE=1 SV=1	355.26	92696.4	4.76	36.7	26	1.45878e+08	1.57158e+08	1.96238e+08	7.01604e+07	2.42263e+08	2.12151e+08	1.28077e+08	9.09267e+07	1.51836e+08	3.29368e+08	2.84713e+08	1.79205e+08	7.27367e+07	2.51531e+08	1.01296e+08	1.87497e+08
Q86X55	CARM1_HUMAN	Histone-arginine methyltransferase CARM1 OS=Homo sapiens GN=CARM1 PE=1 SV=3	50.32	66381.6	6.25	7.2	1	0	3.00644e+07	3.41785e+07	0	3.11846e+07	2.7397e+07	2.59904e+07	3.19954e+07	1.26317e+07	2.77571e+07	3.77271e+07	4.20748e+07	9.23892e+06	3.65502e+07	1.85676e+07	2.171e+07
Q15369	ELOC_HUMAN	Transcription elongation factor B polypeptide 1 OS=Homo sapiens GN=TCEB1 PE=1 SV=1	65.65	12636.1	4.74	26.8	0	0	0	0	0	0	0	0	0	0	0	0	0	0	0	0	0
P55884	EIF3B_HUMAN	Eukaryotic translation initiation factor 3 subunit B OS=Homo sapiens GN=EIF3B PE=1 SV=3	72.43	92823	4.89	13	3	4.48438e+06	2.49958e+07	3.14212e+07	4.79416e+06	3.0849e+07	2.70895e+07	1.33475e+07	1.22024e+07	1.32967e+07	3.14495e+07	3.78587e+07	2.85682e+07	9.58891e+06	3.90917e+07	1.76012e+07	2.89298e+07
P63162	RSMN_HUMAN	Small nuclear ribonucleoprotein-associated protein N OS=Homo sapiens GN=SNRPN PE=1 SV=1	113.1	24769.1	11.2	7.6	1	0	6.9528e+07	7.24961e+07	1.68523e+06	4.13298e+07	4.16549e+07	0	2.46745e+07	2.68179e+07	6.06975e+07	7.03467e+07	6.53294e+07	6.29057e+06	6.61965e+07	1.66691e+07	4.44869e+07
Q15084	PDIA6_HUMAN	Protein disulfide-isomerase A6 OS=Homo sapiens GN=PDIA6 PE=1 SV=1	122.93	48490.4	4.95	9.1	15	1.24486e+08	1.01747e+08	1.46412e+08	2.89263e+07	1.3728e+08	1.73059e+08	8.84675e+07	5.65365e+07	1.3082e+08	2.88304e+08	2.82018e+08	1.7736e+08	4.05838e+07	2.03099e+08	8.56496e+07	1.59769e+08
Q99733	NP1L4_HUMAN	Nucleosome assembly protein 1-like 4 OS=Homo sapiens GN=NAP1L4 PE=1 SV=1	65.19	42967.9	4.6	17.3	4	4.02655e+07	5.05153e+07	4.94958e+07	1.75936e+07	9.61014e+07	7.76132e+07	4.23528e+07	2.77586e+07	4.35572e+07	7.87214e+07	6.84669e+07	4.35935e+07	1.44862e+07	7.23318e+07	2.81746e+07	4.8258e+07
P08579	RU2B_HUMAN	U2 small nuclear ribonucleoprotein B'' OS=Homo sapiens GN=SNRPB2 PE=1 SV=1	37.3	25470.1	9.72	24.4	4	7.99064e+07	8.84087e+07	9.1958e+07	3.6167e+07	7.17078e+07	8.43549e+07	6.42057e+07	7.55926e+07	7.7254e+07	8.47133e+07	8.86725e+07	8.08133e+07	2.39156e+07	8.59616e+07	4.216e+07	6.2451e+07
A8MWD9	RUXGL_HUMAN	Small nuclear ribonucleoprotein G-like protein OS=Homo sapiens PE=3 SV=2	42.84	8595.47	8.93	19.7	2	3.44466e+07	2.89609e+07	3.14196e+07	1.79867e+07	4.56002e+07	3.45522e+07	2.67392e+07	4.80195e+07	3.589e+07	5.70202e+07	5.52937e+07	5.32114e+07	1.13783e+07	5.22073e+07	2.2068e+07	2.55593e+07
Q93045	STMN2_HUMAN	Stathmin-2 OS=Homo sapiens GN=STMN2 PE=1 SV=3	20.19	20929	8.4	11.2	1	0	649803	0	0	0	0	3.57381e+06	1.01472e+06	810783	0	0	0	0	0	0	0
P46779	RL28_HUMAN	60S ribosomal protein L28 OS=Homo sapiens GN=RPL28 PE=1 SV=3	53.1	15794.7	12.02	47.4	3	3.25814e+07	2.7049e+07	3.01854e+07	1.26197e+07	3.12687e+07	3.20931e+07	3.40259e+07	3.31177e+07	2.34724e+07	4.8576e+07	4.49537e+07	2.36596e+07	5.29169e+06	3.6571e+07	9.02985e+06	2.87838e+07
P61956	SUMO2_HUMAN	Small ubiquitin-related modifier 2 OS=Homo sapiens GN=SUMO2 PE=1 SV=2	40.96	10889.4	5.32	34.7	3	3.46949e+08	1.01718e+08	1.34592e+08	3.75011e+07	1.87524e+08	2.36718e+08	1.80763e+08	1.1793e+08	8.34536e+07	1.48386e+08	1.15609e+08	6.56662e+07	2.59524e+07	9.90212e+07	4.50355e+07	8.77699e+07
Q99426	TBCB_HUMAN	Tubulin-folding cofactor B OS=Homo sapiens GN=TBCB PE=1 SV=2	41.04	27593.6	5.06	8.2	4	1.41449e+07	1.22126e+07	1.5202e+07	6.46062e+06	1.47981e+07	1.77746e+07	1.1128e+07	6.13147e+06	3.39307e+06	7.25982e+06	6.64748e+06	5.1998e+06	2.0052e+06	6.17768e+06	3.02546e+06	4.62564e+06
P61026	RAB10_HUMAN	Ras-related protein Rab-10 OS=Homo sapiens GN=RAB10 PE=1 SV=1	50.88	22754.7	8.59	21	4	1.22451e+07	5.76774e+07	5.79628e+07	1.36045e+07	5.9037e+07	6.683e+07	3.20184e+07	2.21037e+07	1.66337e+07	6.12039e+07	5.54497e+07	2.84579e+07	1.68059e+07	5.27937e+07	1.52261e+07	3.793e+07
Q9Y4Y9	LSM5_HUMAN	U6 snRNA-associated Sm-like protein LSm5 OS=Homo sapiens GN=LSM5 PE=1 SV=3	52.47	9988.15	4.42	27.5	1	0	0	1.5686e+07	4.77146e+06	2.08209e+07	1.98841e+07	0	0	1.89e+07	2.63625e+07	1.91236e+07	1.43354e+07	6.25546e+06	1.97372e+07	7.52243e+06	1.33472e+07
P18206	VINC_HUMAN	Vinculin OS=Homo sapiens GN=VCL PE=1 SV=4	41.05	124292	5.5	5.7	0	0	0	0	0	0	0	0	0	0	0	0	0	0	0	0	0
Q15436	SC23A_HUMAN	Protein transport protein Sec23A OS=Homo sapiens GN=SEC23A PE=1 SV=2	93.45	87017.6	6.64	7.7	3	1.16271e+07	8.4974e+06	8.04948e+06	4.00589e+06	8.81856e+06	1.13844e+07	6.16873e+06	8.36733e+06	5.70044e+06	1.46597e+07	1.11367e+07	9.85073e+06	3.51177e+06	6.26532e+06	5.90487e+06	8.29427e+06
Q14157	UBP2L_HUMAN	Ubiquitin-associated protein 2-like OS=Homo sapiens GN=UBAP2L PE=1 SV=2	122.19	114579	6.61	6.1	7	0	2.17524e+07	2.81857e+07	1.14127e+07	4.63871e+07	3.82555e+07	5.51862e+07	3.45564e+07	4.92913e+07	4.26664e+07	5.40505e+07	3.39777e+07	8.32039e+06	3.26308e+07	1.23314e+07	2.42416e+07
P98179	RBM3_HUMAN	Putative RNA-binding protein 3 OS=Homo sapiens GN=RBM3 PE=1 SV=1	38.22	17160	8.86	15.9	3	5.30954e+06	6.92764e+06	1.4944e+07	3.9879e+06	3.32026e+07	2.89229e+07	2.26297e+07	2.25546e+07	7.3622e+07	6.32233e+07	8.79784e+07	6.27848e+07	1.47044e+06	1.02691e+07	2.59272e+06	8.55665e+06
O60763	USO1_HUMAN	General vesicular transport factor p115 OS=Homo sapiens GN=USO1 PE=1 SV=2	27.44	108740	4.85	3	1	1.01047e+07	8.67341e+06	1.12756e+07	3.17884e+06	9.72771e+06	9.62181e+06	6.50684e+06	4.2543e+06	4.34818e+06	1.15554e+07	1.00409e+07	5.7024e+06	3.5297e+06	1.20722e+07	5.02961e+06	8.86185e+06
Q99471	PFD5_HUMAN	Prefoldin subunit 5 OS=Homo sapiens GN=PFDN5 PE=1 SV=2	50.37	17374	5.93	9.7	1	0	9.70033e+06	1.02444e+07	3.00484e+06	1.47662e+07	1.90315e+07	1.34002e+07	7.20246e+06	1.1753e+07	1.8685e+07	1.21206e+07	9.38735e+06	4.68363e+06	1.44727e+07	5.90212e+06	9.79226e+06
Q9NYF8	BCLF1_HUMAN	Bcl-2-associated transcription factor 1 OS=Homo sapiens GN=BCLAF1 PE=1 SV=2	27.48	106173	9.99	7.1	1	1.8749e+07	1.47653e+07	1.80425e+07	5.9871e+06	1.71629e+07	2.21895e+07	1.88305e+07	1.65214e+07	1.69089e+07	2.64099e+07	2.10152e+07	1.39451e+07	2.74652e+06	1.37389e+07	6.37841e+06	1.46331e+07
Q16543	CDC37_HUMAN	Hsp90 co-chaperone Cdc37 OS=Homo sapiens GN=CDC37 PE=1 SV=1	43.67	44953.2	5.17	12.4	2	0	2.99612e+07	2.07755e+07	6.80759e+06	1.77546e+07	6.17702e+07	1.07931e+07	8.80757e+06	7.19574e+06	2.67906e+07	4.03378e+07	1.77631e+07	3.81244e+06	2.68619e+07	9.79853e+06	2.10326e+07
P16152	CBR1_HUMAN	Carbonyl reductase [NADPH] 1 OS=Homo sapiens GN=CBR1 PE=1 SV=3	77.09	30641	8.55	15.5	4	5.71612e+06	2.14873e+07	2.77343e+07	4.55628e+06	4.97714e+07	4.55118e+07	3.37406e+07	1.79853e+07	1.82775e+07	5.07453e+07	3.62423e+07	2.00247e+07	1.15485e+07	5.02925e+07	1.60115e+07	3.57919e+07
P50402	EMD_HUMAN	Emerin OS=Homo sapiens GN=EMD PE=1 SV=1	44.46	29033	5.29	9.8	2	7.4654e+06	8.21841e+06	1.22598e+07	3.40949e+06	1.15041e+07	1.17424e+07	1.47837e+07	6.4228e+06	1.67692e+07	1.65072e+07	1.39229e+07	6.89298e+06	2.60255e+06	8.23145e+06	4.25335e+06	5.81336e+06
P61254	RL26_HUMAN	60S ribosomal protein L26 OS=Homo sapiens GN=RPL26 PE=1 SV=1	42.16	17247.5	10.55	51	9	9.24992e+07	7.34329e+07	9.35651e+07	8.42378e+07	1.11765e+08	9.46771e+07	9.75233e+07	9.52467e+07	8.79791e+07	9.4677e+07	8.45561e+07	1.54166e+08	2.3738e+07	4.89052e+07	2.01293e+07	3.08828e+07
Q07960	RHG01_HUMAN	Rho GTPase-activating protein 1 OS=Homo sapiens GN=ARHGAP1 PE=1 SV=1	35.96	50461.2	5.85	1.6	1	2.58851e+08	1.88655e+08	2.10613e+08	1.01875e+08	2.28415e+07	1.19471e+08	1.14307e+08	1.71015e+08	1.34817e+08	7.89567e+06	3.84659e+06	3.22026e+06	3.26644e+07	4.47746e+06	5.46612e+07	6.11835e+06
P22087	FBRL_HUMAN	rRNA 2'-O-methyltransferase fibrillarin OS=Homo sapiens GN=FBL PE=1 SV=2	49.67	33877.5	10.18	24.3	2	0	3.4658e+06	6.16302e+06	0	6.71525e+06	1.03046e+07	3.20909e+06	5.35395e+06	7.04477e+06	1.91076e+07	2.92062e+07	1.6958e+07	0	4.86882e+06	0	3.73494e+06
Q13151	ROA0_HUMAN	Heterogeneous nuclear ribonucleoprotein A0 OS=Homo sapiens GN=HNRNPA0 PE=1 SV=1	74.99	30992.8	9.34	26.2	7	2.70933e+07	4.23334e+07	1.75228e+08	4.40273e+07	4.61612e+07	1.71783e+08	1.2008e+08	1.23758e+08	1.35151e+08	2.01346e+08	1.57225e+08	1.44668e+08	4.57886e+07	5.02249e+07	1.48671e+07	4.05574e+07
Q16836	HCDH_HUMAN	Hydroxyacyl-coenzyme A dehydrogenase, mitochondrial OS=Homo sapiens GN=HADH PE=1 SV=3	45.16	34329	8.88	12.4	2	0	2.66709e+07	3.18187e+07	2.71058e+06	4.80925e+07	2.77556e+07	1.59426e+07	0	2.17478e+07	6.07769e+07	5.55063e+07	3.13214e+07	0	3.4895e+07	1.04688e+07	2.9977e+07
Q8WYA6	CTBL1_HUMAN	Beta-catenin-like protein 1 OS=Homo sapiens GN=CTNNBL1 PE=1 SV=1	46.07	65588.3	4.96	2.8	1	0	0	0	0	5.66244e+06	6.94258e+06	0	0	0	7.51341e+06	9.0122e+06	7.06666e+06	0	1.63165e+06	0	5.21497e+06
Q9NZL9	MAT2B_HUMAN	Methionine adenosyltransferase 2 subunit beta OS=Homo sapiens GN=MAT2B PE=1 SV=1	36.11	37870.3	6.9	7.8	1	0	1.21961e+07	1.84799e+07	1.93334e+06	1.1864e+07	1.28051e+07	4.81966e+06	3.29641e+06	6.75368e+06	1.88611e+07	1.40201e+07	9.38736e+06	3.72638e+06	1.76212e+07	6.8672e+06	1.55695e+07
P46782	RS5_HUMAN	40S ribosomal protein S5 OS=Homo sapiens GN=RPS5 PE=1 SV=4	38.91	23033.1	9.73	17.2	3	7.14708e+07	2.19887e+08	2.32121e+08	7.30734e+07	1.87248e+08	1.89463e+08	6.35756e+07	1.09916e+08	9.02058e+07	2.26981e+08	1.84061e+08	2.31201e+08	3.6647e+07	3.44398e+08	2.08009e+07	1.87472e+08
Q14568	HS902_HUMAN	Putative heat shock protein HSP 90-alpha A2 OS=Homo sapiens GN=HSP90AA2 PE=1 SV=2	159.35	39454.5	4.57	26.8	4	9.06863e+08	7.33717e+08	6.26081e+08	3.20973e+08	9.60463e+08	8.17582e+08	5.81887e+08	4.90576e+08	3.506e+08	7.95943e+08	8.49813e+08	6.13054e+08	3.20586e+08	1.04664e+09	4.38352e+08	8.02193e+08
P09960	LKHA4_HUMAN	Leukotriene A-4 hydrolase OS=Homo sapiens GN=LTA4H PE=1 SV=2	62.47	69868.5	5.8	7.2	5	1.25857e+07	2.58275e+07	3.16841e+07	6.22402e+06	3.05419e+07	2.83371e+07	2.11475e+07	1.10932e+07	1.18923e+07	4.22495e+07	4.12543e+07	2.57133e+07	9.41642e+06	4.03351e+07	1.3845e+07	3.17121e+07
P23527	H2B1O_HUMAN	Histone H2B type 1-O OS=Homo sapiens GN=HIST1H2BO PE=1 SV=3	602.63	13897.6	10.31	73	11	2.3497e+09	5.42199e+09	6.44986e+09	1.0606e+09	1.58977e+09	5.71205e+09	5.30686e+09	3.93443e+09	5.7385e+09	1.69521e+09	1.17872e+09	4.56466e+09	5.07777e+08	4.92112e+09	2.13862e+09	1.19312e+09
P99999	CYC_HUMAN	Cytochrome c OS=Homo sapiens GN=CYCS PE=1 SV=2	78.39	11855.2	9.59	43.8	2	1.04537e+07	1.3068e+07	1.49952e+07	1.87528e+06	1.95057e+07	2.0994e+07	9.68771e+06	5.15493e+06	7.08529e+06	2.07765e+07	1.41619e+07	7.67687e+06	3.56114e+06	1.52873e+07	4.59096e+06	1.15157e+07
O75534	CSDE1_HUMAN	Cold shock domain-containing protein E1 OS=Homo sapiens GN=CSDE1 PE=1 SV=2	34.49	89684.2	5.88	9.5	1	0	1.12945e+07	1.51712e+07	863502	2.70371e+07	1.83176e+07	0	4.82985e+06	6.06091e+06	2.39612e+07	2.87003e+07	2.34934e+07	4.16864e+06	2.30678e+07	8.52858e+06	1.73134e+07
Q15046	SYK_HUMAN	Lysyl-tRNA synthetase OS=Homo sapiens GN=KARS PE=1 SV=3	46.6	68460.8	5.94	4	2	2.17971e+07	2.40355e+07	3.19493e+07	1.13375e+07	4.88596e+07	4.41738e+07	4.08794e+07	2.88141e+07	1.20098e+07	2.73572e+07	2.78696e+07	1.91232e+07	1.11297e+07	4.22952e+07	1.85566e+07	3.29148e+07
P09104	ENOG_HUMAN	Gamma-enolase OS=Homo sapiens GN=ENO2 PE=1 SV=3	82.53	47581.1	4.91	9	2	4.8139e+08	3.9096e+08	5.03509e+08	7.06519e+07	0	5.68354e+08	4.19028e+08	1.56274e+08	3.14786e+08	8.82473e+08	6.36282e+08	4.4898e+08	2.54415e+08	8.02546e+08	3.07858e+08	0
P14314	GLU2B_HUMAN	Glucosidase 2 subunit beta OS=Homo sapiens GN=PRKCSH PE=1 SV=2	39.4	60357.2	4.33	7.6	4	2.20734e+07	2.94958e+07	3.8906e+07	9.69328e+06	3.58281e+07	3.68488e+07	3.66755e+07	1.55269e+07	2.1958e+07	4.03201e+07	2.77495e+07	1.96579e+07	9.89956e+06	3.04299e+07	9.09177e+06	2.46778e+07
P38646	GRP75_HUMAN	Stress-70 protein, mitochondrial OS=Homo sapiens GN=HSPA9 PE=1 SV=2	234.53	73919.9	5.87	30.6	13	5.35038e+07	6.02583e+07	7.52216e+07	2.02528e+07	9.89203e+07	9.02533e+07	5.46622e+07	3.92271e+07	5.92521e+07	1.42383e+08	1.39278e+08	8.13275e+07	3.37177e+07	1.12995e+08	4.75944e+07	9.27707e+07
Q12926	ELAV2_HUMAN	ELAV-like protein 2 OS=Homo sapiens GN=ELAVL2 PE=1 SV=2	37.54	39764.2	9.22	14.8	2	0	3.77803e+07	5.32524e+07	2.2658e+07	4.45797e+07	4.10676e+07	3.69717e+07	5.24389e+07	4.49849e+07	4.4156e+07	6.1568e+07	6.43145e+07	7.63997e+06	3.98574e+07	1.76723e+07	2.91566e+07
Q9BRP8	WIBG_HUMAN	Partner of Y14 and mago OS=Homo sapiens GN=WIBG PE=1 SV=1	84.7	22642	9.45	8.8	2	1.4967e+07	8.79824e+06	1.1885e+07	5.11449e+06	1.30996e+07	1.40171e+07	2.10423e+07	1.45848e+07	1.19237e+07	1.09255e+07	1.05045e+07	7.06226e+06	2.3101e+06	7.56744e+06	3.95702e+06	6.57589e+06
P58876	H2B1D_HUMAN	Histone H2B type 1-D OS=Homo sapiens GN=HIST1H2BD PE=1 SV=2	411.35	13927.6	10.31	68.3	14	2.37861e+09	5.44538e+09	6.70589e+09	9.3453e+08	2.12131e+09	6.16425e+09	5.50086e+09	4.33896e+09	6.13188e+09	2.96996e+09	2.38019e+09	5.20642e+09	5.65906e+08	5.52367e+09	2.94422e+09	1.84519e+09
Q9BYZ2	LDH6B_HUMAN	L-lactate dehydrogenase A-like 6B OS=Homo sapiens GN=LDHAL6B PE=1 SV=3	47.19	42372.3	8.88	4.5	3	7.8394e+08	2.82712e+08	7.07495e+08	1.58454e+08	7.92776e+08	7.96755e+08	4.83964e+08	3.02252e+08	2.23487e+08	3.82456e+08	3.50901e+08	2.37039e+08	1.52018e+08	5.69731e+08	2.19138e+08	4.23986e+08
P07910	HNRPC_HUMAN	Heterogeneous nuclear ribonucleoproteins C1/C2 OS=Homo sapiens GN=HNRNPC PE=1 SV=4	174.4	33706.6	4.95	36.9	9	1.14878e+09	6.30299e+08	8.56261e+08	4.14507e+08	7.81419e+08	8.04449e+08	6.47575e+08	1.01226e+09	9.30334e+08	1.09958e+09	1.54001e+09	1.32124e+09	1.76736e+08	8.61657e+08	3.60242e+08	6.62579e+08
Q9BRL6	SRSF8_HUMAN	Serine/arginine-rich splicing factor 8 OS=Homo sapiens GN=SRSF8 PE=1 SV=1	44.59	32382.3	11.72	7.8	3	7.19755e+07	8.62418e+07	1.19637e+08	3.98361e+07	1.23013e+08	1.21507e+08	1.18546e+08	1.00396e+08	1.50893e+08	1.73825e+08	1.74179e+08	1.31671e+08	2.06553e+07	1.09287e+08	4.39511e+07	8.52606e+07
Q9ULC4	MCTS1_HUMAN	Malignant T cell-amplified sequence 1 OS=Homo sapiens GN=MCTS1 PE=1 SV=1	46.27	20769.9	8.98	9.4	0	0	0	0	0	0	0	0	0	0	0	0	0	0	0	0	0
O15173	PGRC2_HUMAN	Membrane-associated progesterone receptor component 2 OS=Homo sapiens GN=PGRMC2 PE=1 SV=1	46.75	23860.8	4.76	8.5	1	0	4.77766e+06	4.67882e+06	1.91544e+06	1.02563e+07	1.04091e+07	1.69973e+07	4.56586e+06	9.22079e+06	1.58285e+07	1.14822e+07	6.22766e+06	3.71849e+06	9.24283e+06	5.53849e+06	9.69344e+06
O43396	TXNL1_HUMAN	Thioredoxin-like protein 1 OS=Homo sapiens GN=TXNL1 PE=1 SV=3	52.47	32629.9	4.84	34.9	6	0	1.89023e+07	2.55872e+07	6.88135e+06	2.46738e+07	2.42711e+07	2.14563e+07	1.68399e+07	3.84723e+07	5.70222e+07	6.80397e+07	6.16892e+07	1.24622e+07	6.87966e+07	2.86699e+07	5.06588e+07
Q15365	PCBP1_HUMAN	Poly(rC)-binding protein 1 OS=Homo sapiens GN=PCBP1 PE=1 SV=2	85.82	37987.1	6.66	24.2	3	1.09432e+08	9.05469e+07	7.55412e+07	2.79814e+07	7.52414e+07	6.99556e+07	7.13728e+07	6.2811e+07	1.13054e+08	2.08723e+08	1.77346e+08	5.15995e+07	2.57945e+07	1.16654e+08	3.90533e+07	9.98017e+07
P13807	GYS1_HUMAN	Glycogen [starch] synthase, muscle OS=Homo sapiens GN=GYS1 PE=1 SV=2	37.73	84530.8	5.8	2.6	1	0	1.43413e+07	1.53787e+07	4.12053e+06	1.10501e+07	1.50793e+07	4.62273e+06	6.37303e+06	2.51651e+06	9.26239e+06	8.56846e+06	7.20395e+06	3.60215e+06	8.66203e+06	5.14245e+06	7.65998e+06
P13804	ETFA_HUMAN	Electron transfer flavoprotein subunit alpha, mitochondrial OS=Homo sapiens GN=ETFA PE=1 SV=1	100.83	35399.7	8.62	29.1	5	3.11764e+07	2.77068e+07	2.88668e+07	6.13072e+06	2.56116e+07	3.12721e+07	1.17094e+07	5.27074e+06	6.4243e+06	2.10879e+07	1.81586e+07	1.03085e+07	5.1938e+06	1.91183e+07	6.09039e+06	1.61765e+07
Q9NRF8	PYRG2_HUMAN	CTP synthase 2 OS=Homo sapiens GN=CTPS2 PE=1 SV=1	63.7	66320.1	6.45	13.3	4	0	9.91028e+06	2.21366e+07	4.68635e+06	1.58429e+07	9.86378e+06	1.10647e+07	0	3.94069e+07	7.56273e+07	1.02581e+08	5.65026e+07	1.46148e+07	8.21649e+07	3.32749e+07	6.25731e+07
P52597	HNRPF_HUMAN	Heterogeneous nuclear ribonucleoprotein F OS=Homo sapiens GN=HNRNPF PE=1 SV=3	164.48	45985	5.38	21.2	7	1.5625e+08	1.9166e+08	2.52249e+08	5.18833e+07	2.34248e+08	1.97026e+08	1.1045e+08	2.25542e+08	3.56963e+08	3.18929e+08	3.97554e+08	3.32291e+08	3.00562e+07	2.17049e+08	7.43567e+07	1.79296e+08
P36578	RL4_HUMAN	60S ribosomal protein L4 OS=Homo sapiens GN=RPL4 PE=1 SV=5	45.41	47952.5	11.07	23.2	11	3.09114e+08	1.3016e+08	1.72949e+08	9.69689e+07	1.51125e+08	2.03209e+08	2.85566e+08	1.08378e+08	1.91491e+08	1.80792e+08	1.76569e+08	1.08313e+08	7.41593e+07	1.2315e+08	1.04586e+08	1.00198e+08
P53675	CLH2_HUMAN	Clathrin heavy chain 2 OS=Homo sapiens GN=CLTCL1 PE=1 SV=2	43.69	189020	5.57	3.9	4	2.64577e+06	3.50886e+07	2.5319e+07	4.24712e+06	1.3612e+07	2.08311e+07	0	8.55725e+06	8.72658e+06	2.4687e+07	3.0763e+07	1.97694e+07	4.62853e+06	2.56733e+07	8.5481e+06	2.12063e+07
P55036	PSMD4_HUMAN	26S proteasome non-ATPase regulatory subunit 4 OS=Homo sapiens GN=PSMD4 PE=1 SV=1	662.65	40939.3	4.68	25.7	11	1.61498e+08	1.8035e+08	1.72385e+08	6.85693e+07	2.05957e+08	1.80607e+08	1.68669e+08	1.53871e+08	1.34492e+08	1.75928e+08	1.3574e+08	1.92955e+08	8.524e+07	3.38175e+08	1.80562e+08	1.54171e+08
O00303	EIF3F_HUMAN	Eukaryotic translation initiation factor 3 subunit F OS=Homo sapiens GN=EIF3F PE=1 SV=1	84.63	37654.2	5.24	18.8	3	0	3.78262e+07	6.50322e+07	1.09438e+07	8.12877e+07	3.95386e+07	6.3355e+07	3.15033e+07	3.36708e+07	8.38749e+07	9.18117e+07	3.41819e+07	1.55875e+07	8.11678e+07	3.56523e+07	6.48472e+07
Q9NQW7	XPP1_HUMAN	Xaa-Pro aminopeptidase 1 OS=Homo sapiens GN=XPNPEP1 PE=1 SV=3	39.51	70557.5	5.42	6.1	1	0	8.1088e+06	8.59898e+06	0	1.26985e+07	1.04957e+07	3.92401e+06	2.50561e+06	3.75861e+06	1.38374e+07	1.4255e+07	6.95505e+06	3.4406e+06	1.54341e+07	4.70445e+06	1.12977e+07
P62269	RS18_HUMAN	40S ribosomal protein S18 OS=Homo sapiens GN=RPS18 PE=1 SV=3	225.74	17707.9	10.99	69.1	14	2.54223e+08	1.90702e+08	2.70977e+08	8.74894e+07	2.68677e+08	3.10093e+08	3.82975e+08	1.77114e+08	2.4876e+08	3.31394e+08	3.50509e+08	2.39112e+08	4.79622e+07	2.21698e+08	6.10659e+07	1.39491e+08
O00422	SAP18_HUMAN	Histone deacetylase complex subunit SAP18 OS=Homo sapiens GN=SAP18 PE=1 SV=1	70.64	17607	9.38	19.6	0	0	0	0	0	0	0	0	0	0	0	0	0	0	0	0	0
Q9UL46	PSME2_HUMAN	Proteasome activator complex subunit 2 OS=Homo sapiens GN=PSME2 PE=1 SV=4	114.84	27555.4	5.54	54.4	12	0	5.54787e+07	5.27064e+07	1.16884e+07	1.01302e+08	1.24149e+08	9.28981e+07	8.27816e+07	1.33523e+08	2.23858e+08	1.95075e+08	1.9699e+08	5.85265e+07	2.06343e+08	1.09497e+08	1.51607e+08
P22314	UBA1_HUMAN	Ubiquitin-like modifier-activating enzyme 1 OS=Homo sapiens GN=UBA1 PE=1 SV=3	430.29	118858	5.49	29.2	21	2.10916e+08	1.847e+08	2.51439e+08	4.59879e+07	2.48231e+08	2.2878e+08	1.19696e+08	5.97316e+07	1.06405e+08	2.54928e+08	1.75103e+08	0	4.45925e+07	2.30348e+08	6.01165e+07	1.79635e+08
O75494	SRS10_HUMAN	Serine/arginine-rich splicing factor 10 OS=Homo sapiens GN=SRSF10 PE=1 SV=1	64.09	31338.9	11.26	19.5	3	0	1.60776e+07	2.62045e+07	7.77593e+06	1.86491e+07	1.64858e+07	2.04271e+07	2.25991e+07	1.59481e+07	3.49411e+07	3.54519e+07	2.37209e+07	3.50025e+06	1.73106e+07	6.83085e+06	9.7768e+06
Q9Y262	EIF3L_HUMAN	Eukaryotic translation initiation factor 3 subunit L OS=Homo sapiens GN=EIF3L PE=1 SV=1	82.68	66912.5	5.93	14.2	8	3.30961e+07	3.53564e+07	3.45437e+07	9.28021e+06	4.85083e+07	4.39109e+07	2.14971e+07	2.29903e+07	1.83965e+07	6.29344e+07	6.25992e+07	4.22651e+07	1.33789e+07	4.85074e+07	1.84163e+07	3.93942e+07
Q9BXP5	SRRT_HUMAN	Serrate RNA effector molecule homolog OS=Homo sapiens GN=SRRT PE=1 SV=1	39.62	101060	5.7	6.5	5	5.97072e+06	4.55233e+06	5.26075e+06	2.08256e+06	5.84958e+06	6.60178e+06	7.47502e+06	6.89907e+06	7.91788e+06	7.71957e+06	7.05749e+06	4.82473e+06	1.27694e+06	3.014e+06	1.82124e+06	2.88516e+06
P51114	FXR1_HUMAN	Fragile X mental retardation syndrome-related protein 1 OS=Homo sapiens GN=FXR1 PE=1 SV=3	28.1	70020.1	5.84	7.7	5	1.83446e+06	2.89042e+07	3.06569e+07	1.29815e+07	3.37578e+07	2.99173e+07	2.34358e+07	3.49718e+07	1.44978e+07	2.53227e+07	3.58699e+07	3.37463e+07	8.37336e+06	3.14243e+07	1.32406e+07	2.21447e+07
O60264	SMCA5_HUMAN	SWI/SNF-related matrix-associated actin-dependent regulator of chromatin subfamily A member 5 OS=Homo sapiens GN=SMARCA5 PE=1 SV=1	36.39	122513	8.27	7.3	2	1.25395e+06	4.4379e+06	4.81165e+06	1.74381e+06	1.20238e+07	5.85233e+06	0	1.00589e+07	0	4.54513e+06	5.18468e+06	2.64722e+06	0	3.42537e+06	337892	2.03172e+06
Q16540	RM23_HUMAN	39S ribosomal protein L23, mitochondrial OS=Homo sapiens GN=MRPL23 PE=1 SV=1	46.58	17770.1	9.69	14.4	1	0	4.11291e+06	1.51825e+06	0	5.97481e+06	1.43715e+07	0	0	2.07629e+07	2.62877e+07	2.58751e+07	1.74095e+07	1.97745e+06	1.07211e+07	2.30028e+06	7.80557e+06
Q08170	SRSF4_HUMAN	Serine/arginine-rich splicing factor 4 OS=Homo sapiens GN=SRSF4 PE=1 SV=2	37.73	56759.4	11.52	14.6	1	1.17415e+07	1.10552e+07	1.42763e+07	3.54357e+06	1.31475e+07	1.28984e+07	1.25831e+07	1.20202e+07	1.23343e+07	1.88321e+07	2.0815e+07	1.19383e+07	1.69054e+06	1.30722e+07	4.43466e+06	1.12345e+07
P46778	RL21_HUMAN	60S ribosomal protein L21 OS=Homo sapiens GN=RPL21 PE=1 SV=2	79.4	18610.1	10.49	26.3	2	7.12948e+07	7.72841e+07	1.02517e+08	3.31128e+07	1.12274e+08	1.0141e+08	7.22279e+07	6.59163e+07	6.12322e+07	9.85715e+07	1.08707e+08	6.62859e+07	1.93669e+07	4.9666e+07	2.3438e+07	4.109e+07
P33176	KINH_HUMAN	Kinesin-1 heavy chain OS=Homo sapiens GN=KIF5B PE=1 SV=1	36.21	110358	6.12	5.1	4	1.71366e+07	1.49644e+07	1.93405e+07	5.09187e+06	2.15667e+07	2.31442e+07	1.53329e+07	1.27004e+07	9.07924e+06	1.74373e+07	1.77969e+07	1.10665e+07	5.55068e+06	1.83417e+07	7.26869e+06	1.44657e+07
P20700	LMNB1_HUMAN	Lamin-B1 OS=Homo sapiens GN=LMNB1 PE=1 SV=2	85.61	66652.7	5.11	19.6	6	6.2898e+07	5.59621e+07	6.65401e+07	1.75997e+07	6.91301e+07	6.47213e+07	2.97214e+07	3.26403e+07	2.34611e+07	5.87083e+07	6.59252e+07	5.88166e+07	1.03771e+07	4.65128e+07	2.02054e+07	4.09151e+07
Q9Y2L1	RRP44_HUMAN	Exosome complex exonuclease RRP44 OS=Homo sapiens GN=DIS3 PE=1 SV=2	40.32	110017	6.69	7.9	1	1.92636e+06	0	0	0	0	9.15894e+06	0	0	4.68226e+06	1.9218e+07	2.45259e+07	1.69624e+07	1.01679e+06	1.8251e+07	5.83923e+06	1.75694e+07
Q7Z739	YTHD3_HUMAN	YTH domain family protein 3 OS=Homo sapiens GN=YTHDF3 PE=1 SV=1	34.31	63935.8	9.07	8.9	3	9.11193e+07	7.52046e+07	8.49159e+07	4.46485e+07	9.54869e+07	8.64207e+07	8.25404e+07	1.00808e+08	7.36173e+07	8.30408e+07	9.47601e+07	8.29908e+07	2.59382e+07	7.5598e+07	3.98513e+07	5.89006e+07
P63241	IF5A1_HUMAN	Eukaryotic translation initiation factor 5A-1 OS=Homo sapiens GN=EIF5A PE=1 SV=2	52.96	17049.5	5.08	17.5	2	2.87398e+06	6.66438e+07	9.01025e+07	3.03574e+07	7.03695e+07	7.53485e+07	7.97169e+07	6.02912e+07	3.61227e+07	7.27951e+07	6.48181e+07	4.82599e+07	1.92094e+07	8.58226e+07	0	6.06193e+07
Q8N1G4	LRC47_HUMAN	Leucine-rich repeat-containing protein 47 OS=Homo sapiens GN=LRRC47 PE=1 SV=1	50.21	64003.9	8.55	5.1	3	1.21536e+07	2.58156e+07	2.95659e+07	1.03224e+07	2.25835e+07	2.77624e+07	1.77228e+07	9.38131e+06	1.68155e+07	3.28187e+07	3.07689e+07	2.15968e+07	6.54007e+06	2.59318e+07	1.12458e+07	2.01276e+07
Q9H773	DCTP1_HUMAN	dCTP pyrophosphatase 1 OS=Homo sapiens GN=DCTPP1 PE=1 SV=1	83.77	18783.4	4.93	20.6	2	2.19256e+07	1.78042e+07	2.28058e+07	6.66874e+06	2.37331e+07	2.87492e+07	2.72799e+07	1.41173e+07	2.1075e+07	3.3432e+07	2.28902e+07	1.51345e+07	1.42453e+07	4.69741e+07	1.78064e+07	3.14934e+07
Q13838	DX39B_HUMAN	Spliceosome RNA helicase DDX39B OS=Homo sapiens GN=DDX39B PE=1 SV=1	59.97	49416.1	5.44	19.6	8	2.49891e+08	2.41161e+08	2.85798e+08	8.00713e+07	2.83839e+08	2.18885e+08	1.52477e+08	1.81017e+08	1.28278e+08	2.49101e+08	3.13721e+08	2.74903e+08	6.2574e+07	2.77102e+08	1.14261e+08	2.11882e+08
O43491	E41L2_HUMAN	Band 4.1-like protein 2 OS=Homo sapiens GN=EPB41L2 PE=1 SV=1	46.71	113032	5.34	6.9	2	1.70436e+08	6.84103e+07	8.2503e+07	6.06808e+07	8.2977e+07	8.3665e+07	1.46315e+08	9.9655e+07	4.37252e+07	7.39539e+07	7.32205e+07	6.69936e+07	2.81353e+07	6.03757e+07	2.76973e+07	4.8359e+07
Q9BY44	EIF2A_HUMAN	Eukaryotic translation initiation factor 2A OS=Homo sapiens GN=EIF2A PE=1 SV=3	60.94	65519.4	9	2.9	3	2.6514e+06	7.75713e+06	1.13394e+07	4.21006e+06	1.37938e+07	1.07669e+07	1.26473e+07	1.18092e+07	7.0168e+06	9.34731e+06	1.26751e+07	8.55879e+06	2.85849e+06	1.00572e+07	4.90484e+06	7.70638e+06
P62081	RS7_HUMAN	40S ribosomal protein S7 OS=Homo sapiens GN=RPS7 PE=1 SV=1	87.05	22113.3	10.09	38.1	13	1.94809e+08	3.87423e+08	4.44953e+08	1.5365e+08	3.72468e+08	3.60868e+08	2.8965e+08	3.71484e+08	2.04208e+08	4.17479e+08	4.97443e+08	4.14638e+08	9.23686e+07	4.7106e+08	1.30679e+08	2.25499e+08
P11388	TOP2A_HUMAN	DNA topoisomerase 2-alpha OS=Homo sapiens GN=TOP2A PE=1 SV=3	35.17	175017	8.82	8	2	0	1.93072e+07	2.49299e+07	3.99046e+06	1.25207e+07	1.50628e+07	6.09577e+06	0	6.92462e+06	1.34695e+07	1.4917e+07	1.02054e+07	2.34255e+06	1.23802e+07	5.24811e+06	1.22178e+07
Q9UL25	RAB21_HUMAN	Ras-related protein Rab-21 OS=Homo sapiens GN=RAB21 PE=1 SV=3	43.28	24731.4	8.11	9.8	0	0	0	0	0	0	0	0	0	0	0	0	0	0	0	0	0
P06454	PTMA_HUMAN	Prothymosin alpha OS=Homo sapiens GN=PTMA PE=1 SV=2	136.87	12196	3.69	26.1	3	1.38718e+08	5.84158e+07	1.10615e+08	2.94793e+07	1.72312e+08	2.72603e+08	1.77351e+08	7.30804e+07	1.91735e+08	2.60939e+08	3.8293e+08	1.8151e+08	6.72176e+07	3.32523e+08	7.14489e+07	1.4022e+08
Q96FW1	OTUB1_HUMAN	Ubiquitin thioesterase OTUB1 OS=Homo sapiens GN=OTUB1 PE=1 SV=2	39.01	31492.5	4.85	8.9	1	0	1.73892e+07	2.3637e+07	4.08375e+06	2.69244e+07	2.81998e+07	1.19657e+07	6.39944e+06	1.17698e+07	3.53086e+07	2.68655e+07	1.34659e+07	6.60574e+06	2.8039e+07	1.10961e+07	2.35841e+07
P55786	PSA_HUMAN	Puromycin-sensitive aminopeptidase OS=Homo sapiens GN=NPEPPS PE=1 SV=2	39.24	103895	5.49	7.4	4	1.34515e+07	1.70372e+07	1.38494e+07	0	2.0215e+07	3.37803e+07	3.94692e+06	3.7767e+06	8.88295e+06	3.81524e+07	3.01729e+07	1.79202e+07	4.49964e+06	3.08541e+07	8.52368e+06	2.15129e+07
P12814	ACTN1_HUMAN	Alpha-actinin-1 OS=Homo sapiens GN=ACTN1 PE=1 SV=2	98.56	103563	5.25	5	5	2.56599e+06	1.56958e+07	3.54663e+07	8.92276e+06	1.98887e+07	3.95168e+07	3.71929e+07	1.53409e+07	1.40446e+07	3.48502e+07	3.41648e+07	1.97561e+07	8.20532e+06	2.59848e+07	1.3145e+07	2.06937e+07
P22102	PUR2_HUMAN	Trifunctional purine biosynthetic protein adenosine-3 OS=Homo sapiens GN=GART PE=1 SV=1	63.21	108953	6.26	13.7	8	1.80108e+07	2.73529e+07	3.38797e+07	8.90966e+06	6.9281e+07	6.34132e+07	3.43766e+07	2.28733e+07	1.7457e+07	5.86033e+07	6.1757e+07	4.11835e+07	2.66505e+07	1.01506e+08	3.74725e+07	7.63954e+07
P52292	IMA2_HUMAN	Importin subunit alpha-2 OS=Homo sapiens GN=KPNA2 PE=1 SV=1	74.71	58168.1	5.25	9.6	8	4.49386e+07	3.65145e+07	5.14978e+07	1.35983e+07	7.75096e+07	8.08112e+07	6.46564e+07	5.15458e+07	7.10373e+07	8.13035e+07	9.22105e+07	5.78248e+07	9.14099e+06	4.38188e+07	1.96869e+07	3.61264e+07
Q9UMS4	PRP19_HUMAN	Pre-mRNA-processing factor 19 OS=Homo sapiens GN=PRPF19 PE=1 SV=1	52.08	55602.5	6.14	14.1	2	1.22639e+06	2.53415e+07	1.88081e+07	4.9788e+06	3.24586e+07	2.5885e+07	1.59953e+07	1.20858e+07	9.66124e+06	1.43652e+07	0	1.47048e+07	3.47911e+06	1.48979e+07	1.40088e+07	2.47108e+07
Q92598	HS105_HUMAN	Heat shock protein 105 kDa OS=Homo sapiens GN=HSPH1 PE=1 SV=1	38.85	97716	5.28	3.6	1	6.01549e+07	2.04441e+07	2.79853e+07	3.23574e+07	3.3884e+07	3.28608e+07	2.15106e+07	1.44571e+07	1.54272e+07	3.18159e+07	3.05679e+07	1.85075e+07	1.04893e+07	3.5162e+07	8.38208e+07	2.86217e+07
P30626	SORCN_HUMAN	Sorcin OS=Homo sapiens GN=SRI PE=1 SV=1	34.02	21947.5	5.32	11.1	1	4.58354e+07	3.53139e+07	4.50217e+07	1.57816e+07	4.33245e+07	4.08925e+07	4.35474e+07	3.3521e+07	4.621e+07	5.30579e+07	4.6404e+07	3.09414e+07	1.46457e+07	4.04046e+07	2.1527e+07	3.23597e+07
P07355	ANXA2_HUMAN	Annexin A2 OS=Homo sapiens GN=ANXA2 PE=1 SV=2	51.02	38807.9	7.57	19.5	4	3.89902e+07	1.8919e+07	3.02047e+07	9.85584e+06	3.80022e+07	4.03615e+07	3.03402e+07	2.0849e+07	1.74737e+07	4.39176e+07	3.71178e+07	2.51809e+07	7.44594e+06	2.35899e+07	1.00604e+07	1.99966e+07
P61513	RL37A_HUMAN	60S ribosomal protein L37a OS=Homo sapiens GN=RPL37A PE=1 SV=2	72.46	10496.6	10.44	43.5	6	2.33989e+07	1.90585e+07	2.13435e+07	1.2222e+07	2.45321e+07	2.06371e+07	4.5631e+07	2.72295e+07	2.10992e+07	2.75977e+07	2.44719e+07	2.09109e+07	6.56023e+06	1.86673e+07	8.3645e+06	8.71041e+06
O95793	STAU1_HUMAN	Double-stranded RNA-binding protein Staufen homolog 1 OS=Homo sapiens GN=STAU1 PE=1 SV=2	40.58	63427.9	9.46	5.4	2	0	5.93696e+06	1.25001e+07	4.05763e+06	2.12653e+07	1.97687e+07	1.78497e+07	1.61319e+07	2.798e+07	2.89382e+07	3.28597e+07	2.35861e+07	6.14734e+06	1.92064e+07	1.06418e+07	1.58982e+07
Q99879	H2B1M_HUMAN	Histone H2B type 1-M OS=Homo sapiens GN=HIST1H2BM PE=1 SV=3	1066.63	13980.6	10.31	19	14	2.37861e+09	5.44538e+09	6.70589e+09	9.3453e+08	2.12131e+09	6.16425e+09	5.50086e+09	4.33896e+09	6.13188e+09	2.96996e+09	2.38019e+09	5.20642e+09	5.65906e+08	5.52367e+09	2.94422e+09	1.84519e+09
Q9UKA9	PTBP2_HUMAN	Polypyrimidine tract-binding protein 2 OS=Homo sapiens GN=PTBP2 PE=1 SV=1	38.36	57568.8	8.72	10.5	0	0	0	0	0	0	0	0	0	0	0	0	0	0	0	0	0
P31040	DHSA_HUMAN	Succinate dehydrogenase [ubiquinone] flavoprotein subunit, mitochondrial OS=Homo sapiens GN=SDHA PE=1 SV=2	56.68	73671.7	7.06	6	2	1.10103e+07	6.10477e+06	9.62456e+06	2.16273e+06	8.54008e+06	8.10992e+06	4.70292e+06	5.37594e+06	4.99172e+06	1.20184e+07	1.39048e+07	7.07317e+06	3.32423e+06	1.07144e+07	3.77128e+06	8.38487e+06
P04406	G3P_HUMAN	Glyceraldehyde-3-phosphate dehydrogenase OS=Homo sapiens GN=GAPDH PE=1 SV=3	608.39	36201.5	8.57	55.5	6	6.40477e+08	6.43285e+08	8.9838e+08	2.05702e+08	1.20274e+09	1.15009e+09	7.28045e+08	4.73125e+08	4.17043e+08	9.15297e+08	8.25062e+08	4.8708e+08	2.97982e+08	1.09204e+09	3.61805e+08	8.35316e+08
P30048	PRDX3_HUMAN	Thioredoxin-dependent peroxide reductase, mitochondrial OS=Homo sapiens GN=PRDX3 PE=1 SV=3	46.38	28017.3	7.67	13.7	4	0	1.12921e+08	1.50925e+08	2.33314e+07	1.60266e+08	1.09522e+08	4.69739e+07	2.65568e+07	8.49318e+07	1.80683e+08	1.98141e+08	1.48865e+08	5.53759e+07	1.76849e+08	5.61314e+07	1.06166e+08
O14737	PDCD5_HUMAN	Programmed cell death protein 5 OS=Homo sapiens GN=PDCD5 PE=1 SV=3	56.91	14276.3	5.77	43.2	1	3.93847e+07	2.98955e+07	2.80808e+07	0	4.27711e+07	5.54995e+07	1.57109e+07	1.09227e+07	1.31744e+07	2.81661e+07	2.33849e+07	1.23161e+07	4.64047e+06	2.34891e+07	7.35967e+06	1.8697e+07
P04181	OAT_HUMAN	Ornithine aminotransferase, mitochondrial OS=Homo sapiens GN=OAT PE=1 SV=1	32.4	48846.3	6.57	9.3	6	1.73012e+08	5.55222e+07	6.64171e+07	2.57803e+07	7.44426e+07	6.89385e+07	7.13554e+07	7.62079e+07	6.07081e+07	8.46651e+07	7.64582e+07	5.85595e+07	2.59303e+07	7.03424e+07	3.40838e+07	5.47743e+07
Q9UKM9	RALY_HUMAN	RNA-binding protein Raly OS=Homo sapiens GN=RALY PE=1 SV=1	68.98	32500.6	9.2	18	5	7.20721e+06	2.061e+07	2.88708e+07	7.27235e+06	2.89648e+07	3.3348e+07	1.17984e+07	2.60376e+07	3.36864e+07	4.66247e+07	6.03948e+07	4.63651e+07	6.08828e+06	2.52481e+07	1.44979e+07	2.70515e+07
P12268	IMDH2_HUMAN	Inosine-5'-monophosphate dehydrogenase 2 OS=Homo sapiens GN=IMPDH2 PE=1 SV=2	263.27	56225.8	6.44	33.3	16	1.82207e+08	1.37392e+08	1.54028e+08	5.93762e+07	1.43768e+08	1.2809e+08	8.9374e+07	8.2588e+07	6.77829e+07	1.2231e+08	1.19872e+08	9.51327e+07	5.02404e+07	1.63428e+08	7.56913e+07	1.12775e+08
Q7Z406	MYH14_HUMAN	Myosin-14 OS=Homo sapiens GN=MYH14 PE=1 SV=2	54.54	228701	5.52	5.1	1	1.12966e+07	1.88786e+06	0	0	0	1.25252e+07	0	0	0	1.63533e+07	2.0658e+07	1.36999e+07	0	1.15683e+07	3.00039e+06	1.17884e+07
P16104	H2AX_HUMAN	Histone H2A.x OS=Homo sapiens GN=H2AFX PE=1 SV=2	500.98	15135.4	10.74	52.4	9	2.19042e+09	4.4054e+09	5.05316e+09	2.39463e+09	4.14296e+09	4.86645e+09	9.29483e+09	1.82554e+09	5.93092e+09	5.70545e+09	5.01189e+09	4.15713e+09	8.93747e+08	7.28461e+08	2.28079e+09	3.62439e+09
P30084	ECHM_HUMAN	Enoyl-CoA hydratase, mitochondrial OS=Homo sapiens GN=ECHS1 PE=1 SV=4	29.58	31823.3	8.34	12.1	0	0	0	0	0	0	0	0	0	0	0	0	0	0	0	0	0
Q99880	H2B1L_HUMAN	Histone H2B type 1-L OS=Homo sapiens GN=HIST1H2BL PE=1 SV=3	1066.63	13943.6	10.31	24	14	2.37861e+09	5.44538e+09	6.70589e+09	9.3453e+08	2.12131e+09	6.16425e+09	5.50086e+09	4.33896e+09	6.13188e+09	2.96996e+09	2.38019e+09	5.20642e+09	5.65906e+08	5.52367e+09	2.94422e+09	1.84519e+09
P42766	RL35_HUMAN	60S ribosomal protein L35 OS=Homo sapiens GN=RPL35 PE=1 SV=2	71.67	14542.6	11.04	43.9	6	5.55562e+07	5.5193e+07	7.90194e+07	1.56185e+07	7.81359e+07	6.84911e+07	7.88687e+07	5.40454e+07	5.83923e+07	6.26013e+07	7.18769e+07	5.46662e+07	9.58091e+06	3.56998e+07	1.4102e+07	2.31099e+07
O60828	PQBP1_HUMAN	Polyglutamine-binding protein 1 OS=Homo sapiens GN=PQBP1 PE=1 SV=1	47.37	30511	5.92	4.5	1	4.32272e+06	4.44174e+06	5.30772e+06	1.34028e+06	3.38443e+06	4.73737e+06	6.40071e+06	5.13828e+06	6.13123e+06	0	0	0	701141	0	2.22608e+06	3.33412e+06
Q06203	PUR1_HUMAN	Amidophosphoribosyltransferase OS=Homo sapiens GN=PPAT PE=1 SV=1	41.81	58160.7	6.3	7.2	2	985496	1.87951e+07	2.68206e+07	7.38601e+06	2.70132e+07	2.40913e+07	2.08489e+07	1.08656e+07	6.76919e+06	1.39392e+07	1.30635e+07	7.11783e+06	4.55651e+06	1.65668e+07	5.62764e+06	1.14608e+07
P21333	FLNA_HUMAN	Filamin-A OS=Homo sapiens GN=FLNA PE=1 SV=4	58.51	283301	5.7	3.3	6	0	5.19732e+06	8.608e+06	2.52872e+06	2.15853e+07	2.22402e+07	1.49793e+07	1.04437e+07	1.3905e+07	3.12673e+07	2.95919e+07	1.52673e+07	3.60283e+06	1.24024e+07	5.86088e+06	9.85807e+06
Q05519	SRS11_HUMAN	Serine/arginine-rich splicing factor 11 OS=Homo sapiens GN=SRSF11 PE=1 SV=1	38.57	53624.2	10.52	14.7	1	0	2.25886e+07	3.51762e+07	6.52295e+06	3.81542e+07	3.97914e+07	9.44354e+06	3.8822e+06	4.14431e+07	5.71387e+07	5.91267e+07	4.17643e+07	4.81442e+06	3.95893e+07	1.3042e+07	2.78948e+07
P47756	CAPZB_HUMAN	F-actin-capping protein subunit beta OS=Homo sapiens GN=CAPZB PE=1 SV=4	39.24	31615.9	5.36	7.2	2	1.72939e+06	1.47185e+07	1.95966e+07	6.64228e+06	2.13882e+07	1.82992e+07	9.96735e+06	1.29798e+07	1.35002e+07	2.23519e+07	2.2488e+07	2.4631e+07	8.83072e+06	1.78606e+07	1.12791e+07	1.37385e+07
Q01081	U2AF1_HUMAN	Splicing factor U2AF 35 kDa subunit OS=Homo sapiens GN=U2AF1 PE=1 SV=3	42.42	28367.7	9.09	8.8	3	1.0036e+07	8.52287e+06	1.04532e+07	1.87705e+06	5.92885e+06	1.17654e+07	1.12049e+07	1.34158e+07	8.03032e+06	1.4429e+07	1.77887e+07	1.13547e+07	1.88962e+06	7.72838e+06	2.38242e+06	6.67523e+06
P26373	RL13_HUMAN	60S ribosomal protein L13 OS=Homo sapiens GN=RPL13 PE=1 SV=4	113.82	24303.5	11.65	37.9	5	8.91761e+07	6.16893e+07	8.96064e+07	2.75953e+07	8.07016e+07	7.06975e+07	8.54174e+07	6.36525e+07	4.86677e+07	7.38126e+07	8.9552e+07	5.29331e+07	1.49241e+08	5.27854e+07	3.06519e+08	4.39607e+08
O14818	PSA7_HUMAN	Proteasome subunit alpha type-7 OS=Homo sapiens GN=PSMA7 PE=1 SV=1	543.29	28040.7	8.6	56.5	20	1.65019e+09	2.62164e+09	2.66567e+09	1.19229e+09	2.25754e+09	2.0532e+09	1.85666e+09	2.31566e+09	1.88072e+09	2.41336e+09	2.35759e+09	2.89515e+09	1.48451e+09	4.3589e+09	2.40798e+09	3.35496e+09
P0C0S5	H2AZ_HUMAN	Histone H2A.Z OS=Homo sapiens GN=H2AFZ PE=1 SV=2	194.27	13544.5	10.58	36	7	1.26506e+09	8.61638e+09	7.27451e+09	2.39463e+09	5.81566e+09	6.78857e+09	9.29483e+09	1.82554e+09	5.93092e+09	1.01943e+10	9.067e+09	7.47558e+09	1.78179e+09	5.13374e+08	2.28079e+09	6.49416e+09
Q13310	PABP4_HUMAN	Polyadenylate-binding protein 4 OS=Homo sapiens GN=PABPC4 PE=1 SV=1	217.26	71080.2	9.31	29	9	1.07083e+08	2.55772e+08	3.04745e+08	1.18504e+08	2.89383e+08	2.50845e+08	2.32317e+08	2.58085e+08	2.3396e+08	3.27398e+08	3.7661e+08	3.49865e+08	9.74737e+07	2.1485e+08	1.36734e+08	2.2136e+08
Q13509	TBB3_HUMAN	Tubulin beta-3 chain OS=Homo sapiens GN=TUBB3 PE=1 SV=2	492.5	50856.4	4.83	32.4	8	3.83336e+08	8.17688e+08	9.55248e+08	0	1.1261e+09	5.9047e+08	6.9152e+08	8.00223e+07	5.12101e+08	1.03598e+09	1.09174e+09	7.0048e+08	2.84935e+08	8.48262e+08	2.16283e+08	1.03691e+08
Q13243	SRSF5_HUMAN	Serine/arginine-rich splicing factor 5 OS=Homo sapiens GN=SRSF5 PE=1 SV=1	40.32	31359.3	11.59	8.5	1	0	0	0	0	0	0	0	1.39879e+07	3.10982e+06	0	9.97034e+06	6.04727e+06	457897	1.16153e+07	6.50114e+06	1.11288e+07
P27824	CALX_HUMAN	Calnexin OS=Homo sapiens GN=CANX PE=1 SV=2	44.47	67982	4.47	13.9	5	0	3.55118e+07	4.12561e+07	7.1206e+06	6.45109e+07	4.78708e+07	3.5224e+07	1.14273e+07	6.46049e+07	1.1892e+08	9.17671e+07	4.11745e+07	1.54849e+07	5.15496e+07	2.5011e+07	4.35341e+07
O14828	SCAM3_HUMAN	Secretory carrier-associated membrane protein 3 OS=Homo sapiens GN=SCAMP3 PE=1 SV=3	38.64	38661.5	7.55	6.9	1	0	1.01047e+07	1.16923e+07	3.27077e+06	9.67594e+06	1.05538e+07	8.29388e+06	5.37436e+06	4.64449e+06	1.39053e+07	1.02861e+07	7.45951e+06	4.57192e+06	1.24881e+07	6.66796e+06	1.11523e+07
P49448	DHE4_HUMAN	Glutamate dehydrogenase 2, mitochondrial OS=Homo sapiens GN=GLUD2 PE=1 SV=2	47.77	61737.6	8.63	8.4	3	4.02651e+07	1.58485e+07	2.07436e+07	7.8506e+06	2.36913e+07	2.08332e+07	1.34806e+07	7.61453e+06	1.32269e+07	3.2048e+07	3.36536e+07	1.80849e+07	9.59738e+06	3.16957e+07	1.6155e+07	2.3931e+07
Q86YS6	RAB43_HUMAN	Ras-related protein Rab-43 OS=Homo sapiens GN=RAB43 PE=1 SV=1	38.32	23552.8	5.44	8.5	1	0	8.36607e+07	8.13587e+07	1.99055e+07	7.89681e+07	9.34428e+07	4.6475e+07	3.41137e+07	2.35603e+07	9.10358e+07	8.50257e+07	5.15e+07	2.16612e+07	7.46061e+07	1.8679e+07	5.5601e+07
P46439	GSTM5_HUMAN	Glutathione S-transferase Mu 5 OS=Homo sapiens GN=GSTM5 PE=1 SV=3	37.02	25829.3	6.9	9.6	1	4.51246e+07	3.37738e+07	4.19765e+07	1.04961e+07	4.24278e+07	4.63799e+07	2.93391e+07	1.85161e+07	2.56416e+07	6.89991e+07	4.98731e+07	3.22357e+07	1.42347e+07	4.9482e+07	1.71895e+07	3.65701e+07
Q9Y6G9	DC1L1_HUMAN	Cytoplasmic dynein 1 light intermediate chain 1 OS=Homo sapiens GN=DYNC1LI1 PE=1 SV=3	57	56829.1	6.01	7.5	1	0	7.28943e+06	1.06224e+07	3.55489e+06	1.46962e+07	1.47647e+07	1.20527e+07	6.70608e+06	4.38589e+06	7.90498e+06	7.45461e+06	4.00498e+06	2.60326e+06	5.76631e+06	2.99092e+06	4.3641e+06
Q6IQ22	RAB12_HUMAN	Ras-related protein Rab-12 OS=Homo sapiens GN=RAB12 PE=1 SV=3	40.35	27573.2	8.67	11.9	1	0	8.36607e+07	8.13587e+07	1.99055e+07	7.89681e+07	9.34428e+07	4.6475e+07	3.41137e+07	2.35603e+07	9.10358e+07	8.50257e+07	5.15e+07	2.16612e+07	7.46061e+07	1.8679e+07	5.5601e+07
P05386	RLA1_HUMAN	60S acidic ribosomal protein P1 OS=Homo sapiens GN=RPLP1 PE=1 SV=1	39.06	11620.7	4.26	14	2	4.06241e+08	4.73731e+08	2.7625e+08	1.14963e+08	1.19357e+07	6.18495e+08	4.84645e+08	4.90629e+08	2.79539e+08	5.12647e+08	4.60683e+08	3.10319e+08	3.49003e+07	3.63978e+08	4.25809e+07	2.84893e+08
Q8IVE3	PKHH2_HUMAN	Pleckstrin homology domain-containing family H member 2 OS=Homo sapiens GN=PLEKHH2 PE=2 SV=2	39.71	169720	7.5	5.9	2	5.54023e+07	1.38509e+08	1.22171e+08	3.8045e+07	1.27927e+08	1.01902e+08	5.95365e+07	3.39477e+07	5.4463e+07	8.24798e+07	9.96759e+07	1.34604e+08	3.4479e+07	1.04712e+08	1.16149e+08	8.09798e+07
P27348	1433T_HUMAN	14-3-3 protein theta OS=Homo sapiens GN=YWHAQ PE=1 SV=1	123.72	28031.9	4.68	22	7	2.56209e+08	2.43115e+08	3.1039e+08	8.24648e+07	4.34865e+08	4.17661e+08	3.39303e+08	1.74126e+08	2.12241e+08	4.14442e+08	3.37637e+08	2.26001e+08	1.19361e+08	3.41834e+08	1.33291e+08	2.74651e+08
Q15233	NONO_HUMAN	Non-POU domain-containing octamer-binding protein OS=Homo sapiens GN=NONO PE=1 SV=4	158.83	54311.3	9.01	36.3	7	1.41204e+08	1.03032e+08	1.46196e+08	5.95754e+07	1.04756e+08	1.38471e+08	1.06722e+08	1.30159e+08	1.327e+08	1.87178e+08	2.29301e+08	1.789e+08	3.13678e+07	1.14986e+08	4.61187e+07	8.76167e+07
P23497	SP100_HUMAN	Nuclear autoantigen Sp-100 OS=Homo sapiens GN=SP100 PE=1 SV=3	30.18	101495	8.49	3.8	2	1.36741e+08	1.00891e+08	1.09811e+08	3.57832e+07	8.54197e+07	1.00022e+08	8.89348e+07	5.58339e+07	4.67834e+07	7.47166e+07	4.97588e+07	4.29055e+07	1.16866e+07	3.88439e+07	2.36511e+07	3.58569e+07
Q16186	ADRM1_HUMAN	Proteasomal ubiquitin receptor ADRM1 OS=Homo sapiens GN=ADRM1 PE=1 SV=2	75.11	42411.9	4.96	15.5	3	2.12496e+08	1.71483e+08	1.62887e+08	1.01835e+08	1.98408e+08	2.1543e+08	2.37542e+08	1.94868e+08	1.50529e+08	1.76316e+08	1.66656e+08	1.0017e+08	7.7418e+07	2.88253e+08	1.86149e+08	2.37547e+08
O75828	CBR3_HUMAN	Carbonyl reductase [NADPH] 3 OS=Homo sapiens GN=CBR3 PE=1 SV=3	72.14	31229.9	5.82	16.6	2	5.71612e+06	2.39804e+07	3.08555e+07	5.51344e+06	5.45246e+07	5.31803e+07	3.80846e+07	1.95527e+07	2.13802e+07	5.64148e+07	3.9358e+07	2.17858e+07	1.28169e+07	5.43096e+07	1.78073e+07	3.90787e+07
P07864	LDHC_HUMAN	L-lactate dehydrogenase C chain OS=Homo sapiens GN=LDHC PE=2 SV=4	40.07	36630.4	7.08	7.8	1	1.40115e+07	1.4863e+07	1.95255e+07	3.53772e+06	1.7453e+07	1.61133e+07	7.78866e+06	4.07361e+06	1.73014e+06	1.0643e+07	9.97889e+06	6.22498e+06	4.15725e+06	1.57897e+07	1.52152e+06	8.38806e+06
P10599	THIO_HUMAN	Thioredoxin OS=Homo sapiens GN=TXN PE=1 SV=3	60.76	12014.9	4.82	42.9	4	1.06027e+08	9.57142e+07	1.09933e+08	3.05036e+07	1.60775e+08	1.36037e+08	6.77241e+07	6.72757e+07	6.20224e+07	9.74824e+07	7.53819e+07	5.32426e+07	3.09869e+07	8.57667e+07	4.13519e+07	7.02618e+07
P35613	BASI_HUMAN	Basigin OS=Homo sapiens GN=BSG PE=1 SV=2	39.04	42573.2	5.39	10.6	1	0	2.91069e+07	4.36032e+07	7.03068e+06	2.90838e+07	3.50636e+07	2.43976e+07	1.14107e+07	2.50976e+07	5.6554e+07	4.23601e+07	2.1786e+07	7.16137e+06	2.85437e+07	1.05652e+07	2.27518e+07
Q9UHV9	PFD2_HUMAN	Prefoldin subunit 2 OS=Homo sapiens GN=PFDN2 PE=1 SV=1	62.49	16694.6	6.2	16.9	2	1.12736e+06	3.76218e+07	4.82662e+07	1.28462e+07	4.80471e+07	5.79853e+07	4.47095e+07	2.17474e+07	3.11475e+07	4.87552e+07	3.89023e+07	2.66941e+07	1.18543e+07	4.23613e+07	1.69545e+07	3.45725e+07
Q01469	FABP5_HUMAN	Fatty acid-binding protein, epidermal OS=Homo sapiens GN=FABP5 PE=1 SV=3	43.87	15496.7	6.6	25.9	2	9.92467e+07	1.11226e+07	7.87511e+07	2.67795e+06	1.3993e+07	1.12787e+07	5.23346e+06	4.55983e+07	3.99186e+06	9.35003e+06	8.78897e+06	5.63248e+06	0	7.92246e+06	1.6167e+06	5.25923e+06
P24534	EF1B_HUMAN	Elongation factor 1-beta OS=Homo sapiens GN=EEF1B2 PE=1 SV=3	141.19	24919.3	4.5	27.1	4	3.32275e+07	4.87795e+07	6.05207e+07	1.74555e+07	6.16623e+07	6.73732e+07	4.9116e+07	4.04869e+07	5.59556e+07	1.08533e+08	8.73404e+07	5.09033e+07	1.8848e+07	6.17986e+07	2.52289e+07	5.15727e+07
P49736	MCM2_HUMAN	DNA replication licensing factor MCM2 OS=Homo sapiens GN=MCM2 PE=1 SV=4	44.35	102516	5.34	11.1	7	9.12538e+06	2.09249e+07	1.96053e+07	8.28125e+06	2.45526e+07	2.79668e+07	1.84833e+07	1.56157e+07	1.82319e+07	3.91137e+07	4.10406e+07	2.77793e+07	3.3787e+06	2.09053e+07	9.89166e+06	1.68318e+07
O00273	DFFA_HUMAN	DNA fragmentation factor subunit alpha OS=Homo sapiens GN=DFFA PE=1 SV=1	37.04	36898.7	4.68	16.9	2	5.84709e+06	1.94075e+07	2.77492e+07	7.73164e+06	2.06317e+07	2.52708e+07	2.0932e+07	9.02577e+06	6.90653e+06	2.73336e+07	2.39905e+07	1.34027e+07	4.86252e+06	3.39176e+07	1.34532e+07	2.03356e+07
Q96A72	MGN2_HUMAN	Protein mago nashi homolog 2 OS=Homo sapiens GN=MAGOHB PE=1 SV=1	44.79	17321.9	5.95	25	1	0	9.65365e+06	3.40287e+06	0	1.58269e+07	1.47546e+07	1.11761e+07	0	1.35912e+06	910884	0	2.26525e+06	0	0	3.48641e+06	0
P61088	UBE2N_HUMAN	Ubiquitin-conjugating enzyme E2 N OS=Homo sapiens GN=UBE2N PE=1 SV=1	35.5	17184	6.13	12.5	4	6.70541e+07	3.23466e+07	4.05065e+07	1.20555e+07	5.23664e+07	5.4734e+07	4.06094e+07	1.88201e+07	2.71777e+07	5.42709e+07	3.68951e+07	2.32477e+07	1.24546e+07	4.29589e+07	1.57154e+07	3.46032e+07
Q562R1	ACTBL_HUMAN	Beta-actin-like protein 2 OS=Homo sapiens GN=ACTBL2 PE=1 SV=2	143.43	42318.1	5.39	18.4	7	9.80948e+08	8.35118e+08	1.07656e+09	2.37382e+08	1.28828e+09	1.24668e+09	1.12282e+09	5.13415e+08	4.81175e+08	1.18839e+09	1.02354e+09	6.1443e+08	3.66669e+08	4.29465e+08	2.04737e+08	9.19509e+08
Q92928	RAB1C_HUMAN	Putative Ras-related protein Rab-1C OS=Homo sapiens GN=RAB1C PE=5 SV=2	38.58	22231.1	5.25	34.3	3	0	6.20035e+07	8.0253e+07	1.88626e+07	5.72906e+07	7.34733e+07	4.35067e+07	3.0427e+07	1.72241e+07	6.82973e+07	6.17397e+07	3.43132e+07	1.74966e+07	5.79038e+07	1.61133e+07	4.20939e+07
Q5SSJ5	HP1B3_HUMAN	Heterochromatin protein 1-binding protein 3 OS=Homo sapiens GN=HP1BP3 PE=1 SV=1	42.93	61454.4	9.69	11	2	2.41936e+07	1.44735e+07	1.80559e+07	1.06769e+07	1.41118e+07	2.50051e+07	3.62615e+07	2.5956e+07	1.41388e+07	2.12506e+07	2.55024e+07	1.37597e+07	3.98801e+06	1.2328e+07	2.05841e+07	1.04732e+07
P54886	P5CS_HUMAN	Delta-1-pyrroline-5-carboxylate synthase OS=Homo sapiens GN=ALDH18A1 PE=1 SV=2	70.79	87988.8	6.66	5.4	8	1.30684e+07	2.02569e+07	3.87419e+07	0	2.02867e+07	2.48733e+07	0	0	1.32176e+07	5.02005e+07	5.61121e+07	3.63996e+07	1.20606e+07	4.43029e+07	1.66168e+07	3.22216e+07
P22695	QCR2_HUMAN	Cytochrome b-c1 complex subunit 2, mitochondrial OS=Homo sapiens GN=UQCRC2 PE=1 SV=3	43.99	48583.9	8.74	13.5	1	1.52682e+07	1.06731e+07	1.5657e+07	3.3844e+06	1.69209e+07	1.91756e+07	1.33127e+07	9.19613e+06	8.70624e+06	2.5256e+07	2.65952e+07	1.31149e+07	7.45689e+06	2.01904e+07	8.42576e+06	1.78173e+07
P62158	CALM_HUMAN	Calmodulin OS=Homo sapiens GN=CALM1 PE=1 SV=2	96.71	16826.8	4.09	26.8	4	6.59871e+07	9.31317e+07	1.19324e+08	1.79403e+07	1.26374e+08	1.45549e+08	8.79072e+07	3.32795e+07	4.79667e+07	1.09686e+08	7.62597e+07	1.1355e+07	2.48412e+07	9.75555e+07	4.52198e+07	7.19934e+07
Q9Y5L4	TIM13_HUMAN	Mitochondrial import inner membrane translocase subunit Tim13 OS=Homo sapiens GN=TIMM13 PE=1 SV=1	53.26	10721.1	8.42	14.7	1	1.80348e+07	1.27505e+07	1.62799e+07	0	2.79986e+07	2.17799e+07	1.12259e+07	2.72557e+06	1.81963e+07	2.95126e+07	2.17104e+07	1.4923e+07	3.95773e+06	2.03232e+07	5.70042e+06	1.27746e+07
Q5T2N8	ATD3C_HUMAN	ATPase family AAA domain-containing protein 3C OS=Homo sapiens GN=ATAD3C PE=1 SV=2	25.04	46635.2	9.37	7.1	0	0	0	0	0	0	0	0	0	0	0	0	0	0	0	0	0
Q03252	LMNB2_HUMAN	Lamin-B2 OS=Homo sapiens GN=LMNB2 PE=1 SV=3	44.07	67761.5	5.29	12.3	4	5.51852e+07	3.64139e+07	4.57116e+07	1.34811e+07	3.48734e+07	3.20593e+07	2.49425e+07	2.26039e+07	1.8845e+07	3.23344e+07	3.57324e+07	2.52166e+07	6.78127e+06	2.82435e+07	1.46953e+07	2.56007e+07
Q9NVI7	ATD3A_HUMAN	ATPase family AAA domain-containing protein 3A OS=Homo sapiens GN=ATAD3A PE=1 SV=2	40.68	71609.8	9.08	7.1	1	3.44342e+06	1.22637e+06	1.11136e+06	666973	0	0	1.20798e+06	0	0	0	0	0	0	0	344917	0
P38159	HNRPG_HUMAN	Heterogeneous nuclear ribonucleoprotein G OS=Homo sapiens GN=RBMX PE=1 SV=3	189.38	42306.3	10.06	32.5	12	4.94228e+07	1.67392e+08	2.28877e+08	7.11077e+07	1.77086e+08	1.61691e+08	1.35188e+08	1.63979e+08	2.04287e+08	1.64721e+08	3.32966e+08	2.94683e+08	3.45366e+07	1.81847e+08	6.0614e+07	1.24097e+08
O60271	JIP4_HUMAN	C-Jun-amino-terminal kinase-interacting protein 4 OS=Homo sapiens GN=SPAG9 PE=1 SV=4	41.59	146913	5.05	3.1	1	0	3.96604e+06	5.3514e+06	0	4.96785e+06	5.89416e+06	0	0	0	6.93026e+06	5.03117e+06	0	0	6.93993e+06	0	0
P25205	MCM3_HUMAN	DNA replication licensing factor MCM3 OS=Homo sapiens GN=MCM3 PE=1 SV=3	71.38	91551.3	5.53	6.2	3	0	1.9554e+07	2.5001e+07	1.0323e+07	2.84767e+07	2.69314e+07	3.2404e+07	0	1.27737e+07	2.65875e+07	3.3008e+07	2.18131e+07	7.86644e+06	2.0316e+07	8.40715e+06	1.75778e+07
P26583	HMGB2_HUMAN	High mobility group protein B2 OS=Homo sapiens GN=HMGB2 PE=1 SV=2	41.07	24189.8	7.62	19.6	2	4.77638e+07	4.63821e+07	6.04968e+07	1.70474e+07	6.25035e+07	7.43326e+07	0	4.78197e+07	3.94348e+07	7.32592e+07	6.23854e+07	3.3952e+07	1.08097e+07	4.43043e+07	1.64662e+07	3.61855e+07
P48643	TCPE_HUMAN	T-complex protein 1 subunit epsilon OS=Homo sapiens GN=CCT5 PE=1 SV=1	157.37	60089	5.45	23.1	7	8.93517e+07	6.2012e+07	7.45132e+07	2.18807e+07	6.4258e+07	7.21331e+07	5.28429e+07	4.50303e+07	2.68192e+07	9.71078e+07	9.62198e+07	6.18313e+07	2.08632e+07	8.94502e+07	1.81427e+07	7.31977e+07
Q92552	RT27_HUMAN	28S ribosomal protein S27, mitochondrial OS=Homo sapiens GN=MRPS27 PE=1 SV=3	69.81	47923.5	5.83	15.2	3	0	1.00588e+07	1.46682e+07	0	4.78171e+06	9.93337e+06	0	0	1.13515e+07	1.91389e+07	2.36897e+07	2.0344e+07	2.44732e+06	1.42662e+07	4.32459e+06	1.03676e+07
P04080	CYTB_HUMAN	Cystatin-B OS=Homo sapiens GN=CSTB PE=1 SV=2	37.59	11189.6	6.96	21.4	2	0	4.30892e+07	5.20419e+07	1.30822e+07	8.73261e+07	1.08391e+08	6.92531e+07	3.38279e+07	3.9081e+07	1.03302e+08	6.67314e+07	3.96183e+07	1.56828e+07	6.9414e+07	2.28811e+07	5.61594e+07
P68133	ACTS_HUMAN	Actin, alpha skeletal muscle OS=Homo sapiens GN=ACTA1 PE=1 SV=1	539.11	42366	5.23	9.8	13	1.45349e+09	1.22105e+09	1.82617e+09	3.45137e+08	1.89271e+09	1.86162e+09	1.46512e+09	7.39998e+08	6.72268e+08	1.93122e+09	1.74151e+09	8.86609e+08	6.43297e+08	8.8454e+08	3.74158e+08	1.57888e+09
P02545	LMNA_HUMAN	Prelamin-A/C OS=Homo sapiens GN=LMNA PE=1 SV=1	44.87	74379.8	6.57	13.9	8	5.05207e+07	3.32273e+07	4.22587e+07	1.11499e+07	2.86731e+07	2.82941e+07	2.43942e+07	1.85707e+07	1.60884e+07	3.35855e+07	3.52399e+07	2.23506e+07	6.95763e+06	2.01567e+07	1.44922e+07	1.94724e+07
Q92616	GCN1L_HUMAN	Translational activator GCN1 OS=Homo sapiens GN=GCN1L1 PE=1 SV=6	47.44	294967	7.29	3.7	2	0	8.92971e+06	6.67728e+06	0	9.5865e+06	1.14257e+07	4.17028e+06	4.91321e+06	2.17288e+06	8.42416e+06	8.44396e+06	4.80379e+06	2.77944e+06	6.72439e+06	2.16332e+06	4.98494e+06
Q9P015	RM15_HUMAN	39S ribosomal protein L15, mitochondrial OS=Homo sapiens GN=MRPL15 PE=1 SV=1	31.91	33570	10.02	11.1	1	0	0	6.15667e+06	0	6.28195e+06	0	0	0	1.34994e+07	0	3.16099e+07	2.224e+07	0	1.01768e+07	0	8.79296e+06
P55769	NH2L1_HUMAN	NHP2-like protein 1 OS=Homo sapiens GN=NHP2L1 PE=1 SV=3	51.32	14392.6	8.72	15.6	1	890241	2.17641e+07	2.8575e+07	8.82407e+06	2.52096e+07	2.87387e+07	2.7449e+07	2.27472e+07	3.78047e+07	4.89624e+07	4.38595e+07	2.89453e+07	6.79546e+06	2.37616e+07	1.13504e+07	2.27736e+07
P05198	IF2A_HUMAN	Eukaryotic translation initiation factor 2 subunit 1 OS=Homo sapiens GN=EIF2S1 PE=1 SV=3	85.96	36374.5	5.02	12.7	2	9.74251e+07	5.46683e+07	6.14814e+07	1.82429e+07	7.50737e+07	6.90028e+07	5.24097e+07	5.23522e+07	2.78319e+07	7.86164e+07	9.42521e+07	7.29769e+07	2.89949e+07	8.55428e+07	3.92223e+07	4.95844e+07
P20290	BTF3_HUMAN	Transcription factor BTF3 OS=Homo sapiens GN=BTF3 PE=1 SV=1	57.7	22211.4	9.41	18.4	1	0	2.71775e+06	0	0	9.36474e+06	1.59314e+07	0	0	1.4199e+07	2.96221e+07	2.30886e+07	1.49509e+07	3.60767e+06	1.83345e+07	6.36907e+06	1.4989e+07
Q9Y2J2	E41L3_HUMAN	Band 4.1-like protein 3 OS=Homo sapiens GN=EPB41L3 PE=1 SV=2	45.16	121458	5.09	2.1	1	3.45124e+06	1.74196e+06	5.19882e+06	0	0	0	0	0	4.22579e+06	3.34804e+06	5.80701e+06	0	2.43369e+06	0	2.72635e+06	3.72689e+06
Q9NQ88	TIGAR_HUMAN	Probable fructose-2,6-bisphosphatase TIGAR OS=Homo sapiens GN=TIGAR PE=1 SV=1	40.42	30442.3	7.6	9.6	1	0	8.52276e+06	1.17752e+07	2.85934e+06	8.27841e+06	8.25637e+06	7.02699e+06	1.63565e+06	2.37205e+06	6.57687e+06	5.3128e+06	0	3.75306e+06	1.37802e+07	4.10984e+06	9.96533e+06
Q15459	SF3A1_HUMAN	Splicing factor 3A subunit 1 OS=Homo sapiens GN=SF3A1 PE=1 SV=1	86.93	88887.5	5.15	7.3	6	2.80497e+07	2.82099e+07	3.4957e+07	1.09009e+07	3.49499e+07	3.13513e+07	2.74835e+07	2.92887e+07	2.61701e+07	3.96268e+07	4.29737e+07	3.40554e+07	7.74065e+06	3.77108e+07	1.75889e+07	2.75161e+07
Q9Y5S9	RBM8A_HUMAN	RNA-binding protein 8A OS=Homo sapiens GN=RBM8A PE=1 SV=1	37.83	19933.8	5.5	10.9	0	0	0	0	0	0	0	0	0	0	0	0	0	0	0	0	0
Q9UHB9	SRP68_HUMAN	Signal recognition particle 68 kDa protein OS=Homo sapiens GN=SRP68 PE=1 SV=2	38.52	71198.8	8.75	6.5	2	1.14252e+07	1.37095e+07	1.5929e+07	5.45138e+06	1.53215e+07	1.49125e+07	9.5447e+06	8.68273e+06	9.75523e+06	1.70595e+07	1.90575e+07	1.39362e+07	4.42014e+06	1.36338e+07	7.1376e+06	1.2768e+07
P22234	PUR6_HUMAN	Multifunctional protein ADE2 OS=Homo sapiens GN=PAICS PE=1 SV=3	148.13	47790.4	6.95	30.4	9	2.00691e+08	1.22459e+08	1.61942e+08	5.09968e+07	1.76349e+08	1.55311e+08	1.03875e+08	1.50256e+08	3.92274e+07	1.08716e+08	1.09614e+08	7.22223e+07	3.1256e+07	1.22457e+08	6.1235e+07	8.50508e+07
P35232	PHB_HUMAN	Prohibitin OS=Homo sapiens GN=PHB PE=1 SV=1	54.74	29842.9	5.57	21.3	7	4.33213e+07	7.19465e+07	9.64884e+07	1.94211e+07	9.12804e+07	1.05477e+08	6.89563e+07	4.60802e+07	3.84573e+07	7.86557e+07	7.36512e+07	4.46579e+07	3.18429e+07	7.70059e+07	3.16275e+07	6.53869e+07
Q32P51	RA1L2_HUMAN	Heterogeneous nuclear ribonucleoprotein A1-like 2 OS=Homo sapiens GN=HNRNPA1L2 PE=2 SV=2	311.16	34375.3	9.08	29.1	11	3.739e+08	7.37781e+08	1.05295e+09	2.59597e+08	5.20895e+08	5.27021e+08	5.50378e+08	1.37056e+09	6.65409e+08	1.19796e+09	1.58787e+09	1.5435e+09	1.34809e+08	8.38062e+08	1.80671e+08	7.01169e+08
P19388	RPAB1_HUMAN	DNA-directed RNA polymerases I, II, and III subunit RPABC1 OS=Homo sapiens GN=POLR2E PE=1 SV=4	36.87	24649.7	5.69	3.8	0	0	0	0	0	0	0	0	0	0	0	0	0	0	0	0	0
P33316	DUT_HUMAN	Deoxyuridine 5'-triphosphate nucleotidohydrolase, mitochondrial OS=Homo sapiens GN=DUT PE=1 SV=3	42.87	26974.8	9.65	8.7	3	2.31193e+07	1.43435e+07	1.58623e+07	1.97957e+06	1.74605e+07	2.33659e+07	9.36515e+06	1.08195e+07	1.05211e+07	2.2048e+07	1.15962e+07	9.554e+06	5.96515e+06	1.57402e+07	6.56614e+06	1.13086e+07
P29692	EF1D_HUMAN	Elongation factor 1-delta OS=Homo sapiens GN=EEF1D PE=1 SV=5	283.13	31216.8	4.9	50.5	8	1.21065e+08	1.1257e+08	1.42635e+08	5.61383e+07	1.98908e+08	1.97898e+08	1.7108e+08	1.12007e+08	1.25525e+08	2.28672e+08	2.07243e+08	1.37924e+08	5.37202e+07	1.55968e+08	7.63918e+07	1.2449e+08
Q13283	G3BP1_HUMAN	Ras GTPase-activating protein-binding protein 1 OS=Homo sapiens GN=G3BP1 PE=1 SV=1	176.9	52189.1	5.36	24	5	2.12881e+08	1.11214e+08	1.32656e+08	6.54155e+07	1.41021e+08	1.29685e+08	1.43767e+08	1.69899e+08	1.33444e+08	1.5171e+08	1.74069e+08	1.5312e+08	4.9881e+07	1.49707e+08	7.22935e+07	1.09839e+08
P58546	MTPN_HUMAN	Myotrophin OS=Homo sapiens GN=MTPN PE=1 SV=2	46.5	13057.7	5.27	14.4	1	0	2.48135e+07	2.69738e+07	9.00791e+06	5.26984e+07	4.22875e+07	3.33338e+07	2.067e+07	2.23442e+07	4.97689e+07	3.40639e+07	2.17794e+07	1.15483e+07	4.15362e+07	1.6582e+07	2.85517e+07
P49721	PSB2_HUMAN	Proteasome subunit beta type-2 OS=Homo sapiens GN=PSMB2 PE=1 SV=1	282.06	22992.7	6.51	48.3	7	2.75832e+08	1.1532e+09	8.68296e+08	3.60457e+08	7.36222e+08	8.73947e+08	6.23595e+08	8.76951e+08	5.94981e+08	1.01679e+09	8.46358e+08	1.08723e+09	4.18282e+08	1.7221e+09	6.96162e+08	1.34445e+09
O75533	SF3B1_HUMAN	Splicing factor 3B subunit 1 OS=Homo sapiens GN=SF3B1 PE=1 SV=3	42.77	146479	6.65	6.9	3	1.68399e+07	1.81066e+07	2.21054e+07	6.11209e+06	1.95129e+07	2.05778e+07	1.44089e+07	1.76953e+07	1.4539e+07	2.61303e+07	3.33404e+07	2.50151e+07	3.41585e+06	2.22163e+07	8.37038e+06	1.6929e+07
P38606	VATA_HUMAN	V-type proton ATPase catalytic subunit A OS=Homo sapiens GN=ATP6V1A PE=1 SV=2	38.15	68659.6	5.35	4.2	0	0	0	0	0	0	0	0	0	0	0	0	0	0	0	0	0
Q13561	DCTN2_HUMAN	Dynactin subunit 2 OS=Homo sapiens GN=DCTN2 PE=1 SV=4	52.15	44317.9	5.1	5.5	1	0	6.01067e+06	7.24166e+06	0	8.59218e+06	1.18134e+07	6.45963e+06	991789	6.94208e+06	1.67573e+07	1.22591e+07	5.35495e+06	3.23947e+06	1.12844e+07	3.96878e+06	9.07571e+06
P68400	CSK21_HUMAN	Casein kinase II subunit alpha OS=Homo sapiens GN=CSNK2A1 PE=1 SV=1	39.59	45228.8	7.29	12.3	1	0	9.73708e+06	6.98721e+06	0	1.16842e+07	1.38583e+07	0	0	3.39391e+06	1.39285e+07	1.50451e+07	9.9888e+06	1.49081e+06	1.38198e+07	3.47395e+06	8.79163e+06
Q96GC5	RM48_HUMAN	39S ribosomal protein L48, mitochondrial OS=Homo sapiens GN=MRPL48 PE=1 SV=2	38.01	24033.8	9.04	6.1	1	0	1.34672e+07	1.59307e+07	3.18032e+06	2.27128e+07	2.29641e+07	1.17995e+07	2.05247e+07	1.70547e+07	1.99676e+07	2.88846e+07	2.62119e+07	4.2938e+06	1.73461e+07	4.94755e+06	3.5174e+06
Q93077	H2A1C_HUMAN	Histone H2A type 1-C OS=Homo sapiens GN=HIST1H2AC PE=1 SV=3	575.98	14096.9	11.05	49.7	14	5.29446e+09	8.15867e+09	8.47235e+09	2.39463e+09	6.71208e+09	7.38102e+09	7.70116e+09	3.78258e+09	5.93092e+09	9.59061e+09	4.60905e+09	7.47558e+09	1.78179e+09	8.57567e+08	2.14129e+09	5.99442e+09
O43707	ACTN4_HUMAN	Alpha-actinin-4 OS=Homo sapiens GN=ACTN4 PE=1 SV=2	126.43	105245	5.27	22.8	8	2.46724e+07	3.87381e+07	4.98199e+07	1.84877e+07	5.99366e+07	4.64075e+07	4.66116e+07	2.07093e+07	2.27428e+07	4.54646e+07	4.43285e+07	2.73279e+07	1.51734e+07	3.93694e+07	1.33652e+07	3.40853e+07
Q07021	C1QBP_HUMAN	Complement component 1 Q subcomponent-binding protein, mitochondrial OS=Homo sapiens GN=C1QBP PE=1 SV=1	125.42	31741.8	4.74	25.9	4	1.01416e+06	1.85921e+08	2.47112e+08	5.25225e+07	2.73939e+08	2.80167e+08	2.45746e+08	1.68395e+08	1.49003e+08	5.00404e+07	4.33884e+07	2.70365e+07	5.89211e+07	2.55506e+08	8.51375e+07	2.2974e+08
Q7KZF4	SND1_HUMAN	Staphylococcal nuclease domain-containing protein 1 OS=Homo sapiens GN=SND1 PE=1 SV=1	191.67	102618	6.74	14.9	11	4.83137e+07	5.23086e+07	4.17079e+07	2.27975e+07	7.86122e+07	6.08631e+07	5.21863e+07	6.15198e+07	3.62333e+07	7.70215e+07	1.0293e+08	7.46176e+07	2.08493e+07	6.47043e+07	2.7962e+07	5.11315e+07
Q9BQE3	TBA1C_HUMAN	Tubulin alpha-1C chain OS=Homo sapiens GN=TUBA1C PE=1 SV=1	628.51	50547.7	4.96	46.8	18	1.32635e+09	1.38455e+09	2.21812e+09	5.68613e+08	1.94821e+09	1.94932e+09	1.23119e+09	1.05579e+09	9.32299e+08	1.33862e+09	2.13813e+09	1.40536e+09	5.26815e+08	2.23539e+09	3.74945e+08	9.87035e+08
P17858	K6PL_HUMAN	6-phosphofructokinase, liver type OS=Homo sapiens GN=PFKL PE=1 SV=6	74.3	85762.5	7.26	6.2	1	0	1.12139e+07	0	0	0	1.68338e+07	4.06042e+06	0	2.24434e+06	1.20584e+07	1.28865e+07	7.62049e+06	4.38267e+06	2.00815e+07	9.02732e+06	1.48524e+07
P41240	CSK_HUMAN	Tyrosine-protein kinase CSK OS=Homo sapiens GN=CSK PE=1 SV=1	47.14	51241.9	6.62	6.9	0	0	0	0	0	0	0	0	0	0	0	0	0	0	0	0	0
P12235	ADT1_HUMAN	ADP/ATP translocase 1 OS=Homo sapiens GN=SLC25A4 PE=1 SV=4	60.4	33271.3	9.78	15.1	4	1.04786e+08	6.12298e+07	1.30862e+08	2.92258e+07	5.47767e+07	8.2355e+07	5.18983e+07	5.00561e+07	3.49602e+07	1.03087e+08	1.12227e+08	8.14238e+07	2.52466e+07	6.9958e+07	2.63596e+07	6.41108e+07
P28070	PSB4_HUMAN	Proteasome subunit beta type-4 OS=Homo sapiens GN=PSMB4 PE=1 SV=4	921.67	29242.5	5.72	53.8	7	4.74141e+08	1.52382e+09	1.50597e+09	7.15954e+08	1.1882e+09	1.19754e+09	1.05916e+09	1.28546e+09	9.28234e+08	1.25839e+09	1.1894e+09	1.54857e+09	8.36876e+08	2.3466e+09	1.29869e+09	1.85445e+09
P68371	TBB2C_HUMAN	Tubulin beta-2C chain OS=Homo sapiens GN=TUBB2C PE=1 SV=1	1267.08	50255.2	4.79	42.9	13	3.83336e+08	7.61143e+08	1.0616e+09	0	1.36744e+09	6.81279e+08	5.88259e+08	2.83412e+08	5.03026e+08	1.13185e+09	1.09174e+09	7.0048e+08	2.58058e+08	8.02845e+08	3.00397e+08	1.03691e+08
P34931	HS71L_HUMAN	Heat shock 70 kDa protein 1-like OS=Homo sapiens GN=HSPA1L PE=1 SV=2	853.96	70730.5	5.76	28.4	15	2.07661e+09	1.80575e+09	2.39196e+09	5.86117e+08	3.12939e+09	2.58085e+09	1.59069e+09	1.1805e+09	8.28711e+08	2.00657e+09	1.45529e+09	1.01194e+09	8.84027e+08	2.88819e+09	1.35755e+09	2.17769e+09
Q9ULV4	COR1C_HUMAN	Coronin-1C OS=Homo sapiens GN=CORO1C PE=1 SV=1	50.65	53899.3	6.65	4.2	1	1.22751e+06	796673	300731	763826	952125	0	2.79937e+06	1.15246e+06	405244	0	0	0	395378	442774	416553	437847
Q8TEA8	DTD1_HUMAN	D-tyrosyl-tRNA(Tyr) deacylase 1 OS=Homo sapiens GN=DTD1 PE=1 SV=2	49.36	23580	8.35	15.3	1	1.14269e+07	1.13077e+07	1.09256e+07	3.93686e+06	7.86297e+06	5.20616e+06	5.10242e+06	3.65927e+06	2.17947e+06	5.04594e+06	3.5685e+06	0	1.56129e+06	4.27385e+06	2.17831e+06	4.6712e+06
P84090	ERH_HUMAN	Enhancer of rudimentary homolog OS=Homo sapiens GN=ERH PE=1 SV=1	59.13	12422.1	5.63	44.2	2	0	4.71989e+07	5.75626e+07	1.62854e+07	5.68115e+07	6.94634e+07	4.72062e+07	4.47432e+07	5.76937e+07	8.94244e+07	7.01102e+07	4.81413e+07	1.69873e+07	5.60987e+07	2.31226e+07	4.74751e+07
P05455	LA_HUMAN	Lupus La protein OS=Homo sapiens GN=SSB PE=1 SV=2	129.7	46979.2	6.68	25.2	8	2.0474e+07	2.77117e+07	4.21972e+07	2.05812e+07	7.03259e+07	6.85642e+07	4.6589e+07	3.33748e+07	3.46428e+07	8.8729e+07	7.71189e+07	3.92819e+07	1.52695e+07	5.89862e+07	2.84043e+07	6.55463e+07
P50502	F10A1_HUMAN	Hsc70-interacting protein OS=Homo sapiens GN=ST13 PE=1 SV=2	23.38	41476.5	5.18	19.5	3	0	5.18605e+07	7.03796e+07	1.34331e+07	9.93922e+07	1.12319e+08	7.37796e+07	3.64335e+07	6.53323e+07	1.39299e+08	1.01184e+08	5.38355e+07	2.48731e+07	9.57593e+07	3.56971e+07	7.43444e+07
P48634	PRC2A_HUMAN	Protein PRRC2A OS=Homo sapiens GN=PRRC2A PE=1 SV=3	36.1	229180	9.48	2.5	1	0	1.75536e+07	2.56587e+07	1.05096e+07	2.58551e+07	2.69781e+07	2.50461e+07	1.67085e+07	2.47285e+07	2.96457e+07	2.54594e+07	1.85784e+07	6.36953e+06	2.36061e+07	1.07595e+07	2.05583e+07
Q16774	KGUA_HUMAN	Guanylate kinase OS=Homo sapiens GN=GUK1 PE=1 SV=2	42.72	21769.2	6.11	10.2	0	0	0	0	0	0	0	0	0	0	0	0	0	0	0	0	0
Q58FG1	HS904_HUMAN	Putative heat shock protein HSP 90-alpha A4 OS=Homo sapiens GN=HSP90AA4P PE=5 SV=1	178.83	47796.2	5.07	11.5	1	4.67404e+08	0	0	0	0	2.20555e+06	0	0	0	0	0	0	0	0	1.82389e+07	0
P20073	ANXA7_HUMAN	Annexin A7 OS=Homo sapiens GN=ANXA7 PE=1 SV=3	48.71	52990.9	5.52	7.2	2	2.41698e+07	1.76693e+07	2.0467e+07	1.20031e+07	2.24432e+07	2.12597e+07	9.12566e+06	1.49628e+07	1.91353e+07	2.9333e+07	3.06663e+07	2.32958e+07	9.52056e+06	3.56419e+07	1.79842e+07	2.8407e+07
Q9NX55	HYPK_HUMAN	Huntingtin-interacting protein K OS=Homo sapiens GN=HYPK PE=1 SV=2	67.13	14656.4	4.9	8.5	2	3.66623e+06	2.04913e+06	1.6193e+06	2.01022e+06	6.22821e+06	6.12041e+06	0	4.50507e+06	3.70385e+06	5.00233e+06	1.2097e+06	1.7292e+06	752326	1.35703e+06	697467	1.29566e+06
P25786	PSA1_HUMAN	Proteasome subunit alpha type-1 OS=Homo sapiens GN=PSMA1 PE=1 SV=1	566.65	29822	6.15	57	29	1.09632e+09	2.32845e+09	2.48111e+09	1.13241e+09	2.01359e+09	2.08018e+09	1.38023e+09	1.59435e+09	1.7362e+09	2.33807e+09	2.44454e+09	2.9242e+09	9.42791e+08	3.72825e+09	1.65826e+09	3.13198e+09
P28838	AMPL_HUMAN	Cytosol aminopeptidase OS=Homo sapiens GN=LAP3 PE=1 SV=3	46.45	56530	8.03	8.1	3	1.96788e+07	2.2936e+07	3.06156e+07	6.97427e+06	3.42503e+07	3.596e+07	2.21132e+07	1.3163e+07	9.25065e+06	2.51167e+07	2.15393e+07	1.06749e+07	6.21175e+06	2.05838e+07	7.01772e+06	1.58685e+07
P31948	STIP1_HUMAN	Stress-induced-phosphoprotein 1 OS=Homo sapiens GN=STIP1 PE=1 SV=1	42.76	63226.6	6.4	19.2	10	0	8.44762e+07	1.05228e+08	2.85708e+07	1.42776e+08	1.55654e+08	9.69653e+07	1.21972e+07	7.67498e+07	1.62692e+08	1.35995e+08	8.33339e+07	3.3056e+07	1.36393e+08	5.5583e+07	1.1283e+08
P0CW22	RS17L_HUMAN	40S ribosomal protein S17-like OS=Homo sapiens GN=RPS17L PE=3 SV=1	38.76	15597.4	9.85	18.5	3	7.9713e+07	7.16626e+07	1.58688e+08	8.16233e+07	9.85796e+07	9.21988e+07	1.95181e+08	1.23668e+08	1.05726e+08	1.01692e+08	9.41504e+07	7.90597e+07	2.1466e+07	6.03858e+07	4.12382e+07	4.01532e+07
Q15691	MARE1_HUMAN	Microtubule-associated protein RP/EB family member 1 OS=Homo sapiens GN=MAPRE1 PE=1 SV=3	76.99	30151.2	5.02	6	3	1.60393e+07	3.46753e+07	4.96988e+07	1.2112e+07	5.35093e+07	5.00269e+07	3.61985e+07	2.2814e+07	2.08978e+07	7.49649e+07	6.8858e+07	4.00586e+07	1.4243e+07	5.75308e+07	1.49935e+07	3.21539e+07
Q96QR8	PURB_HUMAN	Transcriptional activator protein Pur-beta OS=Homo sapiens GN=PURB PE=1 SV=3	41.58	33391.5	5.35	9	1	9.64232e+06	8.35598e+06	8.30457e+06	4.27018e+06	1.27031e+07	9.94556e+06	1.25467e+07	1.45209e+07	9.56839e+06	1.10009e+07	1.23759e+07	9.31385e+06	3.55243e+06	8.71616e+06	6.23226e+06	1.00855e+07
P21796	VDAC1_HUMAN	Voltage-dependent anion-selective channel protein 1 OS=Homo sapiens GN=VDAC1 PE=1 SV=2	67.63	30867.6	8.62	25.4	8	7.82966e+06	3.61415e+07	4.38412e+07	8.50886e+06	5.29226e+07	5.75107e+07	1.54951e+07	1.13129e+07	2.92926e+07	8.81525e+07	8.73749e+07	4.77663e+07	1.69418e+07	5.76484e+07	1.93235e+07	5.22693e+07
P47914	RL29_HUMAN	60S ribosomal protein L29 OS=Homo sapiens GN=RPL29 PE=1 SV=2	42.79	17798.1	11.66	30.2	3	1.25216e+08	1.07004e+08	1.48794e+08	5.86984e+07	1.43316e+08	1.53368e+08	1.99188e+08	1.50258e+08	1.32558e+08	1.2236e+08	1.33932e+08	8.88945e+07	2.61665e+07	7.79616e+07	3.39766e+07	5.23656e+07
Q5VYJ4	RUEL1_HUMAN	Putative small nuclear ribonucleoprotein polypeptide E-like protein 1 OS=Homo sapiens GN=SNRPEL1 PE=5 SV=1	31.33	10728.5	7.85	31.8	1	0	1.5818e+07	1.94325e+07	7.36469e+06	2.34627e+07	1.8357e+07	3.85724e+06	3.10299e+07	1.81538e+07	3.2196e+07	3.14118e+07	1.94731e+07	6.22071e+06	2.30963e+07	1.35582e+07	1.56036e+07
P43487	RANG_HUMAN	Ran-specific GTPase-activating protein OS=Homo sapiens GN=RANBP1 PE=1 SV=1	32.1	23466.6	5.19	16.9	5	1.2008e+08	1.15142e+08	1.39593e+08	4.02168e+07	1.43385e+08	1.55027e+08	1.28205e+08	7.4706e+07	1.05767e+08	1.92492e+08	1.57908e+08	9.71781e+07	4.44358e+07	1.43233e+08	6.07571e+07	1.13035e+08
P55795	HNRH2_HUMAN	Heterogeneous nuclear ribonucleoprotein H2 OS=Homo sapiens GN=HNRNPH2 PE=1 SV=1	190.01	49517.4	5.89	16.7	3	7.87759e+07	2.14793e+08	2.63305e+08	8.19327e+07	2.23749e+08	2.16642e+08	2.03678e+08	2.03697e+08	2.84125e+08	3.09203e+08	3.6911e+08	2.97333e+08	3.61848e+07	2.03232e+08	8.41917e+07	1.63779e+08
Q9UJZ1	STML2_HUMAN	Stomatin-like protein 2 OS=Homo sapiens GN=STOML2 PE=1 SV=1	37.71	38624.2	6.88	7	1	0	8.53551e+06	1.25744e+07	2.18595e+06	1.00743e+07	1.2009e+07	8.62783e+06	4.70915e+06	6.69323e+06	1.33966e+07	1.26301e+07	5.21282e+06	3.13258e+06	1.01094e+07	4.43177e+06	9.28344e+06
Q58FF6	H90B4_HUMAN	Putative heat shock protein HSP 90-beta 4 OS=Homo sapiens GN=HSP90AB4P PE=5 SV=1	26.26	58854.8	4.65	10.5	3	4.29085e+07	2.29673e+07	2.76218e+07	7.07984e+06	2.36306e+07	2.08579e+07	1.85277e+07	2.10705e+07	7.9678e+06	2.38075e+07	3.18345e+07	1.66025e+07	7.78544e+06	2.57984e+07	1.50493e+07	8.6054e+06
P55735	SEC13_HUMAN	Protein SEC13 homolog OS=Homo sapiens GN=SEC13 PE=1 SV=3	36.03	36031.3	5.22	3.4	1	0	9.16334e+06	1.18256e+07	0	1.47747e+07	1.19237e+07	0	3.3252e+06	6.30341e+06	1.9216e+07	2.13416e+07	1.54639e+07	2.93041e+06	1.83671e+07	7.11879e+06	1.47267e+07
O15372	EIF3H_HUMAN	Eukaryotic translation initiation factor 3 subunit H OS=Homo sapiens GN=EIF3H PE=1 SV=1	38.8	40076.1	6.09	8.8	0	0	0	0	0	0	0	0	0	0	0	0	0	0	0	0	0
Q13435	SF3B2_HUMAN	Splicing factor 3B subunit 2 OS=Homo sapiens GN=SF3B2 PE=1 SV=2	122.07	100279	5.52	16.2	3	1.2629e+07	1.20876e+07	1.69657e+07	6.99012e+06	1.81188e+07	1.80136e+07	1.71316e+07	1.45485e+07	1.83378e+07	2.39836e+07	2.61428e+07	1.93011e+07	4.07448e+06	1.7767e+07	7.63055e+06	1.37411e+07
P18621	RL17_HUMAN	60S ribosomal protein L17 OS=Homo sapiens GN=RPL17 PE=1 SV=3	38.51	21611.4	10.18	27.2	2	0	3.8029e+07	5.54826e+07	2.12981e+07	6.54111e+07	5.99046e+07	7.26992e+07	5.01934e+07	5.0195e+07	5.81529e+07	5.83142e+07	3.92702e+07	1.25498e+07	4.11969e+07	1.68379e+07	2.83789e+07
Q13642	FHL1_HUMAN	Four and a half LIM domains protein 1 OS=Homo sapiens GN=FHL1 PE=1 SV=4	46.53	38006.3	9.25	11.5	1	2.38917e+07	2.27699e+07	2.85594e+07	1.03924e+07	3.01738e+07	3.57344e+07	2.21314e+07	2.28063e+07	1.76953e+07	3.33328e+07	4.81016e+07	3.55129e+07	1.27144e+07	4.2492e+07	2.21559e+07	3.0358e+07
P17066	HSP76_HUMAN	Heat shock 70 kDa protein 6 OS=Homo sapiens GN=HSPA6 PE=1 SV=2	637.06	71440.4	5.81	17.6	13	2.72752e+09	2.35342e+09	3.08602e+09	7.21296e+08	3.90819e+09	3.51488e+09	1.96299e+09	1.49872e+09	9.92901e+08	2.53122e+09	1.85274e+09	1.2326e+09	9.39429e+08	3.33423e+09	1.36877e+09	2.52292e+09
O43684	BUB3_HUMAN	Mitotic checkpoint protein BUB3 OS=Homo sapiens GN=BUB3 PE=1 SV=1	30.74	37587.3	6.36	13.1	1	0	2.83782e+07	3.56509e+07	1.39563e+07	3.84278e+07	2.82283e+07	2.58453e+07	3.58922e+07	2.13174e+07	3.55286e+07	4.05183e+07	3.04104e+07	8.75164e+06	3.68865e+07	2.05428e+07	2.91034e+07
P47897	SYQ_HUMAN	Glutaminyl-tRNA synthetase OS=Homo sapiens GN=QARS PE=1 SV=1	39.52	88655.2	6.71	5.9	2	0	1.43019e+07	1.33238e+07	2.26304e+06	1.61511e+07	2.05674e+07	6.53013e+06	3.42955e+06	4.46799e+06	1.4798e+07	1.97066e+07	1.1006e+07	2.75555e+06	1.53744e+07	1.80779e+06	1.05744e+07
P51610	HCFC1_HUMAN	Host cell factor 1 OS=Homo sapiens GN=HCFC1 PE=1 SV=2	48.34	210598	7.32	2.7	1	0	8.88256e+06	1.24821e+07	3.14401e+06	1.02255e+07	8.3856e+06	0	0	3.40922e+06	6.21521e+06	8.18928e+06	5.68902e+06	0	5.14741e+06	1.96249e+06	3.99519e+06
P15311	EZRI_HUMAN	Ezrin OS=Homo sapiens GN=EZR PE=1 SV=4	63.65	69483.8	5.94	18.9	10	0	6.92606e+07	8.75615e+07	1.8233e+07	1.0224e+08	1.02027e+08	5.80438e+07	0	3.77854e+07	1.1898e+08	1.14701e+08	6.75479e+07	2.22403e+07	1.01605e+08	8.73008e+07	8.08494e+07
P29966	MARCS_HUMAN	Myristoylated alanine-rich C-kinase substrate OS=Homo sapiens GN=MARCKS PE=1 SV=4	43.09	31706.9	4.47	6.9	5	1.04871e+07	1.48247e+07	1.87184e+07	6.37403e+06	2.34877e+07	2.46387e+07	2.12824e+07	4.32874e+06	1.48546e+07	2.45435e+07	1.73069e+07	6.7439e+06	6.82884e+06	2.32863e+07	1.06665e+07	2.08937e+07
P23246	SFPQ_HUMAN	Splicing factor, proline- and glutamine-rich OS=Homo sapiens GN=SFPQ PE=1 SV=2	170.72	76215.7	9.45	24.3	11	2.11108e+08	1.27875e+08	1.69455e+08	5.44112e+07	1.29028e+08	1.41024e+08	1.30709e+08	1.50489e+08	2.07989e+08	2.23345e+08	2.79862e+08	2.17216e+08	2.75198e+07	1.35069e+08	6.93737e+07	1.0401e+08
Q9P2J5	SYLC_HUMAN	Leucyl-tRNA synthetase, cytoplasmic OS=Homo sapiens GN=LARS PE=1 SV=2	51.94	135577	6.95	6.3	8	0	1.83172e+07	2.06494e+07	5.48883e+06	2.52949e+07	2.22291e+07	1.26447e+07	1.24979e+07	1.90423e+07	4.66013e+07	5.92693e+07	4.4543e+07	1.59136e+07	5.75179e+07	2.57625e+07	4.26967e+07
O00429	DNM1L_HUMAN	Dynamin-1-like protein OS=Homo sapiens GN=DNM1L PE=1 SV=2	38.33	82339.3	6.37	1.2	1	0	7.03049e+06	9.26787e+06	0	1.26811e+07	1.00615e+07	2.26243e+06	4.41235e+06	3.40408e+06	9.83069e+06	9.47481e+06	0	2.25809e+06	1.15642e+07	3.78239e+06	9.0385e+06
P13995	MTDC_HUMAN	Bifunctional methylenetetrahydrofolate dehydrogenase/cyclohydrolase, mitochondrial OS=Homo sapiens GN=MTHFD2 PE=1 SV=2	36.08	38042.3	8.86	16.3	1	4.1549e+06	5.01853e+06	5.3506e+06	1.91351e+06	8.95137e+06	8.30193e+06	4.46625e+06	2.56512e+06	2.19753e+06	6.52721e+06	4.23522e+06	3.04181e+06	1.57894e+06	6.37754e+06	1.99192e+06	4.4045e+06
Q9NUL3	STAU2_HUMAN	Double-stranded RNA-binding protein Staufen homolog 2 OS=Homo sapiens GN=STAU2 PE=1 SV=1	36.03	62829.3	9.62	2.5	1	1.44113e+06	1.31523e+06	1.20492e+06	452193	1.87814e+06	1.66452e+06	2.04046e+06	1.68383e+06	1.73287e+06	1.27272e+06	1.39239e+06	0	408564	894535	818492	920242
P35749	MYH11_HUMAN	Myosin-11 OS=Homo sapiens GN=MYH11 PE=1 SV=3	36.25	228054	5.42	5.5	1	1.12966e+07	1.88786e+06	0	0	0	1.25252e+07	0	0	0	1.63533e+07	2.0658e+07	1.36999e+07	0	1.15683e+07	3.00039e+06	1.17884e+07
P27694	RFA1_HUMAN	Replication protein A 70 kDa DNA-binding subunit OS=Homo sapiens GN=RPA1 PE=1 SV=2	47.27	68722.5	6.92	3.6	1	6.9195e+06	6.73972e+06	8.2916e+06	3.18436e+06	1.00878e+07	9.2548e+06	6.8529e+06	9.2143e+06	3.99946e+06	8.95883e+06	1.05722e+07	4.13603e+06	1.91995e+06	1.10316e+07	5.28893e+06	1.00507e+07
P63172	DYLT1_HUMAN	Dynein light chain Tctex-type 1 OS=Homo sapiens GN=DYNLT1 PE=1 SV=1	42.96	12672.1	5	14.2	1	0	3.55816e+06	4.26709e+06	1.71861e+06	9.52508e+06	9.81436e+06	4.90515e+06	4.05955e+06	4.79391e+06	9.06626e+06	8.2685e+06	4.30673e+06	2.28393e+06	9.45234e+06	3.71271e+06	6.01162e+06
Q92804	RBP56_HUMAN	TATA-binding protein-associated factor 2N OS=Homo sapiens GN=TAF15 PE=1 SV=1	45.53	62021.2	8.04	5.7	1	4.50634e+07	3.60474e+07	4.6918e+07	2.35033e+07	4.20708e+07	2.62213e+07	0	4.09209e+07	0	5.48944e+06	0	0	7.50559e+06	0	1.68468e+07	2.07467e+07
Q16576	RBBP7_HUMAN	Histone-binding protein RBBP7 OS=Homo sapiens GN=RBBP7 PE=1 SV=1	90.72	48132.3	4.89	18.6	3	0	4.5745e+07	4.22689e+07	2.52729e+07	4.52939e+07	5.93572e+07	1.81447e+07	1.23263e+07	5.2529e+07	1.25547e+08	1.00563e+08	7.81601e+07	2.13224e+07	8.48305e+07	4.64584e+07	9.76818e+07
P82933	RT09_HUMAN	28S ribosomal protein S9, mitochondrial OS=Homo sapiens GN=MRPS9 PE=1 SV=2	38.58	46033.8	9.54	9.8	1	0	0	0	0	0	5.90966e+06	1.54611e+08	2.5164e+08	1.86384e+06	1.163e+07	1.7938e+07	1.22619e+07	0	8.32929e+06	1.61141e+06	6.14011e+06
P05787	K2C8_HUMAN	Keratin, type II cytoskeletal 8 OS=Homo sapiens GN=KRT8 PE=1 SV=7	37.68	53671.1	5.52	4.1	3	2.62899e+07	2.22087e+07	2.29233e+07	6.28463e+06	2.30707e+07	2.88209e+07	2.27206e+07	1.48163e+07	3.14472e+07	5.93946e+07	4.78253e+07	2.52553e+07	1.84326e+07	3.86305e+07	2.17528e+07	3.85526e+07
P68402	PA1B2_HUMAN	Platelet-activating factor acetylhydrolase IB subunit beta OS=Homo sapiens GN=PAFAH1B2 PE=1 SV=1	45.11	25724.2	5.57	3.9	1	0	0	0	0	6.69573e+06	1.74718e+07	0	0	8.68836e+06	3.00806e+07	2.12455e+07	1.13949e+07	2.17071e+06	2.32856e+07	5.53631e+06	2.05635e+07
P49189	AL9A1_HUMAN	4-trimethylaminobutyraldehyde dehydrogenase OS=Homo sapiens GN=ALDH9A1 PE=1 SV=3	32.59	54679.3	5.69	7.9	2	0	2.07628e+07	2.63077e+07	7.02972e+06	2.80166e+07	2.48265e+07	6.04724e+06	0	5.52889e+06	2.37891e+07	2.40335e+07	1.75783e+07	6.4279e+06	2.78982e+07	1.06086e+07	2.19335e+07
Q99615	DNJC7_HUMAN	DnaJ homolog subfamily C member 7 OS=Homo sapiens GN=DNAJC7 PE=1 SV=2	47.8	57203	6.56	16	2	2.9099e+06	3.09253e+06	4.3532e+06	1.37267e+06	3.06187e+06	3.30603e+06	0	1.70205e+06	415083	1.56023e+06	2.09421e+06	0	314117	1.26001e+06	1.37569e+06	1.06223e+06
P26038	MOES_HUMAN	Moesin OS=Homo sapiens GN=MSN PE=1 SV=3	78.07	67891.8	6.08	23.2	7	2.71246e+07	6.3152e+07	8.08074e+07	1.69893e+07	8.96907e+07	8.86312e+07	4.55804e+07	1.86948e+07	3.64895e+07	1.1659e+08	1.14506e+08	6.70862e+07	2.088e+07	9.36137e+07	2.44747e+07	7.55073e+07
Q9Y6H1	CHCH2_HUMAN	Coiled-coil-helix-coiled-coil-helix domain-containing protein 2, mitochondrial OS=Homo sapiens GN=CHCHD2 PE=1 SV=1	42.56	15730.8	9.43	18.5	1	0	2.14154e+07	2.79322e+07	1.0231e+07	2.92685e+07	2.7231e+07	4.023e+07	1.31566e+07	4.00764e+07	3.94659e+07	3.74109e+07	2.36006e+07	3.10912e+06	1.36122e+07	3.48566e+06	0
Q3ZCM7	TBB8_HUMAN	Tubulin beta-8 chain OS=Homo sapiens GN=TUBB8 PE=1 SV=2	196.56	50257.1	4.79	15.1	3	2.76816e+08	3.01947e+08	4.34117e+08	1.02207e+08	5.39694e+08	5.55277e+08	3.77897e+08	1.37883e+08	2.73595e+08	6.76155e+08	4.71683e+08	2.7176e+08	1.07744e+08	5.28313e+08	1.24239e+08	4.0052e+08
P00491	PNPH_HUMAN	Purine nucleoside phosphorylase OS=Homo sapiens GN=PNP PE=1 SV=2	47.13	32325.2	6.45	8	1	1.98646e+07	1.47088e+07	1.60458e+07	3.08527e+06	1.84776e+07	2.11887e+07	1.12489e+07	0	7.2514e+06	2.32739e+07	1.36008e+07	7.43041e+06	6.10573e+06	2.03618e+07	7.75314e+06	1.60828e+07
P32969	RL9_HUMAN	60S ribosomal protein L9 OS=Homo sapiens GN=RPL9 PE=1 SV=1	98.72	21963.8	9.96	35.4	6	9.491e+07	1.9864e+08	2.00292e+08	3.25879e+07	1.22015e+08	1.53643e+08	1.87779e+08	2.12634e+08	1.47709e+08	1.43094e+08	1.5141e+08	1.86989e+08	5.19313e+07	9.8513e+07	5.93272e+07	1.0783e+08
P31939	PUR9_HUMAN	Bifunctional purine biosynthesis protein PURH OS=Homo sapiens GN=ATIC PE=1 SV=3	103.31	65088.5	6.27	23.8	8	0	4.48633e+07	3.72571e+07	1.55445e+07	2.04367e+07	3.966e+07	5.13559e+06	3.75912e+06	2.28773e+07	7.43473e+07	6.48469e+07	3.64198e+07	2.34171e+07	6.95434e+07	1.88696e+07	5.36894e+07
P31689	DNJA1_HUMAN	DnaJ homolog subfamily A member 1 OS=Homo sapiens GN=DNAJA1 PE=1 SV=2	44.21	45580.7	6.65	4.8	2	0	8.67658e+06	1.105e+07	656023	1.23656e+07	1.4159e+07	5.83835e+06	5.30583e+06	1.50821e+07	2.35051e+07	2.41729e+07	1.38427e+07	2.54592e+06	1.41807e+07	5.73461e+06	1.12654e+07
P35606	COPB2_HUMAN	Coatomer subunit beta' OS=Homo sapiens GN=COPB2 PE=1 SV=2	49.04	103278	5.15	2.9	2	4.3538e+07	2.0674e+07	2.12655e+07	8.14777e+06	2.77e+07	2.9118e+07	2.355e+07	1.8419e+07	1.40956e+07	2.63176e+07	2.44541e+07	1.69784e+07	6.24022e+06	1.77296e+07	9.12648e+06	1.3439e+07
Q13405	RM49_HUMAN	39S ribosomal protein L49, mitochondrial OS=Homo sapiens GN=MRPL49 PE=1 SV=1	52.19	19243	9.47	13.3	1	0	5.85768e+06	8.16506e+06	2.77946e+06	0	0	1.08337e+07	1.59976e+07	2.73185e+07	0	1.93439e+07	2.39109e+07	5.18742e+06	0	5.37986e+06	0
P16188	1A30_HUMAN	HLA class I histocompatibility antigen, A-30 alpha chain OS=Homo sapiens GN=HLA-A PE=1 SV=2	43.78	41164.3	5.73	20	1	0	2.3702e+06	3.30199e+06	0	1.0049e+07	8.69944e+06	6.70723e+06	2.99885e+06	1.69053e+07	2.88043e+07	2.47878e+07	9.30904e+06	3.31665e+06	1.00496e+07	3.96744e+06	9.15534e+06
P52788	SPSY_HUMAN	Spermine synthase OS=Homo sapiens GN=SMS PE=1 SV=2	95.56	41698	4.87	14.8	2	7.1046e+06	5.54885e+06	7.43036e+06	0	3.79566e+06	8.97068e+06	1.81862e+06	0	2.12391e+07	3.51718e+07	3.1167e+07	1.7028e+07	8.3566e+06	2.95704e+07	1.30722e+07	2.39832e+07
P20618	PSB1_HUMAN	Proteasome subunit beta type-1 OS=Homo sapiens GN=PSMB1 PE=1 SV=2	744.92	26700.5	8.27	55.6	14	2.43427e+08	7.72171e+08	6.80795e+08	2.43186e+08	5.54103e+08	5.56058e+08	3.80299e+08	3.91718e+08	4.04041e+08	6.44847e+08	6.34144e+08	8.39632e+08	3.49145e+08	1.38327e+09	5.05833e+08	1.02292e+09
P63151	2ABA_HUMAN	Serine/threonine-protein phosphatase 2A 55 kDa regulatory subunit B alpha isoform OS=Homo sapiens GN=PPP2R2A PE=1 SV=1	35.47	52172.7	5.82	14.8	2	3.28504e+06	4.55566e+06	3.28748e+06	0	2.77244e+07	1.76487e+07	9.97727e+06	1.25151e+07	5.19818e+06	7.57015e+06	1.84477e+07	1.38227e+07	8.71073e+06	2.21402e+07	1.18709e+07	1.82707e+07
Q9NQH7	XPP3_HUMAN	Probable Xaa-Pro aminopeptidase 3 OS=Homo sapiens GN=XPNPEP3 PE=1 SV=1	66.94	57624.1	6.37	2.8	1	0	4.81955e+08	6.04646e+08	1.75525e+08	6.5071e+08	5.52488e+08	2.99848e+08	1.88618e+08	0	5.75837e+08	6.34466e+08	4.19251e+08	1.74225e+08	8.03972e+08	2.61014e+08	6.01308e+08
O75874	IDHC_HUMAN	Isocitrate dehydrogenase [NADP] cytoplasmic OS=Homo sapiens GN=IDH1 PE=1 SV=2	48.71	46914.6	6.53	4.6	1	1.14596e+07	8.77832e+06	1.00721e+07	2.09584e+06	1.08194e+07	1.16133e+07	6.77572e+06	3.52066e+06	6.07271e+06	2.00766e+07	1.30294e+07	8.54296e+06	4.01792e+06	1.36617e+07	5.14836e+06	1.1556e+07
P49006	MRP_HUMAN	MARCKS-related protein OS=Homo sapiens GN=MARCKSL1 PE=1 SV=2	41.09	19574.2	4.68	14.4	2	2.52019e+07	1.84966e+07	2.27913e+07	4.61597e+06	1.84857e+07	2.37353e+07	2.49932e+07	6.11961e+06	2.21229e+07	2.64652e+07	2.40044e+07	7.37684e+06	5.76766e+06	1.54812e+07	8.39726e+06	1.57014e+07
Q99459	CDC5L_HUMAN	Cell division cycle 5-like protein OS=Homo sapiens GN=CDC5L PE=1 SV=2	37.66	92421.8	8.22	8.9	2	1.4135e+08	1.31814e+08	8.92575e+07	6.91044e+07	1.04689e+08	1.08026e+08	2.25222e+08	7.90141e+07	1.00572e+08	1.12128e+08	9.90607e+07	8.20477e+07	2.41103e+07	8.54823e+07	6.8418e+07	5.99432e+07
Q15370	ELOB_HUMAN	Transcription elongation factor B polypeptide 2 OS=Homo sapiens GN=TCEB2 PE=1 SV=1	41.02	13238.6	4.73	6.8	0	0	0	0	0	0	0	0	0	0	0	0	0	0	0	0	0
P54819	KAD2_HUMAN	Adenylate kinase 2, mitochondrial OS=Homo sapiens GN=AK2 PE=1 SV=2	66.14	26688.9	7.67	34.7	5	7.8107e+07	5.76506e+07	7.83344e+07	1.71981e+07	9.07215e+07	1.22156e+08	8.61576e+07	3.95171e+07	4.26449e+07	1.07893e+08	7.68689e+07	4.4609e+07	2.73639e+07	8.91418e+07	2.9042e+07	6.96183e+07
Q9UBQ7	GRHPR_HUMAN	Glyoxylate reductase/hydroxypyruvate reductase OS=Homo sapiens GN=GRHPR PE=1 SV=1	63.82	36044.9	7.01	5.2	2	0	1.08456e+07	2.23805e+07	6.70764e+06	1.33811e+07	2.74329e+07	1.35642e+07	0	9.62143e+06	3.17986e+07	3.1422e+07	1.60737e+07	4.15616e+06	2.17952e+07	7.11828e+06	1.87148e+07
Q92841	DDX17_HUMAN	Probable ATP-dependent RNA helicase DDX17 OS=Homo sapiens GN=DDX17 PE=1 SV=1	169.02	72953.2	8.82	23.7	10	1.07251e+08	1.2007e+08	1.66055e+08	5.10256e+07	1.62834e+08	1.51836e+08	1.41754e+08	1.82053e+08	1.84545e+08	2.06249e+08	2.7481e+08	2.27392e+08	3.10246e+07	1.38825e+08	7.18063e+07	1.08549e+08
P13637	AT1A3_HUMAN	Sodium/potassium-transporting ATPase subunit alpha-3 OS=Homo sapiens GN=ATP1A3 PE=1 SV=3	50.45	113102	5.22	10.7	1	0	1.90659e+07	2.67631e+07	1.01937e+06	3.2824e+07	3.48396e+07	8.31509e+06	8.63487e+06	7.26717e+06	3.41002e+07	3.78231e+07	2.32742e+07	7.55629e+06	2.77066e+07	9.57088e+06	2.25845e+07
Q96E17	RAB3C_HUMAN	Ras-related protein Rab-3C OS=Homo sapiens GN=RAB3C PE=2 SV=1	38.32	26163.7	5.09	11.5	1	0	8.36607e+07	8.13587e+07	1.99055e+07	7.89681e+07	9.34428e+07	4.6475e+07	3.41137e+07	2.35603e+07	9.10358e+07	8.50257e+07	5.15e+07	2.16612e+07	7.46061e+07	1.8679e+07	5.5601e+07
P36542	ATPG_HUMAN	ATP synthase subunit gamma, mitochondrial OS=Homo sapiens GN=ATP5C1 PE=1 SV=1	44.48	33032.3	9.23	12.8	2	1.65174e+07	2.03963e+07	2.32213e+07	2.86168e+06	1.89217e+07	2.35746e+07	1.36673e+07	1.01756e+07	1.11584e+07	3.71221e+07	3.91505e+07	2.47526e+07	7.17486e+06	1.73544e+07	7.94557e+06	2.56095e+07
P62244	RS15A_HUMAN	40S ribosomal protein S15a OS=Homo sapiens GN=RPS15A PE=1 SV=2	54.61	14944	10.14	45.4	4	1.31448e+07	2.21063e+08	2.30886e+08	8.91232e+07	2.32558e+08	2.31041e+08	2.53589e+08	2.74349e+08	3.05578e+08	3.62369e+08	3.72638e+08	4.00395e+08	8.82299e+07	2.7385e+08	4.61169e+07	1.48991e+08
Q969G3	SMCE1_HUMAN	SWI/SNF-related matrix-associated actin-dependent regulator of chromatin subfamily E member 1 OS=Homo sapiens GN=SMARCE1 PE=1 SV=2	37.1	46677.6	4.85	5.6	1	8.49661e+07	7.13572e+06	7.06797e+06	2.44928e+06	1.0885e+07	9.67006e+06	7.75281e+06	7.83538e+06	9.71586e+06	1.43643e+07	1.2797e+07	1.07092e+07	1.53241e+06	8.02119e+06	4.22082e+06	8.78271e+06
P50914	RL14_HUMAN	60S ribosomal protein L14 OS=Homo sapiens GN=RPL14 PE=1 SV=4	88.5	23531.1	10.94	34	7	1.26518e+08	1.33491e+08	1.76783e+08	3.42339e+07	1.66543e+08	1.17498e+08	1.19934e+08	7.48322e+07	1.12408e+08	1.66432e+08	1.70426e+08	1.35274e+08	6.24214e+07	1.3449e+08	4.56997e+07	1.41081e+08
Q5JQF8	PAP1M_HUMAN	Polyadenylate-binding protein 1-like 2 OS=Homo sapiens GN=PABPC1L2A PE=1 SV=1	38.18	22955.7	9.18	13	2	0	2.65892e+08	3.15763e+08	1.33328e+08	3.11774e+08	2.8062e+08	2.43029e+08	2.22051e+08	2.68753e+08	3.67199e+08	4.24865e+08	3.84045e+08	1.03315e+08	2.01511e+08	1.39677e+08	2.42396e+08
P04844	RPN2_HUMAN	Dolichyl-diphosphooligosaccharide--protein glycosyltransferase subunit 2 OS=Homo sapiens GN=RPN2 PE=1 SV=3	70.04	69355	5.44	2.7	2	0	2.31206e+07	2.35806e+07	0	3.06145e+07	2.9546e+07	7.64485e+06	8.72832e+06	1.25553e+07	2.90008e+07	3.6066e+07	2.50398e+07	7.27957e+06	2.08663e+07	1.21871e+07	1.55843e+07
P0CG39	POTEJ_HUMAN	POTE ankyrin domain family member J OS=Homo sapiens GN=POTEJ PE=3 SV=1	128.51	118740	5.66	10.9	8	1.39531e+09	7.96856e+08	9.68742e+08	2.54478e+08	1.16978e+09	1.10049e+09	1.02211e+09	5.14725e+08	4.1804e+08	9.62721e+08	8.75392e+08	5.76504e+08	3.39431e+08	9.47457e+08	4.28058e+08	8.14579e+08
A6NL28	TPM3L_HUMAN	Putative tropomyosin alpha-3 chain-like protein OS=Homo sapiens PE=5 SV=2	69.62	26595	4.47	16.1	2	0	2.03256e+07	2.76794e+07	6.59545e+06	3.45442e+07	3.71761e+07	2.27145e+07	1.32782e+07	1.10831e+07	2.79292e+07	2.29303e+07	2.17948e+07	7.43367e+06	2.20957e+07	7.50909e+06	1.74002e+07
Q8IX12	CCAR1_HUMAN	Cell division cycle and apoptosis regulator protein 1 OS=Homo sapiens GN=CCAR1 PE=1 SV=2	36.99	133423	5.57	4.8	1	0	9.63682e+06	1.43139e+07	4.0325e+06	9.23853e+06	1.21255e+07	8.83192e+06	7.62746e+06	1.29914e+07	1.52e+07	1.45947e+07	1.16039e+07	1.5762e+06	9.39682e+06	2.61082e+06	6.12247e+06
P48047	ATPO_HUMAN	ATP synthase subunit O, mitochondrial OS=Homo sapiens GN=ATP5O PE=1 SV=1	41.25	23376.7	9.97	35.7	2	2.49918e+07	1.78529e+07	2.53878e+07	5.84619e+06	2.35424e+07	3.24433e+07	2.39672e+07	1.32214e+07	2.22638e+07	3.93992e+07	3.37576e+07	2.05853e+07	8.82165e+06	2.02387e+07	9.41045e+06	1.57805e+07
P23284	PPIB_HUMAN	Peptidyl-prolyl cis-trans isomerase B OS=Homo sapiens GN=PPIB PE=1 SV=2	43.58	23784.6	9.42	28.2	4	2.12968e+06	8.90378e+07	1.1067e+08	3.85448e+07	1.30715e+08	1.47933e+08	1.12759e+08	6.15643e+07	1.46213e+08	2.1805e+08	1.64677e+08	1.12904e+08	3.62381e+07	1.17758e+08	4.11024e+07	9.36061e+07
P54136	SYRC_HUMAN	Arginyl-tRNA synthetase, cytoplasmic OS=Homo sapiens GN=RARS PE=1 SV=2	51.45	76129.2	6.26	14.8	3	5.13672e+08	1.98026e+08	1.76555e+08	1.36099e+08	1.43816e+08	1.37445e+08	1.21837e+08	1.9635e+08	1.5927e+08	1.14914e+08	1.05357e+08	1.35138e+08	1.01036e+08	1.94195e+08	1.55199e+08	1.68377e+08
Q00688	FKBP3_HUMAN	Peptidyl-prolyl cis-trans isomerase FKBP3 OS=Homo sapiens GN=FKBP3 PE=1 SV=1	40.81	25218.3	9.29	23.2	3	6.68574e+06	3.47543e+07	4.41029e+07	3.63477e+06	4.06637e+07	4.64457e+07	1.27133e+07	6.09581e+06	9.24847e+06	8.07654e+07	4.39032e+07	3.97966e+07	3.21275e+06	1.87779e+07	4.73194e+06	8.34315e+06
P35637	FUS_HUMAN	RNA-binding protein FUS OS=Homo sapiens GN=FUS PE=1 SV=1	72.79	53621.9	9.4	15	4	4.50634e+07	4.16943e+07	5.43722e+07	1.23571e+07	6.58947e+07	6.05965e+07	0	2.81296e+07	6.11482e+07	6.70579e+07	1.16663e+08	5.86508e+07	7.41611e+06	6.05289e+07	1.66306e+07	3.71668e+07
P35908	K22E_HUMAN	Keratin, type II cytoskeletal 2 epidermal OS=Homo sapiens GN=KRT2 PE=1 SV=2	54.31	65678.3	8.07	5.9	8	1.59573e+08	5.23946e+07	1.00798e+08	6.62415e+07	8.78647e+07	4.92529e+07	8.31494e+07	7.07852e+07	7.12349e+07	1.00111e+08	1.19486e+08	4.12849e+07	7.45465e+07	9.51969e+07	1.14122e+08	8.76743e+07
Q8IXT5	RB12B_HUMAN	RNA-binding protein 12B OS=Homo sapiens GN=RBM12B PE=1 SV=2	46.47	118372	6.34	2.6	2	2.77837e+06	7.77589e+06	1.17034e+07	2.92055e+06	6.88779e+06	8.94326e+06	0	0	5.68386e+06	9.4522e+06	9.23618e+06	7.38208e+06	0	6.95888e+06	0	4.24332e+06
Q13404	UB2V1_HUMAN	Ubiquitin-conjugating enzyme E2 variant 1 OS=Homo sapiens GN=UBE2V1 PE=1 SV=2	38.27	16598.4	7.71	17.7	1	2.90161e+07	1.91268e+07	2.26625e+07	6.11477e+06	4.16128e+07	4.03931e+07	3.28836e+07	1.55092e+07	1.6663e+07	3.46854e+07	2.53344e+07	1.62616e+07	8.03257e+06	2.65377e+07	9.1083e+06	2.1196e+07
P62899	RL31_HUMAN	60S ribosomal protein L31 OS=Homo sapiens GN=RPL31 PE=1 SV=1	18.54	14453.9	10.54	45.6	4	2.13055e+08	1.64934e+08	2.21988e+08	1.13254e+08	2.13166e+08	1.97615e+08	2.74762e+08	2.60864e+08	2.62576e+08	2.40059e+08	2.23677e+08	1.89016e+08	7.55751e+07	1.51603e+08	1.01072e+08	1.21513e+08
P07205	PGK2_HUMAN	Phosphoglycerate kinase 2 OS=Homo sapiens GN=PGK2 PE=1 SV=3	73.66	45166.5	8.74	7.9	2	2.98501e+08	0	0	7.97634e+07	4.53555e+08	0	0	0	0	0	4.15803e+08	2.64673e+08	9.27358e+07	4.18087e+08	0	0
P48444	COPD_HUMAN	Coatomer subunit delta OS=Homo sapiens GN=ARCN1 PE=1 SV=1	89.03	57630.3	5.89	7	1	0	0	0	0	7.72455e+06	1.77735e+07	0	0	2.77693e+06	1.52616e+07	1.99156e+07	1.29927e+07	3.37468e+06	1.69597e+07	7.00219e+06	1.12153e+07
Q9H4B7	TBB1_HUMAN	Tubulin beta-1 chain OS=Homo sapiens GN=TUBB1 PE=1 SV=1	169.8	50864.8	5.05	10.4	3	2.76816e+08	3.01947e+08	4.34117e+08	1.02207e+08	5.39694e+08	5.55277e+08	3.77897e+08	1.37883e+08	2.73595e+08	6.76155e+08	4.71683e+08	2.7176e+08	1.07744e+08	5.28313e+08	1.24239e+08	4.0052e+08
Q14315	FLNC_HUMAN	Filamin-C OS=Homo sapiens GN=FLNC PE=1 SV=3	40.58	293407	5.65	3.8	1	5.43078e+06	2.381e+06	5.47596e+06	22817687	4.44474e+06	0	0	3.62534e+06	7.82201e+06	1.57171e+07	2.13502e+08	7.77731e+06	3.98149e+06	8.48329e+06	0	6.64514e+06
Q6ZMR3	LDH6A_HUMAN	L-lactate dehydrogenase A-like 6A OS=Homo sapiens GN=LDHAL6A PE=2 SV=1	40.34	36826.3	6.51	8.1	1	1.40115e+07	1.4863e+07	1.95255e+07	3.53772e+06	1.7453e+07	1.61133e+07	7.78866e+06	4.07361e+06	1.73014e+06	1.0643e+07	9.97889e+06	6.22498e+06	4.15725e+06	1.57897e+07	1.52152e+06	8.38806e+06
P12236	ADT3_HUMAN	ADP/ATP translocase 3 OS=Homo sapiens GN=SLC25A6 PE=1 SV=4	50.72	33073.3	9.76	12.1	4	1.04786e+08	6.12298e+07	1.30862e+08	2.92258e+07	5.47767e+07	8.2355e+07	5.18983e+07	5.00561e+07	3.49602e+07	1.03087e+08	1.12227e+08	8.14238e+07	2.52466e+07	6.9958e+07	2.63596e+07	6.41108e+07
O43290	SNUT1_HUMAN	U4/U6.U5 tri-snRNP-associated protein 1 OS=Homo sapiens GN=SART1 PE=1 SV=1	65.8	90371.3	5.89	7.3	1	5.55507e+06	3.9066e+06	6.99968e+06	2.22639e+06	5.65677e+06	6.57277e+06	5.92973e+06	6.49989e+06	6.46341e+06	7.92823e+06	7.87367e+06	3.96259e+06	0	5.44441e+06	2.42304e+06	4.14658e+06
Q02878	RL6_HUMAN	60S ribosomal protein L6 OS=Homo sapiens GN=RPL6 PE=1 SV=3	133	32764.7	10.59	36.5	13	2.60176e+08	1.91345e+08	2.54693e+08	8.35981e+07	2.36233e+08	2.49701e+08	2.04485e+08	1.81194e+08	1.52374e+08	2.4865e+08	2.59971e+08	1.82279e+08	6.44482e+07	1.85605e+08	8.63839e+07	1.32011e+08
P50897	PPT1_HUMAN	Palmitoyl-protein thioesterase 1 OS=Homo sapiens GN=PPT1 PE=1 SV=1	53.92	34627.4	6.07	7.8	0	0	0	0	0	0	0	0	0	0	0	0	0	0	0	0	0
P14550	AK1A1_HUMAN	Alcohol dehydrogenase [NADP+] OS=Homo sapiens GN=AKR1A1 PE=1 SV=3	35.74	36892	6.32	15.7	2	1.14963e+07	1.41184e+07	1.81018e+07	3.83111e+06	1.66182e+07	1.67159e+07	8.98084e+06	4.42531e+06	7.52807e+06	2.15267e+07	1.59976e+07	1.0202e+07	3.66199e+06	1.7549e+07	5.59644e+06	1.3137e+07
P23588	IF4B_HUMAN	Eukaryotic translation initiation factor 4B OS=Homo sapiens GN=EIF4B PE=1 SV=2	52.2	69167.3	5.55	11.1	4	2.71889e+07	2.50633e+07	3.4467e+07	1.18412e+07	3.77989e+07	3.49522e+07	3.20174e+07	1.9747e+07	2.58846e+07	3.65886e+07	3.52691e+07	2.4486e+07	5.74406e+06	2.64158e+07	1.16888e+07	2.01425e+07
P49755	TMEDA_HUMAN	Transmembrane emp24 domain-containing protein 10 OS=Homo sapiens GN=TMED10 PE=1 SV=2	31.49	25131.1	6.97	16	2	1.80078e+07	1.52099e+07	2.31535e+07	9.84325e+06	1.82042e+07	1.69709e+07	1.31721e+07	1.37701e+07	1.14912e+07	1.42037e+07	3.23822e+07	2.40685e+07	9.61977e+06	4.31357e+07	1.40213e+07	2.96441e+07
P39687	AN32A_HUMAN	Acidic leucine-rich nuclear phosphoprotein 32 family member A OS=Homo sapiens GN=ANP32A PE=1 SV=1	69.06	28682.3	3.99	32.5	7	7.0629e+07	6.20754e+07	7.35283e+07	1.43392e+07	8.40489e+07	1.05263e+08	5.67444e+07	1.87862e+07	4.27579e+07	1.08565e+08	8.03178e+07	4.39308e+07	1.83908e+07	7.75115e+07	2.48551e+07	5.62445e+07
Q7Z3Z0	K1C25_HUMAN	Keratin, type I cytoskeletal 25 OS=Homo sapiens GN=KRT25 PE=1 SV=1	45.14	49857.6	5	6	0	0	0	0	0	0	0	0	0	0	0	0	0	0	0	0	0
Q5XKE5	K2C79_HUMAN	Keratin, type II cytoskeletal 79 OS=Homo sapiens GN=KRT79 PE=1 SV=2	80.7	58085.3	6.75	7.7	1	0	1.63144e+07	2.02657e+07	1.06398e+07	2.01891e+07	1.11178e+07	0	0	1.16983e+07	1.45832e+07	2.46148e+07	8.72568e+06	1.29026e+07	2.84416e+07	2.73283e+07	3.0151e+07
O15371	EIF3D_HUMAN	Eukaryotic translation initiation factor 3 subunit D OS=Homo sapiens GN=EIF3D PE=1 SV=1	60.78	64559.7	5.79	6	4	0	2.89867e+07	3.72014e+07	7.06292e+06	3.36097e+07	2.54107e+07	1.76052e+07	2.05074e+07	1.37651e+07	3.26693e+07	4.12897e+07	3.01882e+07	8.75025e+06	3.73446e+07	1.27872e+07	2.68154e+07
P20340	RAB6A_HUMAN	Ras-related protein Rab-6A OS=Homo sapiens GN=RAB6A PE=1 SV=3	38.32	23692	5.42	9.6	1	0	8.36607e+07	8.13587e+07	1.99055e+07	7.89681e+07	9.34428e+07	4.63592e+07	3.41137e+07	2.34567e+07	9.10358e+07	8.50257e+07	5.15e+07	2.16612e+07	7.46061e+07	1.8679e+07	5.5601e+07
Q68DU8	KCD16_HUMAN	BTB/POZ domain-containing protein KCTD16 OS=Homo sapiens GN=KCTD16 PE=2 SV=1	31.46	49961.8	8.4	6.1	1	0	0	0	0	1.07783e+07	1.32658e+07	6.33255e+06	1.12137e+06	0	2.12713e+07	1.62323e+07	7.55885e+06	6.20608e+06	2.703e+07	1.07045e+07	1.79133e+07
P07951	TPM2_HUMAN	Tropomyosin beta chain OS=Homo sapiens GN=TPM2 PE=1 SV=1	73.15	32944.6	4.66	14.4	3	1.80536e+07	2.59301e+07	3.17999e+07	3.34212e+06	4.4166e+07	5.02532e+07	2.87541e+07	1.67829e+07	2.53941e+07	5.31151e+07	3.93753e+07	2.08539e+07	1.01197e+07	3.96544e+07	1.4241e+07	3.1167e+07
P05141	ADT2_HUMAN	ADP/ATP translocase 2 OS=Homo sapiens GN=SLC25A5 PE=1 SV=7	72.21	33059.2	9.71	15.1	6	1.04533e+08	5.02792e+07	7.9591e+07	2.35817e+07	5.68592e+07	7.55948e+07	5.48734e+07	5.18982e+07	3.86995e+07	7.5314e+07	8.61455e+07	6.62141e+07	3.19229e+07	6.42251e+07	3.36305e+07	6.50966e+07
Q9UNX3	RL26L_HUMAN	60S ribosomal protein L26-like 1 OS=Homo sapiens GN=RPL26L1 PE=1 SV=1	82.36	17245.5	10.55	48.3	6	3.12158e+07	8.28829e+07	1.15416e+08	5.32465e+07	1.21639e+08	1.05542e+08	8.0019e+07	1.13577e+08	1.10098e+08	1.06808e+08	1.27718e+08	1.11151e+08	2.42137e+07	6.63677e+07	2.74505e+07	4.06331e+07
Q9Y2Z0	SUGT1_HUMAN	Suppressor of G2 allele of SKP1 homolog OS=Homo sapiens GN=SUGT1 PE=1 SV=3	40.28	41283.6	5.07	14.2	1	3.96828e+07	2.93979e+07	3.35692e+07	1.32268e+07	4.03129e+07	3.38688e+07	2.43145e+07	2.32592e+07	1.86564e+07	3.3436e+07	3.67611e+07	2.42263e+07	1.35554e+07	3.95376e+07	2.20738e+07	3.64145e+07
P13667	PDIA4_HUMAN	Protein disulfide-isomerase A4 OS=Homo sapiens GN=PDIA4 PE=1 SV=2	44.7	73229.1	4.96	9.3	8	4.92556e+07	2.13494e+07	3.33867e+07	6.82547e+06	3.72002e+07	3.12724e+07	1.59553e+07	1.30516e+07	1.84851e+07	6.65857e+07	6.57933e+07	4.03908e+07	1.05086e+07	4.41607e+07	1.33075e+07	2.96946e+07
P11021	GRP78_HUMAN	78 kDa glucose-regulated protein OS=Homo sapiens GN=HSPA5 PE=1 SV=2	283.9	72402.5	5.07	36.4	21	1.54273e+09	4.29999e+08	5.32973e+08	1.58369e+08	7.31028e+08	6.06001e+08	4.55583e+08	3.85301e+08	2.7342e+08	6.24881e+08	6.84413e+08	4.19199e+08	2.38133e+08	7.99615e+08	3.52636e+08	6.05569e+08
Q9NXH9	TRM1_HUMAN	N(2),N(2)-dimethylguanosine tRNA methyltransferase OS=Homo sapiens GN=TRMT1 PE=1 SV=1	37.4	73385.9	7.77	13.2	2	2.20626e+07	1.5805e+07	9.29783e+06	6.37711e+06	2.09354e+07	8.45821e+06	1.72724e+07	1.82555e+07	1.49262e+07	1.83671e+07	3.16035e+07	1.76822e+07	5.78126e+06	2.11759e+07	1.6148e+07	1.57279e+07
Q96DV4	RM38_HUMAN	39S ribosomal protein L38, mitochondrial OS=Homo sapiens GN=MRPL38 PE=1 SV=2	56.1	44967.5	7.19	7.4	1	0	0	0	0	0	0	0	0	1.11701e+06	6.08179e+06	6.07136e+06	2.57994e+06	0	0	0	0
P53004	BIEA_HUMAN	Biliverdin reductase A OS=Homo sapiens GN=BLVRA PE=1 SV=2	50.78	33692.4	6.06	3.4	2	0	3.06076e+06	4.12981e+06	0	8.73446e+06	2.51187e+06	0	0	4.577e+06	1.79362e+07	1.51063e+07	7.89589e+06	2.02751e+06	1.08927e+07	2.98085e+06	9.14949e+06
Q15366	PCBP2_HUMAN	Poly(rC)-binding protein 2 OS=Homo sapiens GN=PCBP2 PE=1 SV=1	80.34	38954.7	6.33	15.9	3	2.00629e+08	6.39334e+07	8.1894e+07	4.27978e+07	8.26231e+07	1.6394e+08	8.81987e+07	1.45788e+08	9.27116e+07	2.07734e+08	2.34288e+08	1.73781e+08	3.83944e+07	1.56466e+08	6.75525e+07	1.29844e+08
Q9Y696	CLIC4_HUMAN	Chloride intracellular channel protein 4 OS=Homo sapiens GN=CLIC4 PE=1 SV=4	40.71	28981.8	5.45	14.6	1	1.78012e+07	1.83479e+07	2.16131e+07	4.10178e+06	2.4982e+07	2.17543e+07	0	0	6.91328e+06	3.6452e+07	1.47737e+07	1.2009e+07	6.79993e+06	3.17245e+07	1.34394e+07	2.9638e+07
Q16650	TBR1_HUMAN	T-box brain protein 1 OS=Homo sapiens GN=TBR1 PE=1 SV=1	36.25	74520.1	6.89	1.8	1	0	6.00266e+07	7.39179e+07	0	7.78978e+07	4.93946e+07	0	0	2.64741e+07	3.22712e+07	3.50502e+07	3.5312e+07	1.74305e+07	4.42075e+07	4.04772e+07	0
P14649	MYL6B_HUMAN	Myosin light chain 6B OS=Homo sapiens GN=MYL6B PE=1 SV=1	41.14	22863.7	5.56	9.6	1	7.5715e+07	6.3991e+07	8.5125e+07	2.33035e+07	9.01783e+07	1.02492e+08	8.35038e+07	4.50435e+07	5.56765e+07	9.88282e+07	7.55433e+07	4.77084e+07	2.55037e+07	6.68413e+07	2.91467e+07	5.42362e+07
P61163	ACTZ_HUMAN	Alpha-centractin OS=Homo sapiens GN=ACTR1A PE=1 SV=1	50.75	42700.9	6.19	6.1	4	4.45005e+08	2.18239e+08	2.67654e+08	9.53143e+07	4.443e+08	2.81748e+08	3.13255e+08	1.70828e+08	1.15015e+08	2.82833e+08	2.48962e+08	1.63074e+08	1.08331e+08	2.61233e+08	1.31562e+08	2.31931e+08
P61019	RAB2A_HUMAN	Ras-related protein Rab-2A OS=Homo sapiens GN=RAB2A PE=1 SV=1	89.33	23701.8	6.08	20.3	3	0	1.02873e+07	1.27418e+07	2.39781e+06	1.98243e+07	2.13259e+07	8.74846e+06	6.13138e+06	5.33812e+06	1.87992e+07	1.69237e+07	7.67187e+06	5.42484e+06	1.61972e+07	5.55022e+06	1.32762e+07
P62280	RS11_HUMAN	40S ribosomal protein S11 OS=Homo sapiens GN=RPS11 PE=1 SV=3	29.15	18590.1	10.31	39.9	5	1.935e+08	1.61943e+08	2.05186e+08	8.99604e+07	2.32532e+08	2.08216e+08	2.31007e+08	2.02088e+08	1.63748e+08	2.05057e+08	2.40927e+08	1.89972e+08	4.38105e+07	1.44657e+08	5.97825e+07	1.01956e+08
Q8NHW5	RLA0L_HUMAN	60S acidic ribosomal protein P0-like OS=Homo sapiens GN=RPLP0P6 PE=5 SV=1	114.27	34513.8	5.41	22.4	5	2.50016e+08	2.76811e+08	3.22016e+08	1.01845e+08	2.85166e+08	3.19662e+08	2.42025e+08	2.23326e+08	2.38021e+08	3.63289e+08	3.11577e+08	2.57088e+08	9.90553e+07	2.71329e+08	1.33835e+08	2.4031e+08
O75477	ERLN1_HUMAN	Erlin-1 OS=Homo sapiens GN=ERLIN1 PE=1 SV=1	35.99	39072.4	7.67	6.1	1	0	1.49044e+07	1.85266e+07	2.79034e+06	1.89564e+07	1.97166e+07	7.44981e+06	1.01125e+07	5.69794e+06	1.6456e+07	1.68823e+07	1.14767e+07	4.57075e+06	1.43372e+07	6.78672e+06	1.3883e+07
Q9NRR5	UBQL4_HUMAN	Ubiquilin-4 OS=Homo sapiens GN=UBQLN4 PE=1 SV=2	48.31	63869.4	5.14	8	0	0	0	0	0	0	0	0	0	0	0	0	0	0	0	0	0
Q9BUF5	TBB6_HUMAN	Tubulin beta-6 chain OS=Homo sapiens GN=TUBB6 PE=1 SV=1	119.61	50281.2	4.77	11.9	3	3.79081e+08	4.50259e+08	6.05082e+08	6.53313e+07	6.99823e+08	6.77699e+08	4.83493e+08	1.14107e+08	3.54523e+08	8.13018e+08	3.83237e+08	3.93784e+08	1.70445e+08	5.88643e+08	1.10442e+08	1.94091e+08
P06493	CDK1_HUMAN	Cyclin-dependent kinase 1 OS=Homo sapiens GN=CDK1 PE=1 SV=3	32.52	34130.9	8.37	12.5	3	0	2.18434e+07	3.00711e+07	9.35873e+06	4.57057e+07	5.0186e+07	3.97582e+07	2.22147e+07	3.52537e+07	6.3262e+07	5.9857e+07	3.81801e+07	1.18762e+07	4.15296e+07	1.64074e+07	3.27791e+07
Q15102	PA1B3_HUMAN	Platelet-activating factor acetylhydrolase IB subunit gamma OS=Homo sapiens GN=PAFAH1B3 PE=1 SV=1	41.1	25832.3	6.33	3.9	2	8.86577e+06	9.91528e+06	1.12876e+07	3.25681e+06	1.39015e+07	2.19846e+07	1.44653e+07	6.24401e+06	7.27037e+06	1.92245e+07	1.28151e+07	7.378e+06	2.55634e+06	1.30616e+07	3.21585e+06	9.56625e+06
Q07020	RL18_HUMAN	60S ribosomal protein L18 OS=Homo sapiens GN=RPL18 PE=1 SV=2	140.53	21735.1	11.73	45.7	6	1.156e+08	1.81822e+08	2.26471e+08	5.93281e+07	2.13787e+08	2.35523e+08	2.5144e+08	1.70842e+08	2.24025e+08	2.4453e+08	2.26241e+08	1.62921e+08	5.87345e+07	1.47209e+08	7.24685e+07	1.5174e+08
P78371	TCPB_HUMAN	T-complex protein 1 subunit beta OS=Homo sapiens GN=CCT2 PE=1 SV=4	354.95	57794.3	6.01	45.6	11	0	7.79951e+07	1.13919e+08	3.16985e+07	1.05798e+08	1.31796e+08	1.02247e+08	7.80903e+07	5.26633e+07	1.28326e+08	1.34742e+08	8.92423e+07	3.61189e+07	1.24749e+08	5.56626e+07	9.98667e+07
P60842	IF4A1_HUMAN	Eukaryotic initiation factor 4A-I OS=Homo sapiens GN=EIF4A1 PE=1 SV=1	503.28	46352.6	5.32	47	10	2.56316e+08	2.80277e+08	3.39696e+08	6.8271e+07	4.04125e+08	3.16884e+08	1.83913e+08	1.20021e+08	9.91886e+07	2.78645e+08	3.3348e+08	2.57932e+08	9.37483e+07	3.43647e+08	1.17482e+08	2.47962e+08
Q9H361	PABP3_HUMAN	Polyadenylate-binding protein 3 OS=Homo sapiens GN=PABPC3 PE=1 SV=2	93.13	70214.8	9.68	21.4	7	0	1.66336e+08	1.65477e+08	5.58319e+07	1.91725e+08	2.01087e+08	1.20959e+08	1.28927e+08	1.99058e+08	3.21769e+08	3.84051e+08	3.45423e+08	7.57791e+07	3.05742e+08	1.09348e+08	2.10548e+08
O94979	SC31A_HUMAN	Protein transport protein Sec31A OS=Homo sapiens GN=SEC31A PE=1 SV=3	30.08	133900	6.43	2.2	2	1.77102e+06	9.3625e+07	1.09969e+08	5.30327e+07	1.26093e+08	1.00495e+08	1.51242e+08	1.10547e+08	9.73346e+07	9.2233e+07	1.19208e+08	2.25615e+08	3.85935e+07	9.31953e+07	3.71583e+07	6.12107e+07
O75821	EIF3G_HUMAN	Eukaryotic translation initiation factor 3 subunit G OS=Homo sapiens GN=EIF3G PE=1 SV=2	48.22	35874	5.87	15.9	3	1.8908e+07	1.50025e+07	1.22457e+07	4.41556e+06	1.77121e+07	1.99046e+07	1.18555e+07	9.07826e+06	1.47972e+07	2.69583e+07	2.56631e+07	1.71672e+07	6.76883e+06	2.41119e+07	1.218e+07	1.94596e+07
Q9Y237	PIN4_HUMAN	Peptidyl-prolyl cis-trans isomerase NIMA-interacting 4 OS=Homo sapiens GN=PIN4 PE=1 SV=1	63.86	13858	9.78	16	1	3.09686e+06	1.15724e+07	1.41776e+07	5.00527e+06	1.74847e+07	1.70605e+07	1.5483e+07	8.96457e+06	1.15197e+07	1.28158e+07	1.13112e+07	6.50775e+06	2.36904e+06	6.90415e+06	4.16605e+06	6.96261e+06
P16401	H15_HUMAN	Histone H1.5 OS=Homo sapiens GN=HIST1H1B PE=1 SV=3	40.07	22566.5	10.91	16.8	2	3.4954e+07	4.10287e+07	6.37544e+07	2.73794e+07	4.52548e+07	4.35683e+07	4.90833e+07	4.10501e+07	3.17899e+07	3.33936e+07	3.3506e+07	2.30058e+07	4.77059e+06	2.60621e+07	6.62079e+06	1.55847e+07
Q9Y5X1	SNX9_HUMAN	Sorting nexin-9 OS=Homo sapiens GN=SNX9 PE=1 SV=1	105.29	66948.8	5.4	5.9	4	0	1.0899e+07	1.28565e+07	6.4576e+06	2.26687e+07	1.81874e+07	2.20873e+07	1.63742e+07	8.77501e+06	1.3318e+07	1.54392e+07	9.85307e+06	3.68167e+06	1.66657e+07	7.05234e+06	1.31664e+07
P15531	NDKA_HUMAN	Nucleoside diphosphate kinase A OS=Homo sapiens GN=NME1 PE=1 SV=1	103.49	17308.7	5.83	40.8	5	0	2.25427e+08	2.72472e+08	1.04767e+08	3.11582e+08	3.87974e+08	4.83247e+08	1.98747e+08	1.61329e+08	3.82156e+08	2.61605e+08	1.57287e+08	6.23121e+07	2.99404e+08	9.39014e+07	2.23952e+08
P38919	IF4A3_HUMAN	Eukaryotic initiation factor 4A-III OS=Homo sapiens GN=EIF4A3 PE=1 SV=4	143.83	47126.3	6.3	30.9	7	2.89608e+07	1.65048e+08	1.9863e+08	2.67506e+07	2.28197e+08	1.99982e+08	1.15843e+08	7.72112e+07	5.19841e+07	1.54861e+08	2.04314e+08	1.43271e+08	3.93381e+07	1.87091e+08	5.25419e+07	1.37562e+08
Q92688	AN32B_HUMAN	Acidic leucine-rich nuclear phosphoprotein 32 family member B OS=Homo sapiens GN=ANP32B PE=1 SV=1	59.65	28941.4	3.94	7.6	4	5.46203e+07	4.20008e+07	4.34497e+07	9.96661e+06	7.33095e+07	5.69907e+07	3.61188e+07	2.82654e+07	2.02996e+07	5.18955e+07	3.6844e+07	2.02752e+07	8.78919e+06	3.8922e+07	4.26754e+06	3.38942e+07
P17096	HMGA1_HUMAN	High mobility group protein HMG-I/HMG-Y OS=Homo sapiens GN=HMGA1 PE=1 SV=3	35.86	11669.1	10.32	32.7	1	0	4.26598e+07	8.60556e+07	4.42949e+07	5.62378e+07	4.20377e+07	4.59497e+07	0	9.10314e+07	1.22819e+08	1.04216e+08	6.44063e+07	1.21107e+07	7.39285e+07	3.23297e+07	6.25771e+07
Q14195	DPYL3_HUMAN	Dihydropyrimidinase-related protein 3 OS=Homo sapiens GN=DPYSL3 PE=1 SV=1	161.38	62323.2	6.04	20	3	0	1.58447e+07	9.45249e+06	2.80174e+06	8.83772e+06	8.96779e+06	5.05031e+06	2.45061e+07	1.74613e+07	3.32923e+07	3.24915e+07	1.85169e+07	9.71445e+06	3.31562e+07	1.29437e+07	2.56798e+07
Q9BYC9	RM20_HUMAN	39S ribosomal protein L20, mitochondrial OS=Homo sapiens GN=MRPL20 PE=1 SV=1	38.97	17602.6	10.87	18.8	1	0	4.19386e+06	7.86466e+06	0	6.80025e+06	6.16292e+06	2.72304e+06	5.29495e+06	1.40639e+07	1.47925e+07	1.95272e+07	1.41884e+07	1.63418e+06	0	1.4442e+06	3.23297e+06
O95456	PSMG1_HUMAN	Proteasome assembly chaperone 1 OS=Homo sapiens GN=PSMG1 PE=1 SV=1	99.39	33630.8	6.88	18.8	5	894770	1.69679e+08	1.48745e+08	7.13654e+07	9.44443e+07	9.31211e+07	5.99904e+07	8.55608e+07	1.92429e+08	1.99964e+08	2.2913e+08	2.57772e+08	7.67212e+07	1.75932e+08	1.51976e+08	1.44958e+08
P49915	GUAA_HUMAN	GMP synthase [glutamine-hydrolyzing] OS=Homo sapiens GN=GMPS PE=1 SV=1	32.63	77408.2	6.42	13.7	3	2.64894e+06	1.03912e+07	8.51159e+06	2.76563e+06	1.47224e+07	1.6635e+07	6.31088e+06	5.34347e+06	4.05611e+06	1.20935e+07	1.45129e+07	9.13037e+06	2.07255e+06	1.34514e+07	3.76067e+06	1.01435e+07
P09429	HMGB1_HUMAN	High mobility group protein B1 OS=Homo sapiens GN=HMGB1 PE=1 SV=3	42.4	25049.2	5.62	37.2	7	1.69354e+08	1.93214e+08	2.56341e+08	5.01181e+07	2.27348e+08	3.18943e+08	1.5473e+08	6.72485e+07	9.38487e+07	2.22324e+08	2.00692e+08	1.22985e+08	1.29581e+07	1.36689e+08	2.6898e+07	7.83135e+07
P62877	RBX1_HUMAN	E3 ubiquitin-protein ligase RBX1 OS=Homo sapiens GN=RBX1 PE=1 SV=1	58.13	12721.9	6.49	23.1	0	0	0	0	0	0	0	0	0	0	0	0	0	0	0	0	0
Q9NSD9	SYFB_HUMAN	Phenylalanyl-tRNA synthetase beta chain OS=Homo sapiens GN=FARSB PE=1 SV=3	27.38	66700.8	6.4	9.8	1	0	1.59749e+07	1.74943e+07	0	1.81037e+07	0	3.66565e+06	0	6.13449e+06	5.99406e+06	2.90839e+07	1.81607e+07	4.8486e+06	1.31893e+07	6.75055e+06	1.31437e+07
Q31612	1B73_HUMAN	HLA class I histocompatibility antigen, B-73 alpha chain OS=Homo sapiens GN=HLA-B PE=1 SV=1	43.78	40809.1	5.84	15.4	1	0	2.3702e+06	3.30199e+06	0	1.0049e+07	8.69944e+06	6.70723e+06	2.99885e+06	1.69053e+07	2.88043e+07	2.47878e+07	9.30904e+06	3.31665e+06	1.00496e+07	3.96744e+06	9.15534e+06
O14602	IF1AY_HUMAN	Eukaryotic translation initiation factor 1A, Y-chromosomal OS=Homo sapiens GN=EIF1AY PE=1 SV=4	54.31	16546.3	5.07	13.5	3	4.84284e+07	4.68145e+07	5.53766e+07	1.97042e+07	4.42873e+07	4.47883e+07	3.96828e+07	2.98178e+07	8.24623e+07	1.17459e+08	1.19286e+08	8.25048e+07	2.54892e+07	9.42511e+07	4.44455e+07	7.56252e+07
Q9NZI8	IF2B1_HUMAN	Insulin-like growth factor 2 mRNA-binding protein 1 OS=Homo sapiens GN=IGF2BP1 PE=1 SV=2	373.94	63783.3	9.26	43.5	19	3.62448e+08	4.68972e+08	3.95182e+08	2.00019e+08	3.68019e+08	4.64282e+08	3.36111e+08	3.05876e+08	2.32311e+08	3.41157e+08	4.41494e+08	5.25243e+08	1.35635e+08	5.34105e+08	2.17555e+08	3.05045e+08
P49368	TCPG_HUMAN	T-complex protein 1 subunit gamma OS=Homo sapiens GN=CCT3 PE=1 SV=4	82.8	61065.5	6.1	18.3	8	1.48381e+08	1.26098e+08	1.62157e+08	4.0857e+07	1.89041e+08	1.66291e+08	9.14035e+07	6.82427e+07	9.68303e+07	2.07637e+08	2.17613e+08	1.46092e+08	4.72948e+07	1.93461e+08	7.52051e+07	1.55544e+08
Q9NR45	SIAS_HUMAN	Sialic acid synthase OS=Homo sapiens GN=NANS PE=1 SV=2	54.72	40737.6	6.29	16.4	1	1.7415e+06	2.58885e+07	3.00453e+07	0	3.17318e+07	3.25527e+07	8.94002e+06	0	9.46868e+06	3.75882e+07	2.39531e+07	1.13965e+07	8.54216e+06	2.15842e+07	0	2.33792e+07
Q9HC38	GLOD4_HUMAN	Glyoxalase domain-containing protein 4 OS=Homo sapiens GN=GLOD4 PE=1 SV=1	38.67	35170.4	5.4	4.2	1	0	2.06815e+07	2.28397e+07	0	4.13058e+07	4.53274e+07	1.5078e+07	0	9.83711e+06	3.40885e+07	2.45725e+07	1.30549e+07	1.04452e+07	4.08763e+07	1.34114e+07	3.05983e+07
P62826	RAN_HUMAN	GTP-binding nuclear protein Ran OS=Homo sapiens GN=RAN PE=1 SV=3	43.03	24578.7	7.01	35.2	10	5.74461e+08	3.48105e+08	4.33631e+08	1.67716e+08	4.2401e+08	4.49301e+08	3.52536e+08	2.32743e+08	2.32121e+08	4.55832e+08	4.27743e+08	2.61898e+08	1.81312e+08	3.43374e+08	1.42761e+08	3.83635e+08
P52565	GDIR1_HUMAN	Rho GDP-dissociation inhibitor 1 OS=Homo sapiens GN=ARHGDIA PE=1 SV=3	171.78	23249.7	5.02	37.7	5	9.07096e+07	9.39715e+07	1.19428e+08	2.53037e+07	2.39391e+08	2.31306e+08	1.10218e+08	6.60844e+07	5.26395e+07	1.97379e+08	1.52793e+08	9.28659e+07	4.84213e+07	1.85556e+08	5.87741e+07	1.3945e+08
P42677	RS27_HUMAN	40S ribosomal protein S27 OS=Homo sapiens GN=RPS27 PE=1 SV=3	27.19	9796.96	9.57	18.5	0	0	0	0	0	0	0	0	0	0	0	0	0	0	0	0	0
Q86VP6	CAND1_HUMAN	Cullin-associated NEDD8-dissociated protein 1 OS=Homo sapiens GN=CAND1 PE=1 SV=2	86.48	137999	5.52	11.1	7	0	4.39647e+07	5.67945e+07	8.64502e+06	6.09926e+07	6.34281e+07	2.29155e+07	2.42873e+07	2.51315e+07	6.75996e+07	5.79651e+07	3.84936e+07	1.13206e+07	5.84859e+07	1.89542e+07	4.33138e+07
P43243	MATR3_HUMAN	Matrin-3 OS=Homo sapiens GN=MATR3 PE=1 SV=2	119.15	95078	5.87	22.7	5	1.76109e+07	3.17815e+07	3.72616e+07	1.41685e+07	3.8029e+07	4.47436e+07	3.40271e+07	1.35369e+07	3.73559e+07	4.9087e+07	4.84532e+07	3.03967e+07	4.57866e+06	3.40777e+07	1.26806e+07	3.05879e+07
Q07065	CKAP4_HUMAN	Cytoskeleton-associated protein 4 OS=Homo sapiens GN=CKAP4 PE=1 SV=2	78.5	66096.8	5.63	10.5	8	0	1.91729e+07	2.50992e+07	7.03251e+06	2.15339e+07	2.286e+07	1.26995e+07	7.37957e+06	2.15081e+07	4.05914e+07	3.82562e+07	2.15909e+07	7.60171e+06	1.44248e+07	9.54394e+06	1.31719e+07
P84077	ARF1_HUMAN	ADP-ribosylation factor 1 OS=Homo sapiens GN=ARF1 PE=1 SV=2	45.18	20740.7	6.32	34.3	2	0	2.31402e+07	2.06769e+07	0	2.32208e+07	1.62207e+07	4.56056e+06	6.42942e+06	8.91224e+06	3.57123e+07	1.78422e+07	2.14384e+07	6.73803e+06	3.61377e+07	5.33817e+07	3.24883e+07
Q9NY65	TBA8_HUMAN	Tubulin alpha-8 chain OS=Homo sapiens GN=TUBA8 PE=1 SV=1	273.14	50745.8	4.94	25.6	10	1.04042e+09	8.97065e+08	1.1187e+09	5.68613e+08	1.37226e+09	1.16914e+09	1.13153e+09	1.1847e+09	7.96055e+08	1.50204e+09	1.44409e+09	8.40428e+08	6.77965e+08	1.24212e+09	4.3557e+08	1.22138e+09
P84243	H33_HUMAN	Histone H3.3 OS=Homo sapiens GN=H3F3A PE=1 SV=2	52.8	15375.5	11.27	12.9	8	3.29777e+09	5.14168e+09	6.41977e+09	2.51069e+09	5.2341e+09	5.74689e+09	3.75267e+09	3.31279e+09	3.99277e+09	5.8248e+09	5.69699e+09	4.92842e+09	9.82193e+08	4.67905e+09	1.80489e+09	3.81221e+09
Q9UQE7	SMC3_HUMAN	Structural maintenance of chromosomes protein 3 OS=Homo sapiens GN=SMC3 PE=1 SV=2	52.08	141853	6.77	7.1	1	0	9.7827e+06	1.49578e+07	2.92051e+06	9.84724e+06	1.22958e+07	4.17455e+06	0	4.97203e+06	1.06598e+07	1.29934e+07	8.5441e+06	1.32109e+06	9.97036e+06	2.65214e+06	7.58398e+06
P04350	TBB4_HUMAN	Tubulin beta-4 chain OS=Homo sapiens GN=TUBB4 PE=1 SV=2	346.89	50010.1	4.78	22.3	6	7.11063e+08	6.10469e+08	8.21851e+08	0	8.77369e+08	7.8277e+08	4.08102e+08	3.26941e+08	4.67237e+08	1.08187e+09	7.7137e+08	5.42874e+08	1.97629e+08	6.80069e+08	2.09235e+08	3.34584e+08
Q04917	1433F_HUMAN	14-3-3 protein eta OS=Homo sapiens GN=YWHAH PE=1 SV=4	45.14	28372.1	4.76	17.9	3	3.67397e+08	2.07696e+08	2.64868e+08	7.01695e+07	3.77455e+08	3.5288e+08	2.90005e+08	1.27124e+08	1.8036e+08	3.51714e+08	2.85994e+08	1.96346e+08	1.03744e+08	2.95868e+08	1.13517e+08	2.37731e+08
P62316	SMD2_HUMAN	Small nuclear ribonucleoprotein Sm D2 OS=Homo sapiens GN=SNRPD2 PE=1 SV=1	68.32	13632.3	9.92	44.9	2	0	1.93319e+07	5.1095e+07	6.23973e+06	2.36902e+07	2.7158e+07	3.10089e+07	4.33494e+07	3.7619e+07	5.10558e+07	4.59674e+07	4.20337e+07	5.79472e+06	3.60714e+07	2.04829e+07	2.40911e+07
Q15286	RAB35_HUMAN	Ras-related protein Rab-35 OS=Homo sapiens GN=RAB35 PE=1 SV=1	31.13	23295.9	8.52	16.9	2	0	8.1287e+07	8.0253e+07	1.88626e+07	8.13022e+07	9.22743e+07	4.35067e+07	3.0427e+07	2.33033e+07	8.61479e+07	7.84422e+07	5.15e+07	2.38747e+07	7.43469e+07	2.06724e+07	5.26529e+07
P30086	PEBP1_HUMAN	Phosphatidylethanolamine-binding protein 1 OS=Homo sapiens GN=PEBP1 PE=1 SV=3	92.1	21157.7	7.01	27.3	3	7.92092e+07	4.9316e+07	5.99947e+07	3.42345e+06	6.34027e+07	6.81731e+07	5.16145e+07	1.94649e+07	2.0141e+07	5.1577e+07	2.9844e+07	3.28116e+07	1.5912e+07	5.97934e+07	1.06671e+07	5.12036e+07
P41219	PERI_HUMAN	Peripherin OS=Homo sapiens GN=PRPH PE=1 SV=2	42.3	53732.5	5.37	6	4	2.62899e+07	3.41001e+07	4.16182e+07	1.00386e+07	4.09153e+07	4.94393e+07	3.57115e+07	2.23482e+07	5.43268e+07	1.12199e+08	1.06086e+08	4.94321e+07	2.71914e+07	7.17016e+07	3.04394e+07	6.85663e+07
P62913	RL11_HUMAN	60S ribosomal protein L11 OS=Homo sapiens GN=RPL11 PE=1 SV=2	34.62	20467.7	9.64	16.3	3	1.75904e+08	2.30131e+08	3.40686e+08	6.21608e+07	3.40385e+08	3.38369e+08	4.51203e+08	2.81525e+08	2.71629e+08	1.34204e+08	3.78502e+08	2.87234e+08	9.30372e+07	8.88674e+07	9.90547e+07	1.69069e+08
P05204	HMGN2_HUMAN	Non-histone chromosomal protein HMG-17 OS=Homo sapiens GN=HMGN2 PE=1 SV=3	54.93	9387.06	10	53.3	2	3.73715e+06	3.77402e+06	4.97573e+06	1.7703e+06	4.63456e+06	6.16239e+06	5.30089e+06	4.21708e+06	5.01451e+06	6.00187e+06	3.8309e+06	3.21655e+06	913404	3.92477e+06	2.17866e+06	3.40948e+06
P30405	PPIF_HUMAN	Peptidyl-prolyl cis-trans isomerase F, mitochondrial OS=Homo sapiens GN=PPIF PE=1 SV=1	43.05	22368.3	9.48	20.8	1	0	0	9.61829e+06	0	0	1.58918e+07	0	0	1.52065e+07	4.51609e+07	3.19577e+07	1.7102e+07	6.41169e+06	3.60435e+07	1.20733e+07	2.5408e+07
Q9BQ39	DDX50_HUMAN	ATP-dependent RNA helicase DDX50 OS=Homo sapiens GN=DDX50 PE=1 SV=1	43.48	83084.3	9.26	3.1	1	0	0	0	0	0	0	0	7.52398e+06	0	0	6.276e+07	0	0	0	0	0
P14868	SYDC_HUMAN	Aspartyl-tRNA synthetase, cytoplasmic OS=Homo sapiens GN=DARS PE=1 SV=2	66.71	57499.2	6.11	8	4	2.91622e+07	2.68962e+07	3.15229e+07	9.58355e+06	3.64858e+07	3.19622e+07	2.04645e+07	1.51539e+07	8.56647e+06	2.78163e+07	3.28694e+07	2.41794e+07	9.20627e+06	3.42454e+07	1.36198e+07	2.56995e+07
Q8IYB3	SRRM1_HUMAN	Serine/arginine repetitive matrix protein 1 OS=Homo sapiens GN=SRRM1 PE=1 SV=2	52.2	102331	11.84	3.4	0	0	0	0	0	0	0	0	0	0	0	0	0	0	0	0	0
P31153	METK2_HUMAN	S-adenosylmethionine synthase isoform type-2 OS=Homo sapiens GN=MAT2A PE=1 SV=1	51.13	43975.5	6.02	3.8	2	0	2.15632e+07	2.80624e+07	7.95379e+06	3.29505e+07	3.01593e+07	1.98854e+07	1.47318e+07	2.19237e+07	4.35379e+07	3.72655e+07	2.12525e+07	6.42499e+06	3.00355e+07	1.02268e+07	2.46149e+07
Q9UQM7	KCC2A_HUMAN	Calcium/calmodulin-dependent protein kinase type II subunit alpha OS=Homo sapiens GN=CAMK2A PE=1 SV=2	42.61	54623.8	6.61	8.8	1	0	9.84232e+06	1.13898e+07	1.64598e+06	1.7339e+06	1.69702e+07	5.4774e+06	0	7.91415e+06	2.00195e+07	1.83982e+07	8.47337e+06	3.2322e+06	0	5.64161e+06	1.3122e+07
P08107	HSP71_HUMAN	Heat shock 70 kDa protein 1A/1B OS=Homo sapiens GN=HSPA1A PE=1 SV=5	1152.43	70294.1	5.48	50.7	37	2.41493e+09	2.0933e+09	2.78231e+09	6.99398e+08	3.52432e+09	3.11722e+09	2.02136e+09	1.41303e+09	8.91234e+08	2.24018e+09	2.42183e+09	1.64671e+09	1.00697e+09	3.65147e+09	1.36877e+09	2.73871e+09
Q07283	TRHY_HUMAN	Trichohyalin OS=Homo sapiens GN=TCHH PE=1 SV=2	24.62	254233	5.73	3.2	1	0	0	0	0	0	0	0	0	0	0	0	0	0	0	0	0
P12956	XRCC6_HUMAN	X-ray repair cross-complementing protein 6 OS=Homo sapiens GN=XRCC6 PE=1 SV=2	155.45	70084.2	6.23	24.5	9	0	6.39602e+07	8.03397e+07	1.86573e+07	8.00736e+07	8.33144e+07	3.82183e+07	3.01484e+07	5.47868e+07	1.13627e+08	1.32386e+08	8.97295e+07	1.16534e+07	9.83905e+07	3.48702e+07	8.1759e+07
P31942	HNRH3_HUMAN	Heterogeneous nuclear ribonucleoprotein H3 OS=Homo sapiens GN=HNRNPH3 PE=1 SV=2	57.02	36960.1	6.37	9.8	2	6.49033e+07	4.72655e+07	6.1173e+07	1.60835e+07	6.34691e+07	6.71296e+07	5.34737e+07	6.19077e+07	5.93802e+07	6.19293e+07	3.53405e+07	5.48197e+07	1.40194e+07	5.79443e+07	3.11758e+07	2.58387e+07
Q15717	ELAV1_HUMAN	ELAV-like protein 1 OS=Homo sapiens GN=ELAVL1 PE=1 SV=2	236.17	36240.2	9.23	52.8	13	1.95401e+08	2.02735e+08	2.60302e+08	1.20119e+08	2.08523e+08	2.24541e+08	1.39842e+08	2.40557e+08	2.28203e+08	2.81661e+08	3.89453e+08	3.69627e+08	2.86217e+07	2.15335e+08	8.31519e+07	1.69013e+08
Q13247	SRSF6_HUMAN	Serine/arginine-rich splicing factor 6 OS=Homo sapiens GN=SRSF6 PE=1 SV=2	79.77	39677.4	11.42	23.3	6	9.359e+06	2.06031e+07	2.75902e+07	8.56983e+06	4.02033e+07	3.8931e+07	3.35139e+07	3.59345e+07	3.83699e+07	5.01182e+07	5.93214e+07	4.32062e+07	5.07237e+06	2.84646e+07	1.09051e+07	2.21289e+07
Q9TNN7	1C05_HUMAN	HLA class I histocompatibility antigen, Cw-5 alpha chain OS=Homo sapiens GN=HLA-C PE=2 SV=1	43.78	41342.5	7.11	9.6	1	0	2.3702e+06	3.30199e+06	0	1.0049e+07	8.69944e+06	6.70723e+06	2.99885e+06	1.69053e+07	2.88043e+07	2.47878e+07	9.30904e+06	3.31665e+06	1.00496e+07	3.96744e+06	9.15534e+06
P62306	RUXF_HUMAN	Small nuclear ribonucleoprotein F OS=Homo sapiens GN=SNRPF PE=1 SV=1	35.44	9775.8	4.7	15.1	0	0	0	0	0	0	0	0	0	0	0	0	0	0	0	0	0
P10768	ESTD_HUMAN	S-formylglutathione hydrolase OS=Homo sapiens GN=ESD PE=1 SV=2	44.01	31955.7	6.54	16.3	3	1.56143e+07	2.19291e+07	2.62242e+07	1.01657e+07	3.48577e+07	3.40339e+07	2.55062e+07	1.955e+07	2.01447e+07	4.05005e+07	3.41598e+07	2.24991e+07	9.06906e+06	3.32559e+07	1.53047e+07	2.70632e+07
P61604	CH10_HUMAN	10 kDa heat shock protein, mitochondrial OS=Homo sapiens GN=HSPE1 PE=1 SV=2	69.11	10924.9	8.89	77.5	5	1.72542e+08	5.48413e+07	5.10004e+07	1.9325e+07	7.94295e+07	7.43973e+07	7.86325e+07	6.14787e+07	1.16343e+08	2.24766e+08	1.58961e+08	9.77762e+07	4.72211e+07	1.82548e+08	7.75422e+07	1.18902e+08
Q9Y295	DRG1_HUMAN	Developmentally-regulated GTP-binding protein 1 OS=Homo sapiens GN=DRG1 PE=1 SV=1	57.88	40801.9	9	13.9	4	3.62103e+07	1.45439e+07	1.52755e+07	4.05269e+06	2.18992e+07	2.25483e+07	1.14794e+07	2.71434e+07	1.04623e+07	2.16879e+07	2.41943e+07	1.72708e+07	5.99994e+06	2.08661e+07	9.52052e+06	1.70713e+07
Q9Y3D9	RT23_HUMAN	28S ribosomal protein S23, mitochondrial OS=Homo sapiens GN=MRPS23 PE=1 SV=2	32.68	21814.3	8.94	10.5	1	1.06222e+06	5.22732e+06	5.97152e+06	1.36797e+06	8.26133e+06	8.17351e+06	7.97526e+06	6.80204e+06	8.8918e+06	1.08883e+07	1.149e+07	9.2362e+06	1.51647e+06	4.86908e+06	2.03822e+06	0
P49411	EFTU_HUMAN	Elongation factor Tu, mitochondrial OS=Homo sapiens GN=TUFM PE=1 SV=2	58.27	49852.3	7.26	22.1	8	5.94659e+07	4.74815e+07	5.60987e+07	1.27538e+07	6.30411e+07	5.56681e+07	3.53138e+07	1.74911e+07	2.22873e+07	5.39828e+07	5.15442e+07	3.22599e+07	2.51048e+07	8.75518e+07	3.25157e+07	7.38481e+07
P0CG38	POTEI_HUMAN	POTE ankyrin domain family member I OS=Homo sapiens GN=POTEI PE=3 SV=1	132.83	122858	5.83	11.1	9	1.2116e+09	9.12972e+08	1.18747e+09	2.64352e+08	1.33615e+09	1.28432e+09	9.91382e+08	5.01404e+08	4.59797e+08	1.16785e+09	1.0485e+09	6.40845e+08	4.34721e+08	1.15965e+09	4.70637e+08	1.01535e+09
P09972	ALDOC_HUMAN	Fructose-bisphosphate aldolase C OS=Homo sapiens GN=ALDOC PE=1 SV=2	82.6	39830.4	6.41	6.3	3	0	4.95937e+07	6.99126e+07	1.44024e+07	8.96888e+07	9.51261e+07	5.51217e+07	2.79853e+07	6.30766e+07	1.618e+08	1.19222e+08	5.73824e+07	3.40295e+07	1.22337e+08	4.64853e+07	1.02348e+08
Q14444	CAPR1_HUMAN	Caprin-1 OS=Homo sapiens GN=CAPRIN1 PE=1 SV=2	139.49	78489.1	5.14	16.1	5	4.62397e+07	2.10176e+07	3.09392e+07	1.19648e+07	4.93799e+07	4.69333e+07	7.33372e+07	5.26766e+07	6.784e+07	6.82695e+07	8.01708e+07	5.32316e+07	1.27091e+07	3.54798e+07	1.64886e+07	2.68744e+07
P42166	LAP2A_HUMAN	Lamina-associated polypeptide 2, isoform alpha OS=Homo sapiens GN=TMPO PE=1 SV=2	53.25	76015.8	7.56	11.4	5	4.87664e+07	4.72686e+07	6.56822e+07	2.09928e+07	5.51573e+07	6.59462e+07	5.30038e+07	3.61974e+07	4.68032e+07	7.83235e+07	7.2811e+07	4.06456e+07	1.18032e+07	5.33245e+07	2.48962e+07	5.03754e+07
Q8TEQ6	GEMI5_HUMAN	Gem-associated protein 5 OS=Homo sapiens GN=GEMIN5 PE=1 SV=3	36.24	170821	6.17	3.6	1	0	8.54441e+06	1.13438e+07	3.43156e+06	7.81935e+06	6.77428e+06	3.11941e+06	3.57267e+06	3.14345e+06	8.52315e+06	1.10889e+07	6.70787e+06	2.46529e+06	6.41777e+06	3.71294e+06	7.44489e+06
Q9P287	BCCIP_HUMAN	BRCA2 and CDKN1A-interacting protein OS=Homo sapiens GN=BCCIP PE=1 SV=1	35.69	36298.8	4.51	15	1	0	0	0	0	0	7.41753e+06	0	0	3.50164e+06	3.41572e+07	3.20281e+07	1.80179e+07	1.04273e+06	2.63481e+07	4.10298e+06	2.25442e+07
P53396	ACLY_HUMAN	ATP-citrate synthase OS=Homo sapiens GN=ACLY PE=1 SV=3	107.94	121674	6.95	13.6	4	1.73589e+08	7.02956e+07	8.55105e+07	2.69034e+07	9.00034e+07	6.99647e+07	4.99939e+07	6.5904e+07	3.98068e+07	5.08777e+07	6.61164e+07	7.20574e+07	1.87588e+07	6.86556e+07	2.41032e+07	4.53454e+07
Q14997	PSME4_HUMAN	Proteasome activator complex subunit 4 OS=Homo sapiens GN=PSME4 PE=1 SV=2	47.12	213536	6.45	5.5	8	1.18109e+07	1.89017e+07	1.49569e+07	2.93602e+06	2.91963e+07	2.79831e+07	1.83775e+07	2.21166e+07	2.53467e+07	3.79118e+07	3.98463e+07	3.74675e+07	9.08525e+06	4.33228e+07	2.02774e+07	2.80423e+07
Q9Y2W1	TR150_HUMAN	Thyroid hormone receptor-associated protein 3 OS=Homo sapiens GN=THRAP3 PE=1 SV=2	75.08	108658	10.16	11.7	4	1.55166e+07	11851002	1.69741e+07	3.47738e+06	1.09357e+07	1.65755e+07	1.06597e+07	9.31723e+06	1.44287e+07	2.15242e+07	1.89853e+07	1.19064e+07	2.1185e+06	1.4964e+07	4.55004e+06	1.17616e+07
Q8NB90	SPAT5_HUMAN	Spermatogenesis-associated protein 5 OS=Homo sapiens GN=SPATA5 PE=1 SV=3	49.4	98470.2	5.5	4.1	1	6.39973e+08	7.09036e+08	6.2756e+08	4.58808e+08	6.67354e+08	6.37647e+08	0	1.26741e+09	0	6.5505e+08	6.73882e+08	8.76807e+08	6.4742e+08	2.17533e+09	5.94282e+08	8.41503e+08
P84103	SRSF3_HUMAN	Serine/arginine-rich splicing factor 3 OS=Homo sapiens GN=SRSF3 PE=1 SV=1	71.47	19546	11.64	39.6	7	1.23613e+07	2.07527e+08	3.12886e+08	8.57754e+07	2.78942e+08	2.57005e+08	2.36934e+08	2.91703e+08	5.04151e+08	3.51758e+08	3.87639e+08	3.15933e+08	3.29909e+07	2.13302e+08	9.85566e+07	1.65521e+08
Q9NYU2	UGGG1_HUMAN	UDP-glucose:glycoprotein glucosyltransferase 1 OS=Homo sapiens GN=UGGT1 PE=1 SV=3	96.15	177819	5.42	11.5	9	6.81153e+07	4.64979e+07	5.98019e+07	2.93256e+07	5.61723e+07	4.68274e+07	4.83639e+07	5.69039e+07	5.78393e+07	4.3348e+07	3.93487e+07	4.4642e+07	1.08177e+07	3.50117e+07	2.07191e+07	3.16915e+07
P42167	LAP2B_HUMAN	Lamina-associated polypeptide 2, isoforms beta/gamma OS=Homo sapiens GN=TMPO PE=1 SV=2	53.25	50696.5	9.39	2.5	5	4.87664e+07	4.72686e+07	6.56822e+07	2.09928e+07	5.51573e+07	6.59462e+07	5.30038e+07	3.61974e+07	4.68032e+07	7.83235e+07	7.2811e+07	4.06456e+07	1.18032e+07	5.33245e+07	2.48962e+07	5.03754e+07
P29401	TKT_HUMAN	Transketolase OS=Homo sapiens GN=TKT PE=1 SV=3	119.49	68519	7.58	27.3	11	8.92137e+07	9.30923e+07	1.18304e+08	3.00871e+07	1.58088e+08	1.32811e+08	8.02107e+07	4.46055e+07	3.56019e+07	1.32535e+08	1.42455e+08	8.40508e+07	3.30967e+07	1.37731e+08	4.62456e+07	1.07949e+08
P60660	MYL6_HUMAN	Myosin light polypeptide 6 OS=Homo sapiens GN=MYL6 PE=1 SV=2	48.32	17090.2	4.56	20.5	2	7.5715e+07	3.79673e+07	4.95159e+07	2.33035e+07	5.41735e+07	6.18069e+07	4.76472e+07	2.33195e+07	3.28193e+07	5.91481e+07	4.59377e+07	2.77199e+07	1.41737e+07	4.02636e+07	1.68012e+07	3.27532e+07
Q9UMX0	UBQL1_HUMAN	Ubiquilin-1 OS=Homo sapiens GN=UBQLN1 PE=1 SV=2	40.38	62479.4	5.02	7.1	0	0	0	0	0	0	0	0	0	0	0	0	0	0	0	0	0
Q6IE36	OVOS2_HUMAN	Ovostatin homolog 2 OS=Homo sapiens GN=OVOS2 PE=2 SV=2	36.43	162517	5.16	1.5	1	4.99501e+07	3.52216e+07	4.7823e+07	8.94183e+06	4.69762e+07	4.68789e+07	1.8685e+07	1.30873e+07	1.89017e+07	4.46891e+07	3.37867e+07	2.19535e+07	1.43708e+07	2.37499e+07	0	1.6443e+07
P55084	ECHB_HUMAN	Trifunctional enzyme subunit beta, mitochondrial OS=Homo sapiens GN=HADHB PE=1 SV=3	56.1	51546.6	9.45	17.7	2	0	1.79071e+07	2.15518e+07	2.59574e+06	1.93294e+07	2.04782e+07	0	1.24812e+07	1.36621e+07	3.2052e+07	3.64314e+07	2.93188e+07	7.69718e+06	3.04087e+07	1.3196e+07	2.09087e+07
O95757	HS74L_HUMAN	Heat shock 70 kDa protein 4L OS=Homo sapiens GN=HSPA4L PE=1 SV=3	62.55	95478.9	5.63	8	2	6.01549e+07	1.66043e+07	2.43123e+07	3.23574e+07	2.43021e+07	2.34487e+07	1.26547e+07	1.44571e+07	1.14682e+07	2.58384e+07	2.57208e+07	1.66795e+07	7.58797e+06	3.02929e+07	4.60283e+07	2.38961e+07
P46783	RS10_HUMAN	40S ribosomal protein S10 OS=Homo sapiens GN=RPS10 PE=1 SV=1	131.72	18885.9	10.15	33.9	6	8.43862e+07	7.66756e+07	1.38054e+08	4.86923e+07	1.52208e+08	1.21174e+08	1.38134e+08	1.35281e+08	1.51749e+08	1.76738e+08	1.64554e+08	7.77097e+07	3.69667e+07	9.80798e+07	3.39788e+07	6.49799e+07
Q86XP3	DDX42_HUMAN	ATP-dependent RNA helicase DDX42 OS=Homo sapiens GN=DDX42 PE=1 SV=1	32.56	103197	6.54	5.9	3	4.24414e+06	7.65629e+06	1.11109e+07	2.57976e+06	1.11143e+07	9.67695e+06	7.55903e+06	3.61911e+06	7.58569e+06	1.14615e+07	1.3691e+07	1.03353e+07	1.8134e+06	1.14408e+07	5.08441e+06	8.21746e+06
P09493	TPM1_HUMAN	Tropomyosin alpha-1 chain OS=Homo sapiens GN=TPM1 PE=1 SV=2	41.27	32745.7	4.69	12.7	3	1.80536e+07	2.59301e+07	3.17999e+07	3.34212e+06	4.4166e+07	5.02532e+07	2.87541e+07	1.67829e+07	2.53941e+07	5.31151e+07	3.93753e+07	2.08539e+07	1.01197e+07	3.96544e+07	1.4241e+07	3.1167e+07
P78417	GSTO1_HUMAN	Glutathione S-transferase omega-1 OS=Homo sapiens GN=GSTO1 PE=1 SV=2	37.51	27833.2	6.23	15.8	1	0	3.78641e+07	4.74585e+07	0	6.08731e+07	9.30037e+07	1.15935e+07	0	2.85344e+07	1.02088e+08	6.76383e+07	3.92127e+07	1.10132e+07	7.75284e+07	1.5332e+07	5.51805e+07
Q86UE4	LYRIC_HUMAN	Protein LYRIC OS=Homo sapiens GN=MTDH PE=1 SV=2	71.39	63855.8	9.33	7.4	2	9.92431e+06	5.18202e+06	9.44766e+06	2.87402e+06	1.71919e+07	1.65012e+07	1.96475e+07	1.28101e+07	2.05185e+07	2.31696e+07	2.0607e+07	1.53584e+07	6.05578e+06	1.24758e+07	7.78295e+06	1.50656e+07
Q13748	TBA3C_HUMAN	Tubulin alpha-3C/D chain OS=Homo sapiens GN=TUBA3C PE=1 SV=3	322.08	50611.9	4.97	28.4	12	1.2239e+09	1.00744e+09	1.65296e+09	4.31093e+08	1.71918e+09	1.62071e+09	1.13089e+09	8.07799e+08	8.01968e+08	1.86824e+09	1.62841e+09	1.00483e+09	4.60821e+08	1.45716e+09	5.84646e+08	1.19346e+09
Q9NR30	DDX21_HUMAN	Nucleolar RNA helicase 2 OS=Homo sapiens GN=DDX21 PE=1 SV=5	43.48	87803.6	9.32	4	6	0	4.31933e+06	7.15011e+06	1.50874e+06	7.98111e+06	8.06295e+06	4.68301e+06	7.52398e+06	7.65251e+06	1.76061e+07	4.13862e+07	1.94992e+07	0	5.57818e+06	2.60177e+06	5.83466e+06
P15586	GNS_HUMAN	N-acetylglucosamine-6-sulfatase OS=Homo sapiens GN=GNS PE=1 SV=3	35.97	62840.3	8.6	2.2	1	0	0	1.65157e+06	0	7.56517e+06	1.29156e+07	2.89006e+06	0	3.12005e+06	1.23836e+07	7.62769e+06	1.84772e+06	0	6.57867e+06	0	5.75593e+06
Q6PI48	SYDM_HUMAN	Aspartyl-tRNA synthetase, mitochondrial OS=Homo sapiens GN=DARS2 PE=1 SV=1	37.98	74086.3	8.19	9.5	1	0	1.63333e+07	4.77882e+06	0	1.30327e+06	1.47571e+07	2.33865e+06	0	5.58904e+06	1.7812e+07	2.02682e+07	1.74075e+07	5.73016e+06	2.77249e+07	8.3884e+06	1.98072e+07
O00299	CLIC1_HUMAN	Chloride intracellular channel protein 1 OS=Homo sapiens GN=CLIC1 PE=1 SV=4	51.01	27247.9	5.09	23.7	3	5.20168e+07	4.2797e+07	7.43316e+07	1.27756e+07	8.1395e+07	8.55847e+07	6.06242e+07	2.95742e+07	3.87965e+07	8.21121e+07	5.6626e+07	4.07256e+07	2.0574e+07	7.0496e+07	2.59206e+07	6.24616e+07
Q08211	DHX9_HUMAN	ATP-dependent RNA helicase A OS=Homo sapiens GN=DHX9 PE=1 SV=4	118.38	142181	6.41	14.3	13	6.78035e+07	6.61538e+07	8.40267e+07	2.40043e+07	7.56647e+07	7.03503e+07	4.20619e+07	7.61038e+07	5.63945e+07	7.88968e+07	1.15144e+08	9.81329e+07	1.43084e+07	6.56306e+07	2.78379e+07	5.03918e+07
Q01130	SRSF2_HUMAN	Serine/arginine-rich splicing factor 2 OS=Homo sapiens GN=SRSF2 PE=1 SV=4	161.08	25461.2	11.86	29.4	5	7.19755e+07	8.62418e+07	1.19637e+08	3.98361e+07	1.23013e+08	1.21507e+08	1.18546e+08	1.00396e+08	1.50893e+08	1.73825e+08	1.74179e+08	1.31671e+08	2.06553e+07	1.09287e+08	4.39511e+07	8.52606e+07
O15042	SR140_HUMAN	U2 snRNP-associated SURP motif-containing protein OS=Homo sapiens GN=U2SURP PE=1 SV=2	41.6	118675	8.59	8.8	1	0	5.17312e+06	0	0	3.19398e+06	7.0383e+06	0	0	5.20279e+06	1.22148e+07	1.59039e+07	1.0949e+07	0	4.8508e+06	953406	6.43712e+06
Q01105	SET_HUMAN	Protein SET OS=Homo sapiens GN=SET PE=1 SV=3	41.12	33468.7	4.23	21.7	6	5.43398e+07	9.80353e+07	1.15975e+08	2.71641e+07	1.53647e+08	1.44695e+08	1.35799e+08	6.85395e+07	7.99527e+07	1.85305e+08	1.26803e+08	6.71954e+07	2.96049e+07	1.17688e+08	4.54883e+07	1.11154e+08
Q9Y2T7	YBOX2_HUMAN	Y-box-binding protein 2 OS=Homo sapiens GN=YBX2 PE=1 SV=2	36.18	38551.8	10.8	11	4	3.21905e+07	8.10204e+07	9.56049e+07	4.19794e+07	1.61464e+08	1.15938e+08	1.96808e+08	9.89431e+07	1.58367e+08	1.41901e+08	1.47516e+08	1.44904e+08	6.23172e+07	1.76928e+08	1.11859e+08	1.608e+08
Q9BUL8	PDC10_HUMAN	Programmed cell death protein 10 OS=Homo sapiens GN=PDCD10 PE=1 SV=1	45.51	24685.8	7.79	4.7	1	0	4.68515e+06	0	5.04678e+06	4.44826e+06	9.41585e+06	0	0	0	1.46643e+07	1.12966e+07	4.0433e+06	4.58074e+06	0	7.73038e+06	1.351e+07
Q14247	SRC8_HUMAN	Src substrate cortactin OS=Homo sapiens GN=CTTN PE=1 SV=2	86.1	61719.6	5.24	14.2	1	0	4.00713e+06	5.64875e+06	2.7985e+06	8.74126e+06	6.44127e+06	6.73212e+06	2.20025e+06	6.44137e+06	9.18427e+06	8.70156e+06	6.69187e+06	1.15621e+06	6.67434e+06	4.81632e+06	6.96836e+06
Q9Y333	LSM2_HUMAN	U6 snRNA-associated Sm-like protein LSm2 OS=Homo sapiens GN=LSM2 PE=1 SV=1	71.76	10941.7	6.04	27.4	1	0	2.28772e+07	2.63622e+07	9.16538e+06	2.63235e+07	1.94706e+07	2.02736e+07	0	1.39922e+07	2.74526e+07	2.62732e+07	2.44631e+07	8.24534e+06	3.14319e+07	1.38301e+07	2.19741e+07
Q659C4	LAR1B_HUMAN	La-related protein 1B OS=Homo sapiens GN=LARP1B PE=1 SV=2	39.35	105771	7.33	2.4	0	0	0	0	0	0	0	0	0	0	0	0	0	0	0	0	0
Q8WU90	ZC3HF_HUMAN	Zinc finger CCCH domain-containing protein 15 OS=Homo sapiens GN=ZC3H15 PE=1 SV=1	40.24	48971.7	5.22	7	1	0	1.26936e+07	1.52736e+07	6.3029e+06	2.31309e+07	2.44302e+07	2.79578e+07	1.68331e+07	1.60517e+07	2.47048e+07	2.1102e+07	1.36261e+07	6.48865e+06	2.18977e+07	8.40076e+06	1.79476e+07
P18085	ARF4_HUMAN	ADP-ribosylation factor 4 OS=Homo sapiens GN=ARF4 PE=1 SV=3	28.19	20611.7	6.59	11.7	1	0	1.11625e+06	0	0	0	2.0861e+07	0	0	6.31106e+06	4.10634e+07	2.17835e+07	2.12096e+07	1.10482e+06	3.4434e+07	3.85111e+06	2.7296e+07
P55265	DSRAD_HUMAN	Double-stranded RNA-specific adenosine deaminase OS=Homo sapiens GN=ADAR PE=1 SV=4	54.84	137178	8.86	6.1	2	8.69337e+06	1.07265e+07	1.48691e+07	5.26078e+06	1.12604e+07	1.12007e+07	7.35243e+06	1.08646e+07	1.1245e+07	1.58159e+07	2.2647e+07	1.35143e+07	2.19523e+06	1.3076e+07	5.79727e+06	1.1948e+07
O95232	LC7L3_HUMAN	Luc7-like protein 3 OS=Homo sapiens GN=LUC7L3 PE=1 SV=2	50.64	51834.3	9.81	6.5	2	4.26356e+06	7.87109e+06	1.10845e+07	3.74376e+06	1.27725e+07	7.25629e+06	1.14005e+07	1.00642e+07	1.40375e+07	2.06273e+07	2.60542e+07	1.66419e+07	3.39667e+06	1.82842e+07	8.93464e+06	1.48601e+07
P57721	PCBP3_HUMAN	Poly(rC)-binding protein 3 OS=Homo sapiens GN=PCBP3 PE=1 SV=2	123.28	39725.4	8.22	17.8	0	0	0	0	0	0	0	0	0	0	0	0	0	0	0	0	0
P11908	PRPS2_HUMAN	Ribose-phosphate pyrophosphokinase 2 OS=Homo sapiens GN=PRPS2 PE=1 SV=2	37.93	35146.1	6.15	8.5	1	0	0	0	0	1.54475e+07	1.94422e+06	0	0	0	3.83237e+07	4.85642e+07	2.99637e+07	0	4.77566e+07	3.29661e+06	3.94234e+07
P26196	DDX6_HUMAN	Probable ATP-dependent RNA helicase DDX6 OS=Homo sapiens GN=DDX6 PE=1 SV=2	32.71	54781.5	8.85	9.9	5	4.88256e+07	2.44326e+07	1.52206e+07	9.09024e+06	3.08219e+07	1.94175e+07	5.41705e+07	3.55957e+07	3.4522e+07	4.30541e+07	3.19554e+07	3.82095e+07	1.4301e+07	3.93654e+07	2.33563e+07	3.11956e+07
Q01813	K6PP_HUMAN	6-phosphofructokinase type C OS=Homo sapiens GN=PFKP PE=1 SV=2	86.58	86453.9	7.5	6.6	6	6.37946e+06	2.53463e+07	3.0345e+07	8.28821e+06	2.65197e+07	2.4636e+07	6.553e+06	8.70844e+06	7.61591e+06	3.12245e+07	3.55257e+07	2.30141e+07	6.5716e+06	3.49705e+07	1.27555e+07	2.50872e+07
P27695	APEX1_HUMAN	DNA-(apurinic or apyrimidinic site) lyase OS=Homo sapiens GN=APEX1 PE=1 SV=2	34.59	35931.3	8.33	20.1	2	7.4108e+06	1.22336e+07	1.67345e+07	5.25641e+06	1.71196e+07	1.48131e+07	8.75008e+06	6.86363e+06	9.34911e+06	2.13941e+07	1.98915e+07	9.9919e+06	5.16689e+06	1.87877e+07	9.25892e+06	1.77345e+07
P50995	ANX11_HUMAN	Annexin A11 OS=Homo sapiens GN=ANXA11 PE=1 SV=1	45.97	54697.2	7.53	10.1	2	1.81593e+07	1.87966e+07	2.71445e+07	1.50953e+07	2.07319e+07	2.66236e+07	2.25779e+07	2.43489e+07	2.2985e+07	4.21248e+07	4.17406e+07	2.92416e+07	9.44444e+06	3.94884e+07	1.76824e+07	3.26285e+07
Q02880	TOP2B_HUMAN	DNA topoisomerase 2-beta OS=Homo sapiens GN=TOP2B PE=1 SV=3	36.74	184122	8.14	2.6	1	0	2.37703e+07	3.17361e+07	3.78182e+06	1.57833e+07	1.83076e+07	6.09577e+06	0	6.92462e+06	1.5434e+07	2.04436e+07	1.5498e+07	2.34255e+06	1.33047e+07	5.24811e+06	1.3643e+07
Q06830	PRDX1_HUMAN	Peroxiredoxin-1 OS=Homo sapiens GN=PRDX1 PE=1 SV=1	181.01	22324.4	8.27	52.8	9	2.23082e+08	6.70043e+08	7.16005e+08	2.91286e+08	8.99903e+08	5.85687e+08	4.39338e+08	3.85762e+08	2.98612e+08	8.94298e+08	9.23069e+08	6.72709e+08	2.35074e+08	9.74879e+08	3.05628e+08	6.86705e+08
P14174	MIF_HUMAN	Macrophage migration inhibitory factor OS=Homo sapiens GN=MIF PE=1 SV=4	241.34	12639.3	7.74	27.8	0	0	0	0	0	0	0	0	0	0	0	0	0	0	0	0	0
Q12931	TRAP1_HUMAN	Heat shock protein 75 kDa, mitochondrial OS=Homo sapiens GN=TRAP1 PE=1 SV=3	213.79	80344.8	8.3	10.1	7	6.84267e+08	4.52808e+08	6.15693e+08	1.95983e+08	6.48464e+08	5.48275e+08	3.85035e+08	2.97484e+08	3.39198e+08	5.2028e+08	4.12432e+07	3.59426e+08	2.13389e+08	6.62141e+08	2.87819e+08	5.2405e+08
Q52LJ0	FA98B_HUMAN	Protein FAM98B OS=Homo sapiens GN=FAM98B PE=1 SV=1	48.63	37566.2	5.96	17	2	4.22128e+06	1.00558e+07	1.28469e+07	3.95342e+06	8.00576e+06	7.87358e+06	5.85008e+06	5.6887e+06	9.06024e+06	1.06433e+07	1.15979e+07	1.01424e+07	1.52958e+06	8.87969e+06	3.75983e+06	6.35891e+06
Q15056	IF4H_HUMAN	Eukaryotic translation initiation factor 4H OS=Homo sapiens GN=EIF4H PE=1 SV=5	32.28	27425.5	6.67	23.8	2	7.83249e+06	2.91844e+07	3.76351e+07	1.07034e+07	3.58724e+07	2.95342e+07	2.18984e+07	1.99417e+07	1.68424e+07	2.91401e+07	2.77814e+07	2.24408e+07	6.21785e+06	2.64058e+07	8.46916e+06	1.52698e+07
Q9Y224	CN166_HUMAN	UPF0568 protein C14orf166 OS=Homo sapiens GN=C14orf166 PE=1 SV=1	94.62	28164.8	6.19	29.1	3	0	2.33593e+07	5.86684e+07	1.59122e+07	2.36655e+07	2.68852e+07	2.51392e+07	3.26934e+07	2.97309e+07	3.00242e+07	3.02156e+07	2.70587e+07	6.30741e+06	2.27469e+07	1.22134e+07	1.85808e+07
P23396	RS3_HUMAN	40S ribosomal protein S3 OS=Homo sapiens GN=RPS3 PE=1 SV=2	119.75	26842.5	9.68	70.8	9	3.65348e+08	2.9541e+08	3.46155e+08	1.40676e+08	4.31937e+08	2.98713e+08	3.14721e+08	2.2917e+08	2.15813e+08	3.49731e+08	4.82914e+08	2.99918e+08	4.80831e+07	2.6863e+08	1.48228e+08	2.95806e+08
P18124	RL7_HUMAN	60S ribosomal protein L7 OS=Homo sapiens GN=RPL7 PE=1 SV=1	113.6	29264.2	10.66	39.5	9	8.87425e+07	2.08325e+08	2.81021e+08	8.80744e+07	2.7259e+08	2.77015e+08	2.1359e+08	1.72023e+08	2.03833e+08	3.08087e+08	3.01627e+08	2.06067e+08	7.39401e+07	2.15937e+08	9.09252e+07	1.6109e+08
Q9BUJ2	HNRL1_HUMAN	Heterogeneous nuclear ribonucleoprotein U-like protein 1 OS=Homo sapiens GN=HNRNPUL1 PE=1 SV=2	53.84	96249.5	6.49	14.5	2	0	3.51016e+07	3.4656e+07	2.37958e+07	3.17763e+07	3.67384e+07	4.45134e+07	4.51234e+07	2.86429e+07	3.04908e+07	3.93161e+07	3.06219e+07	6.09668e+06	2.03364e+07	1.40446e+07	1.73592e+07
P27816	MAP4_HUMAN	Microtubule-associated protein 4 OS=Homo sapiens GN=MAP4 PE=1 SV=3	55.44	121443	5.32	14	6	3.49393e+07	3.09366e+07	3.98506e+07	1.58827e+07	4.26254e+07	4.41185e+07	4.43316e+07	3.0817e+07	3.53941e+07	4.99467e+07	4.6395e+07	2.86453e+07	1.01453e+07	3.6331e+07	1.72092e+07	2.71218e+07
O75396	SC22B_HUMAN	Vesicle-trafficking protein SEC22b OS=Homo sapiens GN=SEC22B PE=1 SV=4	50.81	24805.6	6.43	15.3	1	697164	1.7975e+07	2.99856e+07	8.10024e+06	2.70053e+07	1.96015e+07	1.55894e+07	1.24992e+07	6.61976e+06	2.09098e+07	1.69599e+07	0	7.44109e+06	1.17189e+07	1.03859e+07	1.40162e+07
P27797	CALR_HUMAN	Calreticulin OS=Homo sapiens GN=CALR PE=1 SV=1	111.58	48282.9	4.29	19.7	5	2.64459e+06	7.34652e+07	1.00739e+08	1.71917e+07	1.32703e+08	1.30593e+08	7.18237e+07	3.14971e+07	6.93078e+07	2.04397e+08	9.08461e+07	7.08739e+07	3.78679e+07	1.33723e+08	4.47855e+07	1.08458e+08
P49588	SYAC_HUMAN	Alanyl-tRNA synthetase, cytoplasmic OS=Homo sapiens GN=AARS PE=1 SV=2	35.71	107484	5.34	6.3	4	9.48689e+06	7.23221e+06	8.60404e+06	3.03797e+06	8.89356e+06	7.52265e+06	4.94936e+06	3.92893e+06	2.03646e+06	4.41441e+06	5.49979e+06	2.91452e+06	3.2675e+06	1.2005e+07	5.28579e+06	1.04464e+07
P60709	ACTB_HUMAN	Actin, cytoplasmic 1 OS=Homo sapiens GN=ACTB PE=1 SV=1	1428.74	42051.9	5.29	61.9	18	2.26386e+09	2.07001e+09	1.82617e+09	6.45046e+08	3.22717e+09	3.11171e+09	2.4556e+09	8.80248e+08	1.18594e+09	2.82046e+09	2.60256e+09	1.62572e+09	8.05012e+08	1.95256e+09	7.45598e+08	2.20036e+09
Q16658	FSCN1_HUMAN	Fascin OS=Homo sapiens GN=FSCN1 PE=1 SV=3	42.18	55123.3	6.84	11.4	2	2.76723e+07	2.0774e+07	2.14805e+07	8.29753e+06	1.55587e+07	1.44163e+07	1.00149e+07	7.81432e+06	1.39333e+06	4.04563e+06	3.21252e+06	3.1887e+06	0	1.91798e+06	1.35511e+06	1.59365e+06
Q9NQG5	RPR1B_HUMAN	Regulation of nuclear pre-mRNA domain-containing protein 1B OS=Homo sapiens GN=RPRD1B PE=1 SV=1	36.18	36991.2	5.73	7.7	1	0	0	2.94997e+06	0	1.07325e+07	1.14695e+07	1.17256e+07	7.04538e+06	1.09132e+07	1.32065e+07	1.14218e+07	6.05631e+06	0	5.70105e+06	0	4.47641e+06
Q8N257	H2B3B_HUMAN	Histone H2B type 3-B OS=Homo sapiens GN=HIST3H2BB PE=1 SV=3	602.63	13899.5	10.31	63.5	10	2.27018e+09	5.03236e+09	6.17712e+09	5.15703e+08	1.34755e+09	5.59878e+09	4.96212e+09	5.31201e+09	5.51626e+09	1.70109e+09	1.31016e+09	4.61786e+09	3.09431e+08	4.87562e+09	2.94422e+09	9.42111e+08
O15355	PPM1G_HUMAN	Protein phosphatase 1G OS=Homo sapiens GN=PPM1G PE=1 SV=1	39.54	59918.9	4.28	4.4	3	1.39513e+07	1.82067e+07	1.79287e+07	4.01254e+06	1.9259e+07	1.83804e+07	1.53972e+07	7.85634e+06	1.20498e+07	2.31797e+07	1.94672e+07	1.20615e+07	4.13475e+06	2.00669e+07	7.8581e+06	1.57783e+07
Q96PK6	RBM14_HUMAN	RNA-binding protein 14 OS=Homo sapiens GN=RBM14 PE=1 SV=2	43.28	69620	9.68	12.4	4	0	2.01307e+07	2.46193e+07	9.69683e+06	2.03854e+07	2.47121e+07	1.84742e+07	1.49666e+07	1.6795e+07	2.93513e+07	2.99343e+07	2.15066e+07	3.46773e+06	2.12649e+07	8.19353e+06	1.90966e+07
P30447	1A23_HUMAN	HLA class I histocompatibility antigen, A-23 alpha chain OS=Homo sapiens GN=HLA-A PE=1 SV=1	43.78	40992.2	5.91	19.7	1	0	2.3702e+06	3.30199e+06	0	1.0049e+07	8.69944e+06	6.70723e+06	2.99885e+06	1.69053e+07	2.88043e+07	2.47878e+07	9.30904e+06	3.31665e+06	1.00496e+07	3.96744e+06	9.15534e+06
Q09028	RBBP4_HUMAN	Histone-binding protein RBBP4 OS=Homo sapiens GN=RBBP4 PE=1 SV=3	36.09	47911.2	4.74	6.6	4	6.22583e+07	5.33569e+07	5.76366e+07	2.66302e+07	7.72634e+07	8.75268e+07	5.37357e+07	3.83339e+07	5.64268e+07	1.27862e+08	1.06662e+08	9.12797e+07	2.30743e+07	7.96378e+07	4.69338e+07	9.26301e+07
P30453	1A34_HUMAN	HLA class I histocompatibility antigen, A-34 alpha chain OS=Homo sapiens GN=HLA-A PE=1 SV=1	43.78	41314.2	5.89	10.1	1	0	2.3702e+06	3.30199e+06	0	1.0049e+07	8.69944e+06	6.70723e+06	2.99885e+06	1.69053e+07	2.88043e+07	2.47878e+07	9.30904e+06	3.31665e+06	1.00496e+07	3.96744e+06	9.15534e+06
P51991	ROA3_HUMAN	Heterogeneous nuclear ribonucleoprotein A3 OS=Homo sapiens GN=HNRNPA3 PE=1 SV=2	240.5	39798.7	9.1	32	10	0	6.65726e+08	1.72217e+08	863438	2.77875e+08	4.95905e+08	0	2.12246e+08	1.15734e+08	8.20639e+08	1.11382e+09	1.15708e+09	1.27554e+08	5.48327e+08	1.53529e+08	4.74551e+08
Q9Y399	RT02_HUMAN	28S ribosomal protein S2, mitochondrial OS=Homo sapiens GN=MRPS2 PE=1 SV=1	49.4	33513.2	9.37	13.9	1	0	1.05605e+07	1.4431e+07	4.77439e+06	1.96524e+07	1.52642e+07	1.71745e+07	2.23615e+07	1.50749e+07	1.98772e+07	2.78247e+07	2.58462e+07	5.17076e+06	1.56426e+07	6.73594e+06	1.13235e+07
P35080	PROF2_HUMAN	Profilin-2 OS=Homo sapiens GN=PFN2 PE=1 SV=3	43.39	15378.4	6.55	14.3	1	8.2745e+07	5.56762e+07	6.66343e+07	2.59116e+07	6.97301e+07	5.45785e+07	4.11294e+07	3.61631e+07	3.89251e+07	7.5406e+07	6.61911e+07	4.69401e+07	2.37599e+07	7.40732e+07	3.45619e+07	5.84075e+07
P24666	PPAC_HUMAN	Low molecular weight phosphotyrosine protein phosphatase OS=Homo sapiens GN=ACP1 PE=1 SV=3	73.7	18486.9	6.3	24.1	3	2.90621e+06	2.18508e+07	2.86932e+07	9.97654e+06	1.46961e+07	2.70367e+07	3.25356e+07	1.6998e+07	3.21836e+07	3.8889e+07	4.18675e+07	2.83322e+07	9.5952e+06	3.29853e+07	1.44667e+07	2.84164e+07
P20929	NEBU_HUMAN	Nebulin OS=Homo sapiens GN=NEB PE=1 SV=4	25.71	775406	9.11	2.8	1	5.50411e+07	5.91358e+07	6.74985e+07	1.7638e+07	7.33095e+07	8.73025e+07	5.29147e+07	2.80095e+07	3.13994e+07	7.86256e+07	5.28336e+07	2.86758e+07	1.45251e+07	5.80336e+07	2.3234e+07	5.14594e+07
O95678	K2C75_HUMAN	Keratin, type II cytoskeletal 75 OS=Homo sapiens GN=KRT75 PE=1 SV=2	80.7	59809.1	7.6	8.7	1	0	1.63144e+07	2.02657e+07	1.06398e+07	2.01891e+07	1.11178e+07	0	0	1.16983e+07	1.45832e+07	2.46148e+07	8.72568e+06	1.29026e+07	2.84416e+07	2.73283e+07	3.0151e+07
O43175	SERA_HUMAN	D-3-phosphoglycerate dehydrogenase OS=Homo sapiens GN=PHGDH PE=1 SV=4	128.08	57355.7	6.29	24	9	2.17327e+08	1.85274e+08	2.38537e+08	7.36279e+07	2.49412e+08	2.3298e+08	1.79671e+08	1.16491e+08	8.38502e+07	1.76193e+08	1.71942e+08	1.19075e+08	4.51385e+07	1.59156e+08	5.08863e+07	1.10501e+08
Q6P2Q9	PRP8_HUMAN	Pre-mRNA-processing-splicing factor 8 OS=Homo sapiens GN=PRPF8 PE=1 SV=2	39.85	274738	8.95	3.1	4	1.06645e+07	1.41937e+07	1.92291e+07	5.43128e+06	1.44496e+07	1.29523e+07	6.82238e+06	1.14396e+07	5.756e+06	1.24441e+07	1.96146e+07	1.42986e+07	2.8747e+06	1.8003e+07	6.34413e+06	1.18878e+07
Q96DA6	TIM14_HUMAN	Mitochondrial import inner membrane translocase subunit TIM14 OS=Homo sapiens GN=DNAJC19 PE=1 SV=3	69.03	12490.7	10.1	16.4	1	0	2.80789e+06	4.71381e+06	0	0	0	0	0	6.40404e+06	6.75165e+06	4.11724e+06	3.13667e+06	2.79392e+06	3.92223e+06	3.69467e+06	2.73425e+06
P30049	ATPD_HUMAN	ATP synthase subunit delta, mitochondrial OS=Homo sapiens GN=ATP5D PE=1 SV=2	39.05	17479.2	5.38	8.3	1	3.49654e+06	6.26439e+06	7.00423e+06	1.21815e+06	9.86468e+06	9.49627e+06	6.8148e+06	4.24194e+06	7.25678e+06	1.79992e+07	1.67017e+07	7.45385e+06	3.35789e+06	7.46501e+06	4.01329e+06	8.83513e+06
Q9Y5B9	SP16H_HUMAN	FACT complex subunit SPT16 OS=Homo sapiens GN=SUPT16H PE=1 SV=1	27.69	120409	5.5	10.2	9	1.71273e+07	3.41215e+07	3.87763e+07	1.4227e+07	2.91987e+07	3.36108e+07	1.85352e+07	1.95566e+07	1.01291e+07	3.1903e+07	3.97869e+07	3.00183e+07	3.6638e+06	2.44551e+07	1.02253e+07	2.03036e+07
P17661	DESM_HUMAN	Desmin OS=Homo sapiens GN=DES PE=1 SV=3	44.52	53560.2	5.21	5.7	4	2.62899e+07	2.31456e+07	2.6297e+07	6.06536e+06	2.563e+07	3.23798e+07	2.33545e+07	1.45882e+07	3.76379e+07	7.91663e+07	6.99898e+07	3.24845e+07	1.91061e+07	5.18669e+07	2.53564e+07	4.98322e+07
P12532	KCRU_HUMAN	Creatine kinase U-type, mitochondrial OS=Homo sapiens GN=CKMT1A PE=1 SV=1	80.12	47406.4	8.6	15.6	2	0	8.56338e+06	1.29482e+07	2.20654e+06	3.41059e+07	3.49396e+07	1.5255e+07	0	2.43894e+07	5.18845e+07	4.30934e+07	2.08566e+07	1.10183e+07	3.86345e+07	1.47673e+07	2.93433e+07
Q15287	RNPS1_HUMAN	RNA-binding protein with serine-rich domain 1 OS=Homo sapiens GN=RNPS1 PE=1 SV=1	60.11	34187.7	11.85	14.8	2	1.36284e+08	5.80923e+07	7.57918e+07	2.11625e+07	6.5335e+07	6.67141e+07	4.87199e+07	3.54404e+07	6.40718e+07	1.10076e+08	8.45635e+07	5.82515e+07	2.84142e+07	7.98998e+07	4.23078e+07	7.03216e+07
P18669	PGAM1_HUMAN	Phosphoglycerate mutase 1 OS=Homo sapiens GN=PGAM1 PE=1 SV=2	231.92	28899.9	6.67	37	10	6.32521e+07	2.38545e+08	2.79906e+08	2.54873e+07	2.72225e+08	3.39048e+08	1.88056e+08	1.07976e+08	1.86698e+08	4.7747e+08	3.3474e+08	1.86177e+08	1.06144e+08	3.6538e+08	8.12063e+07	2.71476e+08
P00505	AATM_HUMAN	Aspartate aminotransferase, mitochondrial OS=Homo sapiens GN=GOT2 PE=1 SV=3	75.41	47886.5	9.14	22.8	4	0	2.19224e+07	2.80252e+07	4.23733e+06	3.15768e+07	3.12167e+07	1.32974e+07	8.42241e+06	1.42659e+07	4.16034e+07	3.17063e+07	2.18045e+07	1.64034e+07	5.95537e+07	2.13331e+07	4.59434e+07
P83881	RL36A_HUMAN	60S ribosomal protein L36a OS=Homo sapiens GN=RPL36A PE=1 SV=2	39.23	12717.9	10.59	15.1	2	9.55509e+06	5.81004e+06	1.07273e+07	5.659e+06	1.13287e+07	5.28524e+06	7.88287e+06	5.07184e+06	4.07516e+06	5.76509e+06	3.25895e+06	4.34204e+06	552801	1.15425e+06	622270	1.34886e+06
Q13813	SPTA2_HUMAN	Spectrin alpha chain, brain OS=Homo sapiens GN=SPTAN1 PE=1 SV=3	37.21	285163	5.22	2.8	1	4.74552e+06	7.32532e+06	1.02295e+07	1.62932e+06	5.43515e+06	9.4349e+06	2.94534e+06	1.58568e+06	0	1.18696e+07	9.02376e+06	5.75e+06	1.52422e+06	7.17384e+06	1.41661e+06	0
P08133	ANXA6_HUMAN	Annexin A6 OS=Homo sapiens GN=ANXA6 PE=1 SV=3	121.42	76167.7	5.42	28.1	6	0	1.18103e+07	1.46041e+07	0	1.78703e+07	1.19867e+07	1.6972e+06	0	1.15657e+07	3.44232e+07	3.18158e+07	2.02764e+07	6.29659e+06	2.43789e+07	7.12206e+06	1.67258e+07
O14744	ANM5_HUMAN	Protein arginine N-methyltransferase 5 OS=Homo sapiens GN=PRMT5 PE=1 SV=4	72.85	73321.8	5.88	7.4	3	3.49034e+07	2.07378e+07	3.91023e+07	1.56778e+07	3.76784e+07	2.54538e+07	2.24683e+07	2.42621e+07	1.3144e+07	2.39228e+07	2.7739e+07	2.10427e+07	8.89946e+06	3.02644e+07	1.85885e+07	2.20154e+07
Q04323	UBXN1_HUMAN	UBX domain-containing protein 1 OS=Homo sapiens GN=UBXN1 PE=1 SV=2	57.03	33419	5.23	6.4	1	0	1.62492e+07	1.88471e+07	6.39342e+06	2.00224e+07	2.31959e+07	1.49154e+07	3.64666e+08	1.48817e+07	2.00595e+07	1.94344e+07	1.17335e+07	4.63411e+06	1.84046e+07	8.96728e+07	1.69222e+07
Q8WWY3	PRP31_HUMAN	U4/U6 small nuclear ribonucleoprotein Prp31 OS=Homo sapiens GN=PRPF31 PE=1 SV=2	46.4	55649.5	5.63	7.6	0	0	0	0	0	0	0	0	0	0	0	0	0	0	0	0	0
P42704	LPPRC_HUMAN	Leucine-rich PPR motif-containing protein, mitochondrial OS=Homo sapiens GN=LRPPRC PE=1 SV=3	107.8	159003	5.81	15.1	14	2.6798e+07	3.65172e+07	4.94801e+07	9.99897e+06	5.67694e+07	4.88696e+07	3.52879e+07	2.42529e+07	2.11517e+07	4.78253e+07	5.60873e+07	3.87391e+07	1.1998e+07	4.13669e+07	1.66521e+07	3.18791e+07
P61353	RL27_HUMAN	60S ribosomal protein L27 OS=Homo sapiens GN=RPL27 PE=1 SV=2	39.84	15787.8	10.56	44.9	3	1.08466e+08	9.37416e+07	1.14215e+08	3.91424e+07	1.14396e+08	1.00379e+08	1.16763e+08	1.05208e+08	8.25045e+07	8.55075e+07	9.86532e+07	7.14631e+07	2.19268e+07	6.69616e+07	2.48699e+07	4.19282e+07
Q9P035	HACD3_HUMAN	3-hydroxyacyl-CoA dehydratase 3 OS=Homo sapiens GN=PTPLAD1 PE=1 SV=2	33.8	43359.6	9.04	9.9	0	0	0	0	0	0	0	0	0	0	0	0	0	0	0	0	0
P53992	SC24C_HUMAN	Protein transport protein Sec24C OS=Homo sapiens GN=SEC24C PE=1 SV=3	42.66	119789	6.71	3	1	1.88855e+07	1.37185e+07	1.73079e+07	7.88561e+06	1.69976e+07	1.32333e+07	1.21777e+07	1.64943e+07	1.02088e+07	1.94207e+07	2.86635e+07	2.15736e+07	8.35407e+06	2.1599e+07	1.31104e+07	1.85862e+07
Q08043	ACTN3_HUMAN	Alpha-actinin-3 OS=Homo sapiens GN=ACTN3 PE=1 SV=2	39.39	103917	5.37	4.6	1	2.56599e+06	2.97475e+07	3.54663e+07	8.92276e+06	3.77862e+07	3.79954e+07	3.71929e+07	1.53409e+07	1.40446e+07	3.62081e+07	2.96659e+07	2.05625e+07	8.20532e+06	2.59846e+07	1.3145e+07	2.01523e+07
Q99798	ACON_HUMAN	Aconitate hydratase, mitochondrial OS=Homo sapiens GN=ACO2 PE=1 SV=2	67.66	86113.2	7.36	11.9	4	0	1.03404e+07	1.36821e+07	3.36327e+06	1.96788e+07	1.97156e+07	1.24228e+07	8.52375e+06	7.53025e+06	2.69297e+07	2.17954e+07	1.13498e+07	5.33013e+06	1.91287e+07	6.35822e+06	1.45572e+07
Q9UBT2	SAE2_HUMAN	SUMO-activating enzyme subunit 2 OS=Homo sapiens GN=UBA2 PE=1 SV=2	50.19	71749.5	5.15	9.1	0	0	0	0	0	0	0	0	0	0	0	0	0	0	0	0	0
P51571	SSRD_HUMAN	Translocon-associated protein subunit delta OS=Homo sapiens GN=SSR4 PE=1 SV=1	40.45	19157.7	5.76	7.5	1	6.47746e+06	5.67662e+06	4.82525e+06	2.31066e+06	5.75973e+06	6.46814e+06	4.50932e+06	4.74052e+06	5.13744e+06	8.13093e+06	5.57655e+06	4.1455e+06	2.45528e+06	4.42846e+06	3.0473e+06	4.87059e+06
P48507	GSH0_HUMAN	Glutamate--cysteine ligase regulatory subunit OS=Homo sapiens GN=GCLM PE=1 SV=1	70.89	31049.9	5.69	5.5	1	0	4.66517e+06	0	0	0	6.29717e+06	0	0	0	7.12066e+06	7.42368e+06	0	0	2.90764e+06	0	2.85763e+06
P36957	ODO2_HUMAN	Dihydrolipoyllysine-residue succinyltransferase component of 2-oxoglutarate dehydrogenase complex, mitochondrial OS=Homo sapiens GN=DLST PE=1 SV=4	21.71	49066.6	9.11	12.8	0	0	0	0	0	0	0	0	0	0	0	0	0	0	0	0	0
P51153	RAB13_HUMAN	Ras-related protein Rab-13 OS=Homo sapiens GN=RAB13 PE=1 SV=1	44.7	22987.8	9.27	11.3	1	2.08918e+06	2.67833e+06	2.9271e+06	1.20895e+06	3.4771e+06	3.6821e+06	2.23e+06	1.62161e+06	1.1838e+06	4.39382e+06	3.43638e+06	2.02524e+06	1.19303e+06	4.11706e+06	1.37908e+06	3.44312e+06
P25398	RS12_HUMAN	40S ribosomal protein S12 OS=Homo sapiens GN=RPS12 PE=1 SV=3	350.82	14904.6	6.81	34.1	3	0	6.39788e+07	2.38196e+08	9.03492e+07	2.90688e+08	2.44566e+08	2.50698e+08	1.68925e+08	2.20008e+08	2.37617e+08	2.24148e+08	2.08454e+08	5.99843e+07	1.88773e+08	8.4187e+07	1.41086e+08
P54105	ICLN_HUMAN	Methylosome subunit pICln OS=Homo sapiens GN=CLNS1A PE=1 SV=1	55.59	26370	3.97	8	0	0	0	0	0	0	0	0	0	0	0	0	0	0	0	0	0
Q5JS54	PSMG4_HUMAN	Proteasome assembly chaperone 4 OS=Homo sapiens GN=PSMG4 PE=2 SV=2	149.01	13823	6.04	30.1	2	0	4.96228e+07	5.38832e+07	2.26448e+07	3.58908e+07	3.61382e+07	2.50825e+07	1.55731e+07	9.90584e+07	1.26319e+08	9.99813e+07	8.95083e+07	2.11372e+06	6.6165e+07	2.83622e+07	0
P08621	RU17_HUMAN	U1 small nuclear ribonucleoprotein 70 kDa OS=Homo sapiens GN=SNRNP70 PE=1 SV=2	52.73	51582.8	9.94	21.1	7	3.52884e+07	5.57958e+07	7.40494e+07	2.58593e+07	8.08293e+07	7.06267e+07	7.7363e+07	5.05793e+07	6.69427e+07	7.59875e+07	9.27885e+07	6.82916e+07	1.31115e+07	7.43234e+07	2.86546e+07	5.04553e+07
P37108	SRP14_HUMAN	Signal recognition particle 14 kDa protein OS=Homo sapiens GN=SRP14 PE=1 SV=2	43.27	14674.9	10.05	25	1	1.40833e+07	3.53458e+06	0	0	0	6.16859e+07	0	0	2.01557e+07	8.6064e+07	8.36776e+07	6.19037e+07	0	3.731e+07	1.5109e+07	4.042e+07
P82921	RT21_HUMAN	28S ribosomal protein S21, mitochondrial OS=Homo sapiens GN=MRPS21 PE=1 SV=2	54.57	10905.5	10.23	16.1	0	0	0	0	0	0	0	0	0	0	0	0	0	0	0	0	0
P62258	1433E_HUMAN	14-3-3 protein epsilon OS=Homo sapiens GN=YWHAE PE=1 SV=1	169.7	29326.5	4.63	56.5	6	1.5129e+08	2.0702e+08	2.6684e+08	5.59844e+07	3.73818e+08	3.89647e+08	2.66333e+08	1.43208e+08	1.52578e+08	3.35984e+08	2.76411e+08	1.84539e+08	1.1093e+08	3.30692e+08	1.2394e+08	2.61278e+08
Q07666	KHDR1_HUMAN	KH domain-containing, RNA-binding, signal transduction-associated protein 1 OS=Homo sapiens GN=KHDRBS1 PE=1 SV=1	50.97	48311.2	8.73	12.4	3	6.91535e+07	5.82019e+07	8.84154e+07	3.19756e+07	7.01365e+07	6.93187e+07	7.32795e+07	1.0055e+08	1.02323e+08	8.24629e+07	1.15071e+08	8.728e+07	9.55832e+06	6.47845e+07	1.97404e+07	3.54967e+07
P05388	RLA0_HUMAN	60S acidic ribosomal protein P0 OS=Homo sapiens GN=RPLP0 PE=1 SV=1	265.4	34422.9	5.71	45.7	12	2.16705e+08	2.96455e+08	3.94662e+08	1.04699e+08	3.43125e+08	4.21833e+08	2.97613e+08	2.80254e+08	2.47844e+08	3.80383e+08	3.28865e+08	2.93538e+08	1.39488e+08	2.99938e+08	1.34767e+08	2.88843e+08
O00629	IMA4_HUMAN	Importin subunit alpha-4 OS=Homo sapiens GN=KPNA4 PE=1 SV=1	78.92	58363.8	4.8	3.3	1	0	0	4.8047e+06	0	4.80671e+06	0	0	0	0	6.1389e+06	1.0073e+06	0	0	2.25196e+06	2.25642e+06	0
P31150	GDIA_HUMAN	Rab GDP dissociation inhibitor alpha OS=Homo sapiens GN=GDI1 PE=1 SV=2	52.39	51177.4	5	13.2	4	0	1.3606e+07	3.50321e+07	8.76377e+06	2.94481e+07	5.92328e+07	4.00146e+07	0	2.96625e+06	5.49236e+07	4.78797e+07	1.87398e+07	0	3.22859e+07	4.01145e+06	3.85993e+07
P15121	ALDR_HUMAN	Aldose reductase OS=Homo sapiens GN=AKR1B1 PE=1 SV=3	35.72	36229.6	6.51	5.7	1	5.34505e+07	3.73983e+07	4.6342e+07	1.23413e+07	5.33633e+07	4.94456e+07	3.56595e+07	2.46878e+07	2.25192e+07	6.0734e+07	5.5916e+07	3.83625e+07	2.3229e+07	6.54987e+07	2.48037e+07	5.34592e+07
Q15637	SF01_HUMAN	Splicing factor 1 OS=Homo sapiens GN=SF1 PE=1 SV=4	26.3	68514	9.07	5.9	2	0	1.03449e+07	1.31231e+07	1.04838e+07	1.88187e+07	1.48957e+07	2.01368e+07	0	3.05055e+07	1.79673e+07	2.06343e+07	1.17331e+07	0	1.33974e+07	0	1.26412e+07
Q9NQ29	LUC7L_HUMAN	Putative RNA-binding protein Luc7-like 1 OS=Homo sapiens GN=LUC7L PE=1 SV=1	38.91	44100.5	9.95	8.4	2	1.44005e+07	1.67095e+07	2.10307e+07	8.41192e+06	2.80561e+07	2.85728e+07	2.32948e+07	1.75125e+07	2.59711e+07	4.22475e+07	3.96956e+07	2.36663e+07	8.96555e+06	3.91791e+07	1.70804e+07	3.24691e+07
P21108	PRPS3_HUMAN	Ribose-phosphate pyrophosphokinase 3 OS=Homo sapiens GN=PRPS1L1 PE=1 SV=2	36.06	35387.2	5.92	1.3	2	1.41604e+07	2.05979e+07	2.55514e+07	8.62708e+06	2.38116e+07	1.4674e+07	1.94977e+07	1.43523e+07	9.31384e+06	3.17583e+07	3.74997e+07	2.21472e+07	8.56703e+06	4.12579e+07	9.03567e+06	3.38798e+07
P39748	FEN1_HUMAN	Flap endonuclease 1 OS=Homo sapiens GN=FEN1 PE=1 SV=1	74.79	42908.2	8.8	15.3	2	8.50021e+06	8.78226e+06	1.3433e+07	2.79491e+06	1.25101e+07	1.12855e+07	9.89233e+06	1.01912e+07	1.0458e+07	2.0542e+07	2.32861e+07	1.28903e+07	1.99814e+06	1.37521e+07	5.77226e+06	1.25966e+07
Q9BTM1	H2AJ_HUMAN	Histone H2A.J OS=Homo sapiens GN=H2AFJ PE=1 SV=1	423.15	14010.9	10.9	23.6	13	5.29446e+09	8.15867e+09	8.47235e+09	2.39463e+09	6.71208e+09	7.38102e+09	7.70116e+09	3.78258e+09	5.93092e+09	9.59061e+09	4.60905e+09	7.47558e+09	1.78179e+09	8.57567e+08	2.14129e+09	5.99442e+09
P62263	RS14_HUMAN	40S ribosomal protein S14 OS=Homo sapiens GN=RPS14 PE=1 SV=3	137.67	16433.6	10.07	41.7	5	1.85998e+08	1.72809e+08	1.7427e+08	8.82155e+07	2.13975e+08	1.74326e+08	2.20881e+08	1.82968e+08	1.36907e+08	1.82756e+08	1.9997e+08	1.55878e+08	5.23054e+07	1.73501e+08	7.26828e+07	1.25392e+08
O00232	PSD12_HUMAN	26S proteasome non-ATPase regulatory subunit 12 OS=Homo sapiens GN=PSMD12 PE=1 SV=3	485.86	53269.7	7.53	43.4	22	1.96315e+08	4.37918e+08	4.31424e+08	1.5166e+08	3.70346e+08	2.75994e+08	2.11618e+08	3.84828e+08	1.92048e+08	3.81901e+08	4.03267e+08	4.14443e+08	1.76521e+08	7.81e+08	3.12883e+08	5.85133e+08
Q12906	ILF3_HUMAN	Interleukin enhancer-binding factor 3 OS=Homo sapiens GN=ILF3 PE=1 SV=3	100.93	95678.2	8.86	15.2	12	2.40389e+06	8.59717e+07	1.17885e+08	4.0596e+07	1.01093e+08	1.19279e+08	9.37211e+07	9.1838e+07	1.36623e+08	1.62704e+08	1.95686e+08	1.39478e+08	1.80517e+07	1.04593e+08	4.43552e+07	8.03437e+07
P61247	RS3A_HUMAN	40S ribosomal protein S3a OS=Homo sapiens GN=RPS3A PE=1 SV=2	245.43	30153.8	9.75	49.2	12	1.53723e+08	2.03644e+08	2.9272e+08	1.41551e+08	3.03448e+08	2.2144e+08	3.15859e+08	2.80573e+08	1.8204e+08	2.47686e+08	2.94346e+08	2.62672e+08	6.84679e+07	2.35601e+08	9.56115e+07	1.72418e+08
P13798	ACPH_HUMAN	Acylamino-acid-releasing enzyme OS=Homo sapiens GN=APEH PE=1 SV=4	47.23	82142	5.29	3.8	2	1.35146e+06	1.54159e+07	1.65286e+07	4.88243e+06	2.12434e+07	1.48768e+07	7.96763e+06	8.54472e+06	4.15558e+06	1.35704e+07	1.46683e+07	9.66182e+06	3.12103e+06	1.41949e+07	4.94258e+06	1.07675e+07
P52926	HMGA2_HUMAN	High mobility group protein HMGI-C OS=Homo sapiens GN=HMGA2 PE=1 SV=1	37.67	11825.1	10.63	33	2	2.63917e+07	1.06557e+07	1.92667e+07	1.90324e+07	1.85739e+07	1.08028e+07	2.46882e+07	2.33018e+07	2.61702e+07	4.90582e+07	3.43849e+07	1.9019e+07	7.38005e+06	3.22567e+07	1.49084e+07	1.72778e+07
P28072	PSB6_HUMAN	Proteasome subunit beta type-6 OS=Homo sapiens GN=PSMB6 PE=1 SV=4	281.08	25569.5	4.8	21.3	5	2.00598e+09	2.05717e+09	1.87029e+09	1.07139e+09	1.58075e+09	1.35358e+09	1.16793e+09	1.86692e+09	8.328e+06	1.65296e+07	1.21263e+07	4.60955e+08	8.24058e+06	2.57969e+07	1.2893e+07	1.78347e+07
O15523	DDX3Y_HUMAN	ATP-dependent RNA helicase DDX3Y OS=Homo sapiens GN=DDX3Y PE=1 SV=2	201.71	73564.3	7.24	18	10	8.60984e+07	7.92692e+07	1.01585e+08	2.96119e+07	9.27187e+07	6.29713e+07	5.81684e+07	9.8737e+07	4.22136e+07	5.04357e+07	5.92114e+07	4.67167e+07	1.78271e+07	5.14208e+07	3.20482e+07	4.09751e+07
Q99613	EIF3C_HUMAN	Eukaryotic translation initiation factor 3 subunit C OS=Homo sapiens GN=EIF3C PE=1 SV=1	134.59	105962	5.48	10.2	6	5.16559e+07	4.06439e+07	5.12407e+07	1.77377e+07	5.75125e+07	4.74653e+07	4.18062e+07	4.41082e+07	3.21521e+07	5.9793e+07	7.38228e+07	5.23989e+07	1.87288e+07	6.2646e+07	3.15948e+07	4.79628e+07
P51659	DHB4_HUMAN	Peroxisomal multifunctional enzyme type 2 OS=Homo sapiens GN=HSD17B4 PE=1 SV=3	94.67	80092.5	8.96	6.8	2	0	1.01466e+07	1.09825e+07	3.05296e+06	1.78134e+07	1.92e+07	8.46006e+06	7.83989e+06	4.80994e+06	1.82899e+07	2.21018e+07	1.26692e+07	4.25295e+06	2.00588e+07	5.88341e+06	1.6343e+07
O00154	BACH_HUMAN	Cytosolic acyl coenzyme A thioester hydrolase OS=Homo sapiens GN=ACOT7 PE=1 SV=3	41.42	42453.6	8.85	18.4	1	0	0	0	0	0	9.79118e+06	0	0	1.74982e+06	1.9508e+07	2.48464e+07	1.37571e+07	759300	1.89247e+07	1.25261e+06	1.19804e+07
P38117	ETFB_HUMAN	Electron transfer flavoprotein subunit beta OS=Homo sapiens GN=ETFB PE=1 SV=3	32.37	28054.2	8.24	19.2	2	4.09872e+06	1.94721e+07	1.18417e+07	6.14858e+06	2.44376e+07	1.96873e+07	1.01871e+07	1.08735e+07	2.73184e+06	1.31226e+07	1.01443e+07	7.78126e+06	6.22555e+06	1.75756e+07	4.40356e+06	1.17438e+07
Q8WUD1	RAB2B_HUMAN	Ras-related protein Rab-2B OS=Homo sapiens GN=RAB2B PE=1 SV=1	38.71	24427.2	7.68	14.8	1	0	1.19663e+07	1.08831e+07	0	1.62369e+07	1.9532e+07	4.36696e+06	5.19079e+06	3.50125e+06	1.67016e+07	1.50837e+07	6.2649e+06	4.04421e+06	1.24938e+07	3.82019e+06	1.13504e+07
Q04837	SSBP_HUMAN	Single-stranded DNA-binding protein, mitochondrial OS=Homo sapiens GN=SSBP1 PE=1 SV=1	60.86	17249	9.59	25.7	4	9.70854e+07	6.59897e+07	6.7899e+07	2.69613e+07	8.93448e+07	8.41187e+07	6.37137e+07	9.18778e+07	1.01446e+08	1.30462e+08	1.18888e+08	9.25319e+07	3.1889e+07	1.02257e+08	5.04661e+07	8.3081e+07
Q9UQ80	PA2G4_HUMAN	Proliferation-associated protein 2G4 OS=Homo sapiens GN=PA2G4 PE=1 SV=3	209.51	44101.3	6.13	37.6	9	9.0429e+07	6.92547e+07	8.5298e+07	3.05038e+07	9.94714e+07	8.46803e+07	7.04353e+07	6.35333e+07	3.67802e+07	7.41468e+07	8.39629e+07	5.24145e+07	3.06102e+07	6.91563e+07	4.13401e+07	6.15696e+07
O75340	PDCD6_HUMAN	Programmed cell death protein 6 OS=Homo sapiens GN=PDCD6 PE=1 SV=1	143.44	21911.8	5.16	35.1	6	9.92791e+06	8.8538e+07	7.93337e+07	4.16901e+07	8.59744e+07	8.03259e+07	3.85893e+07	6.37246e+07	1.22286e+08	1.37658e+08	1.4998e+08	2.4578e+08	2.54768e+07	1.59823e+08	5.4407e+07	1.19148e+08
P20839	IMDH1_HUMAN	Inosine-5'-monophosphate dehydrogenase 1 OS=Homo sapiens GN=IMPDH1 PE=1 SV=2	22.24	55769.6	6.44	8.2	4	9.87438e+07	9.15143e+07	1.08666e+08	4.60035e+07	9.44987e+07	8.14933e+07	6.46749e+07	6.00998e+07	4.12821e+07	8.17977e+07	7.88814e+07	6.26985e+07	3.60138e+07	1.12618e+08	6.1055e+07	8.05786e+07
P11586	C1TC_HUMAN	C-1-tetrahydrofolate synthase, cytoplasmic OS=Homo sapiens GN=MTHFD1 PE=1 SV=3	182.67	102180	6.89	18.9	16	7.22513e+07	6.2751e+07	7.66926e+07	1.73896e+07	7.49968e+07	7.56993e+07	3.80546e+07	3.1386e+07	3.59594e+07	9.55685e+07	9.07024e+07	5.75107e+07	1.76586e+07	7.39671e+07	2.72365e+07	5.59307e+07
Q14964	RB39A_HUMAN	Ras-related protein Rab-39A OS=Homo sapiens GN=RAB39 PE=2 SV=2	38.32	25389.9	7.57	9.7	1	0	8.36607e+07	8.13587e+07	1.99055e+07	7.89681e+07	9.34428e+07	4.63592e+07	3.41137e+07	2.34567e+07	9.10358e+07	8.50257e+07	5.15e+07	2.16612e+07	7.46061e+07	1.8679e+07	5.5601e+07
Q53GS9	SNUT2_HUMAN	U4/U6.U5 tri-snRNP-associated protein 2 OS=Homo sapiens GN=USP39 PE=1 SV=2	40.93	65738.9	9.02	7.3	1	0	1.29245e+07	1.56522e+07	0	3.24157e+06	1.04384e+07	0	0	6.71506e+06	7.67378e+06	1.18667e+07	8.85384e+06	0	1.24801e+07	2.6769e+06	5.36371e+06
Q9UBB4	ATX10_HUMAN	Ataxin-10 OS=Homo sapiens GN=ATXN10 PE=1 SV=1	57.63	54196.1	5.12	14.5	2	1.81568e+07	1.51588e+07	1.74237e+07	6.35628e+06	2.44867e+07	2.35147e+07	1.84835e+07	1.34417e+07	1.36866e+07	2.85323e+07	2.6255e+07	1.42614e+07	5.58441e+06	1.75092e+07	8.71628e+06	1.27302e+07
P17987	TCPA_HUMAN	T-complex protein 1 subunit alpha OS=Homo sapiens GN=TCP1 PE=1 SV=1	268.77	60818.8	5.8	37.1	16	6.35889e+06	6.32215e+07	8.28523e+07	1.17672e+07	1.01249e+08	7.4049e+07	9.59744e+07	8.65933e+07	7.04158e+07	1.3514e+08	1.49563e+08	9.93234e+07	3.24421e+07	1.2178e+08	4.47576e+07	1.01047e+08
Q00839	HNRPU_HUMAN	Heterogeneous nuclear ribonucleoprotein U OS=Homo sapiens GN=HNRNPU PE=1 SV=6	567.24	91269.3	5.76	33.7	22	3.4344e+08	5.0644e+08	6.46527e+08	2.1822e+08	3.04257e+08	4.40662e+08	3.80074e+08	5.79423e+08	4.31102e+08	5.7419e+08	8.58251e+08	7.82418e+08	6.20991e+07	4.361e+08	1.29726e+08	3.65943e+08
P34897	GLYM_HUMAN	Serine hydroxymethyltransferase, mitochondrial OS=Homo sapiens GN=SHMT2 PE=1 SV=3	99.86	56413.9	8.76	26	8	1.18013e+08	6.6253e+07	9.23203e+07	2.9152e+07	1.00706e+08	9.11281e+07	6.5256e+07	3.95577e+07	4.25528e+07	9.07604e+07	7.66116e+07	5.27689e+07	3.05091e+07	9.54051e+07	3.52796e+07	7.7572e+07
P13647	K2C5_HUMAN	Keratin, type II cytoskeletal 5 OS=Homo sapiens GN=KRT5 PE=1 SV=3	80.7	62568.1	7.59	10	1	0	1.63144e+07	2.02657e+07	1.06398e+07	2.01891e+07	1.11178e+07	0	0	1.16983e+07	1.45832e+07	2.46148e+07	8.72568e+06	1.29026e+07	2.84416e+07	2.73283e+07	3.0151e+07
P45880	VDAC2_HUMAN	Voltage-dependent anion-selective channel protein 2 OS=Homo sapiens GN=VDAC2 PE=1 SV=2	41.51	32059.7	7.49	19.7	5	0	3.4606e+07	5.10383e+07	3.84428e+06	5.61079e+07	4.39921e+07	1.32722e+07	1.57259e+07	2.3589e+07	6.69462e+07	7.84936e+07	4.74835e+07	2.13393e+07	5.75353e+07	2.51121e+07	4.49654e+07
Q9UBE0	SAE1_HUMAN	SUMO-activating enzyme subunit 1 OS=Homo sapiens GN=SAE1 PE=1 SV=1	29.8	38881.7	5.17	15	2	1.051e+07	7.31284e+06	8.62621e+06	2.50377e+06	1.12635e+07	9.56575e+06	6.31424e+06	4.28531e+06	1.92386e+06	4.38436e+06	3.14401e+06	990126	1.58212e+06	4.07532e+06	2.08146e+06	3.59778e+06
P06576	ATPB_HUMAN	ATP synthase subunit beta, mitochondrial OS=Homo sapiens GN=ATP5B PE=1 SV=3	198.25	56524.6	5.26	31.4	8	1.08042e+08	1.10714e+08	1.41258e+08	2.17802e+07	1.29015e+08	1.76549e+08	5.20889e+07	4.97681e+07	6.29435e+07	1.80309e+08	2.04357e+08	1.16275e+08	3.66673e+07	1.04068e+08	3.76463e+07	1.13355e+08
Q9C019	TRI15_HUMAN	Tripartite motif-containing protein 15 OS=Homo sapiens GN=TRIM15 PE=2 SV=1	36.12	53105.6	5.4	3.4	1	3.01275e+07	2.08053e+07	2.5103e+07	1.10933e+07	1.11744e+07	1.19818e+07	1.4638e+07	1.70161e+07	1.63209e+07	8.70771e+06	1.22617e+07	1.00598e+07	4.46266e+06	4.07542e+06	7.03257e+06	6.15338e+06
P17812	PYRG1_HUMAN	CTP synthase 1 OS=Homo sapiens GN=CTPS PE=1 SV=2	131.47	67332.2	6.02	22.2	16	2.76128e+07	6.74891e+07	1.00915e+08	3.38723e+07	9.86287e+07	6.50004e+07	5.53223e+07	4.14229e+07	4.14754e+07	6.85197e+07	8.1768e+07	6.89244e+07	1.92378e+07	7.52494e+07	3.65819e+07	5.4394e+07
Q9Y605	MOFA1_HUMAN	MORF4 family-associated protein 1 OS=Homo sapiens GN=MRFAP1 PE=1 SV=1	37.04	14697.4	4.69	26.8	1	0	0	0	0	0	0	0	0	1.42315e+07	1.75127e+07	1.47447e+07	8.29721e+06	1.8083e+06	5.41143e+06	3.66074e+06	7.10559e+06
P50395	GDIB_HUMAN	Rab GDP dissociation inhibitor beta OS=Homo sapiens GN=GDI2 PE=1 SV=2	52.88	51087.1	6.11	25.6	7	0	6.28666e+07	7.00182e+07	7.29463e+06	8.62317e+07	8.57339e+07	3.40794e+07	2.60539e+07	2.28462e+07	1.14515e+08	9.64033e+07	5.06368e+07	1.98002e+07	8.34701e+07	1.91273e+07	8.25534e+07
Q9GZS3	WDR61_HUMAN	WD repeat-containing protein 61 OS=Homo sapiens GN=WDR61 PE=1 SV=1	48.14	33730.8	5.16	5.2	1	0	1.54109e+07	1.87153e+07	4.40689e+06	2.15178e+07	2.20033e+07	9.45403e+06	0	1.09142e+07	1.94958e+07	1.93028e+07	1.65458e+07	5.80919e+06	2.03042e+07	1.05276e+07	2.03964e+07
P31946	1433B_HUMAN	14-3-3 protein beta/alpha OS=Homo sapiens GN=YWHAB PE=1 SV=3	84.74	28178.9	4.76	35	11	2.25875e+08	2.26287e+08	2.85668e+08	7.53043e+07	4.15065e+08	3.98005e+08	3.24663e+08	1.53159e+08	2.0183e+08	3.90981e+08	3.11324e+08	2.14229e+08	1.14433e+08	3.24424e+08	1.2589e+08	2.62205e+08
Q7Z5L9	I2BP2_HUMAN	Interferon regulatory factor 2-binding protein 2 OS=Homo sapiens GN=IRF2BP2 PE=1 SV=2	96.08	61727.9	9	5.8	1	0	2.14965e+06	3.42639e+06	0	9.42478e+06	1.21132e+07	5.86426e+06	3.59209e+06	7.96784e+06	1.32201e+07	1.17064e+07	5.41677e+06	0	5.58841e+06	2.02902e+06	4.47459e+06
Q14651	PLSI_HUMAN	Plastin-1 OS=Homo sapiens GN=PLS1 PE=1 SV=2	41.57	70608.4	5.28	11.4	1	0	7.59936e+07	1.00787e+08	2.13411e+07	2.71605e+07	2.20597e+07	1.90197e+07	1.26803e+07	8.62606e+06	0	0	0	6.81034e+06	9.84712e+06	6.53105e+06	0
P51858	HDGF_HUMAN	Hepatoma-derived growth factor OS=Homo sapiens GN=HDGF PE=1 SV=1	40.15	26885.9	4.7	19.2	2	0	2.85033e+07	4.03076e+07	1.16229e+07	6.34323e+07	6.55842e+07	3.06922e+07	1.50808e+07	4.00322e+07	5.61485e+07	6.28693e+07	2.79945e+07	1.22637e+07	4.23885e+07	2.13777e+07	3.28612e+07
P08670	VIME_HUMAN	Vimentin OS=Homo sapiens GN=VIM PE=1 SV=4	280.01	53676.1	5.06	50.6	22	7.01886e+07	6.98074e+07	6.32454e+07	2.39712e+07	5.56724e+07	1.1039e+08	6.29873e+07	5.161e+07	1.3445e+08	2.76564e+08	2.64942e+08	1.45648e+08	3.74763e+07	1.79831e+08	4.62087e+07	1.8283e+08
Q9NZB2	F120A_HUMAN	Constitutive coactivator of PPAR-gamma-like protein 1 OS=Homo sapiens GN=FAM120A PE=1 SV=2	80.95	123008	9.07	5.1	3	1.01504e+07	7.23996e+06	9.3548e+06	3.97906e+06	9.14468e+06	8.28555e+06	8.41513e+06	8.97316e+06	6.61428e+06	8.28394e+06	9.62962e+06	6.72576e+06	1.40498e+06	7.82737e+06	4.53343e+06	6.34679e+06
Q2VIR3	IF2GL_HUMAN	Eukaryotic translation initiation factor 2 subunit 3-like protein OS=Homo sapiens GN=EIF2S3L PE=1 SV=2	55.95	51766.4	8.67	17.6	3	1.09069e+07	3.8741e+07	4.25026e+07	1.6518e+07	6.00509e+07	4.10794e+07	4.17957e+07	4.4441e+07	3.51219e+07	8.30015e+07	1.04367e+08	7.71456e+07	1.8762e+07	8.79615e+07	3.13205e+07	6.35622e+07
Q8N163	K1967_HUMAN	Protein KIAA1967 OS=Homo sapiens GN=KIAA1967 PE=1 SV=2	56.84	103465	5.14	8	1	0	6.78493e+06	1.02454e+07	4.60285e+06	1.00649e+07	8.07972e+06	6.05932e+06	9.9871e+06	6.73291e+06	9.43622e+06	1.21687e+07	7.49277e+06	1.74265e+06	7.47229e+06	4.42258e+06	8.14483e+06
O60814	H2B1K_HUMAN	Histone H2B type 1-K OS=Homo sapiens GN=HIST1H2BK PE=1 SV=3	1066.63	13881.6	10.31	30.2	14	2.37861e+09	5.44538e+09	6.70589e+09	9.3453e+08	2.12131e+09	6.16425e+09	5.50086e+09	4.33896e+09	6.13188e+09	2.96996e+09	2.38019e+09	5.20642e+09	5.65906e+08	5.52367e+09	2.94422e+09	1.84519e+09
O95292	VAPB_HUMAN	Vesicle-associated membrane protein-associated protein B/C OS=Homo sapiens GN=VAPB PE=1 SV=3	50.79	27439.2	6.85	9.9	1	0	4.35222e+06	6.02769e+06	1.27934e+06	8.4652e+06	1.18071e+07	8.75552e+06	5.83928e+06	5.12915e+06	9.65564e+06	7.82318e+06	0	2.52746e+06	8.49539e+06	2.61008e+06	7.47877e+06
Q9Y3A5	SBDS_HUMAN	Ribosome maturation protein SBDS OS=Homo sapiens GN=SBDS PE=1 SV=4	50.96	29030.4	8.91	4	1	7.45655e+06	5.22101e+06	4.90779e+06	2.36006e+06	3.23636e+06	3.28302e+06	3.94174e+06	3.19104e+06	2.03503e+06	0	0	0	1.11057e+06	732861	1.28594e+06	1.17888e+06
Q96HR8	NAF1_HUMAN	H/ACA ribonucleoprotein complex non-core subunit NAF1 OS=Homo sapiens GN=NAF1 PE=1 SV=2	54.45	53911.2	4.76	4.5	0	0	0	0	0	0	0	0	0	0	0	0	0	0	0	0	0
P68363	TBA1B_HUMAN	Tubulin alpha-1B chain OS=Homo sapiens GN=TUBA1B PE=1 SV=1	587.11	50803.9	4.94	42.6	18	1.32635e+09	1.38455e+09	2.21812e+09	5.68613e+08	1.94821e+09	1.94932e+09	1.23119e+09	1.05579e+09	9.32299e+08	1.33862e+09	2.13813e+09	1.40536e+09	5.26815e+08	2.23539e+09	3.74945e+08	9.87035e+08
Q14151	SAFB2_HUMAN	Scaffold attachment factor B2 OS=Homo sapiens GN=SAFB2 PE=1 SV=1	42.74	107921	5.84	6.6	1	0	5.44547e+06	6.77031e+06	0	5.96075e+06	9.6174e+06	5.23907e+06	1.36072e+06	9.86631e+06	1.28869e+07	1.15916e+07	6.81728e+06	1.36422e+06	6.47676e+06	2.15427e+06	7.95179e+06
Q9BYD3	RM04_HUMAN	39S ribosomal protein L4, mitochondrial OS=Homo sapiens GN=MRPL4 PE=1 SV=1	47.47	34954.4	9.73	14.5	2	0	5.16419e+06	8.80738e+06	0	9.79213e+06	1.58888e+07	6.37873e+06	9.11126e+06	2.33953e+07	3.12724e+07	3.60289e+07	2.58466e+07	2.92813e+06	1.14497e+07	3.83976e+06	9.80689e+06
Q14498	RBM39_HUMAN	RNA-binding protein 39 OS=Homo sapiens GN=RBM39 PE=1 SV=2	75.05	59627.8	10.1	11.5	4	0	2.5536e+07	4.70087e+07	1.18577e+07	4.21655e+07	5.76859e+07	3.35166e+07	3.46105e+07	3.38883e+07	4.67267e+07	9.01715e+07	3.77471e+07	9.71541e+06	3.03843e+07	2.1638e+07	4.47104e+07
P28066	PSA5_HUMAN	Proteasome subunit alpha type-5 OS=Homo sapiens GN=PSMA5 PE=1 SV=3	492.44	26565.3	4.74	51.9	10	1.97819e+09	2.65317e+09	2.67756e+09	1.12596e+09	1.63503e+09	1.35995e+09	1.69197e+09	2.00748e+09	1.82589e+09	2.51664e+09	1.72942e+09	3.0402e+09	0	4.36283e+09	1.92498e+09	3.34562e+09
P60468	SC61B_HUMAN	Protein transport protein Sec61 subunit beta OS=Homo sapiens GN=SEC61B PE=1 SV=2	51.47	10025.1	11.57	28.1	1	1.50717e+07	6.66444e+06	8.18248e+06	3.29483e+06	1.10069e+07	1.1616e+07	9.88487e+06	9.56605e+06	5.13014e+06	9.49291e+06	6.74634e+06	2.82702e+06	3.1804e+06	7.52242e+06	4.29599e+06	5.67939e+06
Q16695	H31T_HUMAN	Histone H3.1t OS=Homo sapiens GN=HIST3H3 PE=1 SV=3	34.77	15612.6	11.13	48.5	9	3.29777e+09	5.14168e+09	6.41977e+09	2.51069e+09	5.2341e+09	5.74689e+09	3.75267e+09	3.31279e+09	3.99277e+09	5.8248e+09	5.69699e+09	4.92842e+09	9.82193e+08	4.67905e+09	1.80489e+09	3.81221e+09
P23526	SAHH_HUMAN	Adenosylhomocysteinase OS=Homo sapiens GN=AHCY PE=1 SV=4	172.59	48255.4	5.92	34.7	13	2.29467e+08	1.76249e+08	2.21739e+08	4.42719e+07	1.9804e+08	2.4083e+08	1.4323e+08	1.62212e+08	1.50976e+08	3.55727e+08	4.00125e+08	3.42718e+08	1.25403e+08	4.78897e+08	2.11949e+08	3.3964e+08
Q9H3P7	GCP60_HUMAN	Golgi resident protein GCP60 OS=Homo sapiens GN=ACBD3 PE=1 SV=4	39.34	60841.1	5.02	2.5	1	0	2.12935e+06	0	2.56493e+06	8.56165e+06	8.5558e+06	4.95713e+06	6.21836e+06	3.24503e+06	0	0	0	2.51011e+06	0	3.9089e+06	5.2957e+06
P07900	HS90A_HUMAN	Heat shock protein HSP 90-alpha OS=Homo sapiens GN=HSP90AA1 PE=1 SV=5	1088.59	85005.8	4.94	36.5	25	1.32698e+09	1.14159e+09	1.46477e+09	5.00853e+08	1.54094e+09	1.30563e+09	9.30386e+08	7.59966e+08	5.55998e+08	1.25007e+09	1.21124e+09	9.28617e+08	5.05515e+08	1.61525e+09	6.84235e+08	1.25545e+09
P14866	HNRPL_HUMAN	Heterogeneous nuclear ribonucleoprotein L OS=Homo sapiens GN=HNRNPL PE=1 SV=2	326.06	64719.6	8.46	35.8	9	0	1.00647e+08	1.46056e+08	5.10277e+07	1.06095e+08	1.03551e+08	9.58474e+07	1.34204e+08	9.93653e+07	1.19156e+08	1.87118e+08	1.35108e+08	1.45999e+07	9.06818e+07	2.97005e+07	7.21642e+07
Q9NUQ9	FA49B_HUMAN	Protein FAM49B OS=Homo sapiens GN=FAM49B PE=1 SV=1	46.75	37009.8	5.76	13.6	1	0	6.29079e+06	7.70104e+06	1.70445e+06	1.79259e+07	1.78639e+07	1.03378e+07	5.54286e+06	4.68791e+06	1.17209e+07	8.84338e+06	5.06251e+06	3.48292e+06	1.46249e+07	4.69546e+06	1.04046e+07
O75400	PR40A_HUMAN	Pre-mRNA-processing factor 40 homolog A OS=Homo sapiens GN=PRPF40A PE=1 SV=2	42.34	109022	7.18	2.2	1	1.09443e+06	1.10872e+06	879017	705605	1.37837e+06	1.22583e+06	2.30866e+06	2.12011e+06	1.43315e+06	0	0	0	0	0	458597	338645
P08559	ODPA_HUMAN	Pyruvate dehydrogenase E1 component subunit alpha, somatic form, mitochondrial OS=Homo sapiens GN=PDHA1 PE=1 SV=3	41.2	43951.9	8.35	15.4	2	1.83595e+07	1.67045e+07	1.92814e+07	5.66899e+06	2.15636e+07	2.02363e+07	1.25501e+07	8.93635e+06	1.19372e+07	2.89466e+07	2.34612e+07	1.58657e+07	7.02419e+06	2.277e+07	9.72183e+06	1.87516e+07
P05114	HMGN1_HUMAN	Non-histone chromosomal protein HMG-14 OS=Homo sapiens GN=HMGN1 PE=1 SV=3	71.91	10652.6	9.6	13	1	2.76124e+07	1.61764e+07	2.1337e+07	1.09275e+07	2.6009e+07	2.58604e+07	3.98953e+07	2.73956e+07	3.09327e+07	2.50167e+07	1.41001e+07	6.12562e+06	6.09798e+06	1.77953e+07	1.5063e+07	1.87801e+07
P24539	AT5F1_HUMAN	ATP synthase subunit b, mitochondrial OS=Homo sapiens GN=ATP5F1 PE=1 SV=2	72.01	28947.4	9.37	16	1	0	2.34044e+06	4.03135e+06	0	4.48537e+06	8.40134e+06	0	0	0	6.17453e+06	6.26667e+06	0	0	0	0	1.88279e+06
P27635	RL10_HUMAN	60S ribosomal protein L10 OS=Homo sapiens GN=RPL10 PE=1 SV=4	28.79	25044	10.11	9.2	4	5.29445e+07	7.05725e+07	9.35794e+07	5.05071e+07	9.15775e+07	9.44611e+07	1.36755e+08	9.01277e+07	9.0184e+07	1.2559e+08	1.35463e+08	8.93513e+07	2.27933e+07	7.02803e+07	2.97725e+07	5.29046e+07
P52907	CAZA1_HUMAN	F-actin-capping protein subunit alpha-1 OS=Homo sapiens GN=CAPZA1 PE=1 SV=3	35.59	33073.4	5.45	15.7	3	1.16033e+07	3.16177e+07	3.91603e+07	1.13157e+07	4.68663e+07	4.47887e+07	2.82673e+07	2.03337e+07	2.17556e+07	4.7323e+07	3.65929e+07	2.41522e+07	1.05533e+07	3.85783e+07	1.7128e+07	2.91441e+07
P61981	1433G_HUMAN	14-3-3 protein gamma OS=Homo sapiens GN=YWHAG PE=1 SV=2	98.9	28456	4.8	42.1	5	2.42087e+08	2.30618e+08	2.9496e+08	7.93501e+07	4.21537e+08	3.97932e+08	3.21734e+08	1.63481e+08	1.98124e+08	3.87339e+08	3.17639e+08	2.16205e+08	1.16554e+08	3.35541e+08	1.2881e+08	2.65171e+08
P62834	RAP1A_HUMAN	Ras-related protein Rap-1A OS=Homo sapiens GN=RAP1A PE=1 SV=1	33.6	21315.8	6.38	9.8	1	2.72013e+06	2.89171e+07	3.573e+07	7.99008e+06	3.7535e+07	3.3908e+07	23109021	1.5318e+07	1.16267e+07	3.33036e+07	2.99425e+07	2.05868e+07	1.09179e+07	3.25038e+07	1.23465e+07	2.60931e+07
Q9BTT0	AN32E_HUMAN	Acidic leucine-rich nuclear phosphoprotein 32 family member E OS=Homo sapiens GN=ANP32E PE=1 SV=1	48.66	30901.9	3.77	10.1	4	0	3.00216e+07	3.59331e+07	6.12907e+06	3.16443e+07	3.88334e+07	1.79997e+07	1.09865e+07	1.44898e+07	2.91926e+07	2.50756e+07	1.70016e+07	3.24558e+06	2.06505e+07	8.51544e+06	1.65512e+07
Q01844	EWS_HUMAN	RNA-binding protein EWS OS=Homo sapiens GN=EWSR1 PE=1 SV=1	33.3	68720.8	9.37	10.8	2	3.79122e+07	2.3381e+07	3.10449e+07	1.24496e+07	2.96959e+07	2.92452e+07	2.81711e+07	3.35283e+07	2.96003e+07	3.94445e+07	3.80102e+07	2.34177e+07	6.38347e+06	2.89039e+07	2.10896e+07	2.33182e+07
Q99627	CSN8_HUMAN	COP9 signalosome complex subunit 8 OS=Homo sapiens GN=COPS8 PE=1 SV=1	44.68	23268	5.25	7.2	1	0	9.91223e+06	1.29188e+07	0	1.20376e+07	1.78093e+07	5.52498e+06	4.2129e+06	7.78441e+06	1.67465e+07	1.25771e+07	6.61084e+06	2.47738e+06	1.54536e+07	3.90125e+06	1.04936e+07
P55209	NP1L1_HUMAN	Nucleosome assembly protein 1-like 1 OS=Homo sapiens GN=NAP1L1 PE=1 SV=1	68.64	45631	4.36	5.9	3	0	6.17701e+07	1.32892e+08	2.73909e+07	1.53818e+08	1.52933e+08	1.68258e+08	4.07788e+07	7.59128e+07	1.19162e+08	1.48202e+08	9.14668e+07	2.48783e+07	7.76373e+07	4.94244e+07	8.97404e+07
O00505	IMA3_HUMAN	Importin subunit alpha-3 OS=Homo sapiens GN=KPNA3 PE=1 SV=2	29.89	58288	4.8	6.7	0	0	0	0	0	0	0	0	0	0	0	0	0	0	0	0	0
P30040	ERP29_HUMAN	Endoplasmic reticulum resident protein 29 OS=Homo sapiens GN=ERP29 PE=1 SV=4	30.93	29032.2	6.77	12.3	2	0	2.03429e+07	2.64116e+07	9.05308e+06	2.25443e+07	3.70586e+07	2.14076e+07	2.0416e+07	1.83902e+07	3.46379e+07	2.12143e+07	1.20382e+07	6.85551e+06	2.47842e+07	8.38979e+06	2.10797e+07
P82650	RT22_HUMAN	28S ribosomal protein S22, mitochondrial OS=Homo sapiens GN=MRPS22 PE=1 SV=1	46.89	41425.5	7.7	8.9	1	0	9.04844e+06	6.64123e+06	0	1.53902e+07	1.92926e+07	0	9.176e+06	1.84888e+07	2.99829e+07	4.03426e+07	3.26416e+07	6.01e+06	2.21932e+07	0	1.72323e+07
Q9UJS0	CMC2_HUMAN	Calcium-binding mitochondrial carrier protein Aralar2 OS=Homo sapiens GN=SLC25A13 PE=1 SV=2	58.48	74527.8	8.79	9.5	2	0	0	1.55919e+07	0	2.63753e+07	2.53815e+07	0	1.76078e+06	1.96226e+06	1.04936e+07	1.07812e+07	5.9485e+06	2.42744e+06	1.78508e+07	0	4.10116e+06
Q99623	PHB2_HUMAN	Prohibitin-2 OS=Homo sapiens GN=PHB2 PE=1 SV=2	88.67	33275.9	9.83	37.8	9	1.0721e+08	8.19492e+07	8.00761e+07	2.23566e+07	8.13654e+07	1.24813e+08	6.62773e+07	4.72096e+07	3.51904e+07	8.80128e+07	9.09632e+07	6.30788e+07	3.15232e+07	9.63054e+07	3.06403e+07	8.51353e+07
O75367	H2AY_HUMAN	Core histone macro-H2A.1 OS=Homo sapiens GN=H2AFY PE=1 SV=4	65.2	39763.5	9.8	8.9	5	5.41221e+06	5.43132e+07	7.03804e+07	2.71089e+07	5.33968e+07	5.4852e+07	2.78471e+07	4.0434e+07	5.95572e+07	1.04941e+08	1.13468e+08	7.90469e+07	1.34511e+07	7.63139e+07	3.30154e+07	6.3852e+07
P26639	SYTC_HUMAN	Threonyl-tRNA synthetase, cytoplasmic OS=Homo sapiens GN=TARS PE=1 SV=3	31.13	84294.2	6.23	10	2	0	1.53687e+07	1.76414e+07	727129	2.18133e+07	2.3478e+07	2.61567e+06	0	4.29575e+06	2.10622e+07	2.46194e+07	1.44401e+07	5.33137e+06	2.71327e+07	1.07868e+07	1.96277e+07
Q9UJU6	DBNL_HUMAN	Drebrin-like protein OS=Homo sapiens GN=DBNL PE=1 SV=1	36.99	48462.7	5.02	9.3	2	1.33553e+06	1.31257e+07	1.95917e+07	458757	1.76579e+07	2.31537e+07	3.07317e+06	2.49849e+06	2131393	2.75882e+07	1.50152e+07	7.24865e+06	3.82103e+06	1.22111e+07	3.26284e+06	1.05156e+07
Q14194	DPYL1_HUMAN	Dihydropyrimidinase-related protein 1 OS=Homo sapiens GN=CRMP1 PE=1 SV=1	50.42	62486.8	6.55	7.5	0	0	0	0	0	0	0	0	0	0	0	0	0	0	0	0	0
Q7L2E3	DHX30_HUMAN	Putative ATP-dependent RNA helicase DHX30 OS=Homo sapiens GN=DHX30 PE=1 SV=1	39.36	134938	8.99	5.6	3	2.44815e+07	4.94929e+07	4.41732e+07	2.30629e+07	3.08293e+07	3.28413e+07	6.69101e+06	1.95486e+07	1.24671e+07	3.57185e+07	3.91427e+07	3.90275e+07	1.03843e+07	5.12081e+07	9.31633e+06	1.68497e+07
P62854	RS26_HUMAN	40S ribosomal protein S26 OS=Homo sapiens GN=RPS26 PE=1 SV=3	96.66	13292.2	11.01	26.1	4	1.46395e+08	1.06393e+08	1.35069e+08	5.2375e+07	1.47571e+08	1.45732e+08	1.81312e+08	1.35358e+08	1.52374e+08	1.57183e+08	1.73353e+08	1.21864e+08	4.50518e+07	1.28367e+08	5.88897e+07	8.15144e+07
Q13557	KCC2D_HUMAN	Calcium/calmodulin-dependent protein kinase type II subunit delta OS=Homo sapiens GN=CAMK2D PE=1 SV=3	42.61	56960.8	6.82	6.8	1	0	9.84232e+06	1.13898e+07	1.64598e+06	1.7339e+06	1.69702e+07	5.4774e+06	0	7.91415e+06	2.00195e+07	1.83982e+07	8.47337e+06	3.2322e+06	0	5.64161e+06	1.3122e+07
Q9UI30	TR112_HUMAN	tRNA methyltransferase 112 homolog OS=Homo sapiens GN=TRMT112 PE=1 SV=1	46.83	14304.3	5.21	25.6	1	0	1.47878e+07	1.78838e+07	5.79169e+06	2.45074e+07	2.63171e+07	1.88124e+07	9.9203e+06	2.05457e+07	3.09544e+07	2.871e+07	1.81733e+07	6.21624e+06	2.18738e+07	6.95094e+06	1.8127e+07
P35237	SPB6_HUMAN	Serpin B6 OS=Homo sapiens GN=SERPINB6 PE=1 SV=3	39.91	42936.2	5.18	6.6	0	0	0	0	0	0	0	0	0	0	0	0	0	0	0	0	0
P07237	PDIA1_HUMAN	Protein disulfide-isomerase OS=Homo sapiens GN=P4HB PE=1 SV=3	38.93	57479.8	4.76	15.7	7	2.06533e+07	2.38397e+07	3.02967e+07	7.08902e+06	4.71558e+07	4.65512e+07	2.89919e+07	1.66153e+07	2.23954e+07	5.79551e+07	7.92605e+07	3.18241e+07	1.00959e+07	4.52463e+07	1.3489e+07	3.62309e+07
Q02539	H11_HUMAN	Histone H1.1 OS=Homo sapiens GN=HIST1H1A PE=1 SV=3	277.34	21828.9	10.99	43.3	11	5.97335e+08	7.94701e+08	9.87718e+08	4.38557e+08	8.15973e+08	9.7604e+08	9.79104e+08	6.61616e+08	9.19633e+08	1.08125e+09	1.06756e+09	7.88363e+08	1.77235e+08	7.61632e+08	2.84858e+08	5.31908e+08
P78344	IF4G2_HUMAN	Eukaryotic translation initiation factor 4 gamma 2 OS=Homo sapiens GN=EIF4G2 PE=1 SV=1	58.22	102810	6.7	8.2	1	0	1.0735e+07	1.44816e+07	4.34398e+06	1.6252e+07	1.38175e+07	1.49557e+07	1.04788e+07	1.114e+07	1.73668e+07	1.89574e+07	9.70175e+06	4.07906e+06	1.20501e+07	4.86752e+06	8.78199e+06
P62851	RS25_HUMAN	40S ribosomal protein S25 OS=Homo sapiens GN=RPS25 PE=1 SV=1	35.91	13790.7	10.12	36	3	0	1.65005e+08	2.06039e+08	7.31037e+07	2.46636e+08	2.44423e+08	2.54065e+08	1.96393e+08	2.82679e+08	2.83178e+08	2.76727e+08	2.36532e+08	6.35377e+07	2.03521e+08	8.54462e+07	1.47762e+08
P06737	PYGL_HUMAN	Glycogen phosphorylase, liver form OS=Homo sapiens GN=PYGL PE=1 SV=4	55.74	97486.2	6.71	13.7	4	0	2.06754e+07	2.12385e+07	3.33153e+06	1.63967e+07	2.27491e+07	4.88382e+06	4.13004e+06	6.99327e+06	1.60878e+07	2.06015e+07	9.0611e+06	4.10357e+06	1.74714e+07	6.26209e+06	1.15474e+07
P30085	KCY_HUMAN	UMP-CMP kinase OS=Homo sapiens GN=CMPK1 PE=1 SV=3	43.77	22436.4	5.44	30.1	0	0	0	0	0	0	0	0	0	0	0	0	0	0	0	0	0
P13639	EF2_HUMAN	Elongation factor 2 OS=Homo sapiens GN=EEF2 PE=1 SV=4	366.59	96246.3	6.41	37.9	23	3.91858e+08	2.72859e+08	3.28068e+08	9.15798e+07	4.4046e+08	4.20073e+08	2.3603e+08	1.63414e+08	1.97059e+08	5.4831e+08	5.61245e+08	3.70923e+08	1.07855e+08	4.77312e+08	1.71345e+08	3.76934e+08
Q4G0J3	LARP7_HUMAN	La-related protein 7 OS=Homo sapiens GN=LARP7 PE=1 SV=1	47.68	67142.5	9.57	4.3	1	0	9.31092e+06	1.50585e+07	7.25367e+06	1.49281e+07	1.30904e+07	1.03616e+07	1.53021e+07	1.13539e+07	1.70999e+07	2.70615e+07	1.91667e+07	1.84051e+06	0	3.92851e+06	0
Q14166	TTL12_HUMAN	Tubulin--tyrosine ligase-like protein 12 OS=Homo sapiens GN=TTLL12 PE=1 SV=2	46.72	75154.3	5.33	8.7	1	0	5.09807e+06	7.47335e+06	1.89067e+06	7.08782e+06	8.4288e+06	4.74408e+06	1.84655e+06	2.98267e+06	1.18786e+07	1.1676e+07	3.64609e+06	1.81945e+06	1.02032e+07	2.98711e+06	6.52612e+06
Q05639	EF1A2_HUMAN	Elongation factor 1-alpha 2 OS=Homo sapiens GN=EEF1A2 PE=1 SV=1	258.02	50780.4	9.11	19.4	7	1.5577e+09	1.33698e+09	1.62127e+09	5.65758e+08	1.96639e+09	1.69242e+09	1.22931e+09	1.00136e+09	7.68982e+08	1.80738e+09	1.92942e+09	1.4711e+09	6.00934e+08	2.00905e+09	7.95183e+08	1.55397e+09
Q9UN86	G3BP2_HUMAN	Ras GTPase-activating protein-binding protein 2 OS=Homo sapiens GN=G3BP2 PE=1 SV=2	65.45	54144.8	5.41	18.9	5	7.35507e+07	2.87078e+07	4.9196e+07	2.68881e+07	4.42659e+07	3.45971e+07	7.21993e+07	6.77038e+07	3.8436e+07	4.96315e+07	4.61892e+07	3.55487e+07	1.08487e+07	3.29403e+07	1.56195e+07	2.61726e+07
Q96QK1	VPS35_HUMAN	Vacuolar protein sorting-associated protein 35 OS=Homo sapiens GN=VPS35 PE=1 SV=2	36.56	92447.2	5.32	3	1	0	1.1571e+07	1.65892e+07	5.23826e+06	2.05253e+07	1.56757e+07	1.21142e+07	1.27731e+07	6.4965e+06	1.35816e+07	1.36991e+07	8.47081e+06	7.75567e+06	1.9737e+07	1.11678e+07	1.88928e+07
O60701	UGDH_HUMAN	UDP-glucose 6-dehydrogenase OS=Homo sapiens GN=UGDH PE=1 SV=1	42.46	55673.5	6.73	10.3	1	0	1.19829e+07	1.23597e+07	0	1.28551e+07	1.3716e+07	6.62415e+06	8.04814e+06	0	1.5042e+07	1.6815e+07	1.11433e+07	0	6.73208e+06	0	4.89275e+06
P35268	RL22_HUMAN	60S ribosomal protein L22 OS=Homo sapiens GN=RPL22 PE=1 SV=2	202.1	14834.8	9.21	48.4	8	660974	2.91443e+08	3.93188e+08	1.65002e+08	3.90044e+08	3.79196e+08	3.61441e+08	3.92718e+08	4.33292e+08	4.95161e+08	5.37796e+08	4.79832e+08	1.00083e+08	2.95344e+08	1.26733e+08	2.05358e+08
P10155	RO60_HUMAN	60 kDa SS-A/Ro ribonucleoprotein OS=Homo sapiens GN=TROVE2 PE=1 SV=2	56.84	61372.5	8.27	2.4	1	0	0	2.60662e+07	585634	2.93592e+07	2.84846e+07	7.2305e+06	0	9.6382e+06	2.57998e+07	2.9355e+07	2.15492e+07	6.15174e+06	2.96948e+07	8.41926e+06	2.45883e+07
Q9HAV0	GBB4_HUMAN	Guanine nucleotide-binding protein subunit beta-4 OS=Homo sapiens GN=GNB4 PE=1 SV=3	36.91	38284.3	5.6	11.8	1	9.83673e+06	6.12661e+06	5.34392e+06	2.30464e+06	4.61741e+06	3.07781e+06	5.19537e+06	2.91153e+06	2.30276e+06	0	0	0	3.08639e+06	1.25212e+06	2.3675e+06	2.54263e+06
O14980	XPO1_HUMAN	Exportin-1 OS=Homo sapiens GN=XPO1 PE=1 SV=1	77.07	124447	5.71	6.7	3	0	2.90712e+07	3.45007e+07	9.71513e+06	2.9582e+07	2.90829e+07	2.3324e+07	1.8808e+07	1.09235e+07	2.79951e+07	2.99864e+07	2.00104e+07	7.35055e+06	2.64173e+07	1.14411e+07	2.0589e+07
Q96P70	IPO9_HUMAN	Importin-9 OS=Homo sapiens GN=IPO9 PE=1 SV=3	47.7	116858	4.71	6.1	1	0	1.11707e+07	0	0	0	7.89511e+06	0	0	4.24506e+06	1.56259e+07	1.52589e+07	0	3.77787e+06	1.58157e+07	6.37778e+06	1.07143e+07
P49720	PSB3_HUMAN	Proteasome subunit beta type-3 OS=Homo sapiens GN=PSMB3 PE=1 SV=2	1021.9	23218.6	6.14	48.8	8	1.34302e+09	1.71368e+09	1.68771e+09	7.71642e+08	1.41501e+09	1.14332e+09	9.02942e+08	1.24229e+09	1.09308e+09	1.03989e+09	1.33153e+09	1.8534e+09	8.912e+08	1.6089e+09	1.30628e+09	2.26031e+09
P48556	PSMD8_HUMAN	26S proteasome non-ATPase regulatory subunit 8 OS=Homo sapiens GN=PSMD8 PE=1 SV=2	32.15	39871.9	9.73	24.6	10	9.49696e+07	4.23557e+08	3.93939e+08	1.819e+08	3.36529e+08	4.07165e+08	2.69177e+08	2.38222e+08	2.67195e+08	3.77528e+08	3.44754e+08	4.37062e+08	1.4225e+08	6.13628e+08	3.05087e+08	4.80634e+08
Q58FF3	ENPLL_HUMAN	Putative endoplasmin-like protein OS=Homo sapiens GN=HSP90B2P PE=5 SV=1	47.75	46343.1	5.14	8.8	4	3.99413e+07	5.46413e+07	6.97906e+07	2.3662e+07	8.4849e+07	7.48104e+07	4.85149e+07	3.32242e+07	4.84438e+07	1.15395e+08	1.06808e+08	5.88544e+07	2.57849e+07	9.25384e+07	3.50732e+07	6.69149e+07
Q9BVA1	TBB2B_HUMAN	Tubulin beta-2B chain OS=Homo sapiens GN=TUBB2B PE=1 SV=1	566.88	50377.1	4.78	8.9	11	3.83336e+08	7.61143e+08	1.0616e+09	0	1.36744e+09	6.81279e+08	5.88259e+08	2.83412e+08	5.03026e+08	1.13185e+09	1.09174e+09	7.0048e+08	2.58058e+08	8.02845e+08	3.00397e+08	1.03691e+08
Q5TZA2	CROCC_HUMAN	Rootletin OS=Homo sapiens GN=CROCC PE=1 SV=1	49.75	228787	5.45	3.1	1	4.43832e+06	1.58897e+07	2.32469e+07	6.31061e+06	2.7385e+07	2.93517e+07	1.98187e+07	1.26915e+07	1.0312e+07	2.27616e+07	2.33741e+07	1.74632e+07	8.20998e+06	0	1.18285e+07	2.38201e+07
P62995	TRA2B_HUMAN	Transformer-2 protein homolog beta OS=Homo sapiens GN=TRA2B PE=1 SV=1	56.03	33759.6	11.25	25.3	5	9.32916e+07	6.11125e+07	1.15485e+08	3.35048e+07	1.07465e+08	6.66248e+07	9.82682e+07	1.34016e+08	9.92117e+07	9.04112e+07	1.33631e+08	1.28813e+08	1.58525e+07	9.65014e+07	4.62401e+07	7.2026e+07
P53621	COPA_HUMAN	Coatomer subunit alpha OS=Homo sapiens GN=COPA PE=1 SV=2	40.52	139797	7.7	2.4	4	0	1.38088e+07	1.3785e+07	3.67587e+06	1.347e+07	1.55341e+07	1.07405e+07	8.92901e+06	4.63099e+06	1.40452e+07	1.6821e+07	1.59184e+07	4.76427e+06	1.73258e+07	6.70024e+06	1.37809e+07
P51398	RT29_HUMAN	28S ribosomal protein S29, mitochondrial OS=Homo sapiens GN=DAP3 PE=1 SV=1	70.88	45879.8	9.02	3.8	3	0	1.27437e+07	1.86729e+07	1.51113e+06	1.56433e+07	1.85397e+07	2.06105e+07	1.46076e+07	1.7803e+07	2.56027e+07	3.13455e+07	2.44324e+07	4.4063e+06	1.47539e+07	6.42468e+06	1.37494e+07
Q9UK76	HN1_HUMAN	Hematological and neurological expressed 1 protein OS=Homo sapiens GN=HN1 PE=1 SV=3	47.14	16004.9	5.47	37.7	2	1.97559e+07	1.60431e+07	2.72853e+07	7.74641e+06	5.40014e+07	4.39112e+07	5.63458e+07	1.62637e+07	1.52709e+07	3.70279e+07	2.47823e+07	1.45369e+07	5.93802e+06	2.22731e+07	6.59951e+06	1.12217e+07
Q6S8J3	POTEE_HUMAN	POTE ankyrin domain family member E OS=Homo sapiens GN=POTEE PE=1 SV=3	260.12	122882	5.83	9.7	10	1.45349e+09	1.22105e+09	1.82617e+09	3.45137e+08	1.89271e+09	1.86162e+09	1.46512e+09	7.39998e+08	6.72268e+08	1.93122e+09	1.74151e+09	8.86609e+08	6.43297e+08	8.8454e+08	3.74158e+08	1.57888e+09
O43447	PPIH_HUMAN	Peptidyl-prolyl cis-trans isomerase H OS=Homo sapiens GN=PPIH PE=1 SV=1	32.21	19480.7	8.29	16.4	1	1.77886e+07	3.17542e+07	3.18042e+07	1.18202e+07	2.83713e+07	2.95969e+07	2.14232e+07	1.88058e+07	1.79962e+07	2.97554e+07	2.34358e+07	2.26201e+07	5.43752e+06	2.36374e+07	1.12237e+07	1.92466e+07
P22061	PIMT_HUMAN	Protein-L-isoaspartate(D-aspartate) O-methyltransferase OS=Homo sapiens GN=PCMT1 PE=1 SV=4	37.3	24791.6	6.7	8.8	1	1.70855e+07	1.81544e+07	1.96792e+07	6.25176e+06	3.39102e+07	4.56248e+07	2.30323e+07	1.52314e+07	9.31793e+06	2.40942e+07	2.02031e+07	1.30683e+07	6.20727e+06	2.62112e+07	1.03083e+07	1.86847e+07
Q10570	CPSF1_HUMAN	Cleavage and polyadenylation specificity factor subunit 1 OS=Homo sapiens GN=CPSF1 PE=1 SV=2	44.26	162036	5.99	4.4	1	0	4.51565e+06	8.28724e+06	2.85291e+06	5.78966e+06	6.96967e+06	2.24051e+06	5.042e+06	2.027e+06	6.71642e+06	7.27029e+06	7.4257e+06	0	2.42257e+06	0	3.80699e+06
O95394	AGM1_HUMAN	Phosphoacetylglucosamine mutase OS=Homo sapiens GN=PGM3 PE=1 SV=1	58.94	60270.4	5.84	4.6	0	0	0	0	0	0	0	0	0	0	0	0	0	0	0	0	0
Q00059	TFAM_HUMAN	Transcription factor A, mitochondrial OS=Homo sapiens GN=TFAM PE=1 SV=1	97.01	29306.2	9.74	11.8	5	6.44922e+07	3.51993e+07	4.2148e+07	1.60594e+07	3.38907e+07	3.77148e+07	2.88966e+07	2.94584e+07	3.66734e+07	5.68344e+07	4.84424e+07	3.75266e+07	1.80444e+07	5.75012e+07	2.48319e+07	3.81609e+07
Q9BYX7	ACTBM_HUMAN	Putative beta-actin-like protein 3 OS=Homo sapiens GN=POTEKP PE=5 SV=1	169.34	42331	5.91	14.7	7	8.89626e+08	7.96557e+08	1.02677e+09	2.21801e+08	1.25132e+09	1.18934e+09	1.09537e+09	4.91465e+08	4.68577e+08	1.18703e+09	1.03019e+09	6.05418e+08	3.65063e+08	3.98707e+08	1.91741e+08	9.00419e+08
Q96I24	FUBP3_HUMAN	Far upstream element-binding protein 3 OS=Homo sapiens GN=FUBP3 PE=1 SV=2	45.64	61944.3	8.6	14.3	9	1.03139e+07	1.72171e+07	2.51018e+07	1.07745e+07	2.25045e+07	2.28582e+07	2.14861e+07	3.37734e+07	2.29705e+07	2.38785e+07	3.63997e+07	3.04062e+07	4.52491e+06	2.00363e+07	7.38025e+06	1.55271e+07
O75937	DNJC8_HUMAN	DnaJ homolog subfamily C member 8 OS=Homo sapiens GN=DNAJC8 PE=1 SV=2	46.25	29823.4	9.04	24.9	3	1.07227e+07	1.15287e+07	1.57079e+07	5.67496e+06	1.57058e+07	1.52192e+07	1.3598e+07	9.69671e+06	1.36717e+07	2.0902e+07	1.73499e+07	1.03354e+07	3.41797e+06	1.26717e+07	5.22039e+06	1.04645e+07
P32119	PRDX2_HUMAN	Peroxiredoxin-2 OS=Homo sapiens GN=PRDX2 PE=1 SV=5	124.16	22049.3	5.66	38.9	11	0	3.82438e+08	4.70971e+08	1.42846e+08	4.88654e+08	3.65623e+08	2.82429e+08	2.11984e+08	2.40631e+08	6.43209e+08	5.91456e+08	4.3245e+08	1.82813e+08	5.8833e+08	2.08966e+08	4.47098e+08
O76031	CLPX_HUMAN	ATP-dependent Clp protease ATP-binding subunit clpX-like, mitochondrial OS=Homo sapiens GN=CLPX PE=1 SV=2	51.46	69922	7.51	5.4	3	2.9242e+06	6.39719e+06	5.22893e+06	1.19039e+06	4.66631e+06	6.50198e+06	3.36608e+06	2.50938e+06	5.15248e+06	2.49782e+06	1.61421e+06	7.17639e+06	2.50419e+06	9.97619e+06	5.05e+06	7.24985e+06
P53618	COPB_HUMAN	Coatomer subunit beta OS=Homo sapiens GN=COPB1 PE=1 SV=3	40.67	108214	5.72	4.9	1	0	6.94151e+06	8.49388e+06	0	1.04625e+07	1.36491e+07	3.59577e+06	0	4.92226e+06	1.6434e+07	1.71634e+07	8.48626e+06	2.64575e+06	1.16686e+07	5.73828e+06	9.20117e+06
P50454	SERPH_HUMAN	Serpin H1 OS=Homo sapiens GN=SERPINH1 PE=1 SV=2	32.25	46525.2	8.75	8.4	2	9.08233e+06	2.82034e+07	3.64481e+07	4.81519e+06	3.67495e+07	3.49878e+07	1.08622e+07	9.39613e+06	8.08261e+06	2.29108e+07	2.16264e+07	1.31831e+07	4.57224e+06	1.55551e+07	6.71176e+06	1.204e+07
P16949	STMN1_HUMAN	Stathmin OS=Homo sapiens GN=STMN1 PE=1 SV=3	62.37	17292	5.76	58.4	12	1.27679e+08	9.36728e+07	1.24322e+08	1.85426e+07	1.67536e+08	1.78469e+08	1.34809e+08	5.10678e+07	8.24046e+07	1.61747e+08	1.05726e+08	6.27023e+07	3.02915e+07	1.19449e+08	3.9346e+07	9.20513e+07
Q9NX63	CHCH3_HUMAN	Coiled-coil-helix-coiled-coil-helix domain-containing protein 3, mitochondrial OS=Homo sapiens GN=CHCHD3 PE=1 SV=1	42.86	26421.3	8.48	12.8	1	0	9.28976e+06	1.31835e+07	3.02218e+06	1.31289e+07	1.60382e+07	9.99235e+06	7.82785e+06	8.04389e+06	1.57319e+07	1.59169e+07	5.62857e+06	3.96619e+06	1.05735e+07	3.70621e+06	9.96204e+06
Q96K17	BT3L4_HUMAN	Transcription factor BTF3 homolog 4 OS=Homo sapiens GN=BTF3L4 PE=1 SV=1	54.36	17260	5.95	24.1	1	0	2.45606e+07	3.55842e+07	1.07793e+07	4.7431e+07	4.18558e+07	2.13147e+07	0	1.659e+07	3.36034e+07	2.39434e+07	8.02818e+06	8.22383e+06	2.58893e+07	1.14892e+07	2.38759e+07
P39656	OST48_HUMAN	Dolichyl-diphosphooligosaccharide--protein glycosyltransferase 48 kDa subunit OS=Homo sapiens GN=DDOST PE=1 SV=4	40.45	50940	6.09	7.7	4	0	2.95391e+07	3.26652e+07	1.34125e+07	3.64256e+07	2.80584e+07	1.52251e+07	1.83614e+07	1.62138e+07	4.13645e+07	5.27397e+07	3.95607e+07	1.03393e+07	3.21532e+07	1.43048e+07	2.70721e+07
Q15019	SEPT2_HUMAN	Septin-2 OS=Homo sapiens GN=SEPT2 PE=1 SV=1	45.09	41689.3	6.15	7.8	3	0	1.66907e+07	2.43405e+07	4.68822e+06	2.64206e+07	2.6133e+07	9.13068e+06	6.7147e+06	1.36386e+07	3.48157e+07	3.46356e+07	2.09707e+07	8.55416e+06	2.66415e+07	1.20304e+07	2.33826e+07
Q8IZP2	ST134_HUMAN	Putative protein FAM10A4 OS=Homo sapiens GN=ST13P4 PE=5 SV=1	40.98	27560.8	5.01	5.2	3	0	5.18605e+07	7.03796e+07	1.34331e+07	9.93922e+07	1.12319e+08	7.37796e+07	3.64335e+07	6.53323e+07	1.39299e+08	1.01184e+08	5.38355e+07	2.48731e+07	9.57593e+07	3.56971e+07	7.43444e+07
Q1KMD3	HNRL2_HUMAN	Heterogeneous nuclear ribonucleoprotein U-like protein 2 OS=Homo sapiens GN=HNRNPUL2 PE=1 SV=1	49.67	85622.4	4.85	5.4	0	0	0	0	0	0	0	0	0	0	0	0	0	0	0	0	0
P00492	HPRT_HUMAN	Hypoxanthine-guanine phosphoribosyltransferase OS=Homo sapiens GN=HPRT1 PE=1 SV=2	60.3	24791.7	6.21	10.6	2	3.0297e+07	5.8838e+07	6.23877e+07	1.25881e+07	5.52586e+07	6.14571e+07	4.94335e+07	2.82878e+07	2.10618e+07	5.27033e+07	3.70467e+07	2.52943e+07	1.62479e+07	5.85793e+07	1.80974e+07	4.76148e+07
P13746	1A11_HUMAN	HLA class I histocompatibility antigen, A-11 alpha chain OS=Homo sapiens GN=HLA-A PE=1 SV=1	108.35	41196.3	5.77	23	2	0	2.3702e+06	3.30199e+06	0	6.86177e+06	7.53139e+06	6.70723e+06	2.99885e+06	1.22165e+07	2.50973e+07	2.06607e+07	6.96188e+06	2.21928e+06	7.74942e+06	3.96744e+06	7.09022e+06
Q08J23	NSUN2_HUMAN	tRNA (cytosine(34)-C(5))-methyltransferase OS=Homo sapiens GN=NSUN2 PE=1 SV=2	40.54	87214.1	6.33	7.7	1	0	0	4.41359e+07	1.02542e+08	6.29713e+07	0	3.06895e+07	7.09e+07	0	1.08479e+07	2.33778e+08	8.95382e+06	0	7.64332e+06	0	1.82322e+08
P00367	DHE3_HUMAN	Glutamate dehydrogenase 1, mitochondrial OS=Homo sapiens GN=GLUD1 PE=1 SV=2	46.3	61701.3	7.66	15.1	3	4.02651e+07	1.58485e+07	2.07436e+07	7.8506e+06	2.36913e+07	2.08332e+07	1.34806e+07	7.61453e+06	1.32269e+07	3.2048e+07	3.36536e+07	1.80849e+07	9.59738e+06	3.16957e+07	1.6155e+07	2.3931e+07
Q8WZ42	TITIN_HUMAN	Titin OS=Homo sapiens GN=TTN PE=1 SV=2	22.05	3.84312e+06	6.01	2.5	0	0	0	0	0	0	0	0	0	0	0	0	0	0	0	0	0
Q9Y678	COPG_HUMAN	Coatomer subunit gamma OS=Homo sapiens GN=COPG PE=1 SV=1	93	98967	5.32	6.5	2	0	8.42127e+06	1.18077e+07	0	1.75241e+07	1.70939e+07	5.35406e+06	0	7.18079e+06	1.79991e+07	2.01565e+07	1.25289e+07	4.33936e+06	1.74318e+07	4.33712e+06	1.4007e+07
O60749	SNX2_HUMAN	Sorting nexin-2 OS=Homo sapiens GN=SNX2 PE=1 SV=2	27.62	58548.7	5.04	3.9	0	0	0	0	0	0	0	0	0	0	0	0	0	0	0	0	0
Q14258	TRI25_HUMAN	E3 ubiquitin/ISG15 ligase TRIM25 OS=Homo sapiens GN=TRIM25 PE=1 SV=2	55.32	72581.4	8.44	4.8	1	5.2758e+06	6.20624e+06	6.723e+06	2.70341e+06	9.67936e+06	9.62146e+06	7.25122e+06	9.4034e+06	7.5355e+06	1.17239e+07	1.71381e+07	1.01985e+07	2.95404e+06	8.9079e+06	4.85121e+06	5.61381e+06
P46459	NSF_HUMAN	Vesicle-fusing ATPase OS=Homo sapiens GN=NSF PE=1 SV=3	39.16	83055.3	6.52	8.2	1	0	1.62956e+07	1.9575e+07	2.91056e+07	2.3473e+07	1.96137e+07	5.24321e+06	0	1.70662e+07	1.40203e+07	1.49823e+07	1.09812e+07	4.10191e+06	1.61128e+07	4.8688e+06	1.24452e+07
P23368	MAOM_HUMAN	NAD-dependent malic enzyme, mitochondrial OS=Homo sapiens GN=ME2 PE=1 SV=1	43.18	66029	7.53	5.8	1	0	5.13511e+06	8.50984e+06	0	5.12629e+06	7.75857e+06	0	0	0	1.07331e+07	9.48037e+06	5.1451e+06	2.94892e+06	8.5115e+06	3.18746e+06	4.36068e+06
P62424	RL7A_HUMAN	60S ribosomal protein L7a OS=Homo sapiens GN=RPL7A PE=1 SV=2	92.99	30148.1	10.61	32	6	1.0534e+07	1.93698e+08	2.45796e+08	9.58838e+07	2.32604e+08	2.47196e+08	2.61051e+08	2.27121e+08	1.9984e+08	2.2564e+08	2.52472e+08	2.06117e+08	6.96914e+07	1.5878e+08	8.77296e+07	1.08603e+08
P34932	HSP74_HUMAN	Heat shock 70 kDa protein 4 OS=Homo sapiens GN=HSPA4 PE=1 SV=4	89.49	95126.6	5.11	13.9	4	2.3981e+07	2.73841e+07	3.64128e+07	8.43493e+06	4.92051e+07	3.3944e+07	2.44089e+07	1.74747e+07	1.30018e+07	4.6623e+07	4.71177e+07	2.66956e+07	1.10361e+07	4.95719e+07	1.62558e+07	3.93547e+07
P56537	IF6_HUMAN	Eukaryotic translation initiation factor 6 OS=Homo sapiens GN=EIF6 PE=1 SV=1	36.1	27095.4	4.56	7.3	1	0	2.86354e+07	1.42017e+07	0	2.41484e+07	5.17611e+07	0	0	0	3.86549e+07	5.04692e+07	3.4236e+07	0	3.9808e+07	0	0
Q15120	PDK3_HUMAN	[Pyruvate dehydrogenase [lipoamide]] kinase isozyme 3, mitochondrial OS=Homo sapiens GN=PDK3 PE=1 SV=1	38.33	47080.1	8.46	7.9	3	0	0	1.5278e+06	0	0	1.93822e+06	0	0	1.07902e+07	2.82915e+07	2.68671e+07	1.54634e+07	5.21775e+06	2.2623e+07	7.5981e+06	1.60135e+07
Q7Z794	K2C1B_HUMAN	Keratin, type II cytoskeletal 1b OS=Homo sapiens GN=KRT77 PE=1 SV=3	50	62148.6	5.73	4	1	2.66131e+08	1.11103e+08	2.26174e+08	1.43848e+08	1.98776e+08	1.14029e+08	1.75825e+08	1.5241e+08	1.6073e+08	1.59876e+08	2.68395e+08	9.194e+07	1.69723e+08	2.07731e+08	2.45035e+08	1.86351e+08
Q9Y3D6	FIS1_HUMAN	Mitochondrial fission 1 protein OS=Homo sapiens GN=FIS1 PE=1 SV=2	83.39	16984	8.84	10.5	0	0	0	0	0	0	0	0	0	0	0	0	0	0	0	0	0
P06748	NPM_HUMAN	Nucleophosmin OS=Homo sapiens GN=NPM1 PE=1 SV=2	177.24	32725.9	4.64	35.4	7	1.21876e+08	9.50004e+07	1.67755e+08	3.95626e+07	1.11732e+08	1.27128e+08	1.07655e+08	1.09869e+08	1.3252e+08	1.73149e+08	1.63001e+08	1.11229e+08	1.81081e+07	6.19951e+07	3.19901e+07	6.24006e+07
P13010	XRCC5_HUMAN	X-ray repair cross-complementing protein 5 OS=Homo sapiens GN=XRCC5 PE=1 SV=3	82.77	83222.5	5.55	17.8	8	0	4.10146e+07	4.96112e+07	1.54029e+07	4.49328e+07	4.76221e+07	1.98655e+07	1.72335e+07	2.20978e+07	6.65914e+07	9.08586e+07	6.41935e+07	1.25664e+07	7.31025e+07	2.71605e+07	5.32138e+07
P06730	IF4E_HUMAN	Eukaryotic translation initiation factor 4E OS=Homo sapiens GN=EIF4E PE=1 SV=2	45.38	25309.6	5.79	22.6	1	0	1.25876e+07	1.2937e+07	0	2.59457e+07	3.17354e+07	1.33261e+07	1.10757e+07	1.51813e+07	3.29371e+07	3.14806e+07	1.5372e+07	6.61079e+06	2.48001e+07	1.06162e+07	1.84553e+07
P07741	APT_HUMAN	Adenine phosphoribosyltransferase OS=Homo sapiens GN=APRT PE=1 SV=2	38.8	19766.5	5.78	11.7	5	0	4.98615e+07	7.29426e+07	5.73214e+06	7.55742e+07	6.75777e+07	2.03677e+07	1.85037e+07	1.8965e+07	6.94353e+07	5.11534e+07	2.55189e+07	2.14152e+07	1.02495e+08	2.62171e+07	7.55206e+07
P00918	CAH2_HUMAN	Carbonic anhydrase 2 OS=Homo sapiens GN=CA2 PE=1 SV=2	41.18	29284.9	6.87	27.3	11	8.76691e+07	9.2784e+07	1.12871e+08	2.15567e+07	2.03367e+08	2.08144e+08	1.49946e+08	5.37707e+07	1.46298e+08	3.88461e+08	2.875e+08	1.5769e+08	1.37182e+08	5.12588e+08	1.59729e+08	4.05894e+08
P59190	RAB15_HUMAN	Ras-related protein Rab-15 OS=Homo sapiens GN=RAB15 PE=1 SV=1	44.69	24660.3	5.53	13.2	2	0	8.1287e+07	8.0253e+07	1.88626e+07	8.13022e+07	9.22743e+07	4.35067e+07	3.0427e+07	2.33033e+07	8.62191e+07	7.84422e+07	5.15e+07	2.38747e+07	7.43469e+07	2.06724e+07	5.26529e+07
P09661	RU2A_HUMAN	U2 small nuclear ribonucleoprotein A' OS=Homo sapiens GN=SNRPA1 PE=1 SV=2	98.79	28512.2	8.72	38	7	7.93639e+07	4.49043e+07	7.47786e+07	3.02567e+07	6.94288e+07	7.84428e+07	7.86638e+07	5.47168e+07	6.70378e+07	9.46296e+07	8.7868e+07	7.6124e+07	1.31096e+07	7.58442e+07	3.24388e+07	6.17366e+07
O43242	PSMD3_HUMAN	26S proteasome non-ATPase regulatory subunit 3 OS=Homo sapiens GN=PSMD3 PE=1 SV=2	922.87	61053.5	8.47	74	29	3.22389e+08	5.17774e+08	5.31832e+08	2.79294e+08	5.23966e+08	4.91357e+08	3.91858e+08	3.81138e+08	2.5944e+08	4.58249e+08	5.16605e+08	6.14792e+08	2.31295e+08	9.0126e+08	5.12902e+08	6.92959e+08
P49458	SRP09_HUMAN	Signal recognition particle 9 kDa protein OS=Homo sapiens GN=SRP9 PE=1 SV=2	38.41	10219.1	7.77	12.8	1	0	2.2174e+07	2.47281e+07	9.38631e+06	3.0424e+07	2.4668e+07	2.02971e+07	2.3159e+07	2.30031e+07	4.3469e+07	5.11392e+07	3.48756e+07	6.89689e+06	3.16109e+07	9.85211e+06	2.00957e+07
P00387	NB5R3_HUMAN	NADH-cytochrome b5 reductase 3 OS=Homo sapiens GN=CYB5R3 PE=1 SV=3	51.42	34440.8	7.18	17.9	2	0	1.07678e+07	1.48783e+07	0	1.16767e+07	2.38802e+07	1.99815e+07	7.64123e+06	4.94979e+06	2.26649e+07	1.71529e+07	5.54786e+06	0	1.01926e+07	2.58162e+06	9.03123e+06
Q9Y265	RUVB1_HUMAN	RuvB-like 1 OS=Homo sapiens GN=RUVBL1 PE=1 SV=1	37.91	50538.4	6.02	18	8	6.13363e+07	6.17868e+07	7.65341e+07	2.99759e+07	7.6653e+07	7.35777e+07	3.62777e+07	4.25034e+07	1.86417e+07	5.06173e+07	5.38975e+07	4.05667e+07	1.21669e+07	4.70654e+07	1.98282e+07	3.88894e+07
P55060	XPO2_HUMAN	Exportin-2 OS=Homo sapiens GN=CSE1L PE=1 SV=3	90.65	111145	5.51	5	4	0	8.81768e+09	1.08251e+10	4.18076e+09	8.81292e+09	6.81398e+09	7.39314e+09	6.07036e+09	6.30623e+09	7.95101e+09	7.03863e+09	6.00858e+09	5.27044e+08	6.22741e+09	2.37562e+09	4.92585e+09
P62249	RS16_HUMAN	40S ribosomal protein S16 OS=Homo sapiens GN=RPS16 PE=1 SV=2	164.47	16549.1	10.21	53.4	12	1.05253e+08	2.60311e+08	2.88541e+08	1.02885e+08	3.53127e+08	2.69914e+08	2.11422e+08	2.10174e+08	2.39687e+08	2.67093e+08	3.47021e+08	3.17895e+08	9.68028e+07	1.85159e+08	8.77526e+07	1.2101e+08
P30050	RL12_HUMAN	60S ribosomal protein L12 OS=Homo sapiens GN=RPL12 PE=1 SV=1	43.65	17978.6	9.48	27.9	4	0	1.85617e+08	1.84428e+08	6.27493e+07	1.84858e+08	2.61247e+08	2.56554e+08	1.95503e+08	2.08121e+08	2.27076e+08	2.21914e+08	1.8557e+08	8.66795e+07	1.81743e+08	1.00247e+08	1.46166e+08
P30153	2AAA_HUMAN	Serine/threonine-protein phosphatase 2A 65 kDa regulatory subunit A alpha isoform OS=Homo sapiens GN=PPP2R1A PE=1 SV=4	69.83	66065.2	5	16.3	4	1.70533e+07	9.93633e+06	1.55504e+07	3.88618e+06	2.48425e+07	2.26345e+07	2.22579e+07	1.01636e+07	1.0214e+07	1.87364e+07	1.65803e+07	9.24865e+06	6.34809e+06	1.85578e+07	1.03983e+07	1.6264e+07
O43776	SYNC_HUMAN	Asparaginyl-tRNA synthetase, cytoplasmic OS=Homo sapiens GN=NARS PE=1 SV=1	52.61	63757.8	5.9	15.1	3	2.61382e+07	2.06814e+07	2.19626e+07	7.80603e+06	2.12209e+07	2.00786e+07	1.12021e+07	1.30808e+07	5.45569e+06	1.45943e+07	1.5915e+07	9.37388e+06	5.28785e+06	2.15425e+07	1.09502e+07	1.62222e+07
P04632	CPNS1_HUMAN	Calpain small subunit 1 OS=Homo sapiens GN=CAPNS1 PE=1 SV=1	54.69	28468.8	5.05	9	1	0	7.93333e+06	8.78919e+06	1.54774e+06	1.23306e+07	1.18467e+07	6.44452e+06	0	4.94846e+06	1.42873e+07	1.06651e+07	4.68967e+06	2.08525e+06	1.13972e+07	3.69535e+06	1.00939e+07
P54578	UBP14_HUMAN	Ubiquitin carboxyl-terminal hydrolase 14 OS=Homo sapiens GN=USP14 PE=1 SV=3	181.77	56489.2	5.2	22.9	7	5.51798e+07	7.5361e+07	8.30573e+07	3.67924e+07	5.68549e+07	5.27532e+07	4.27281e+07	2.84284e+07	5.71764e+07	1.04858e+08	1.15271e+08	1.07207e+08	3.63344e+07	1.81573e+08	8.34078e+07	1.42282e+08
Q8WXX5	DNJC9_HUMAN	DnaJ homolog subfamily C member 9 OS=Homo sapiens GN=DNAJC9 PE=1 SV=1	36.86	30062.2	5.58	9.6	1	0	1.90929e+07	2.00253e+07	8.36872e+06	1.71509e+07	1.5383e+07	1.33263e+07	1.82486e+07	1.62519e+07	2.09063e+07	1.89968e+07	1.38496e+07	1.39465e+07	2.03741e+07	1.54352e+07	1.9732e+07
P01893	HLAH_HUMAN	Putative HLA class I histocompatibility antigen, alpha chain H OS=Homo sapiens GN=HLA-H PE=5 SV=3	43.78	41094.3	5.91	11.6	1	0	2.3702e+06	3.30199e+06	0	1.0049e+07	8.69944e+06	6.70723e+06	2.99885e+06	1.69053e+07	2.88043e+07	2.47878e+07	9.30904e+06	3.31665e+06	1.00496e+07	3.96744e+06	9.15534e+06
P04792	HSPB1_HUMAN	Heat shock protein beta-1 OS=Homo sapiens GN=HSPB1 PE=1 SV=2	25.89	22825.5	5.98	21.5	1	0	7.341e+06	1.2777e+06	0	2.35604e+07	3.78675e+07	1.06458e+07	0	0	0	0	0	0	0	0	0
O95777	NAA38_HUMAN	N-alpha-acetyltransferase 38, NatC auxiliary subunit OS=Homo sapiens GN=NAA38 PE=1 SV=3	34.65	10396.3	4.34	27.1	2	6.46446e+06	1.28325e+07	6.64386e+06	6.25943e+06	6.56984e+06	0	7.52781e+06	4.27614e+07	8.74546e+06	1.02969e+07	1.00085e+07	1.08894e+07	6.1718e+06	1.06832e+07	8.9192e+06	8.92768e+06
P50991	TCPD_HUMAN	T-complex protein 1 subunit delta OS=Homo sapiens GN=CCT4 PE=1 SV=4	256.12	58400.9	7.96	31.2	9	1.2763e+08	9.08387e+07	1.19489e+08	1.8123e+07	9.51828e+07	1.07864e+08	6.83217e+07	2.21939e+07	5.25161e+07	1.19016e+08	1.32235e+08	8.83997e+07	3.17527e+07	1.14091e+08	4.80558e+07	8.5559e+07
O43399	TPD54_HUMAN	Tumor protein D54 OS=Homo sapiens GN=TPD52L2 PE=1 SV=2	43.77	22281.3	5.26	24.8	1	0	3.05728e+07	4.22825e+07	1.10069e+07	4.26378e+07	5.5852e+07	3.83443e+07	2.16346e+07	3.25408e+07	7.72272e+07	6.42652e+07	3.15965e+07	9.56637e+06	4.58113e+07	0	3.56121e+07
Q13595	TRA2A_HUMAN	Transformer-2 protein homolog alpha OS=Homo sapiens GN=TRA2A PE=1 SV=1	62.19	32726.1	11.27	14.9	1	0	7.66094e+07	9.9725e+07	3.10585e+07	1.15386e+08	8.74917e+07	5.57421e+07	7.6029e+07	7.65936e+07	9.57346e+07	1.40103e+08	1.27613e+08	1.62578e+07	9.46801e+07	3.54135e+07	7.43658e+07
P46940	IQGA1_HUMAN	Ras GTPase-activating-like protein IQGAP1 OS=Homo sapiens GN=IQGAP1 PE=1 SV=1	46.22	189761	6.08	5.2	4	1.81779e+07	1.29988e+07	1.65097e+07	5.31814e+06	1.36317e+07	1.146e+07	7.76859e+06	8.47323e+06	3.58039e+06	1.07915e+07	1.33814e+07	1.07015e+07	3.71463e+06	1.08057e+07	3.59709e+06	7.7263e+06
P09622	DLDH_HUMAN	Dihydrolipoyl dehydrogenase, mitochondrial OS=Homo sapiens GN=DLD PE=1 SV=2	25.78	54713.2	7.95	9.6	2	0	2.37242e+08	2.71229e+08	1.39899e+08	2.1869e+08	2.0461e+08	3.16193e+08	4.33384e+08	9.06899e+07	2.16113e+08	2.69005e+08	2.24239e+08	9.13122e+07	3.98492e+08	1.73643e+08	2.95497e+08
Q9GZT3	SLIRP_HUMAN	SRA stem-loop-interacting RNA-binding protein, mitochondrial OS=Homo sapiens GN=SLIRP PE=1 SV=1	39.11	12398.5	10.25	12.8	1	0	1.18469e+07	1.69404e+07	4.03471e+06	2.42526e+07	2.03204e+07	2.52003e+07	1.80734e+07	1.7293e+07	1.81111e+07	1.89792e+07	1.06132e+07	3.55093e+06	1.4308e+07	4.718e+06	8.18718e+06
O00233	PSMD9_HUMAN	26S proteasome non-ATPase regulatory subunit 9 OS=Homo sapiens GN=PSMD9 PE=1 SV=3	39.24	24837.6	6.46	14.8	3	1.13631e+07	9.09726e+06	1.13509e+07	5.01733e+06	1.79095e+07	1.96581e+07	1.26625e+07	8.58783e+06	8.67065e+06	2.28293e+07	2.06655e+07	1.01633e+07	4.18805e+06	1.79545e+07	8.53777e+06	1.28346e+07
Q8NHP1	ARK74_HUMAN	Aflatoxin B1 aldehyde reductase member 4 OS=Homo sapiens GN=AKR7L PE=2 SV=6	35.54	37340.3	6.27	8.2	1	1.08914e+07	1.21844e+07	0	0	0	1.63667e+07	0	0	4.87708e+06	2.91139e+07	1.96913e+07	1.23815e+07	2.99724e+06	2.49362e+07	5.48037e+06	1.98937e+07
Q92734	TFG_HUMAN	Protein TFG OS=Homo sapiens GN=TFG PE=1 SV=2	50.08	43478.2	4.94	13.5	3	7.12401e+07	7.48488e+07	9.11875e+07	5.45817e+07	6.65212e+07	7.80791e+07	4.72421e+07	7.1203e+07	5.15758e+07	7.88625e+07	7.78134e+07	6.48037e+07	2.79354e+07	6.99385e+07	4.68962e+07	6.23231e+07
Q14008	CKAP5_HUMAN	Cytoskeleton-associated protein 5 OS=Homo sapiens GN=CKAP5 PE=1 SV=3	30.54	227062	7.95	2.5	1	0	7.10474e+06	8.90206e+06	0	9.81209e+06	8.12792e+06	4.53342e+06	0	5.8928e+06	0	0	8.9841e+06	1.86862e+06	9.06882e+06	3.43964e+06	7.66909e+06
P62333	PRS10_HUMAN	26S protease regulatory subunit 10B OS=Homo sapiens GN=PSMC6 PE=1 SV=1	761.54	44430.2	7.1	60.9	19	4.75783e+08	6.39982e+08	6.3442e+08	2.47159e+08	6.01259e+08	5.82859e+08	4.82193e+08	4.03954e+08	4.87597e+08	7.10413e+08	5.90586e+08	7.34261e+08	2.69553e+08	1.00787e+09	4.05842e+08	8.20782e+08
O75643	U520_HUMAN	U5 small nuclear ribonucleoprotein 200 kDa helicase OS=Homo sapiens GN=SNRNP200 PE=1 SV=2	39.45	246006	5.73	3.4	2	1.82691e+07	1.49237e+07	1.88059e+07	5.55425e+06	1.58842e+07	1.67065e+07	8.1154e+06	1.58773e+07	7.3108e+06	1.82391e+07	1.79273e+07	1.41898e+07	3.03941e+06	1.43147e+07	5.78846e+06	1.13174e+07
P62942	FKB1A_HUMAN	Peptidyl-prolyl cis-trans isomerase FKBP1A OS=Homo sapiens GN=FKBP1A PE=1 SV=2	40.84	12000.1	7.88	25	1	1.15482e+08	7.29344e+07	9.72584e+07	2.51884e+07	9.33956e+07	9.12868e+07	7.2234e+07	4.50357e+07	6.57303e+07	1.35752e+08	8.90606e+07	5.16922e+07	2.87713e+07	8.48579e+07	3.79146e+07	7.39298e+07
P35241	RADI_HUMAN	Radixin OS=Homo sapiens GN=RDX PE=1 SV=1	79.85	68635.4	6.03	19.6	3	9.01549e+06	5.8259e+07	7.43403e+07	1.54421e+07	8.20363e+07	8.27942e+07	3.8315e+07	4.44415e+06	3.05632e+07	1.02502e+08	1.0002e+08	5.8499e+07	1.7534e+07	8.29593e+07	2.10989e+07	6.6122e+07
P0CG48	UBC_HUMAN	Polyubiquitin-C OS=Homo sapiens GN=UBC PE=1 SV=2	175.41	76981.5	7.16	1.9	9	2.75371e+09	2.40647e+09	2.93333e+09	1.17127e+09	2.4671e+09	2.39354e+09	2.00704e+09	2.34649e+09	1.71999e+09	2.97938e+09	3.09329e+09	2.80571e+09	9.97507e+08	3.15519e+09	1.8883e+09	2.56037e+09
P09417	DHPR_HUMAN	Dihydropteridine reductase OS=Homo sapiens GN=QDPR PE=1 SV=2	71.62	26001.1	6.9	11.9	0	0	0	0	0	0	0	0	0	0	0	0	0	0	0	0	0
P62304	RUXE_HUMAN	Small nuclear ribonucleoprotein E OS=Homo sapiens GN=SNRPE PE=1 SV=1	31.33	10853.7	9.46	29.3	1	0	1.5818e+07	1.94325e+07	7.36469e+06	2.34627e+07	1.8357e+07	3.85724e+06	3.10299e+07	1.81538e+07	3.2196e+07	3.14118e+07	1.94731e+07	6.22071e+06	2.30963e+07	1.35582e+07	1.56036e+07
P60891	PRPS1_HUMAN	Ribose-phosphate pyrophosphokinase 1 OS=Homo sapiens GN=PRPS1 PE=1 SV=2	52.28	35325.1	6.51	18.2	2	1.41604e+07	2.05979e+07	2.55514e+07	8.62708e+06	2.38116e+07	1.4674e+07	1.94977e+07	1.43523e+07	9.31384e+06	3.17583e+07	3.74997e+07	2.21472e+07	8.56703e+06	4.12579e+07	9.03567e+06	3.38798e+07
Q12905	ILF2_HUMAN	Interleukin enhancer-binding factor 2 OS=Homo sapiens GN=ILF2 PE=1 SV=2	109.36	43263.3	5.19	24.9	7	1.57921e+08	1.6064e+08	2.09491e+08	5.11157e+07	1.66015e+08	1.70231e+08	1.13812e+08	9.8407e+07	1.7566e+08	2.47534e+08	2.88353e+08	2.4733e+08	3.07596e+07	1.72702e+08	7.15627e+07	1.42067e+08
Q00325	MPCP_HUMAN	Phosphate carrier protein, mitochondrial OS=Homo sapiens GN=SLC25A3 PE=1 SV=2	36.83	40524.9	9.45	5.5	1	1.15563e+08	1.03112e+08	1.44593e+08	3.0699e+07	1.4467e+08	1.47312e+08	8.51404e+07	7.11877e+07	4.17777e+07	1.26938e+08	1.49795e+08	8.91287e+07	4.68334e+07	1.12058e+08	4.56507e+07	9.57582e+07
Q99873	ANM1_HUMAN	Protein arginine N-methyltransferase 1 OS=Homo sapiens GN=PRMT1 PE=1 SV=2	58.67	42058.8	5.24	10.8	2	0	3.53615e+07	2.5595e+07	9.11124e+06	4.0522e+07	2.7229e+07	2.9964e+07	2.78759e+07	1.39835e+07	4.17239e+07	4.82738e+07	4.37218e+07	8.20542e+06	3.27526e+07	1.26416e+07	2.07156e+07
Q00577	PURA_HUMAN	Transcriptional activator protein Pur-alpha OS=Homo sapiens GN=PURA PE=1 SV=2	51.36	35003.4	6.07	18.6	1	0	2.27719e+07	2.76005e+07	1.79987e+06	4.03379e+07	3.23743e+07	1.90569e+07	2.22046e+07	3.50865e+07	4.65959e+07	5.47811e+07	3.90085e+07	1.07773e+07	4.64966e+07	2.05835e+07	3.71888e+07
Q86SE5	RALYL_HUMAN	RNA-binding Raly-like protein OS=Homo sapiens GN=RALYL PE=1 SV=2	36.58	32424.6	7.7	6.2	1	0	3.62712e+07	4.61498e+07	626222	4.57301e+07	5.29484e+07	1.66254e+07	0	5.08154e+07	7.1744e+07	9.44622e+07	7.19931e+07	6.08828e+06	4.224e+07	1.54652e+07	3.50236e+07
Q14978	NOLC1_HUMAN	Nucleolar and coiled-body phosphoprotein 1 OS=Homo sapiens GN=NOLC1 PE=1 SV=2	44.87	73559.6	9.46	10.2	4	4.36625e+06	4.35089e+06	6.72515e+06	1.48119e+06	4.49466e+06	6.96197e+06	5.09778e+06	3.70995e+06	1.95774e+07	2.08014e+07	1.66694e+07	1.52969e+07	928338	7.61885e+06	2.03283e+06	5.22371e+06
Q96QV6	H2A1A_HUMAN	Histone H2A type 1-A OS=Homo sapiens GN=HIST1H2AA PE=1 SV=3	147.35	14224.9	10.86	42	6	2.19042e+09	4.4054e+09	5.05316e+09	2.39463e+09	4.14296e+09	4.86645e+09	9.29483e+09	1.82554e+09	5.93092e+09	5.70545e+09	5.01189e+09	4.15713e+09	8.93747e+08	7.28461e+08	2.28079e+09	3.62439e+09
Q14566	MCM6_HUMAN	DNA replication licensing factor MCM6 OS=Homo sapiens GN=MCM6 PE=1 SV=1	57.61	93800.6	5.29	10.4	6	2.2896e+07	1.93815e+07	2.27404e+07	9.49019e+06	2.82664e+07	2.76359e+07	1.86895e+07	1.68553e+07	1.16851e+07	3.46634e+07	3.85754e+07	2.662e+07	4.62798e+06	2.21638e+07	8.46354e+06	1.77414e+07
P63261	ACTG_HUMAN	Actin, cytoplasmic 2 OS=Homo sapiens GN=ACTG1 PE=1 SV=1	861.89	42107.9	5.31	62.7	18	2.26386e+09	2.07001e+09	1.82617e+09	6.45046e+08	3.22717e+09	3.11171e+09	2.4556e+09	8.80248e+08	1.18594e+09	2.82046e+09	2.60256e+09	1.62572e+09	8.05012e+08	1.95256e+09	7.45598e+08	2.20036e+09
P60900	PSA6_HUMAN	Proteasome subunit alpha type-6 OS=Homo sapiens GN=PSMA6 PE=1 SV=1	1263.48	27838	6.34	38.6	12	2.02144e+09	2.86287e+09	2.76895e+09	1.2906e+09	2.21437e+09	2.35013e+09	1.60515e+09	1.97513e+09	1.66241e+09	2.65757e+09	2.52518e+09	3.25498e+09	1.26952e+09	4.42557e+09	2.01859e+09	3.27309e+09
P08729	K2C7_HUMAN	Keratin, type II cytoskeletal 7 OS=Homo sapiens GN=KRT7 PE=1 SV=5	39.27	51411.3	5.4	7	3	2.62899e+07	2.22087e+07	2.29233e+07	6.28463e+06	2.30707e+07	2.88209e+07	2.27206e+07	1.48163e+07	3.14472e+07	5.93946e+07	4.78253e+07	2.52553e+07	1.84326e+07	3.86305e+07	2.17528e+07	3.85526e+07
O76094	SRP72_HUMAN	Signal recognition particle 72 kDa protein OS=Homo sapiens GN=SRP72 PE=1 SV=3	67.6	75130.2	9.31	7.5	1	1.21828e+07	9.76299e+06	1.19866e+07	4.77342e+06	1.2318e+07	1.1471e+07	1.33732e+07	9.75217e+06	1.11028e+07	1.23061e+07	1.1892e+07	6.68146e+06	3.34112e+06	8.95845e+06	5.52955e+06	8.59078e+06
P12270	TPR_HUMAN	Nucleoprotein TPR OS=Homo sapiens GN=TPR PE=1 SV=3	50.21	267530	4.97	7.2	1	0	9.55484e+06	0	0	1.00522e+07	1.22055e+07	0	0	0	1.03632e+07	1.23621e+07	7.30526e+06	1.07481e+06	7.83586e+06	2.83999e+06	7.01238e+06
Q969U7	PSMG2_HUMAN	Proteasome assembly chaperone 2 OS=Homo sapiens GN=PSMG2 PE=1 SV=1	31.56	29776.2	6.6	26.1	3	6.15519e+07	7.73698e+07	6.72621e+07	3.01603e+07	5.24929e+07	4.06912e+07	2.95474e+07	2.73999e+07	9.3658e+07	1.31548e+08	1.31303e+08	1.36374e+08	2.89763e+07	1.02871e+08	5.15284e+07	7.84152e+07
Q13428	TCOF_HUMAN	Treacle protein OS=Homo sapiens GN=TCOF1 PE=1 SV=3	37.77	152243	9.06	4.5	1	2.19893e+06	1.11642e+06	1.59776e+06	1.28226e+06	2.55266e+06	0	0	616000	2.09276e+06	1.32847e+06	0	0	0	0	0	0
B2RPK0	HGB1A_HUMAN	Putative high mobility group protein B1-like 1 OS=Homo sapiens GN=HMGB1P1 PE=5 SV=1	24.9	24393.9	5.92	28	4	1.53047e+08	1.82031e+08	2.44199e+08	4.29507e+07	1.80038e+08	2.45969e+08	1.21832e+08	6.15412e+07	7.0316e+07	1.73121e+08	1.50381e+08	9.62921e+07	1.23224e+07	1.04074e+08	2.52745e+07	5.70852e+07
Q16630	CPSF6_HUMAN	Cleavage and polyadenylation specificity factor subunit 6 OS=Homo sapiens GN=CPSF6 PE=1 SV=2	124.8	59344.5	6.66	8	3	0	1.75919e+07	2.2118e+07	1.55071e+07	1.06304e+07	1.60553e+07	1.45553e+07	2.06812e+07	1.92082e+07	2.8065e+07	3.06076e+07	2.04899e+07	2.85479e+06	1.3427e+07	6.50436e+06	1.15387e+07
P36776	LONM_HUMAN	Lon protease homolog, mitochondrial OS=Homo sapiens GN=LONP1 PE=1 SV=2	62.77	106936	6.01	7.3	2	9.1159e+06	9.01359e+06	1.62517e+07	4.63097e+06	8.29083e+06	9.60742e+06	8.48246e+06	6.47835e+06	1.9322e+06	9.06511e+06	1.00986e+07	6.05265e+06	1.72185e+06	1.03847e+07	3.2398e+06	6.64515e+06
Q96KG9	NTKL_HUMAN	N-terminal kinase-like protein OS=Homo sapiens GN=SCYL1 PE=1 SV=1	37.97	90202.5	5.94	4.2	0	0	0	0	0	0	0	0	0	0	0	0	0	0	0	0	0
Q92879	CELF1_HUMAN	CUGBP Elav-like family member 1 OS=Homo sapiens GN=CELF1 PE=1 SV=2	80.39	52429	8.7	7.8	1	1.85006e+06	3.78867e+06	4.88853e+06	3.61162e+06	4.06617e+06	6.86561e+06	3.5966e+06	7.34983e+06	4.12698e+06	5.62363e+06	6.04677e+06	3.96233e+06	0	4.53452e+06	0	0
Q9Y5Z4	HEBP2_HUMAN	Heme-binding protein 2 OS=Homo sapiens GN=HEBP2 PE=1 SV=1	43.91	22861.2	4.58	17.1	2	2.35647e+06	1.24668e+07	1.32676e+07	2.54925e+06	2.00343e+07	2.01814e+07	1.3843e+07	6.66264e+06	4.65214e+06	1.20225e+07	9.09561e+06	4.10861e+06	2.94092e+06	1.16488e+07	3.83793e+06	9.02644e+06
Q99436	PSB7_HUMAN	Proteasome subunit beta type-7 OS=Homo sapiens GN=PSMB7 PE=1 SV=1	260.28	30288.4	7.57	33.9	5	1.57919e+09	1.14369e+09	9.77563e+08	7.86407e+08	7.67093e+08	9.34357e+08	1.08232e+09	1.0063e+09	6.69329e+08	9.10939e+08	9.036e+08	1.10381e+09	5.80554e+07	8.35113e+07	4.19494e+07	2.07267e+07
Q9Y2X3	NOP58_HUMAN	Nucleolar protein 58 OS=Homo sapiens GN=NOP58 PE=1 SV=1	31.28	60053.7	9.03	8.3	1	0	3.53094e+06	7.40882e+06	0	6.58137e+06	7.50576e+06	0	0	0	1.24544e+07	2.04456e+07	8.2912e+06	0	3.89131e+06	0	2.02549e+06
Q16629	SRSF7_HUMAN	Serine/arginine-rich splicing factor 7 OS=Homo sapiens GN=SRSF7 PE=1 SV=1	40.7	27578.1	11.83	31.9	4	0	1.10701e+08	1.60899e+08	5.22474e+07	1.77011e+08	1.47658e+08	1.57969e+08	1.24098e+08	2.00953e+08	2.02712e+08	2.36634e+08	2.03528e+08	2.07482e+07	1.35296e+08	4.95118e+07	1.01932e+08
Q9Y6M1	IF2B2_HUMAN	Insulin-like growth factor 2 mRNA-binding protein 2 OS=Homo sapiens GN=IGF2BP2 PE=1 SV=2	166.17	66194.7	8.48	22.2	10	5.32451e+07	6.38784e+07	8.32558e+07	4.14524e+07	6.03495e+07	9.23137e+07	5.79692e+07	7.97962e+07	5.87863e+07	6.36614e+07	8.62793e+07	1.54788e+08	2.65442e+07	1.25827e+08	4.20261e+07	5.34412e+07
Q99497	PARK7_HUMAN	Protein DJ-1 OS=Homo sapiens GN=PARK7 PE=1 SV=2	26	20049.5	6.33	16.9	7	8.08371e+07	4.87543e+07	6.32856e+07	1.26987e+07	6.99818e+07	6.53214e+07	4.29378e+07	2.6071e+07	2.65591e+07	6.81417e+07	4.9628e+07	2.71904e+07	1.63655e+07	5.26332e+07	1.9109e+07	4.20446e+07
O75347	TBCA_HUMAN	Tubulin-specific chaperone A OS=Homo sapiens GN=TBCA PE=1 SV=3	66.52	12903.7	5.25	38	5	0	6.81851e+07	8.91827e+07	1.24686e+07	1.04581e+08	1.09397e+08	8.43316e+07	3.60821e+07	8.89843e+07	1.3745e+08	8.73866e+07	5.44883e+07	3.33958e+07	9.41396e+07	3.80054e+07	7.28746e+07
P06733	ENOA_HUMAN	Alpha-enolase OS=Homo sapiens GN=ENO1 PE=1 SV=2	556.54	47481.4	7.01	62.7	29	7.64591e+08	8.26724e+08	1.21771e+09	2.41218e+08	1.4528e+09	1.19063e+09	8.40717e+08	3.22291e+08	5.92265e+08	1.5053e+09	1.22164e+09	8.30151e+08	4.23148e+08	1.49048e+09	5.00098e+08	1.16108e+09
P49406	RM19_HUMAN	39S ribosomal protein L19, mitochondrial OS=Homo sapiens GN=MRPL19 PE=1 SV=2	23.63	33798.7	9.55	20.5	0	0	0	0	0	0	0	0	0	0	0	0	0	0	0	0	0
Q15417	CNN3_HUMAN	Calponin-3 OS=Homo sapiens GN=CNN3 PE=1 SV=1	77.28	36561.8	5.69	14.9	2	0	2.02271e+07	2.52648e+07	0	2.59146e+07	2.83227e+07	1.45376e+07	1.09321e+07	1.25795e+07	2.87571e+07	2.51301e+07	1.81636e+07	3.15171e+06	2.49863e+07	0	1.75245e+07
P09496	CLCA_HUMAN	Clathrin light chain A OS=Homo sapiens GN=CLTA PE=1 SV=1	32.44	27174.1	4.43	11.3	1	2.93541e+07	2.01566e+07	2.48186e+07	7.72156e+06	2.26704e+07	2.42032e+07	3.23874e+07	1.7368e+07	2.01322e+07	2.93571e+07	2.292e+07	1.60921e+07	7.18512e+06	2.03713e+07	1.19452e+07	1.59425e+07
Q06323	PSME1_HUMAN	Proteasome activator complex subunit 1 OS=Homo sapiens GN=PSME1 PE=1 SV=1	71.29	28876.1	5.78	45.8	11	3.83195e+07	4.4211e+07	4.67176e+07	1.36068e+07	1.23859e+08	1.13954e+08	9.35838e+07	9.83897e+07	2.72961e+08	3.36327e+08	2.82222e+08	2.67552e+08	6.78919e+07	2.65353e+08	1.4648e+08	2.04134e+08
Q9UBF2	COPG2_HUMAN	Coatomer subunit gamma-2 OS=Homo sapiens GN=COPG2 PE=1 SV=1	36.99	98700	5.56	7.2	1	0	0	0	0	0	0	0	0	0	1.7085e+07	1.79425e+07	1.24396e+07	0	1.77355e+07	2.52759e+06	1.27915e+07
P08758	ANXA5_HUMAN	Annexin A5 OS=Homo sapiens GN=ANXA5 PE=1 SV=2	24.62	35971.4	4.94	20	6	0	8.48263e+07	5.40351e+07	2.33393e+07	8.40546e+07	1.06461e+08	1.44591e+08	4.83529e+07	1.00965e+08	1.72362e+08	1.07563e+08	7.00107e+07	3.17309e+07	1.20159e+08	2.82156e+07	9.81617e+07
Q14240	IF4A2_HUMAN	Eukaryotic initiation factor 4A-II OS=Homo sapiens GN=EIF4A2 PE=1 SV=2	165.58	46600.9	5.33	22.6	7	2.56316e+08	2.80277e+08	3.39696e+08	6.8271e+07	4.04125e+08	3.16884e+08	1.83913e+08	1.20021e+08	9.91886e+07	2.78645e+08	3.3348e+08	2.57932e+08	9.37483e+07	3.43647e+08	1.17482e+08	2.47962e+08
P08243	ASNS_HUMAN	Asparagine synthetase [glutamine-hydrolyzing] OS=Homo sapiens GN=ASNS PE=1 SV=4	45.35	64898.8	6.39	10.3	5	1.52607e+07	3.40889e+07	4.21865e+07	1.40961e+07	6.11845e+07	4.46875e+07	3.36654e+07	2.1443e+07	1.10318e+07	1.23184e+07	1.56382e+07	1.612e+07	1.03911e+07	3.71938e+07	1.25936e+07	2.44379e+07
P16615	AT2A2_HUMAN	Sarcoplasmic/endoplasmic reticulum calcium ATPase 2 OS=Homo sapiens GN=ATP2A2 PE=1 SV=1	39.61	116336	5.23	4.9	0	0	0	0	0	0	0	0	0	0	0	0	0	0	0	0	0
Q9Y230	RUVB2_HUMAN	RuvB-like 2 OS=Homo sapiens GN=RUVBL2 PE=1 SV=3	77.39	51295.6	5.49	25.5	6	1.11637e+06	3.97276e+07	5.12986e+07	1.31342e+07	5.0743e+07	4.23166e+07	2.71925e+07	2.61114e+07	1.04546e+07	2.68128e+07	3.71618e+07	2.90882e+07	7.41537e+06	3.27042e+07	1.48329e+07	2.48724e+07
P43034	LIS1_HUMAN	Platelet-activating factor acetylhydrolase IB subunit alpha OS=Homo sapiens GN=PAFAH1B1 PE=1 SV=2	40.53	47178.4	6.97	5.4	1	0	1.08193e+07	1.28569e+07	4.63764e+06	2.02537e+07	1.88642e+07	8.74647e+06	7.22477e+06	1.76003e+06	1.20956e+07	1.3099e+07	8.45488e+06	4.44845e+06	1.69975e+07	5.61975e+06	1.04592e+07
P07954	FUMH_HUMAN	Fumarate hydratase, mitochondrial OS=Homo sapiens GN=FH PE=1 SV=3	39.55	54773.2	8.85	4.1	1	1.47565e+07	1.1158e+07	1.3932e+07	3.2328e+06	1.43913e+07	1.47596e+07	9.54394e+06	5.55409e+06	7.97549e+06	1.68997e+07	1.34296e+07	6.2277e+06	4.97629e+06	1.40348e+07	6.23371e+06	1.16828e+07
P22392	NDKB_HUMAN	Nucleoside diphosphate kinase B OS=Homo sapiens GN=NME2 PE=1 SV=1	195.56	17401	8.52	50.7	3	2.09039e+08	2.55541e+08	3.19478e+08	7.7039e+07	3.83989e+08	4.47657e+08	3.61965e+08	1.53481e+08	1.91744e+08	4.3116e+08	2.95371e+08	1.75041e+08	7.96257e+07	3.41069e+08	1.16631e+08	2.62289e+08
O14929	HAT1_HUMAN	Histone acetyltransferase type B catalytic subunit OS=Homo sapiens GN=HAT1 PE=1 SV=1	43.27	49879.9	5.52	4.5	1	0	0	0	0	0	1.36829e+07	0	0	0	1.57687e+07	2.01175e+07	8.99049e+06	0	1.2652e+07	5.97653e+06	8.42434e+06
Q14839	CHD4_HUMAN	Chromodomain-helicase-DNA-binding protein 4 OS=Homo sapiens GN=CHD4 PE=1 SV=2	41.53	219407	5.62	5.3	1	1.76245e+06	8.31279e+06	1.22015e+07	4.13859e+06	1.47718e+07	1.63151e+07	1.18234e+07	1.18866e+07	8.83044e+06	1.26367e+07	1.29396e+07	6.60429e+06	1.57484e+06	7.98318e+06	4.24433e+06	8.31583e+06
Q96I25	SPF45_HUMAN	Splicing factor 45 OS=Homo sapiens GN=RBM17 PE=1 SV=1	25.26	45162	5.76	5.7	0	0	0	0	0	0	0	0	0	0	0	0	0	0	0	0	0
Q99536	VAT1_HUMAN	Synaptic vesicle membrane protein VAT-1 homolog OS=Homo sapiens GN=VAT1 PE=1 SV=2	40.03	42121.5	5.88	11.7	0	0	0	0	0	0	0	0	0	0	0	0	0	0	0	0	0
Q15907	RB11B_HUMAN	Ras-related protein Rab-11B OS=Homo sapiens GN=RAB11B PE=1 SV=4	38.29	24587.5	5.64	4.4	2	2.43657e+07	4.11745e+07	3.52385e+07	1.02191e+07	4.22303e+07	4.60859e+07	4.46086e+07	2.20877e+07	2.71644e+07	4.42247e+07	3.79564e+07	2.43922e+07	1.75908e+07	4.29506e+07	2.27342e+07	3.7676e+07
Q9UHD9	UBQL2_HUMAN	Ubiquilin-2 OS=Homo sapiens GN=UBQLN2 PE=1 SV=2	71.67	65654.6	5.15	4.8	1	8.69338e+06	6.28379e+06	6.0439e+06	2.78378e+06	1.15567e+07	1.46942e+07	1.23754e+07	5.48035e+06	1.0804e+07	1.68988e+07	1.27723e+07	7.48204e+06	5.17908e+06	1.77745e+07	1.05738e+07	1.63188e+07
P52815	RM12_HUMAN	39S ribosomal protein L12, mitochondrial OS=Homo sapiens GN=MRPL12 PE=1 SV=2	57.28	21562.7	9.04	29.3	3	8.60612e+06	2.75738e+07	3.85585e+07	7.33647e+06	5.51242e+07	6.85503e+07	6.13394e+07	2.97548e+07	4.31089e+07	6.08004e+07	5.57035e+07	3.67621e+07	1.30469e+07	3.87176e+07	1.60643e+07	2.91832e+07
P62136	PP1A_HUMAN	Serine/threonine-protein phosphatase PP1-alpha catalytic subunit OS=Homo sapiens GN=PPP1CA PE=1 SV=1	80.37	38229.1	5.94	21.2	3	1.03269e+07	2.16061e+07	2.3769e+07	1.07083e+07	2.08176e+07	2.77211e+07	2.12132e+07	1.94092e+07	1.796e+07	2.89521e+07	3.0986e+07	2.30087e+07	8.09766e+06	2.30743e+07	1.22385e+07	1.74627e+07
P67936	TPM4_HUMAN	Tropomyosin alpha-4 chain OS=Homo sapiens GN=TPM4 PE=1 SV=3	98.38	28618.5	4.67	27.4	5	1.80536e+07	2.59301e+07	3.17999e+07	3.34212e+06	3.07581e+07	3.49145e+07	2.06555e+07	1.19024e+07	1.87379e+07	3.92029e+07	2.90014e+07	1.50869e+07	7.65613e+06	2.86723e+07	1.08557e+07	2.33359e+07
Q01082	SPTB2_HUMAN	Spectrin beta chain, brain 1 OS=Homo sapiens GN=SPTBN1 PE=1 SV=2	38.94	275237	5.39	3.8	2	3.47837e+06	7.88646e+06	9.54619e+06	2.65713e+06	9.74635e+06	1.09343e+07	9.38388e+06	5.62967e+06	5.28371e+06	1.2137e+07	1.17433e+07	5.73939e+06	2.65048e+06	7.15335e+06	3.75928e+06	7.28291e+06
Q9UBQ5	EIF3K_HUMAN	Eukaryotic translation initiation factor 3 subunit K OS=Homo sapiens GN=EIF3K PE=1 SV=1	36.36	25328.5	4.81	13.3	1	0	2.18411e+07	2.25415e+07	0	2.85539e+07	2.96215e+07	2.13339e+06	3.63587e+06	0	4.17875e+07	3.6613e+07	2.58452e+07	1.07451e+07	3.04693e+07	1.45552e+07	2.65175e+07
P30041	PRDX6_HUMAN	Peroxiredoxin-6 OS=Homo sapiens GN=PRDX6 PE=1 SV=3	29.17	25133.2	6	31.3	7	2.56818e+08	1.70813e+08	2.1377e+08	1.88635e+07	2.28471e+08	1.71039e+08	1.27544e+08	1.56577e+08	9.90812e+07	2.28213e+08	1.66727e+08	1.22926e+08	4.67977e+07	1.69968e+08	4.09391e+07	1.18909e+08
P62750	RL23A_HUMAN	60S ribosomal protein L23a OS=Homo sapiens GN=RPL23A PE=1 SV=1	138.9	17684.1	10.44	41	11	1.97408e+08	2.1059e+08	3.38665e+08	1.19397e+08	3.01817e+08	2.95764e+08	2.9059e+08	3.1401e+08	3.19278e+08	3.47194e+08	3.90494e+08	3.25406e+08	8.48313e+07	2.02617e+08	8.48585e+07	1.46713e+08
O95758	ROD1_HUMAN	Regulator of differentiation 1 OS=Homo sapiens GN=ROD1 PE=1 SV=2	38.36	59937.2	9.13	7.1	0	0	0	0	0	0	0	0	0	0	0	0	0	0	0	0	0
P30046	DOPD_HUMAN	D-dopachrome decarboxylase OS=Homo sapiens GN=DDT PE=1 SV=3	56.17	12817.7	6.71	13.3	1	0	1.09278e+07	1.04761e+07	0	1.91256e+07	1.45814e+07	4.69e+06	0	8.81922e+06	2.63385e+07	1.43856e+07	7.8976e+06	3.71163e+06	1.96165e+07	6.14949e+06	1.4699e+07
P26599	PTBP1_HUMAN	Polypyrimidine tract-binding protein 1 OS=Homo sapiens GN=PTBP1 PE=1 SV=1	243.83	57356.7	9.22	42.2	18	9.26142e+07	2.10404e+08	3.41697e+08	1.35445e+08	2.83487e+08	2.33824e+08	1.28035e+08	1.55983e+08	1.82019e+08	4.65572e+08	3.69948e+08	3.0406e+08	1.52446e+08	1.8516e+08	5.02262e+07	1.35875e+08
P24752	THIL_HUMAN	Acetyl-CoA acetyltransferase, mitochondrial OS=Homo sapiens GN=ACAT1 PE=1 SV=1	59.35	45455.8	8.98	11	4	2.81822e+07	2.85386e+07	4.00817e+07	9.82682e+06	3.22949e+07	2.27201e+07	2.36666e+07	1.84538e+07	1.52275e+07	4.97999e+07	5.21759e+07	3.15396e+07	1.23839e+07	3.65045e+07	1.19995e+07	2.94792e+07
Q02790	FKBP4_HUMAN	Peptidyl-prolyl cis-trans isomerase FKBP4 OS=Homo sapiens GN=FKBP4 PE=1 SV=3	159.51	52057.2	5.35	29.6	3	2.7229e+07	6.13125e+07	7.60547e+07	2.53669e+07	8.49799e+07	7.15163e+07	4.93015e+07	4.7722e+07	1.46627e+07	3.9849e+07	4.79411e+07	3.56809e+07	1.75454e+07	6.67583e+07	2.92662e+07	5.34864e+07
Q9UI15	TAGL3_HUMAN	Transgelin-3 OS=Homo sapiens GN=TAGLN3 PE=1 SV=2	44.77	22629.2	6.84	12.1	0	0	0	0	0	0	0	0	0	0	0	0	0	0	0	0	0
Q9HB71	CYBP_HUMAN	Calcyclin-binding protein OS=Homo sapiens GN=CACYBP PE=1 SV=2	115.88	26307.7	8.28	52.6	8	6.56274e+07	1.15939e+08	1.38333e+08	2.98374e+07	1.47158e+08	1.29046e+08	7.58889e+07	3.72882e+07	5.56601e+07	1.18696e+08	1.201e+08	8.48373e+07	3.44893e+07	1.16934e+08	5.00452e+07	9.06062e+07
Q969H8	CS010_HUMAN	UPF0556 protein C19orf10 OS=Homo sapiens GN=C19orf10 PE=1 SV=1	44.16	18897.4	6.2	19.1	0	0	0	0	0	0	0	0	0	0	0	0	0	0	0	0	0
Q08380	LG3BP_HUMAN	Galectin-3-binding protein OS=Homo sapiens GN=LGALS3BP PE=1 SV=1	44.92	66201.6	5.13	6.2	2	0	6.43602e+06	8.0476e+06	4.00215e+06	2.3978e+06	0	1.37945e+06	1.03689e+06	6.93809e+06	1.51199e+07	1.91435e+07	1.30733e+07	0	0	0	1.95642e+06
P51812	KS6A3_HUMAN	Ribosomal protein S6 kinase alpha-3 OS=Homo sapiens GN=RPS6KA3 PE=1 SV=1	40.16	84025.1	6.41	8	1	0	1.28262e+06	3.89039e+06	0	0	0	0	0	4.86983e+06	1.46695e+07	1.33327e+07	9.17497e+06	3.80135e+06	1.87727e+07	6.01988e+06	1.11273e+07
Q9Y617	SERC_HUMAN	Phosphoserine aminotransferase OS=Homo sapiens GN=PSAT1 PE=1 SV=2	86.77	40796	7.56	20.8	2	8.14771e+07	5.8884e+07	7.75028e+07	1.51215e+07	7.66432e+07	6.58952e+07	4.19174e+07	2.33927e+07	9.31749e+06	2.98638e+07	2.83086e+07	1.86463e+07	1.20349e+07	4.04407e+07	1.1038e+07	2.93171e+07
Q9Y3I0	RTCB_HUMAN	tRNA-splicing ligase RtcB homolog OS=Homo sapiens GN=C22orf28 PE=1 SV=1	75.63	55688.1	6.77	25.1	6	6.16657e+07	5.88362e+07	8.01359e+07	3.19518e+07	6.19021e+07	5.51724e+07	6.30963e+07	6.24832e+07	5.13254e+07	6.05684e+07	4.91479e+07	6.58287e+07	1.44629e+07	5.71524e+07	2.57407e+07	4.22028e+07
Q16181	SEPT7_HUMAN	Septin-7 OS=Homo sapiens GN=SEPT7 PE=1 SV=2	42.91	50933.1	8.76	2.3	2	1.03575e+07	1.56657e+07	1.99029e+07	1.68087e+06	2.30634e+07	2.43147e+07	8.97535e+06	5.8927e+06	1.05766e+07	2.60752e+07	2.44844e+07	1.58437e+07	6.2146e+06	2.41906e+07	5.63225e+06	2.07316e+07
Q12849	GRSF1_HUMAN	G-rich sequence factor 1 OS=Homo sapiens GN=GRSF1 PE=1 SV=3	68.71	53605.8	5.83	16	0	0	0	0	0	0	0	0	0	0	0	0	0	0	0	0	0
Q9Y520	PRC2C_HUMAN	Protein PRRC2C OS=Homo sapiens GN=PRRC2C PE=1 SV=4	33.09	317346	9.17	1.9	3	1.08419e+07	8.5244e+06	1.08357e+07	3.36065e+06	1.05578e+07	1.09236e+07	9.58646e+06	7.92428e+06	7.78838e+06	1.156e+07	1.02838e+07	5.49749e+06	2.23527e+06	7.44046e+06	3.28765e+06	6.087e+06
Q16555	DPYL2_HUMAN	Dihydropyrimidinase-related protein 2 OS=Homo sapiens GN=DPYSL2 PE=1 SV=1	52.33	62710.7	5.95	5.4	1	8.07839e+06	4.6109e+06	6.84573e+06	1.44277e+06	1.16076e+07	1.02526e+07	7.07786e+06	4.56036e+06	5.21652e+06	1.34636e+07	1.37542e+07	7.531e+06	1.44e+06	7.61848e+06	2.33917e+06	5.87809e+06
P42025	ACTY_HUMAN	Beta-centractin OS=Homo sapiens GN=ACTR1B PE=1 SV=1	39.05	42380.8	5.98	6.1	1	3.59794e+07	3.08995e+07	4.64623e+07	1.49632e+07	3.81123e+07	4.06017e+07	2.56183e+07	2.07989e+07	2.19743e+07	4.51767e+07	4.62496e+07	4.49553e+07	2.03773e+07	5.44568e+07	2.74228e+07	4.65026e+07
P51572	BAP31_HUMAN	B-cell receptor-associated protein 31 OS=Homo sapiens GN=BCAP31 PE=1 SV=3	49.41	28031	8.44	7.7	0	0	0	0	0	0	0	0	0	0	0	0	0	0	0	0	0
O43324	MCA3_HUMAN	Eukaryotic translation elongation factor 1 epsilon-1 OS=Homo sapiens GN=EEF1E1 PE=1 SV=1	57.25	19855.4	8.54	9.8	1	0	3.42775e+07	4.08803e+07	0	3.15211e+07	4.04188e+07	2.83047e+07	0	2.2914e+07	5.22699e+07	3.91415e+07	3.23508e+07	1.33214e+07	3.40071e+07	1.70486e+07	3.08099e+07
O00410	IPO5_HUMAN	Importin-5 OS=Homo sapiens GN=IPO5 PE=1 SV=4	39.36	125032	4.83	3.1	7	0	2.44984e+07	2.62471e+07	5.84283e+06	2.61272e+07	2.77257e+07	1.91222e+07	1.41639e+07	2.26371e+07	5.49173e+07	4.52674e+07	2.58314e+07	9.09621e+06	2.54348e+07	1.52307e+07	2.98792e+07
P22090	RS4Y1_HUMAN	40S ribosomal protein S4, Y isoform 1 OS=Homo sapiens GN=RPS4Y1 PE=2 SV=2	86.58	29665.1	10.25	25.9	7	6.72678e+07	3.34605e+08	3.77669e+08	0	3.48552e+08	4.57605e+08	0	9.08847e+07	0	3.57158e+08	3.87074e+08	3.27202e+08	0	3.81595e+08	0	0
P34896	GLYC_HUMAN	Serine hydroxymethyltransferase, cytosolic OS=Homo sapiens GN=SHMT1 PE=1 SV=1	38.43	53619.2	7.61	6.2	0	0	0	0	0	0	0	0	0	0	0	0	0	0	0	0	0
P54577	SYYC_HUMAN	Tyrosyl-tRNA synthetase, cytoplasmic OS=Homo sapiens GN=YARS PE=1 SV=4	43.73	59448.2	6.61	15.5	9	7.41532e+07	5.00453e+07	6.45168e+07	6.7921e+07	4.95006e+07	4.58539e+07	3.5928e+07	3.70685e+07	2.44243e+07	2.94058e+07	2.47343e+07	2.2302e+07	7.05041e+07	2.66627e+07	1.15309e+08	3.00048e+08
P54727	RD23B_HUMAN	UV excision repair protein RAD23 homolog B OS=Homo sapiens GN=RAD23B PE=1 SV=1	54.33	43201.6	4.79	16.1	2	0	2.32425e+07	2.9357e+07	1.15694e+07	3.6664e+07	2.78918e+07	3.33749e+07	2.04906e+07	1.41134e+07	2.6936e+07	2.48728e+07	1.68846e+07	7.52239e+06	2.808e+07	1.49214e+07	2.85413e+07
P30101	PDIA3_HUMAN	Protein disulfide-isomerase A3 OS=Homo sapiens GN=PDIA3 PE=1 SV=4	138.08	57145.9	5.98	33.1	8	6.19249e+07	5.97857e+07	7.98252e+07	2.09577e+07	8.69276e+07	7.64128e+07	4.54067e+07	5.46343e+07	5.7122e+07	1.30988e+08	1.11031e+08	6.64052e+07	2.70121e+07	8.20387e+07	3.25113e+07	7.82652e+07
Q969Q0	RL36L_HUMAN	60S ribosomal protein L36a-like OS=Homo sapiens GN=RPL36AL PE=1 SV=3	40.57	12745.9	10.67	29.2	1	1.02392e+07	5.86571e+06	7.35452e+06	4.23336e+06	7.50374e+06	7.10135e+06	1.08197e+07	0	6.03127e+06	5.125e+06	3.21331e+06	2.65326e+06	0	0	965118	1.04834e+06
O60869	EDF1_HUMAN	Endothelial differentiation-related factor 1 OS=Homo sapiens GN=EDF1 PE=1 SV=1	54.15	16358.9	9.95	21.6	6	7.43909e+06	1.53613e+07	2.01034e+07	7.4242e+06	2.86829e+07	3.55618e+07	3.41317e+07	1.83115e+07	2.70427e+07	3.66518e+07	2.98799e+07	1.85533e+07	6.6168e+06	1.93409e+07	3.49815e+06	1.4213e+07
Q93079	H2B1H_HUMAN	Histone H2B type 1-H OS=Homo sapiens GN=HIST1H2BH PE=1 SV=3	1066.63	13883.5	10.31	38	14	2.37861e+09	5.44538e+09	6.70589e+09	9.3453e+08	2.12131e+09	6.16425e+09	5.50086e+09	4.33896e+09	6.13188e+09	2.96996e+09	2.38019e+09	5.20642e+09	5.65906e+08	5.52367e+09	2.94422e+09	1.84519e+09
P12004	PCNA_HUMAN	Proliferating cell nuclear antigen OS=Homo sapiens GN=PCNA PE=1 SV=1	115.76	29092.4	4.57	35.6	3	2.91303e+07	4.51147e+07	6.03826e+07	1.43387e+07	4.63703e+07	5.51363e+07	3.29162e+07	2.33601e+07	4.54074e+07	6.17891e+07	5.2087e+07	2.81693e+07	1.5349e+07	5.63688e+07	2.85481e+07	4.8728e+07
P23921	RIR1_HUMAN	Ribonucleoside-diphosphate reductase large subunit OS=Homo sapiens GN=RRM1 PE=1 SV=1	41.41	90924.9	6.76	4.7	2	0	1.06315e+07	1.41483e+07	5.11335e+06	2.02752e+07	2.03181e+07	1.49929e+07	1.18752e+07	7.49644e+06	1.66305e+07	1.81732e+07	1.11154e+07	5.51664e+06	1.47439e+07	6.17445e+06	1.00851e+07
Q9UNM6	PSD13_HUMAN	26S proteasome non-ATPase regulatory subunit 13 OS=Homo sapiens GN=PSMD13 PE=1 SV=2	280.26	43203.2	5.53	54.8	9	0	3.45328e+08	3.31341e+08	1.81006e+08	3.40495e+08	3.08915e+08	2.80176e+08	3.11685e+08	1.95615e+08	3.16548e+08	3.1195e+08	4.0835e+08	1.59558e+08	5.82655e+08	3.58962e+08	4.47165e+08
Q13162	PRDX4_HUMAN	Peroxiredoxin-4 OS=Homo sapiens GN=PRDX4 PE=1 SV=1	120.66	30748.9	5.86	23.6	11	7.052e+06	2.39847e+08	2.34457e+08	3.55797e+07	1.27259e+08	2.60177e+08	1.52586e+08	2.26997e+08	2.86389e+08	9.15652e+08	1.11526e+09	8.02164e+08	1.44533e+08	1.07147e+09	3.71026e+08	7.62408e+08
P49419	AL7A1_HUMAN	Alpha-aminoadipic semialdehyde dehydrogenase OS=Homo sapiens GN=ALDH7A1 PE=1 SV=5	35.51	59020.3	8.21	4.5	0	0	0	0	0	0	0	0	0	0	0	0	0	0	0	0	0
P62805	H4_HUMAN	Histone H4 OS=Homo sapiens GN=HIST1H4A PE=1 SV=2	721.03	11360.4	11.36	73.8	10	4.83753e+09	4.49288e+09	4.90744e+09	1.98612e+09	4.06593e+09	5.58461e+09	3.60313e+09	3.79209e+09	5.11991e+09	7.30973e+09	6.31781e+09	5.10067e+09	7.79574e+08	5.5247e+09	2.13774e+09	4.03738e+09
P62888	RL30_HUMAN	60S ribosomal protein L30 OS=Homo sapiens GN=RPL30 PE=1 SV=2	26.14	12946.8	9.65	29.6	1	3.58713e+07	3.11077e+07	3.70563e+07	1.51535e+07	3.57851e+07	3.55343e+07	3.3759e+07	2.9451e+07	2.6755e+07	3.91102e+07	3.1113e+07	2.64409e+07	1.16265e+07	2.68815e+07	1.55777e+07	2.10661e+07
P68104	EF1A1_HUMAN	Elongation factor 1-alpha 1 OS=Homo sapiens GN=EEF1A1 PE=1 SV=1	301.76	50451.2	9.1	39.6	11	1.5577e+09	1.33698e+09	1.62127e+09	5.65758e+08	1.96639e+09	1.69242e+09	1.22931e+09	1.00136e+09	7.68982e+08	1.80738e+09	1.92942e+09	1.4711e+09	6.00934e+08	2.00905e+09	7.95183e+08	1.55397e+09
Q15181	IPYR_HUMAN	Inorganic pyrophosphatase OS=Homo sapiens GN=PPA1 PE=1 SV=2	37.28	33095.3	5.54	22.1	3	1.98939e+07	6.59825e+07	8.24376e+07	1.53108e+07	9.01444e+07	8.12621e+07	3.67743e+07	2.10354e+07	4.53164e+07	1.24415e+08	9.47863e+07	5.68418e+07	2.34626e+07	1.03488e+08	3.30046e+07	8.2582e+07
P19623	SPEE_HUMAN	Spermidine synthase OS=Homo sapiens GN=SRM PE=1 SV=1	33.58	34372.9	5.3	7.9	3	1.57776e+07	2.31703e+07	2.47959e+07	3.58273e+06	2.29529e+07	2.37164e+07	7.91705e+06	3.50275e+06	1.21895e+07	2.94069e+07	2.88289e+07	2.03374e+07	5.2014e+06	2.30002e+07	7.86367e+06	1.74201e+07
P26368	U2AF2_HUMAN	Splicing factor U2AF 65 kDa subunit OS=Homo sapiens GN=U2AF2 PE=1 SV=4	49.18	53809.3	9.19	9.1	5	4.6994e+07	2.61566e+07	5.4872e+07	1.52112e+07	5.83316e+07	2.99514e+07	2.79723e+07	4.09695e+07	2.22675e+07	3.8598e+07	5.57963e+07	6.87282e+07	6.03677e+06	3.63998e+07	3.76681e+07	2.07468e+07
O94906	PRP6_HUMAN	Pre-mRNA-processing factor 6 OS=Homo sapiens GN=PRPF6 PE=1 SV=1	37.98	107656	8.49	9.6	3	1.48654e+07	1.26047e+07	1.68917e+07	5.67806e+06	1.60122e+07	1.32708e+07	1.05627e+07	1.40061e+07	1.09835e+07	1.75371e+07	1.82713e+07	1.38134e+07	3.23666e+06	1.53386e+07	5.56753e+06	1.22493e+07
P46781	RS9_HUMAN	40S ribosomal protein S9 OS=Homo sapiens GN=RPS9 PE=1 SV=3	39.92	22634.6	10.66	38.7	6	1.85085e+08	2.09756e+08	2.55719e+08	1.07773e+08	2.46973e+08	2.36374e+08	2.11204e+08	1.80128e+08	2.02794e+08	2.87937e+08	3.11662e+08	2.47486e+08	7.11536e+07	2.22268e+08	9.51885e+07	1.84543e+08
Q7KZ85	SPT6H_HUMAN	Transcription elongation factor SPT6 OS=Homo sapiens GN=SUPT6H PE=1 SV=2	43.98	200203	4.81	3.9	0	0	0	0	0	0	0	0	0	0	0	0	0	0	0	0	0
Q6DD88	ATLA3_HUMAN	Atlastin-3 OS=Homo sapiens GN=ATL3 PE=1 SV=1	57.17	60959.6	5.43	10.4	0	0	0	0	0	0	0	0	0	0	0	0	0	0	0	0	0
Q8TAA3	PSA7L_HUMAN	Proteasome subunit alpha type-7-like OS=Homo sapiens GN=PSMA8 PE=1 SV=3	366.43	28683.2	9.07	28.5	9	1.90544e+09	2.35901e+09	2.38096e+09	9.37926e+08	1.88571e+09	1.73214e+09	1.47256e+09	1.98982e+09	1.47111e+09	2.1697e+09	2.16347e+09	2.68022e+09	1.16099e+09	3.95566e+09	1.86758e+09	3.04917e+09
P62140	PP1B_HUMAN	Serine/threonine-protein phosphatase PP1-beta catalytic subunit OS=Homo sapiens GN=PPP1CB PE=1 SV=3	45.57	37960.9	5.84	10.4	2	0	2.1859e+07	1.81089e+07	0	1.5427e+07	2.52328e+07	0	0	0	2.75518e+07	2.99854e+07	2.19036e+07	0	2.25248e+07	0	1.5835e+07
Q95604	1C17_HUMAN	HLA class I histocompatibility antigen, Cw-17 alpha chain OS=Homo sapiens GN=HLA-C PE=1 SV=1	43.78	41611.8	6.33	10.2	1	0	2.3702e+06	3.30199e+06	0	1.0049e+07	8.69944e+06	6.70723e+06	2.99885e+06	1.69053e+07	2.88043e+07	2.47878e+07	9.30904e+06	3.31665e+06	1.00496e+07	3.96744e+06	9.15534e+06
Q6ZWB6	KCTD8_HUMAN	BTB/POZ domain-containing protein KCTD8 OS=Homo sapiens GN=KCTD8 PE=2 SV=1	41.08	52863.4	8.6	5.5	2	0	4.47858e+06	5.13806e+06	0	1.35411e+07	1.74653e+07	9.22182e+06	4.5178e+06	1.43061e+07	3.03912e+07	2.53214e+07	1.30386e+07	1.02158e+07	3.5843e+07	1.48525e+07	2.60198e+07
P11940	PABP1_HUMAN	Polyadenylate-binding protein 1 OS=Homo sapiens GN=PABPC1 PE=1 SV=2	216.2	70853.9	9.52	32.9	14	1.92234e+08	1.97762e+08	2.04241e+08	6.69491e+07	2.28942e+08	2.16919e+08	1.52799e+08	1.81698e+08	2.2105e+08	3.52357e+08	4.14258e+08	3.92727e+08	7.89243e+07	3.38781e+08	1.22517e+08	2.36929e+08
Q16778	H2B2E_HUMAN	Histone H2B type 2-E OS=Homo sapiens GN=HIST2H2BE PE=1 SV=3	602.63	13911.6	10.31	57.9	11	2.3497e+09	5.42199e+09	6.44986e+09	1.0606e+09	1.58977e+09	5.71205e+09	5.30686e+09	3.93443e+09	5.7385e+09	1.69521e+09	1.17872e+09	4.56466e+09	5.07777e+08	4.92112e+09	2.13862e+09	1.19312e+09
O60812	HNRCL_HUMAN	Heterogeneous nuclear ribonucleoprotein C-like 1 OS=Homo sapiens GN=HNRNPCL1 PE=1 SV=1	79.51	32179.7	4.93	17.1	5	3.01935e+08	3.45411e+08	4.23827e+08	1.20928e+08	3.53144e+08	3.40672e+08	2.51594e+08	3.71722e+08	4.64356e+08	6.44521e+08	6.41611e+08	7.38623e+08	7.01208e+07	4.57285e+08	1.60681e+08	3.59839e+08
P62979	RS27A_HUMAN	Ubiquitin-40S ribosomal protein S27a OS=Homo sapiens GN=RPS27A PE=1 SV=2	310.19	18295.6	9.68	42.9	9	2.75371e+09	2.40647e+09	2.93333e+09	1.17127e+09	2.4671e+09	2.39354e+09	2.00704e+09	2.34649e+09	1.71999e+09	2.97938e+09	3.09329e+09	2.80571e+09	9.97507e+08	3.15519e+09	1.8883e+09	2.56037e+09
Q13442	HAP28_HUMAN	28 kDa heat- and acid-stable phosphoprotein OS=Homo sapiens GN=PDAP1 PE=1 SV=1	38.49	20617.6	8.84	27.1	2	0	2.33035e+07	2.56217e+07	6.65597e+06	2.88458e+07	2.27417e+07	2.67647e+07	1.28013e+07	1.69812e+07	2.58562e+07	1.9878e+07	1.23822e+07	6.28806e+06	2.24031e+07	1.11656e+07	1.89946e+07
P62277	RS13_HUMAN	40S ribosomal protein S13 OS=Homo sapiens GN=RPS13 PE=1 SV=2	52.33	17211.7	10.53	28.5	5	7.93002e+07	1.41763e+08	1.86445e+08	9.46082e+07	2.22077e+08	1.68061e+08	2.92707e+08	2.03643e+08	1.82208e+08	1.58729e+08	1.88851e+08	1.65373e+08	3.12191e+07	1.10263e+08	4.45251e+07	6.61611e+07
P05387	RLA2_HUMAN	60S acidic ribosomal protein P2 OS=Homo sapiens GN=RPLP2 PE=1 SV=1	175.36	11657.9	4.42	78.3	10	2.10756e+08	2.13662e+08	2.52829e+08	5.34448e+07	2.66999e+08	3.19001e+08	2.91023e+08	1.2865e+08	2.18735e+08	2.52166e+08	1.82031e+08	1.62309e+08	8.91857e+07	1.93895e+08	8.12794e+07	1.48213e+08
P63220	RS21_HUMAN	40S ribosomal protein S21 OS=Homo sapiens GN=RPS21 PE=1 SV=1	62.85	9219.61	8.68	47	0	0	0	0	0	0	0	0	0	0	0	0	0	0	0	0	0
P35579	MYH9_HUMAN	Myosin-9 OS=Homo sapiens GN=MYH9 PE=1 SV=4	36.25	227646	5.5	6.2	4	1.12966e+07	6.24236e+06	1.2792e+07	0	1.02443e+07	9.49229e+06	4.18459e+06	0	6.72634e+06	1.50662e+07	1.68139e+07	1.045e+07	2.52581e+06	9.46078e+06	3.12909e+06	9.91491e+06
P00390	GSHR_HUMAN	Glutathione reductase, mitochondrial OS=Homo sapiens GN=GSR PE=1 SV=2	68.78	56791.2	8.74	13.8	3	0	1.34005e+07	1.82972e+07	4.34361e+06	2.21351e+07	2.3057e+07	1.00286e+07	7.30832e+06	7.40209e+06	3.02039e+07	3.03814e+07	1.95857e+07	7.40527e+06	3.3295e+07	1.12867e+07	2.55246e+07
P82979	SARNP_HUMAN	SAP domain-containing ribonucleoprotein OS=Homo sapiens GN=SARNP PE=1 SV=3	79.64	23713.5	6.1	20	3	3.85024e+07	3.27943e+07	4.26136e+07	2.01787e+07	3.33798e+07	3.90197e+07	4.63606e+07	3.81564e+07	4.99415e+07	6.22678e+07	4.65857e+07	3.3656e+07	1.23308e+07	3.83442e+07	2.35403e+07	3.58325e+07
P16402	H13_HUMAN	Histone H1.3 OS=Homo sapiens GN=HIST1H1D PE=1 SV=2	380.26	22336.3	11.02	44.3	16	9.57857e+08	1.70168e+09	2.17634e+09	8.9127e+08	1.67505e+09	2.08951e+09	2.12164e+09	7.84197e+08	1.50541e+09	2.44759e+09	2.37361e+09	1.72814e+09	3.42733e+08	1.75175e+09	6.06929e+08	1.19439e+09
P31947	1433S_HUMAN	14-3-3 protein sigma OS=Homo sapiens GN=SFN PE=1 SV=1	33.72	27870.7	4.68	15.3	2	3.67397e+08	3.06107e+08	3.88717e+08	1.03293e+08	5.58383e+08	5.20371e+08	4.28129e+08	2.47035e+08	2.65551e+08	5.17036e+08	4.21633e+08	2.90856e+08	1.53311e+08	4.37128e+08	1.66978e+08	3.50212e+08
P10412	H14_HUMAN	Histone H1.4 OS=Homo sapiens GN=HIST1H1E PE=1 SV=2	451.61	21852	11.03	45.7	23	9.57857e+08	1.70168e+09	2.17634e+09	8.9127e+08	1.67505e+09	2.08951e+09	2.12164e+09	7.84197e+08	1.50541e+09	2.44759e+09	2.37361e+09	1.72814e+09	3.42733e+08	1.75175e+09	6.06929e+08	1.19439e+09
P62318	SMD3_HUMAN	Small nuclear ribonucleoprotein Sm D3 OS=Homo sapiens GN=SNRPD3 PE=1 SV=1	40.49	14021.4	10.33	15.1	2	3.87218e+06	1.98957e+08	2.50007e+08	9.28619e+07	2.42408e+08	2.3691e+08	2.05361e+08	2.97669e+08	2.0408e+08	2.38189e+08	2.48789e+08	2.30395e+08	5.6796e+07	2.10421e+08	9.05067e+07	1.49353e+08
P23381	SYWC_HUMAN	Tryptophanyl-tRNA synthetase, cytoplasmic OS=Homo sapiens GN=WARS PE=1 SV=2	42.54	53473.7	5.83	4.7	3	3.89337e+07	2.38032e+07	3.08585e+07	1.23508e+07	3.13293e+07	2.63352e+07	2.20859e+07	4.14172e+07	3.19716e+07	3.20719e+07	4.65061e+07	3.29973e+07	8.65527e+06	2.60525e+07	1.31859e+07	2.11497e+07
Q8NAB2	KBTB3_HUMAN	Kelch repeat and BTB domain-containing protein 3 OS=Homo sapiens GN=KBTBD3 PE=2 SV=2	47.54	70775.4	5.22	1.2	1	0	3.56705e+07	4.53597e+07	1.88979e+07	2.90285e+07	3.92434e+07	2.31734e+07	3.54811e+07	3.91325e+07	4.88911e+07	5.65566e+07	5.18717e+07	6.85065e+06	3.44065e+07	1.36079e+07	2.91901e+07
P08238	HS90B_HUMAN	Heat shock protein HSP 90-beta OS=Homo sapiens GN=HSP90AB1 PE=1 SV=4	739.18	83554.2	4.97	43.6	25	1.32698e+09	1.14159e+09	1.46477e+09	5.00853e+08	1.54094e+09	1.30563e+09	9.30386e+08	7.59966e+08	5.55998e+08	1.25007e+09	1.21124e+09	9.28617e+08	5.05515e+08	1.61525e+09	6.84235e+08	1.25545e+09
Q96AE4	FUBP1_HUMAN	Far upstream element-binding protein 1 OS=Homo sapiens GN=FUBP1 PE=1 SV=3	235.8	67689.5	7.18	36.3	16	1.88113e+08	1.5691e+08	2.40413e+08	1.15684e+08	2.63514e+08	2.50757e+08	3.16252e+08	4.19636e+08	4.9065e+08	3.66968e+08	5.08725e+08	4.31837e+08	5.86102e+07	2.3184e+08	1.26425e+08	1.98831e+08
P40925	MDHC_HUMAN	Malate dehydrogenase, cytoplasmic OS=Homo sapiens GN=MDH1 PE=1 SV=4	66.06	36631.1	6.91	25.7	7	0	9.78606e+07	1.28484e+08	2.51786e+07	1.83378e+08	1.80832e+08	9.81814e+07	2.63904e+06	4.11785e+07	1.90547e+08	1.26053e+08	9.46013e+07	2.68737e+07	1.38972e+08	2.72079e+07	1.03991e+08
P30519	HMOX2_HUMAN	Heme oxygenase 2 OS=Homo sapiens GN=HMOX2 PE=1 SV=2	62.68	36180.9	5.31	10.1	1	3.85262e+06	3.65243e+06	3.61116e+06	0	5.36457e+06	4.96052e+06	4.69556e+06	2.78058e+06	4.51771e+06	9.82684e+06	7.96614e+06	3.48702e+06	3.27415e+06	8.53878e+06	4.47907e+06	8.98372e+06
P60174	TPIS_HUMAN	Triosephosphate isomerase OS=Homo sapiens GN=TPI1 PE=1 SV=2	311.63	26937.8	6.45	57.4	12	4.69948e+08	3.87129e+08	4.77668e+08	7.36898e+07	4.75127e+08	5.16667e+08	3.04543e+08	1.90354e+08	1.15022e+08	3.24316e+08	2.2313e+08	1.38299e+08	1.06907e+08	3.90501e+08	1.0459e+08	2.92709e+08
Q96E39	RBMXL_HUMAN	Heterogeneous nuclear ribonucleoprotein G-like 1 OS=Homo sapiens GN=RBMXL1 PE=1 SV=1	99.84	42173.2	9.9	15.1	7	4.94228e+07	1.24458e+08	1.62538e+08	6.94725e+07	1.26836e+08	1.1943e+08	1.38553e+08	1.27765e+08	2.32001e+08	1.75848e+08	2.4572e+08	2.15532e+08	3.45366e+07	1.24904e+08	6.36545e+07	1.24097e+08
Q14204	DYHC1_HUMAN	Cytoplasmic dynein 1 heavy chain 1 OS=Homo sapiens GN=DYNC1H1 PE=1 SV=5	79.28	534809	6.01	3.9	5	0	1.26089e+07	1.96981e+07	3.15438e+06	2.35561e+07	2.01132e+07	4.83105e+07	1.32245e+07	9.8114e+06	1.80405e+07	2.59744e+07	1.85465e+07	6.46127e+06	2.37142e+07	7.84084e+06	1.54166e+07
Q15029	U5S1_HUMAN	116 kDa U5 small nuclear ribonucleoprotein component OS=Homo sapiens GN=EFTUD2 PE=1 SV=1	38.93	110336	4.84	5.3	6	2.28506e+08	1.11062e+08	1.40111e+08	4.35653e+07	1.66145e+08	1.61394e+08	1.04879e+08	1.17938e+08	7.19226e+07	2.69818e+08	2.81124e+08	1.27941e+08	4.1336e+07	1.80582e+08	7.03013e+07	1.9252e+08
P09936	UCHL1_HUMAN	Ubiquitin carboxyl-terminal hydrolase isozyme L1 OS=Homo sapiens GN=UCHL1 PE=1 SV=2	47.97	25150.6	5.33	33.2	2	2.66933e+07	3.50437e+07	4.64944e+07	9.11112e+06	7.21124e+07	7.56687e+07	5.6349e+07	2.57548e+07	1.55257e+07	4.28277e+07	2.93031e+07	1.43486e+07	3.41915e+06	1.19058e+07	4.34767e+06	1.11322e+07
P50213	IDH3A_HUMAN	Isocitrate dehydrogenase [NAD] subunit alpha, mitochondrial OS=Homo sapiens GN=IDH3A PE=1 SV=1	36.92	40022.2	6.47	6.8	1	0	0	2.85585e+06	0	5.68829e+06	0	1.87078e+06	0	0	2.71507e+07	2.11146e+07	0	2.56216e+06	1.92037e+07	0	1.47258e+07
Q14152	EIF3A_HUMAN	Eukaryotic translation initiation factor 3 subunit A OS=Homo sapiens GN=EIF3A PE=1 SV=1	51.81	166867	6.38	15.4	11	7.52885e+06	3.12192e+07	3.95983e+07	0	4.14929e+07	3.44304e+07	6.27265e+06	9.79952e+07	1.96672e+07	5.80939e+07	6.38769e+07	4.10086e+07	7.08928e+06	5.3754e+07	2.20916e+07	4.11736e+07
Q9Y3F4	STRAP_HUMAN	Serine-threonine kinase receptor-associated protein OS=Homo sapiens GN=STRAP PE=1 SV=1	60.85	38756.1	4.98	26.6	7	2.92068e+07	3.00407e+07	3.7752e+07	1.23686e+07	4.26647e+07	4.08274e+07	2.92293e+07	2.71435e+07	1.42131e+07	2.97852e+07	3.15378e+07	2.31033e+07	1.09444e+07	3.68016e+07	1.57544e+07	2.93646e+07
Q9P258	RCC2_HUMAN	Protein RCC2 OS=Homo sapiens GN=RCC2 PE=1 SV=2	38.63	56790.5	9.02	9.6	6	9.02404e+06	3.3828e+07	4.2648e+07	1.35104e+07	3.66247e+07	3.357e+07	7.24194e+06	2.03112e+07	1.1733e+07	2.9463e+07	3.81922e+07	2.60625e+07	6.06841e+06	3.28774e+07	8.26571e+06	2.43825e+07
P10316	1A69_HUMAN	HLA class I histocompatibility antigen, A-69 alpha chain OS=Homo sapiens GN=HLA-A PE=1 SV=2	43.78	41236.3	6.42	0.8	1	0	2.3702e+06	3.30199e+06	0	1.0049e+07	8.69944e+06	6.70723e+06	2.99885e+06	1.69053e+07	2.88043e+07	2.47878e+07	9.30904e+06	3.31665e+06	1.00496e+07	3.96744e+06	9.15534e+06
O60361	NDK8_HUMAN	Putative nucleoside diphosphate kinase OS=Homo sapiens GN=NME2P1 PE=5 SV=1	112.34	15690	8.76	52.6	1	2.09039e+08	1.68194e+08	2.21046e+08	4.93113e+07	2.89306e+08	3.25375e+08	2.40683e+08	1.08214e+08	1.3794e+08	2.96997e+08	1.861e+08	1.12165e+08	6.96706e+07	2.30319e+08	9.37264e+07	1.90614e+08
O75155	CAND2_HUMAN	Cullin-associated NEDD8-dissociated protein 2 OS=Homo sapiens GN=CAND2 PE=1 SV=3	37.81	136653	5.44	2.8	1	1.17598e+06	1.36014e+06	1.62218e+06	530848	2.25127e+06	2.73983e+06	0	0	882410	2.5651e+06	1.56812e+06	628891	307789	1.48423e+06	507291	1.20424e+06
P12955	PEPD_HUMAN	Xaa-Pro dipeptidase OS=Homo sapiens GN=PEPD PE=1 SV=3	42.46	55311.2	5.64	3.4	1	0	8.87048e+06	0	0	0	8.86477e+06	0	0	0	5.78872e+06	6.64772e+06	1.73689e+06	0	7.8349e+06	1.27738e+06	6.72314e+06
P30419	NMT1_HUMAN	Glycylpeptide N-tetradecanoyltransferase 1 OS=Homo sapiens GN=NMT1 PE=1 SV=2	42.14	57112	7.66	11.7	1	0	1.09188e+07	1.26866e+07	0	1.39123e+07	1.33079e+07	0	0	0	9.28906e+06	9.5854e+06	3.93505e+06	2.11829e+06	1.04933e+07	4.13306e+06	8.38103e+06
Q6PEY2	TBA3E_HUMAN	Tubulin alpha-3E chain OS=Homo sapiens GN=TUBA3E PE=1 SV=2	295.91	50567.8	5	31.6	8	1.2239e+09	1.00744e+09	1.65296e+09	4.31093e+08	1.71918e+09	1.62071e+09	1.13089e+09	8.07799e+08	8.01968e+08	1.86824e+09	1.62841e+09	1.00483e+09	4.60821e+08	1.45716e+09	5.84646e+08	1.19346e+09
Q16222	UAP1_HUMAN	UDP-N-acetylhexosamine pyrophosphorylase OS=Homo sapiens GN=UAP1 PE=1 SV=3	37.15	59131	5.92	5.2	0	0	0	0	0	0	0	0	0	0	0	0	0	0	0	0	0
Q9H0U4	RAB1B_HUMAN	Ras-related protein Rab-1B OS=Homo sapiens GN=RAB1B PE=1 SV=1	44.69	22328.3	5.55	8.5	3	0	6.20035e+07	8.0253e+07	1.88626e+07	5.72906e+07	7.34733e+07	4.35067e+07	3.0427e+07	1.72241e+07	6.82973e+07	6.17397e+07	3.43132e+07	1.74966e+07	5.79038e+07	1.61133e+07	4.20939e+07
Q15424	SAFB1_HUMAN	Scaffold attachment factor B1 OS=Homo sapiens GN=SAFB PE=1 SV=4	42.74	103036	5.32	8.3	1	0	5.44547e+06	6.77031e+06	0	5.96075e+06	9.6174e+06	5.23907e+06	1.36072e+06	9.86631e+06	1.28869e+07	1.15916e+07	6.81728e+06	1.36422e+06	6.47676e+06	2.15427e+06	7.95179e+06
Q96DU9	PABP5_HUMAN	Polyadenylate-binding protein 5 OS=Homo sapiens GN=PABPC5 PE=1 SV=1	36.66	43645.5	9.55	5.8	1	1.09876e+06	8.62449e+07	1.03704e+08	4.92312e+07	1.23859e+08	1.0449e+08	1.00526e+08	1.17295e+08	1.29503e+08	1.7099e+08	2.10547e+08	1.84323e+08	6.06554e+07	1.64068e+08	8.67171e+07	1.19402e+08
P60228	EIF3E_HUMAN	Eukaryotic translation initiation factor 3 subunit E OS=Homo sapiens GN=EIF3E PE=1 SV=1	36	52586.5	5.71	7.9	2	2.44551e+07	1.16674e+07	1.99353e+07	9.10305e+06	2.29627e+07	6.33136e+06	2.61414e+07	2.81018e+07	1.74451e+07	2.86191e+07	1.89565e+07	1.2046e+07	1.49105e+07	3.63364e+07	1.99506e+07	2.69966e+07
P07814	SYEP_HUMAN	Bifunctional aminoacyl-tRNA synthetase OS=Homo sapiens GN=EPRS PE=1 SV=5	34.12	172080	7.02	5.7	14	3.79198e+07	2.78961e+07	3.66368e+07	1.25392e+07	3.67584e+07	3.50671e+07	2.0493e+07	2.11698e+07	8.927e+06	2.20981e+07	2.56213e+07	1.39433e+07	8.43283e+06	2.4287e+07	1.21414e+07	2.11416e+07
P14324	FPPS_HUMAN	Farnesyl pyrophosphate synthase OS=Homo sapiens GN=FDPS PE=1 SV=4	30.42	48757.8	5.83	13.4	0	0	0	0	0	0	0	0	0	0	0	0	0	0	0	0	0
P54652	HSP72_HUMAN	Heat shock-related 70 kDa protein 2 OS=Homo sapiens GN=HSPA2 PE=1 SV=1	145.04	70263	5.56	14.9	11	1.95309e+09	1.27235e+09	1.60713e+09	4.97254e+08	2.1635e+09	1.78106e+09	1.24965e+09	1.15236e+09	6.66729e+08	1.63625e+09	1.8287e+09	1.25229e+09	6.38265e+08	2.11772e+09	8.19845e+08	1.53967e+09
Q9Y244	POMP_HUMAN	Proteasome maturation protein OS=Homo sapiens GN=POMP PE=1 SV=1	37.29	15836.1	5.01	38.3	3	0	1.25791e+08	2.52643e+07	4.9887e+07	6.65989e+06	1.30527e+08	0	0	1.3421e+08	1.16495e+08	7.84356e+07	9.69318e+07	3.67098e+06	8.38445e+07	4.25518e+06	5.99249e+07
Q71UI9	H2AV_HUMAN	Histone H2A.V OS=Homo sapiens GN=H2AFV PE=1 SV=3	194.27	13500.5	10.58	46.1	7	1.26506e+09	8.61638e+09	7.27451e+09	2.39463e+09	5.81566e+09	6.78857e+09	9.29483e+09	1.82554e+09	5.93092e+09	1.01943e+10	9.067e+09	7.47558e+09	1.78179e+09	5.13374e+08	2.28079e+09	6.49416e+09
P40429	RL13A_HUMAN	60S ribosomal protein L13a OS=Homo sapiens GN=RPL13A PE=1 SV=2	64.26	23619.4	10.94	37.9	4	1.70494e+08	1.25756e+08	1.48253e+08	3.42216e+07	1.08079e+08	9.46748e+07	9.50054e+07	9.00777e+07	7.81313e+07	1.35647e+08	1.37178e+08	8.85542e+07	3.03313e+07	9.65332e+07	3.7576e+07	7.19616e+07
P33993	MCM7_HUMAN	DNA replication licensing factor MCM7 OS=Homo sapiens GN=MCM7 PE=1 SV=4	35.31	81883.8	6.08	19.9	1	0	1.67578e+07	2.37689e+07	6.1669e+06	2.26483e+07	2.40739e+07	9.26832e+06	0	3.45394e+06	2.5813e+07	3.2108e+07	2.05229e+07	2.0797e+06	1.66289e+07	0	1.25279e+07
P04040	CATA_HUMAN	Catalase OS=Homo sapiens GN=CAT PE=1 SV=3	45.16	59946.8	6.9	3.4	1	0	2.66898e+06	3.82532e+06	501250	8.07466e+06	6.20387e+06	4.06885e+06	0	1.86691e+06	5.93566e+06	0	0	0	0	0	0
Q9Y281	COF2_HUMAN	Cofilin-2 OS=Homo sapiens GN=CFL2 PE=1 SV=1	40	18838.9	7.66	22.3	2	1.66839e+08	0	1.28519e+06	1.01429e+08	2.8913e+06	0	2.73477e+08	0	2.3355e+06	0	0	0	1.30286e+06	0	0	0
Q07955	SRSF1_HUMAN	Serine/arginine-rich splicing factor 1 OS=Homo sapiens GN=SRSF1 PE=1 SV=2	120.39	27841.9	10.37	46.4	9	1.24805e+08	1.47909e+08	2.51312e+08	6.83808e+07	2.38934e+08	2.02374e+08	2.05699e+08	2.12783e+08	2.60591e+08	2.6675e+08	3.01372e+08	2.24534e+08	3.57132e+07	1.92615e+08	6.7689e+07	1.53477e+08
Q9Y277	VDAC3_HUMAN	Voltage-dependent anion-selective channel protein 3 OS=Homo sapiens GN=VDAC3 PE=1 SV=1	38.71	30981.4	8.85	10.6	2	0	1.00409e+07	1.79586e+07	0	1.49406e+07	1.59574e+07	0	0	1.0417e+07	2.89361e+07	2.02519e+07	1.72046e+07	5.33423e+06	2.23358e+07	6.441e+06	1.92583e+07
Q6DRA6	H2B2D_HUMAN	Putative histone H2B type 2-D OS=Homo sapiens GN=HIST2H2BD PE=5 SV=3	43.65	18405.6	10.6	17.7	2	0	8.69959e+08	5.13154e+08	2.34022e+07	3.12751e+08	3.85797e+08	4.08505e+08	0	4.89336e+08	3.47489e+08	3.37142e+08	2.95077e+08	4.6619e+07	3.3037e+08	2.04079e+06	9.04557e+07
Q14103	HNRPD_HUMAN	Heterogeneous nuclear ribonucleoprotein D0 OS=Homo sapiens GN=HNRNPD PE=1 SV=1	252.88	38581.4	7.62	30.4	10	3.38437e+07	2.56878e+08	3.24686e+08	1.23974e+08	3.34961e+08	3.40301e+08	7.97963e+08	5.74693e+08	6.91531e+08	5.66249e+08	6.45693e+08	5.108e+08	7.46995e+07	3.62753e+08	1.9078e+08	3.04106e+08
P51149	RAB7A_HUMAN	Ras-related protein Rab-7a OS=Homo sapiens GN=RAB7A PE=1 SV=1	40.98	23760	6.4	22.2	1	0	2.97144e+07	3.07155e+07	2.24938e+06	5.4891e+07	5.60216e+07	9.2666e+06	0	1.41812e+07	4.16065e+07	3.80319e+07	2.50815e+07	1.07226e+07	3.38873e+07	1.26852e+07	3.35769e+07
P27708	PYR1_HUMAN	CAD protein OS=Homo sapiens GN=CAD PE=1 SV=3	116.08	245167	6.02	10.1	9	3.36604e+07	4.28884e+07	4.93271e+07	1.22225e+07	4.90655e+07	3.63351e+07	3.2977e+07	3.98806e+07	1.23504e+07	2.45999e+07	3.25023e+07	2.52192e+07	1.42727e+07	3.60446e+07	2.72108e+07	1.78949e+07
P06753	TPM3_HUMAN	Tropomyosin alpha-3 chain OS=Homo sapiens GN=TPM3 PE=1 SV=1	75.06	32855.8	4.68	31	4	1.56624e+07	2.13513e+07	2.67226e+07	3.85088e+06	3.56034e+07	4.15776e+07	2.4842e+07	1.47005e+07	2.03968e+07	4.14056e+07	3.14459e+07	1.65556e+07	8.30388e+06	3.14745e+07	1.12274e+07	2.46609e+07
P61923	COPZ1_HUMAN	Coatomer subunit zeta-1 OS=Homo sapiens GN=COPZ1 PE=1 SV=1	42.22	20242.5	4.69	20.9	0	0	0	0	0	0	0	0	0	0	0	0	0	0	0	0	0
P13489	RINI_HUMAN	Ribonuclease inhibitor OS=Homo sapiens GN=RNH1 PE=1 SV=2	76.61	51765.8	4.71	5.6	2	0	3.30102e+07	3.99452e+07	1.23111e+07	4.63396e+07	4.31461e+07	2.85586e+07	2.39497e+07	1.92545e+07	3.68621e+07	4.14326e+07	2.79092e+07	1.01178e+07	3.72211e+07	2.0342e+07	3.06834e+07
P25788	PSA3_HUMAN	Proteasome subunit alpha type-3 OS=Homo sapiens GN=PSMA3 PE=1 SV=2	1179.72	28643.2	5.19	63.5	12	1.42838e+09	2.07147e+09	1.77276e+09	8.89431e+08	1.35786e+09	1.5836e+09	1.24122e+09	1.85586e+09	1.32407e+09	1.75843e+09	1.71338e+09	2.09032e+09	1.11442e+09	2.94807e+09	1.89471e+09	2.25602e+09
Q9Y285	SYFA_HUMAN	Phenylalanyl-tRNA synthetase alpha chain OS=Homo sapiens GN=FARSA PE=1 SV=3	68.79	57584.5	7.31	10	4	3.37882e+07	1.95065e+07	2.64785e+07	8.97786e+06	2.05465e+07	1.45134e+07	2.54972e+07	1.84124e+07	1.76152e+07	3.64096e+07	3.31328e+07	3.63568e+07	9.13477e+06	3.26444e+07	1.30809e+07	2.46877e+07
A5A3E0	POTEF_HUMAN	POTE ankyrin domain family member F OS=Homo sapiens GN=POTEF PE=1 SV=2	214.23	123020	5.83	11.7	10	1.45349e+09	1.22105e+09	1.82617e+09	3.45137e+08	1.89271e+09	1.86162e+09	1.46512e+09	7.39998e+08	6.72268e+08	1.93122e+09	1.74151e+09	8.86609e+08	6.43297e+08	8.8454e+08	3.74158e+08	1.57888e+09
P35609	ACTN2_HUMAN	Alpha-actinin-2 OS=Homo sapiens GN=ACTN2 PE=1 SV=1	39.39	104358	5.31	7.6	1	2.56599e+06	2.97475e+07	3.54663e+07	8.92276e+06	3.77862e+07	3.79954e+07	3.71929e+07	1.53409e+07	1.40446e+07	3.62081e+07	2.96659e+07	2.05625e+07	8.20532e+06	2.59846e+07	1.3145e+07	2.01523e+07
O00487	PSDE_HUMAN	26S proteasome non-ATPase regulatory subunit 14 OS=Homo sapiens GN=PSMD14 PE=1 SV=1	370.11	34725.6	6.06	49.7	3	4.72069e+08	3.62152e+08	3.55686e+08	1.69781e+08	3.23324e+08	1.5914e+08	3.15904e+08	4.24337e+08	1.64143e+08	1.54186e+08	1.65932e+08	4.08218e+08	1.53655e+08	5.83537e+08	3.16064e+08	4.46493e+08
P48735	IDHP_HUMAN	Isocitrate dehydrogenase [NADP], mitochondrial OS=Homo sapiens GN=IDH2 PE=1 SV=2	57.16	51333	8.88	5.3	1	1.41704e+07	1.85692e+07	2.20958e+07	5.61179e+06	1.68324e+07	1.77784e+07	1.07665e+07	5.91108e+06	1.11009e+07	2.90153e+07	2.28019e+07	1.20899e+07	5.87875e+06	2.06005e+07	7.39924e+06	1.47567e+07
Q5SYC1	CLVS2_HUMAN	Clavesin-2 OS=Homo sapiens GN=CLVS2 PE=2 SV=1	40.38	37975.5	5.8	5.5	1	0	3.45525e+07	4.39666e+07	9.50526e+06	5.27707e+07	4.46623e+07	2.63887e+07	0	1.9356e+07	4.59695e+07	5.28695e+07	3.70248e+07	8.74884e+06	3.87781e+07	1.40814e+07	3.0194e+07
Q8N7X1	RMXL3_HUMAN	RNA-binding motif protein, X-linked-like-3 OS=Homo sapiens GN=RBMXL3 PE=2 SV=2	76.32	115724	9.19	2.2	1	4.94228e+07	1.05409e+08	1.4961e+08	3.48007e+07	1.1636e+08	9.52627e+07	7.70477e+07	7.69496e+07	1.53777e+08	1.69264e+08	2.30726e+08	1.99598e+08	1.96648e+07	1.23912e+08	3.80729e+07	8.64854e+07
P35250	RFC2_HUMAN	Replication factor C subunit 2 OS=Homo sapiens GN=RFC2 PE=1 SV=3	41.52	39588.3	6.04	3.7	1	0	9.73876e+06	1.11274e+07	3.73901e+06	1.1668e+07	1.11119e+07	8.60812e+06	8.20804e+06	4.96093e+06	1.19311e+07	1.13749e+07	6.94026e+06	2.38904e+06	9.97906e+06	3.74149e+06	6.25319e+06
Q99832	TCPH_HUMAN	T-complex protein 1 subunit eta OS=Homo sapiens GN=CCT7 PE=1 SV=2	136.39	59842.1	7.55	14.5	7	3.18972e+07	6.12155e+07	7.83064e+07	2.67129e+07	9.45378e+07	8.5041e+07	5.5014e+07	4.46201e+07	3.20814e+07	8.61672e+07	1.01215e+08	7.1999e+07	2.69752e+07	9.08326e+07	3.77698e+07	8.86399e+07
O95373	IPO7_HUMAN	Importin-7 OS=Homo sapiens GN=IPO7 PE=1 SV=1	37.82	120751	4.7	2	2	0	2.11709e+07	2.08169e+07	1.01554e+07	2.77541e+07	3.22381e+07	1.85587e+07	1.57363e+07	1.33929e+07	2.88288e+07	2.96282e+07	1.62702e+07	5.16606e+06	2.58534e+07	9.09393e+06	1.71051e+07
O14776	TCRG1_HUMAN	Transcription elongation regulator 1 OS=Homo sapiens GN=TCERG1 PE=1 SV=2	41.05	124051	8.71	6.7	1	0	1.33421e+06	0	0	0	3.77115e+06	0	0	5.67295e+06	1.49025e+07	1.29453e+07	8.85865e+06	0	1.06064e+07	3.04601e+06	9.9895e+06
P63104	1433Z_HUMAN	14-3-3 protein zeta/delta OS=Homo sapiens GN=YWHAZ PE=1 SV=1	209.99	27898.8	4.73	42.4	8	1.09987e+08	1.99817e+08	2.53598e+08	5.38117e+07	3.92091e+08	4.12861e+08	2.89907e+08	1.57417e+08	1.84279e+08	3.93072e+08	3.1504e+08	1.95504e+08	1.05346e+08	3.21563e+08	1.19323e+08	2.59944e+08
Q01085	TIAR_HUMAN	Nucleolysin TIAR OS=Homo sapiens GN=TIAL1 PE=1 SV=1	37.82	41906.2	7.62	13.6	1	1.66649e+07	1.53335e+07	1.44165e+07	8.70233e+06	1.29537e+07	1.41772e+07	1.37246e+07	2.20568e+07	2.05852e+07	2.68111e+07	3.63522e+07	3.36789e+07	8.12065e+06	1.91493e+07	1.39038e+07	1.99562e+07
P00558	PGK1_HUMAN	Phosphoglycerate kinase 1 OS=Homo sapiens GN=PGK1 PE=1 SV=3	100.09	44985.3	8.3	35.3	14	2.98501e+08	1.09653e+08	1.3192e+08	5.78539e+07	2.29328e+08	2.34212e+08	9.50872e+07	5.54996e+07	7.61861e+07	2.78122e+08	2.95669e+08	1.90071e+08	5.42585e+07	2.93845e+08	6.26086e+07	1.80099e+08
Q6FI13	H2A2A_HUMAN	Histone H2A type 2-A OS=Homo sapiens GN=HIST2H2AA3 PE=1 SV=3	643.96	14086.9	10.9	62.3	10	5.29446e+09	8.15867e+09	8.47235e+09	2.39463e+09	6.71208e+09	7.38102e+09	7.70116e+09	3.78258e+09	5.93092e+09	9.59061e+09	4.60905e+09	7.47558e+09	1.78179e+09	8.57567e+08	2.14129e+09	5.99442e+09
Q8NFH3	NUP43_HUMAN	Nucleoporin Nup43 OS=Homo sapiens GN=NUP43 PE=1 SV=1	53.92	42580.6	5.31	6.8	1	0	7.58699e+06	6.16481e+06	0	1.28393e+07	1.97562e+07	4.86259e+06	0	5.49797e+06	1.77979e+07	1.80394e+07	1.01491e+07	2.61096e+06	1.47539e+07	4.33531e+06	1.32053e+07
Q13765	NACA_HUMAN	Nascent polypeptide-associated complex subunit alpha OS=Homo sapiens GN=NACA PE=1 SV=1	90.03	23369.7	4.52	7	3	1.74467e+08	7.10021e+07	1.08435e+08	3.7557e+07	1.00286e+08	6.11071e+07	1.03425e+08	6.76015e+07	3.18018e+07	1.69343e+08	1.5893e+08	1.1059e+08	4.93315e+07	1.05725e+08	5.73001e+07	1.00336e+08
P43686	PRS6B_HUMAN	26S protease regulatory subunit 6B OS=Homo sapiens GN=PSMC4 PE=1 SV=2	196.41	47450.6	5.09	58.9	31	4.73674e+08	6.38837e+08	5.97635e+08	3.09964e+08	5.72754e+08	5.19718e+08	5.02961e+08	5.66545e+08	4.14602e+08	5.81628e+08	5.19657e+08	7.18946e+08	2.81513e+08	1.01665e+09	4.65591e+08	8.12994e+08
Q9Y5K5	UCHL5_HUMAN	Ubiquitin carboxyl-terminal hydrolase isozyme L5 OS=Homo sapiens GN=UCHL5 PE=1 SV=3	152.49	37868.1	5.23	26.4	6	0	7.65505e+07	7.37671e+07	1.93743e+07	8.65308e+07	7.46813e+07	6.03518e+07	6.65092e+07	6.28158e+07	6.29734e+07	8.50872e+07	8.01602e+07	2.60505e+07	1.28431e+08	4.15795e+07	8.8483e+07
Q14697	GANAB_HUMAN	Neutral alpha-glucosidase AB OS=Homo sapiens GN=GANAB PE=1 SV=3	85.74	107263	5.74	13.1	6	7.79765e+06	3.03817e+07	3.73906e+07	5.66591e+06	3.40655e+07	3.07902e+07	1.34815e+07	1.13416e+07	1.22929e+07	3.77226e+07	3.55291e+07	2.01925e+07	7.38914e+06	3.56482e+07	1.21495e+07	2.39945e+07
P04075	ALDOA_HUMAN	Fructose-bisphosphate aldolase A OS=Homo sapiens GN=ALDOA PE=1 SV=2	271.52	39851.5	8.3	43.1	14	1.28164e+08	1.64888e+08	2.19615e+08	5.60799e+07	2.85879e+08	2.89475e+08	2.47146e+08	1.06014e+08	1.8011e+08	4.15291e+08	3.31595e+08	2.00012e+08	1.09913e+08	3.73778e+08	1.41645e+08	2.99221e+08
P13929	ENOB_HUMAN	Beta-enolase OS=Homo sapiens GN=ENO3 PE=1 SV=4	82.53	47244.4	7.59	10.8	2	4.8139e+08	3.9096e+08	5.03509e+08	7.06519e+07	0	5.68354e+08	4.19028e+08	1.56274e+08	3.14786e+08	8.82473e+08	6.36282e+08	4.4898e+08	2.54415e+08	8.02546e+08	3.07858e+08	0
Q8IYT4	KATL2_HUMAN	Katanin p60 ATPase-containing subunit A-like 2 OS=Homo sapiens GN=KATNAL2 PE=2 SV=3	44.49	61556.6	7.22	6.3	1	0	6.88923e+07	9.02855e+07	2.7951e+07	1.25185e+08	9.76877e+07	6.62915e+07	5.66775e+07	5.17828e+07	1.10073e+08	1.25513e+08	8.9923e+07	2.61063e+07	1.1356e+08	4.247e+07	8.54965e+07
P06744	G6PI_HUMAN	Glucose-6-phosphate isomerase OS=Homo sapiens GN=GPI PE=1 SV=4	336.25	63335.3	8.43	31	8	7.33691e+07	1.01241e+08	1.36932e+08	1.71477e+07	1.45545e+08	1.29187e+08	7.1683e+07	4.54471e+07	3.23557e+07	1.21372e+08	1.03394e+08	5.97566e+07	1.95187e+07	8.87575e+07	2.58451e+07	6.73768e+07
Q9UII2	ATIF1_HUMAN	ATPase inhibitor, mitochondrial OS=Homo sapiens GN=ATPIF1 PE=1 SV=1	37.93	12241.3	9.34	26.4	2	8.95361e+06	7.22869e+06	1.64159e+06	1.70947e+06	2.44981e+06	1.02218e+06	4.31499e+06	1.59168e+06	1.82602e+06	0	0	0	794337	0	905004	0
Q9BVC6	TM109_HUMAN	Transmembrane protein 109 OS=Homo sapiens GN=TMEM109 PE=1 SV=1	38.21	26193.6	10.48	4.9	2	3.31283e+06	1.71455e+07	2.2314e+07	6.21653e+06	2.65769e+07	2.20603e+07	2.80581e+07	1.56695e+07	1.32496e+07	2.47089e+07	1.84405e+07	1.52544e+07	1.87789e+06	1.14944e+07	4.1588e+06	9.71917e+06
O00571	DDX3X_HUMAN	ATP-dependent RNA helicase DDX3X OS=Homo sapiens GN=DDX3X PE=1 SV=3	201.46	73597.1	6.73	27.2	14	1.2921e+08	9.96783e+07	1.33017e+08	3.07808e+07	1.23565e+08	8.65066e+07	6.59986e+07	1.17604e+08	5.29086e+07	8.59853e+07	9.71372e+07	8.15608e+07	1.73488e+07	8.68265e+07	3.57422e+07	6.63803e+07
P04259	K2C6B_HUMAN	Keratin, type II cytoskeletal 6B OS=Homo sapiens GN=KRT6B PE=1 SV=5	35.27	60315.4	8.09	9	3	5.30154e+07	2.06141e+07	3.50383e+07	1.78051e+07	3.43132e+07	1.45217e+07	3.68012e+07	4.19678e+07	2.3974e+07	3.26088e+07	4.38591e+07	1.74237e+07	2.93799e+07	4.4459e+07	5.12593e+07	1.02009e+08
O60437	PEPL_HUMAN	Periplakin OS=Homo sapiens GN=PPL PE=1 SV=4	36.15	205193	5.47	1.7	0	0	0	0	0	0	0	0	0	0	0	0	0	0	0	0	0
P40222	TXLNA_HUMAN	Alpha-taxilin OS=Homo sapiens GN=TXLNA PE=1 SV=3	63.14	62195.4	6.15	14.3	1	0	9.27873e+06	1.17057e+07	3.35236e+06	1.59653e+07	1.56666e+07	1.57619e+07	1.03068e+07	1.02772e+07	2.1744e+07	1.68609e+07	8.8661e+06	4.24327e+06	1.0304e+07	5.2409e+06	1.17372e+07
Q9Y3B4	PM14_HUMAN	Pre-mRNA branch site protein p14 OS=Homo sapiens GN=SF3B14 PE=1 SV=1	90.83	14689.6	9.41	28.8	2	1.24566e+07	2.03772e+07	4.03423e+07	1.03522e+07	2.78373e+07	2.59872e+07	1.45951e+07	1.19993e+07	2.1352e+07	2.87129e+07	3.09839e+07	2.56987e+07	3.89937e+06	2.36203e+07	9.56377e+06	1.87399e+07
O75368	SH3L1_HUMAN	SH3 domain-binding glutamic acid-rich-like protein OS=Homo sapiens GN=SH3BGRL PE=1 SV=1	47.9	12766.4	5.22	32.5	1	1.19094e+07	9.89795e+06	1.27457e+07	1.47448e+06	2.13597e+07	2.17421e+07	1.49125e+07	7.6357e+06	1.08793e+07	2.58377e+07	1.96471e+07	1.24754e+07	4.98672e+06	1.66992e+07	5.82112e+06	1.40024e+07
Q8NBJ5	GT251_HUMAN	Procollagen galactosyltransferase 1 OS=Homo sapiens GN=GLT25D1 PE=1 SV=1	54.88	71932.6	6.85	8.4	1	0	0	0	0	0	0	0	0	0	5.78636e+06	5.02808e+06	0	0	4.01022e+06	0	4.11903e+06
Q99460	PSMD1_HUMAN	26S proteasome non-ATPase regulatory subunit 1 OS=Homo sapiens GN=PSMD1 PE=1 SV=2	720.7	106795	5.25	38.7	25	2.99773e+08	4.46814e+08	5.20946e+08	1.34151e+08	4.56135e+08	3.96052e+08	3.25743e+08	3.12403e+08	2.80937e+08	4.54069e+08	4.8627e+08	5.0578e+08	1.56003e+08	7.04652e+08	2.70299e+08	5.37387e+08
O75390	CISY_HUMAN	Citrate synthase, mitochondrial OS=Homo sapiens GN=CS PE=1 SV=2	42.61	51907.6	8.45	13.1	1	0	5.03949e+07	6.25718e+07	1.12599e+07	8.2325e+07	7.55688e+07	3.58534e+07	0	2.8485e+07	8.52612e+07	6.83847e+07	3.61949e+07	1.70261e+07	6.05309e+07	2.29191e+07	5.77063e+07
P28065	PSB9_HUMAN	Proteasome subunit beta type-9 OS=Homo sapiens GN=PSMB9 PE=1 SV=2	579.68	23363.6	4.93	50.2	9	5.85911e+06	1.17871e+07	3.07365e+07	6.00504e+06	1.19393e+07	0	3.5425e+06	1.53616e+06	1.1556e+09	1.54023e+09	1.61825e+09	1.70426e+09	8.87917e+08	3.24237e+09	1.6248e+09	2.42565e+09
P61313	RL15_HUMAN	60S ribosomal protein L15 OS=Homo sapiens GN=RPL15 PE=1 SV=2	25.18	24245.1	11.62	34.8	10	1.11808e+08	1.52407e+08	1.78514e+08	5.15797e+07	1.49874e+08	1.53695e+08	1.15349e+08	1.03952e+08	6.52012e+07	1.35877e+08	1.5536e+08	1.16176e+08	3.14782e+07	1.09688e+08	6.77055e+07	7.27552e+07
P26641	EF1G_HUMAN	Elongation factor 1-gamma OS=Homo sapiens GN=EEF1G PE=1 SV=3	191.05	50429.3	6.25	35.9	9	1.8807e+08	1.96998e+08	2.53979e+08	8.41635e+07	3.04976e+08	2.66934e+08	2.05747e+08	1.87519e+08	1.27986e+08	3.05788e+08	3.13544e+08	2.22824e+08	7.63951e+07	1.74742e+08	1.10842e+08	1.86579e+08
P33992	MCM5_HUMAN	DNA replication licensing factor MCM5 OS=Homo sapiens GN=MCM5 PE=1 SV=5	38.67	83031.5	8.64	8.2	4	2.48697e+07	1.75665e+07	2.33887e+07	5.40624e+06	2.16134e+07	2.22258e+07	7.33785e+06	8.83849e+06	9.98327e+06	2.75715e+07	3.40543e+07	2.26599e+07	4.14151e+06	1.88125e+07	6.0385e+06	1.5742e+07
P31943	HNRH1_HUMAN	Heterogeneous nuclear ribonucleoprotein H OS=Homo sapiens GN=HNRNPH1 PE=1 SV=4	219.41	49483.5	5.89	22	7	1.27683e+08	2.14793e+08	2.63305e+08	8.19327e+07	2.23749e+08	2.16642e+08	1.37778e+08	2.12642e+08	3.36466e+08	3.09203e+08	3.6911e+08	3.02575e+08	3.61848e+07	2.05526e+08	8.41917e+07	1.63779e+08
P63173	RL38_HUMAN	60S ribosomal protein L38 OS=Homo sapiens GN=RPL38 PE=1 SV=2	38.65	8269.75	10.1	17.1	1	0	1.55658e+07	9.42018e+06	0	1.67421e+07	1.02552e+07	0	0	0	2.73444e+07	3.62032e+07	3.49751e+07	0	3.52366e+07	0	1.46182e+07
O95433	AHSA1_HUMAN	Activator of 90 kDa heat shock protein ATPase homolog 1 OS=Homo sapiens GN=AHSA1 PE=1 SV=1	79.42	38421.3	5.41	7.4	1	0	1.14969e+07	1.59052e+07	2.34452e+06	1.37035e+07	1.40239e+07	4.82025e+06	3.3377e+06	4.15753e+06	1.85179e+07	1.60389e+07	4.4487e+06	2.63293e+06	1.82629e+07	5.50474e+06	1.32165e+07
P13693	TCTP_HUMAN	Translationally-controlled tumor protein OS=Homo sapiens GN=TPT1 PE=1 SV=1	32.92	19696.6	4.84	16.3	1	3.10845e+06	6.09743e+06	8.20539e+06	1.90158e+06	1.48668e+07	1.70196e+07	8.53987e+06	4.10174e+06	4.34724e+06	1.37048e+07	9.11739e+06	2.69529e+06	2.00725e+06	9.52714e+06	3.21298e+06	7.35368e+06
Q5JXB2	UE2NL_HUMAN	Putative ubiquitin-conjugating enzyme E2 N-like OS=Homo sapiens GN=UBE2NL PE=5 SV=1	62.9	17366.1	5.66	30.7	3	6.70541e+07	3.23466e+07	4.05065e+07	1.20555e+07	5.23664e+07	5.4734e+07	4.06094e+07	1.88201e+07	2.71777e+07	5.42709e+07	3.68951e+07	2.32477e+07	1.24546e+07	4.29589e+07	1.57154e+07	3.46032e+07
P61204	ARF3_HUMAN	ADP-ribosylation factor 3 OS=Homo sapiens GN=ARF3 PE=1 SV=2	58.59	20644.8	6.84	30.4	3	0	1.21282e+07	2.06769e+07	0	2.32208e+07	1.77674e+07	4.56056e+06	6.42942e+06	8.04518e+06	3.7496e+07	1.98129e+07	2.13622e+07	4.86029e+06	3.55698e+07	3.68715e+07	3.07575e+07
P36873	PP1G_HUMAN	Serine/threonine-protein phosphatase PP1-gamma catalytic subunit OS=Homo sapiens GN=PPP1CC PE=1 SV=1	85.82	37701	6.13	12.1	3	1.80113e+07	2.23273e+07	2.42416e+07	1.11392e+07	1.93292e+07	2.50226e+07	2.05e+07	1.93175e+07	1.64252e+07	2.69906e+07	3.0245e+07	2.1851e+07	6.04968e+06	2.25721e+07	1.17606e+07	1.69754e+07
Q92522	H1X_HUMAN	Histone H1x OS=Homo sapiens GN=H1FX PE=1 SV=1	116.33	22473.5	10.76	22.1	5	4.89944e+07	5.40907e+07	6.89207e+07	2.19805e+07	7.80881e+07	7.91275e+07	9.01475e+07	7.3053e+07	7.91762e+07	8.40573e+07	8.44207e+07	6.27091e+07	1.75588e+07	7.50155e+07	3.14665e+07	5.9138e+07
Q00610	CLH1_HUMAN	Clathrin heavy chain 1 OS=Homo sapiens GN=CLTC PE=1 SV=5	63.58	193260	5.48	6.3	20	8.42042e+07	6.77141e+07	8.57721e+07	2.7081e+07	7.61445e+07	7.13621e+07	4.05391e+07	4.57205e+07	2.85453e+07	7.96771e+07	9.86777e+07	7.18608e+07	2.01287e+07	6.94075e+07	2.85348e+07	5.5944e+07
P62191	PRS4_HUMAN	26S protease regulatory subunit 4 OS=Homo sapiens GN=PSMC1 PE=1 SV=1	666.37	49324.8	5.87	70	26	7.97573e+08	9.58053e+08	9.56311e+08	5.74663e+08	8.91429e+08	8.92095e+08	9.19026e+08	1.06044e+09	6.80191e+08	8.72905e+08	8.80109e+08	1.10656e+09	5.31606e+08	1.85163e+09	8.60427e+08	1.14408e+09
P19525	E2AK2_HUMAN	Interferon-induced, double-stranded RNA-activated protein kinase OS=Homo sapiens GN=EIF2AK2 PE=1 SV=2	50.88	62511.8	8.58	6.2	1	0	5.63761e+06	1.5989e+06	0	6.67018e+06	8.02483e+06	2.57994e+06	0	1.00608e+07	1.54935e+07	2.18295e+07	1.56418e+07	2.47586e+06	1.35476e+07	4.89265e+06	9.60564e+06
Q9BWD1	THIC_HUMAN	Acetyl-CoA acetyltransferase, cytosolic OS=Homo sapiens GN=ACAT2 PE=1 SV=2	41.28	41837.6	6.47	5.8	1	0	1.32368e+07	1.40593e+07	0	1.64848e+07	2.20384e+07	0	0	0	1.66966e+07	1.60333e+07	9.42376e+06	0	2.22821e+07	0	1.30138e+07
Q05048	CSTF1_HUMAN	Cleavage stimulation factor subunit 1 OS=Homo sapiens GN=CSTF1 PE=1 SV=1	39.83	49125	6.12	8.8	0	0	0	0	0	0	0	0	0	0	0	0	0	0	0	0	0
Q9Y2Q3	GSTK1_HUMAN	Glutathione S-transferase kappa 1 OS=Homo sapiens GN=GSTK1 PE=1 SV=3	54.86	25594.3	8.5	7.1	1	0	4.53006e+06	8.90713e+06	0	1.12596e+07	1.29793e+07	7.03491e+06	0	5.35608e+06	8.99509e+06	0	0	2.26529e+06	8.20415e+06	4.7081e+06	7.5993e+06
O15479	MAGB2_HUMAN	Melanoma-associated antigen B2 OS=Homo sapiens GN=MAGEB2 PE=1 SV=3	59.17	35426.2	8.87	8.2	1	1.21612e+07	1.17887e+07	1.42962e+07	4.65881e+06	1.3295e+07	1.70596e+07	1.43276e+07	1.35147e+07	2.23336e+06	2.33077e+06	2.22407e+06	2.3721e+06	8.5973e+06	2.44757e+07	1.03622e+07	1.89633e+07
P62753	RS6_HUMAN	40S ribosomal protein S6 OS=Homo sapiens GN=RPS6 PE=1 SV=1	117.19	28834	10.85	31.7	6	2.22351e+08	1.6006e+08	1.6256e+08	1.02457e+08	2.44251e+08	1.41897e+08	2.12993e+08	1.7858e+08	1.06486e+08	1.38171e+08	1.74306e+08	1.927e+08	4.48029e+07	1.33968e+08	5.94285e+07	9.8714e+07
Q9BPX5	ARP5L_HUMAN	Actin-related protein 2/3 complex subunit 5-like protein OS=Homo sapiens GN=ARPC5L PE=1 SV=1	49.9	16930.8	6.15	7.8	1	0	3.5351e+06	0	0	4.20141e+06	8.45588e+06	0	0	3.2979e+06	6.53885e+06	5.15955e+06	0	6.04769e+06	4.21585e+06	988882	3.08975e+06
P07437	TBB5_HUMAN	Tubulin beta chain OS=Homo sapiens GN=TUBB PE=1 SV=2	907.52	50095.1	4.78	53.2	16	8.70686e+08	8.60645e+08	1.31061e+09	2.66718e+08	1.51896e+09	6.02526e+08	7.74746e+08	4.86268e+08	4.69694e+08	1.45572e+09	1.13936e+09	8.74325e+08	2.73882e+08	1.12975e+09	4.53988e+08	8.75353e+08
Q96CT7	CC124_HUMAN	Coiled-coil domain-containing protein 124 OS=Homo sapiens GN=CCDC124 PE=1 SV=1	38.84	25819.6	9.54	20.6	3	2.0699e+07	1.18848e+07	7.52522e+06	3.78303e+06	1.19734e+07	1.44391e+07	1.11679e+07	1.13283e+07	2.53294e+07	3.30009e+07	2.86904e+07	2.08976e+07	7.56119e+06	2.96253e+07	1.10359e+07	2.23806e+07
P39019	RS19_HUMAN	40S ribosomal protein S19 OS=Homo sapiens GN=RPS19 PE=1 SV=2	128.17	16050.5	10.31	51	13	2.92487e+08	2.81241e+08	3.17409e+08	1.39729e+08	3.41308e+08	3.92263e+08	3.66672e+08	3.63688e+08	4.00142e+08	4.16785e+08	4.19971e+08	3.67503e+08	9.81474e+07	2.70749e+08	1.64407e+08	2.19739e+08
O95831	AIFM1_HUMAN	Apoptosis-inducing factor 1, mitochondrial OS=Homo sapiens GN=AIFM1 PE=1 SV=1	52.28	67144	9.04	6.5	3	1.01966e+07	2.36892e+07	2.53317e+07	1.92411e+07	2.9613e+07	2.71207e+07	1.8322e+07	2.04066e+07	2.99136e+07	5.09802e+07	6.13001e+07	5.91429e+07	1.51017e+07	4.77976e+07	2.51767e+07	3.5197e+07
P41252	SYIC_HUMAN	Isoleucyl-tRNA synthetase, cytoplasmic OS=Homo sapiens GN=IARS PE=1 SV=2	75.11	145718	5.82	6	7	2.48774e+08	1.64459e+08	1.6779e+08	8.4042e+07	1.5388e+08	1.37209e+08	1.2067e+08	1.24497e+08	8.84576e+07	1.33938e+08	1.35831e+08	1.67649e+08	7.02261e+07	2.29852e+08	1.40171e+08	1.79811e+08
P62241	RS8_HUMAN	40S ribosomal protein S8 OS=Homo sapiens GN=RPS8 PE=1 SV=2	77.05	24475.3	10.32	29.3	7	2.80721e+08	3.18821e+08	3.22222e+08	1.29825e+08	3.72501e+08	3.04589e+08	3.14559e+08	2.83642e+08	2.07964e+08	2.76896e+08	3.58717e+08	2.95759e+08	7.11996e+07	3.2506e+08	1.23885e+08	2.33831e+08
P40926	MDHM_HUMAN	Malate dehydrogenase, mitochondrial OS=Homo sapiens GN=MDH2 PE=1 SV=3	171.43	35936.9	8.92	39.9	7	1.44605e+08	1.62855e+08	2.06008e+08	4.87563e+07	2.88075e+08	2.35406e+08	1.28101e+08	9.50033e+07	8.77453e+07	2.62062e+08	2.41872e+08	1.4423e+08	6.99824e+07	2.21422e+08	6.51241e+07	2.02342e+08
Q12874	SF3A3_HUMAN	Splicing factor 3A subunit 3 OS=Homo sapiens GN=SF3A3 PE=1 SV=1	36.17	59154.4	5.27	9	8	0	2.96012e+07	3.79175e+07	1.19408e+07	3.9227e+07	4.20926e+07	2.33044e+07	1.93812e+07	3.11106e+07	4.42324e+07	4.62056e+07	3.2693e+07	6.71738e+06	3.78145e+07	1.68123e+07	3.11888e+07
Q9Y6E2	BZW2_HUMAN	Basic leucine zipper and W2 domain-containing protein 2 OS=Homo sapiens GN=BZW2 PE=1 SV=1	38.53	48360.1	6.26	8.6	1	0	9.9161e+06	1.44373e+07	1.24372e+06	4.71804e+06	1.01374e+07	0	0	5.28939e+06	1.19519e+07	9.90352e+06	7.18566e+06	2.75266e+06	9.24716e+06	5.08945e+06	8.14055e+06
P02768	ALBU_HUMAN	Serum albumin OS=Homo sapiens GN=ALB PE=1 SV=2	68.27	71317.2	5.92	5.4	3	0	9.68593e+07	6.99306e+07	2.12341e+07	2.79031e+07	2.93357e+07	1.8012e+07	1.9309e+07	1.35205e+07	3.8675e+07	2.0087e+07	1.5729e+07	3.62085e+07	1.46439e+08	6.43571e+07	1.40188e+08
Q58FF7	H90B3_HUMAN	Putative heat shock protein HSP 90-beta-3 OS=Homo sapiens GN=HSP90AB3P PE=5 SV=1	143.33	68624.1	4.71	22.8	8	4.67404e+08	3.71543e+08	4.74653e+08	1.95676e+08	4.10509e+08	2.35528e+08	2.5607e+08	1.26942e+08	1.51152e+08	3.50417e+08	4.49023e+08	2.54618e+08	1.38451e+08	4.48451e+08	9.89795e+07	3.44137e+08
Q01518	CAP1_HUMAN	Adenylyl cyclase-associated protein 1 OS=Homo sapiens GN=CAP1 PE=1 SV=5	107.98	52324.9	8.24	24.4	2	0	2.21246e+07	2.17973e+07	2.65448e+06	2.7039e+07	2.82475e+07	1.34545e+07	6.82051e+06	9.53958e+06	2.48846e+07	2.13795e+07	1.43792e+07	6.95198e+06	2.46586e+07	1.01298e+07	1.70673e+07
P28062	PSB8_HUMAN	Proteasome subunit beta type-8 OS=Homo sapiens GN=PSMB8 PE=1 SV=3	612.41	30676.7	7.04	50.7	16	0	2.31018e+07	2.66188e+07	4.0298e+06	1.66231e+09	1.84046e+09	1.27136e+09	1.19648e+09	1.22864e+09	1.86038e+09	1.82453e+09	1.79136e+09	1.00356e+09	3.4097e+09	1.55256e+09	2.53712e+09
Q8NCA5	FA98A_HUMAN	Protein FAM98A OS=Homo sapiens GN=FAM98A PE=1 SV=1	59.25	55822.5	9.15	10.8	1	0	1.59287e+07	2.02021e+07	5.17435e+06	1.76716e+07	1.57493e+07	1.24174e+07	1.02428e+07	1.62539e+07	2.13357e+07	2.21864e+07	1.86404e+07	3.66252e+06	1.41265e+07	7.21869e+06	1.14389e+07
P39023	RL3_HUMAN	60S ribosomal protein L3 OS=Homo sapiens GN=RPL3 PE=1 SV=2	117.66	46364.9	10.19	38.2	5	1.26922e+08	1.24604e+08	1.20874e+08	5.60665e+07	1.43201e+08	1.05968e+08	9.92486e+07	1.06875e+08	5.46348e+07	1.05674e+08	1.5659e+08	1.35663e+08	3.04541e+07	1.44545e+08	3.48336e+07	5.89174e+07
P35659	DEK_HUMAN	Protein DEK OS=Homo sapiens GN=DEK PE=1 SV=1	44.33	42933	8.69	13.3	2	1.09811e+07	2.16938e+07	2.9842e+07	3.96551e+06	3.32356e+07	4.27691e+07	1.45695e+07	1.19944e+07	2.62579e+07	4.33366e+07	3.87924e+07	2.61347e+07	4.55927e+06	2.58556e+07	1.49234e+07	2.26766e+07
O94808	GFPT2_HUMAN	Glucosamine--fructose-6-phosphate aminotransferase [isomerizing] 2 OS=Homo sapiens GN=GFPT2 PE=1 SV=3	40.62	77680.1	7.03	6.3	0	0	0	0	0	0	0	0	0	0	0	0	0	0	0	0	0
P40306	PSB10_HUMAN	Proteasome subunit beta type-10 OS=Homo sapiens GN=PSMB10 PE=1 SV=1	789.9	29203.2	7.7	58.2	7	0	3.48071e+06	4.56975e+06	0	0	0	0	0	1.0737e+06	0	0	2.56034e+06	5.68312e+08	2.16848e+09	1.03583e+09	1.69204e+09
P41091	IF2G_HUMAN	Eukaryotic translation initiation factor 2 subunit 3 OS=Homo sapiens GN=EIF2S3 PE=1 SV=3	43.98	51647.4	8.66	11.7	5	0	4.35505e+07	4.93439e+07	1.97326e+07	6.82009e+07	4.61813e+07	4.71723e+07	5.07552e+07	3.86255e+07	9.15761e+07	1.17513e+08	8.42666e+07	2.07786e+07	9.76776e+07	3.4744e+07	7.04833e+07
Q9Y2Q9	RT28_HUMAN	28S ribosomal protein S28, mitochondrial OS=Homo sapiens GN=MRPS28 PE=1 SV=1	41.71	21000.9	9.21	5.3	1	0	8.3793e+06	1.40338e+07	4.31606e+06	1.95953e+07	1.70941e+07	1.87523e+07	2.0968e+07	1.8433e+07	1.78604e+07	2.42331e+07	2.05011e+07	4.69396e+06	1.45693e+07	6.28821e+06	9.79125e+06
Q8WUM4	PDC6I_HUMAN	Programmed cell death 6-interacting protein OS=Homo sapiens GN=PDCD6IP PE=1 SV=1	30.48	96590.4	6.13	7.1	4	0	1.64878e+07	1.59069e+07	7.21219e+06	1.92605e+07	2.17579e+07	1.29556e+07	1.16085e+07	1.20446e+07	2.21323e+07	1.9045e+07	1.61441e+07	6.557e+06	2.35451e+07	1.16994e+07	1.90321e+07
Q13242	SRSF9_HUMAN	Serine/arginine-rich splicing factor 9 OS=Homo sapiens GN=SRSF9 PE=1 SV=1	39.52	25640.5	8.74	29.9	8	7.47698e+07	1.02215e+08	1.47279e+08	4.2491e+07	1.06057e+08	1.05388e+08	8.92941e+07	7.96564e+07	1.1558e+08	1.26088e+08	1.49354e+08	1.15205e+08	1.24893e+07	7.42922e+07	2.64631e+07	4.61929e+07
P61006	RAB8A_HUMAN	Ras-related protein Rab-8A OS=Homo sapiens GN=RAB8A PE=1 SV=1	52.97	23824.2	9.15	12.1	4	1.18761e+08	8.1287e+07	8.0253e+07	1.88626e+07	8.13022e+07	6.29827e+07	4.35067e+07	3.7635e+07	2.33033e+07	6.10439e+07	5.56357e+07	2.88986e+07	2.38747e+07	5.29788e+07	2.06724e+07	3.73853e+07
P23528	COF1_HUMAN	Cofilin-1 OS=Homo sapiens GN=CFL1 PE=1 SV=3	70.16	18718.7	8.22	22.3	4	2.77901e+08	2.22693e+08	1.85041e+08	9.32209e+07	2.5835e+08	2.86209e+08	2.29772e+08	1.96345e+08	8.87424e+07	3.37847e+08	2.83437e+08	1.79849e+08	7.06432e+07	2.9535e+08	1.22762e+08	2.23025e+08
P25705	ATPA_HUMAN	ATP synthase subunit alpha, mitochondrial OS=Homo sapiens GN=ATP5A1 PE=1 SV=1	135.5	59827.6	9.16	24.2	13	0	6.45659e+07	8.73965e+07	1.96615e+07	9.80936e+07	9.65833e+07	5.4934e+07	3.50692e+07	3.79424e+07	1.0573e+08	1.1895e+08	7.39992e+07	3.23363e+07	7.00293e+07	2.74991e+07	5.57125e+07
Q9UHD1	CHRD1_HUMAN	Cysteine and histidine-rich domain-containing protein 1 OS=Homo sapiens GN=CHORDC1 PE=1 SV=2	41.13	38263.9	8.1	9.9	0	0	0	0	0	0	0	0	0	0	0	0	0	0	0	0	0
Q9H082	RB33B_HUMAN	Ras-related protein Rab-33B OS=Homo sapiens GN=RAB33B PE=1 SV=1	38.32	26042.9	6.71	4.8	1	0	8.36607e+07	8.13587e+07	1.99055e+07	7.89681e+07	9.34428e+07	4.63592e+07	3.41137e+07	2.34567e+07	9.10358e+07	8.50257e+07	5.15e+07	2.16612e+07	7.46061e+07	1.8679e+07	5.5601e+07
P16989	DBPA_HUMAN	DNA-binding protein A OS=Homo sapiens GN=CSDA PE=1 SV=4	126.38	40066	9.77	21.5	8	3.21905e+07	9.69881e+07	1.09001e+08	4.47373e+07	1.76843e+08	1.2671e+08	1.96808e+08	1.20442e+08	1.82058e+08	1.51736e+08	1.56306e+08	1.52372e+08	7.64139e+07	1.89944e+08	1.3383e+08	1.7428e+08
P51665	PSD7_HUMAN	26S proteasome non-ATPase regulatory subunit 7 OS=Homo sapiens GN=PSMD7 PE=1 SV=2	508.29	37059.5	6.29	49.4	11	3.59009e+08	4.12583e+08	4.34387e+08	2.00504e+08	4.23485e+08	4.13866e+08	3.80719e+08	4.82143e+08	3.24283e+08	4.06249e+08	3.06792e+08	3.25337e+08	1.47359e+08	6.62188e+08	3.93386e+08	5.51722e+08
Q13148	TADBP_HUMAN	TAR DNA-binding protein 43 OS=Homo sapiens GN=TARDBP PE=1 SV=1	95.25	45053.4	5.85	13.8	4	2.50453e+07	4.45329e+07	7.33132e+07	2.87754e+07	6.32547e+07	4.77103e+07	5.28067e+07	6.72489e+07	4.95832e+07	7.39488e+07	1.00665e+08	7.27118e+07	9.81608e+06	5.26818e+07	2.18385e+07	4.43917e+07
Q9Y383	LC7L2_HUMAN	Putative RNA-binding protein Luc7-like 2 OS=Homo sapiens GN=LUC7L2 PE=1 SV=2	60.7	46941.8	10.02	17.3	4	2.00789e+07	1.89936e+07	2.12902e+07	8.64843e+06	2.64888e+07	2.77543e+07	2.24213e+07	1.62841e+07	2.43739e+07	3.80556e+07	3.72917e+07	2.66789e+07	8.57621e+06	3.66053e+07	1.67487e+07	3.36215e+07
P61586	RHOA_HUMAN	Transforming protein RhoA OS=Homo sapiens GN=RHOA PE=1 SV=1	36.89	22096.2	5.83	15.5	0	0	0	0	0	0	0	0	0	0	0	0	0	0	0	0	0
P18754	RCC1_HUMAN	Regulator of chromosome condensation OS=Homo sapiens GN=RCC1 PE=1 SV=1	44.04	45396.7	7.18	16.9	1	0	2.0882e+07	2.77379e+07	8.81215e+06	1.87507e+07	1.88641e+07	1.38979e+07	1.20514e+07	1.67046e+07	0	3.24465e+07	2.4852e+07	4.87199e+06	2.71822e+07	1.18411e+07	2.32615e+07
Q9BZE1	RM37_HUMAN	39S ribosomal protein L37, mitochondrial OS=Homo sapiens GN=MRPL37 PE=1 SV=2	44.81	48600.3	8.83	5.4	1	0	5.40457e+06	1.04203e+07	2.41929e+06	9.13063e+06	9.37101e+06	5.82246e+06	7.74406e+06	1.2514e+07	1.9872e+07	2.01909e+07	1.39869e+07	2.26082e+06	6.97414e+06	2.34688e+06	8.15708e+06
P13797	PLST_HUMAN	Plastin-3 OS=Homo sapiens GN=PLS3 PE=1 SV=4	0	71279.4	5.41	14.4	2	0	5.19106e+07	6.8255e+07	1.318e+07	2.71605e+07	2.20597e+07	1.90197e+07	1.26803e+07	6.47813e+06	0	0	2.59784e+06	3.974e+06	8.16729e+06	6.53105e+06	0
Q86V81	THOC4_HUMAN	THO complex subunit 4 OS=Homo sapiens GN=THOC4 PE=1 SV=3	172.85	26871.6	11.15	25.3	5	5.19907e+07	7.49637e+07	9.96903e+07	3.14326e+07	1.2854e+08	1.20451e+08	1.28191e+08	9.4292e+07	1.14365e+08	1.2624e+08	1.31728e+08	9.60879e+07	1.76324e+07	8.05428e+07	3.17587e+07	5.49921e+07
P08865	RSSA_HUMAN	40S ribosomal protein SA OS=Homo sapiens GN=RPSA PE=1 SV=4	218.72	32947.5	4.79	22.7	5	4.78155e+08	3.98957e+08	4.30474e+08	1.76268e+08	5.63237e+08	4.38451e+08	4.20723e+08	3.40477e+08	2.88351e+08	4.75042e+08	4.9181e+08	3.76081e+08	1.50343e+08	4.48519e+08	2.13245e+08	3.6573e+08
O60506	HNRPQ_HUMAN	Heterogeneous nuclear ribonucleoprotein Q OS=Homo sapiens GN=SYNCRIP PE=1 SV=2	957.25	69787.7	8.68	43.5	21	6.58309e+08	7.17353e+08	9.34415e+08	3.45006e+08	8.06889e+08	7.26469e+08	6.20079e+08	7.71187e+08	6.52396e+08	7.38128e+08	9.54268e+08	8.73766e+08	1.71382e+08	6.91873e+08	2.91977e+08	5.08605e+08
Q9Y3Y2	CHTOP_HUMAN	Chromatin target of PRMT1 protein OS=Homo sapiens GN=CHTOP PE=1 SV=2	47.98	26380.3	12.24	19.8	0	0	0	0	0	0	0	0	0	0	0	0	0	0	0	0	0
P07108	ACBP_HUMAN	Acyl-CoA-binding protein OS=Homo sapiens GN=DBI PE=1 SV=2	45.07	10038	6.12	14.9	1	0	9.32112e+06	1.33723e+07	3.71499e+06	1.85576e+07	1.83308e+07	1.20697e+07	6.97504e+06	8.41976e+06	1.47324e+07	1.20928e+07	6.99272e+06	3.14516e+06	8.47638e+06	2.48771e+06	4.84401e+06
Q15631	TSN_HUMAN	Translin OS=Homo sapiens GN=TSN PE=1 SV=1	55.48	26280.8	6.01	18	2	0	2.71146e+07	3.01281e+07	0	3.26257e+07	3.72262e+07	1.92025e+07	1.72345e+07	9.45247e+06	2.74216e+07	2.53375e+07	2.20588e+07	7.52645e+06	2.96693e+07	1.03612e+07	2.22811e+07
Q14739	LBR_HUMAN	Lamin-B receptor OS=Homo sapiens GN=LBR PE=1 SV=2	38.27	71057.2	9.41	8.3	2	3.19574e+06	2.30003e+06	3.3855e+06	1.16263e+06	3.74973e+06	8.74375e+06	2.74274e+06	1.928e+06	1.66352e+06	1.04057e+07	1.01119e+07	8.6264e+06	898687	6.754e+06	1.7044e+06	6.46542e+06
Q99714	HCD2_HUMAN	3-hydroxyacyl-CoA dehydrogenase type-2 OS=Homo sapiens GN=HSD17B10 PE=1 SV=3	55.97	27134.2	7.66	9.6	4	2.46e+06	2.98948e+07	5.15205e+07	1.13829e+07	3.91359e+07	4.54771e+07	7.22225e+07	3.7823e+07	2.57736e+07	6.52252e+07	5.86488e+07	4.11982e+07	1.31819e+07	5.70745e+07	1.66727e+07	4.36549e+07
P30459	1A74_HUMAN	HLA class I histocompatibility antigen, A-74 alpha chain OS=Homo sapiens GN=HLA-A PE=1 SV=1	108.35	41150.2	6.02	16.4	2	0	2.3702e+06	3.30199e+06	0	6.86177e+06	7.53139e+06	6.70723e+06	2.99885e+06	1.22165e+07	2.50973e+07	2.06607e+07	6.96188e+06	2.21928e+06	7.74942e+06	3.96744e+06	7.09022e+06
P50993	AT1A2_HUMAN	Sodium/potassium-transporting ATPase subunit alpha-2 OS=Homo sapiens GN=ATP1A2 PE=1 SV=1	53.31	113505	5.47	6.4	1	0	1.90659e+07	2.67631e+07	1.01937e+06	3.2824e+07	3.48396e+07	8.31509e+06	8.63487e+06	7.26717e+06	3.41002e+07	3.78231e+07	2.32742e+07	7.55629e+06	2.77066e+07	9.57088e+06	2.25845e+07
Q7L2H7	EIF3M_HUMAN	Eukaryotic translation initiation factor 3 subunit M OS=Homo sapiens GN=EIF3M PE=1 SV=1	32.17	42932	5.41	10.2	3	0	2.68447e+07	3.43292e+07	1.05094e+07	1.92808e+07	1.18957e+07	0	178884	8.12273e+06	1.25564e+07	1.43157e+07	9.55853e+06	1.00862e+07	1.55281e+07	1.5755e+07	1.63607e+07
O00148	DX39A_HUMAN	ATP-dependent RNA helicase DDX39A OS=Homo sapiens GN=DDX39A PE=1 SV=2	153.76	49611.2	5.46	23.7	5	1.39005e+08	1.76111e+08	2.56364e+08	4.6724e+07	2.15938e+08	1.44839e+08	1.0246e+08	1.5407e+08	1.16332e+08	2.34745e+08	2.46713e+08	2.73133e+08	4.52486e+07	2.61157e+08	9.53953e+07	1.98969e+08
Q15008	PSMD6_HUMAN	26S proteasome non-ATPase regulatory subunit 6 OS=Homo sapiens GN=PSMD6 PE=1 SV=1	262.63	45787.4	5.45	49.9	24	2.77736e+08	3.62593e+08	5.62818e+08	2.38245e+08	3.87954e+08	4.85387e+08	3.82534e+08	2.25801e+08	1.58298e+08	4.61155e+08	5.3704e+08	6.70794e+08	1.93123e+08	7.77169e+08	3.83767e+08	5.7957e+08
Q9BYG3	MK67I_HUMAN	MKI67 FHA domain-interacting nucleolar phosphoprotein OS=Homo sapiens GN=MKI67IP PE=1 SV=1	57.21	34372.1	9.88	6.8	0	0	0	0	0	0	0	0	0	0	0	0	0	0	0	0	0
P62847	RS24_HUMAN	40S ribosomal protein S24 OS=Homo sapiens GN=RPS24 PE=1 SV=1	59.17	15413.4	10.79	27.8	1	0	4.1558e+07	0	0	0	0	0	1.59009e+08	1.06797e+08	6.40928e+07	4.83689e+06	0	2.94313e+07	3.69082e+07	0	0
Q96IU4	ABHEB_HUMAN	Abhydrolase domain-containing protein 14B OS=Homo sapiens GN=ABHD14B PE=1 SV=1	29.12	22445.6	5.94	21.4	0	0	0	0	0	0	0	0	0	0	0	0	0	0	0	0	0
Q4VXU2	PAP1L_HUMAN	Polyadenylate-binding protein 1-like OS=Homo sapiens GN=PABPC1L PE=2 SV=1	54.92	68975.7	9.06	5.7	3	1.94453e+06	8.35407e+07	1.46624e+08	3.65901e+07	1.73995e+08	1.4955e+08	7.53543e+07	7.58913e+07	1.18773e+08	2.55754e+08	3.0069e+08	2.72132e+08	4.95499e+07	2.45813e+08	6.75583e+07	1.76641e+08
Q00341	VIGLN_HUMAN	Vigilin OS=Homo sapiens GN=HDLBP PE=1 SV=2	49.5	141995	6.43	8.4	4	0	1.02811e+07	1.34134e+07	4.05176e+06	1.24446e+07	8.53497e+06	7.90938e+06	7.79374e+06	7.09323e+06	1.48388e+07	1.89854e+07	1.35608e+07	2.96252e+06	1.55702e+07	6.3553e+06	1.07422e+07
P46777	RL5_HUMAN	60S ribosomal protein L5 OS=Homo sapiens GN=RPL5 PE=1 SV=3	119.49	34568.8	9.73	33.7	8	3.33937e+07	8.99471e+07	1.08606e+08	4.27961e+07	1.10215e+08	9.50297e+07	1.14026e+08	8.03138e+07	7.12924e+07	1.21041e+08	1.24366e+08	9.77173e+07	4.60162e+07	1.1347e+08	6.08737e+07	1.00755e+08
Q5VYK3	ECM29_HUMAN	Proteasome-associated protein ECM29 homolog OS=Homo sapiens GN=ECM29 PE=1 SV=2	55.48	205985	6.74	5.4	7	0	1.24822e+07	1.06552e+07	4.0537e+06	1.52499e+07	1.73271e+07	9.47014e+06	1.03633e+07	1.5104e+07	3.17879e+07	2.84511e+07	2.64003e+07	6.21297e+06	3.31436e+07	1.63181e+07	2.72369e+07
O75131	CPNE3_HUMAN	Copine-3 OS=Homo sapiens GN=CPNE3 PE=1 SV=1	34.21	60947.4	5.6	9.5	2	4.32803e+07	8.56275e+06	9.855e+06	0	1.59695e+07	1.18686e+07	6.75174e+06	6.57705e+06	6.86754e+06	1.99221e+07	2.38765e+07	1.80698e+07	4.78405e+06	2.09888e+07	8.97436e+06	1.45171e+07
P25789	PSA4_HUMAN	Proteasome subunit alpha type-4 OS=Homo sapiens GN=PSMA4 PE=1 SV=1	279.15	29750.3	7.57	34.5	13	1.8563e+09	2.17914e+09	2.20525e+09	9.07005e+08	1.76163e+09	1.73503e+09	1.25273e+09	1.19215e+09	1.46535e+09	2.06928e+09	2.05511e+09	2.68604e+09	1.12526e+09	3.64137e+09	1.76012e+09	2.7787e+09
P40939	ECHA_HUMAN	Trifunctional enzyme subunit alpha, mitochondrial OS=Homo sapiens GN=HADHA PE=1 SV=2	101.24	83688.1	9.16	12.3	3	0	1.66431e+07	1.4049e+07	6.45626e+06	1.90529e+07	1.98113e+07	1.53298e+07	1.62056e+07	1.22652e+07	2.95154e+07	3.71198e+07	2.48022e+07	7.32345e+06	2.80525e+07	1.17159e+07	2.34252e+07
O75369	FLNB_HUMAN	Filamin-B OS=Homo sapiens GN=FLNB PE=1 SV=2	35.43	280157	5.47	2.5	2	0	1.06687e+07	1.76397e+07	1.68436e+06	1.42454e+07	1.32717e+07	4.64526e+06	0	7.6331e+06	1.70862e+07	1.01474e+07	8.44346e+06	9.21608e+06	1.04309e+07	4.70949e+06	6.44538e+07
P55072	TERA_HUMAN	Transitional endoplasmic reticulum ATPase OS=Homo sapiens GN=VCP PE=1 SV=4	105.44	89950	5.14	15.9	10	0	7.11328e+07	9.38432e+07	3.1239e+07	1.30189e+08	1.02809e+08	8.10461e+07	6.98525e+07	5.12726e+07	1.14283e+08	1.31944e+08	8.98977e+07	2.94991e+07	1.18188e+08	4.29136e+07	9.22138e+07
P40938	RFC3_HUMAN	Replication factor C subunit 3 OS=Homo sapiens GN=RFC3 PE=1 SV=2	52.91	41328.2	8.66	12.1	2	5.38714e+06	6.87661e+06	7.21619e+06	2.02847e+06	7.20216e+06	5.48033e+06	7.20062e+06	5.45338e+06	5.29023e+06	5.86708e+06	6.19229e+06	3.25548e+06	1.09056e+06	5.78331e+06	3.36539e+06	5.64269e+06
Q96EP5	DAZP1_HUMAN	DAZ-associated protein 1 OS=Homo sapiens GN=DAZAP1 PE=1 SV=1	81.53	43584.1	8.73	7.6	2	6.69805e+07	5.67647e+07	6.49165e+07	2.54321e+07	6.30398e+07	5.7774e+07	3.74737e+07	6.71375e+07	4.87021e+07	6.41891e+07	8.45876e+07	6.03079e+07	1.06718e+07	5.17899e+07	1.98259e+07	4.34041e+07
O95995	GAS8_HUMAN	Growth arrest-specific protein 8 OS=Homo sapiens GN=GAS8 PE=1 SV=1	30.23	56434.6	7.72	9.6	0	0	0	0	0	0	0	0	0	0	0	0	0	0	0	0	0

## Sheet: Peptides
AC	AC score	Description	Pep ID	Sequence	Modifications	Theo mass.	Is specific	Charge	m/z	Score	RT	Standard Proteasome 1	m/z	Score	RT	Standard Proteasome 2	m/z	Score	RT	Standard Proteasome 3	m/z	Score	RT	Standard Proteasome 4	m/z	Score	RT	b5i Proteasome 1	m/z	Score	RT	b5i Proteasome 2	m/z	Score	RT	b5i Proteasome 3	m/z	Score	RT	b5i Proteasome 4	m/z	Score	RT	b1i b5i Proteasome 1	m/z	Score	RT	b1i b5i Proteasome 2	m/z
Q9BV73	27.89	Centrosome-associated protein CEP250 OS=Homo sapiens GN=CEP250 PE=1 SV=2	96185b4f	EVNQLR		757.408	YES	2+	379.713		24.5	1.14867e+08	379.713		23.9	1.08084e+08	379.713		21.4	1.08174e+08	379.713		21.6	5.05596e+07	379.713		20.1	6.25532e+07	379.713		21	5.71936e+07	379.713		22.8	5.12845e+07	379.713		22.9	4.34564e+07	379.713		22.3	1.21368e+08	379.713		20.5	1.60095e+08	379.713
Q9BV73	27.89	Centrosome-associated protein CEP250 OS=Homo sapiens GN=CEP250 PE=1 SV=2	792f0aed	IQKELER		914.519	YES	2+	458.268		11.2	8.95361e+06	458.268		11	3.46426e+06	458.268		10.1	2.46496e+06	458.268		9.3	1.70947e+06	458.268		9.3	2.44981e+06	458.268		10.1	1.02218e+06	458.268		10.5	4.31499e+06	458.268		10.6	1.59168e+06	458.268		10.3	1.82602e+06	458.268				458.268
P17980	735.62	26S protease regulatory subunit 6A OS=Homo sapiens GN=PSMC3 PE=1 SV=3	6cdb5794	DAFALAK		734.396	YES	2+	368.206	27.33	41.4	3.31164e+08	368.206	30.27	39.9	2.89177e+08	368.206		37.2	2.89779e+08	368.206		37.4	1.67865e+08	368.206		35.9	2.16689e+08	368.207	27.48	36.8	2.26329e+08	368.206		38.7	2.27141e+08	368.206		38.7	2.46752e+08	368.206		38.1	1.72573e+08	368.206				368.206
P17980	735.62	26S protease regulatory subunit 6A OS=Homo sapiens GN=PSMC3 PE=1 SV=3	4edcf625	VDILDPALLR		1123.66	YES	2+	562.84				562.84				562.84				562.84				562.84				562.84				562.84				562.84	24.73	84.8	3.6169e+07	562.84				562.84				562.84
P17980	735.62	26S protease regulatory subunit 6A OS=Homo sapiens GN=PSMC3 PE=1 SV=3	589115dc	FENLGIQPPK		1141.61	YES	2+	571.816				571.815	31.46	55	1.23335e+08	571.816	41.14	52.6	1.21399e+08	571.816	31.07	53	7.16288e+07	571.816	36.87	51.5	1.18368e+08	571.816	33.28	52.9	1.25307e+08	571.816		54.3	1.15143e+08	571.816	25.77	54.4	7.40625e+07	571.816	29.21	53.5	1.02161e+08	571.817	34.46	51.1	1.56417e+08	571.816
P17980	735.62	26S protease regulatory subunit 6A OS=Homo sapiens GN=PSMC3 PE=1 SV=3	9d67e58e	EKFENLGIQPPK		1398.75	YES	2+	700.386				700.385	55.05	49.7	2.40498e+08	700.385	34.57	47.1	2.34411e+08	700.386	75.02	48.5	1.17592e+08	700.386	26.14	46.1	2.28473e+08	700.385	29.32	47.4	2.49492e+08	700.385	47.13	50.3	1.66565e+08	700.385	52.11	50.1	1.44829e+08	700.385	50.97	48.8	1.77813e+08	700.386	55.68	45.9	2.72686e+08	700.386
P17980	735.62	26S protease regulatory subunit 6A OS=Homo sapiens GN=PSMC3 PE=1 SV=3	9ac00b26	QTYFLPVIGLVDAEK		1691.91	YES	3+	564.981				564.981				564.981				564.981				564.981				564.981				564.981				564.981				564.981		94.2	3.58768e+06	564.981		93.8	1.35432e+07	564.981
P17980	735.62	26S protease regulatory subunit 6A OS=Homo sapiens GN=PSMC3 PE=1 SV=3	9ac00b26	QTYFLPVIGLVDAEK		1691.91	YES	2+	846.966	42.77	112.6	1.75908e+07	846.968	33.49	99	4.4309e+08	846.967	28.2	101.8	3.98901e+08	846.966				846.968	36.72	100.4	3.47734e+08	846.967	43.71	94.3	3.93531e+08	846.966				846.968	29.73	107.6	4.0876e+08	846.968	44.93	94.2	3.21629e+08	846.966				846.967
P17980	735.62	26S protease regulatory subunit 6A OS=Homo sapiens GN=PSMC3 PE=1 SV=3	4e3cfb18	APSIIFIDELDAIGTK		1701.92	YES	2+	851.97				851.97				851.97				851.97				851.97				851.97				851.97				851.97				851.97		93	1.31294e+07	851.968	42.93	92.5	51190079	851.969
P17980	735.62	26S protease regulatory subunit 6A OS=Homo sapiens GN=PSMC3 PE=1 SV=3	8e41418f	DSYLILETLPTEYDSR		1913.93	YES	2+	957.974	38.74	99.8	1.0028e+08	957.974	51.76	89.4	1.621e+08	957.974				957.974				957.975	49.88	88.4	1.53982e+08	957.974				957.974	30.27	89.3	1.48481e+08	957.974				957.973	49.58	88.7	1.33878e+08	957.974		80.6	1.11457e+07	957.974
P17980	735.62	26S protease regulatory subunit 6A OS=Homo sapiens GN=PSMC3 PE=1 SV=3	e59a37b5	VIAATNRVDILDPALLR		1849.08	YES	3+	617.369	46.69	112.8	1.08438e+07	617.369	51.35	84.2	7.25868e+08	617.368	46.13			617.369	40.17	88	2.0863e+08	617.37	57.49	81.7	5.28853e+08	617.369	52.71	82.5	5.91464e+08	617.369	61.17	97.4	3.73578e+08	617.369	46.78	104.3	5.55301e+08	617.369	55.04	83.1	3.88461e+08	617.37	46.83	80.9	7.2186e+08	617.369
P17980	735.62	26S protease regulatory subunit 6A OS=Homo sapiens GN=PSMC3 PE=1 SV=3	44457bf8	APSIIFIDELDAIGTKR		1858.02	YES	3+	620.349				620.349				620.349				620.349				620.349				620.349		89.9	1.38562e+07	620.349				620.349				620.349		90.2	8.44356e+06	620.349		89.2	2.97571e+07	620.349
P17980	735.62	26S protease regulatory subunit 6A OS=Homo sapiens GN=PSMC3 PE=1 SV=3	73271f69	EKAPSIIFIDELDAIGTK		1959.06	YES	3+	654.029				654.029				654.029				654.029				654.028	24.96	101.1	2.15622e+08	654.029		91.4	2.41192e+08	654.029				654.029	28.85	110.2	2.86315e+08	654.029		92.2	7.83676e+07	654.029	31.16	90.3	2.83589e+08	654.029
P17980	735.62	26S protease regulatory subunit 6A OS=Homo sapiens GN=PSMC3 PE=1 SV=3	73271f69	EKAPSIIFIDELDAIGTK		1959.06	YES	2+	980.54				980.54				980.54		102.4	1.31192e+08	980.54				980.54		101.2	1.08883e+08	980.54	30.59	91.7	1.07626e+08	980.54				980.54	53.13	110.2	1.68761e+08	980.54		98.8	6.27579e+07	980.54	30.05	90.3	9.98703e+07	980.54
P17980	735.62	26S protease regulatory subunit 6A OS=Homo sapiens GN=PSMC3 PE=1 SV=3	637a21b6	EKAPSIIFIDELDAIGTKR		2115.16	YES	3+	706.063				706.063		101.1	1.22695e+08	706.063				706.063	24.57	96.5	4.32309e+07	706.063				706.063		99.7	9.88736e+07	706.063				706.063	27.11	112.7	9.7792e+07	706.063		102	5.96326e+07	706.063		100.3	5.61152e+06	706.063
P17980	735.62	26S protease regulatory subunit 6A OS=Homo sapiens GN=PSMC3 PE=1 SV=3	d1fe258d	LKPGDLVGVNKDSYLILETLPTEYDSR		3034.59	YES	3+	1012.54				1012.54		98.7	2.01367e+08	1012.54				1012.54				1012.54				1012.54		97.8	1.89463e+08	1012.54				1012.54	26.46	109.5	2.37732e+08	1012.54		99.9	1.24557e+08	1012.54		97.2	1.60379e+07	1012.54
P17980	735.62	26S protease regulatory subunit 6A OS=Homo sapiens GN=PSMC3 PE=1 SV=3	#NUM!	TLPYLVSNVIELLDVDPNDQEEDGANIDLDSQR		3698.78	YES	3+	1233.94				1233.94	45.35	107.2	6.3984e+07	1233.94	32.36	110.2	6.41279e+07	1233.94	59.96	104.3	8.58214e+06	1233.94				1233.94	47.76	104.8	1.61474e+07	1233.94				1233.94	55.97	112.3	6.28236e+07	1233.94	57.39	105.8	5.28352e+07	1233.94		102.6	1.88749e+07	1233.94
Q13555	41.36	Calcium/calmodulin-dependent protein kinase type II subunit gamma OS=Homo sapiens GN=CAMK2G PE=1 SV=3	a137b23a	AGAYDFPSPEWDTVTPEAK		2079.94	NO	2+	1040.98				1040.98		81.9	9.84232e+06	1040.98		80.4	1.13898e+07	1040.98		81.1	1.64598e+06	1040.98		80	1.7339e+06	1040.98	42.61	80.2	1.69702e+07	1040.98		81.4	5.4774e+06	1040.98				1040.98		80.4	7.91415e+06	1040.98		78.6	2.00195e+07	1040.98
P28161	37.02	Glutathione S-transferase Mu 2 OS=Homo sapiens GN=GSTM2 PE=1 SV=2	28659b7a	ITQSNAILR		1014.58	NO	2+	508.299	49.13	32.3	4.51246e+07	508.299	37.02	31.1	3.37738e+07	508.3	42.17	28.3	4.19765e+07	508.299		28.6	1.04961e+07	508.299		27	4.24278e+07	508.3	35.94	27.9	4.63799e+07	508.299		30.2	2.93391e+07	508.3	37.07	30.2	1.85161e+07	508.299		29.5	2.56416e+07	508.3	50.26	27	6.89991e+07	508.3
P61221	55.47	ATP-binding cassette sub-family E member 1 OS=Homo sapiens GN=ABCE1 PE=1 SV=1	eb3f56f0	GSELQNYFTK		1185.57	YES	2+	593.793				593.792	27.23	55.2	2.31304e+07	593.793		52.5	2.7861e+07	593.793		53.1	8.70309e+06	593.793	26.21	51.4	3.56031e+07	593.793	33.79	52.8	3.20077e+07	593.793	27.43	54.5	2.15921e+07	593.793		54.3	1.51842e+07	593.793		53.5	1.06323e+07	593.793	35.59	50.9	2.92076e+07	593.793
P61221	55.47	ATP-binding cassette sub-family E member 1 OS=Homo sapiens GN=ABCE1 PE=1 SV=1	e0855758	VAETANEEEVKK		1345.67	YES	2+	673.845	54.55	12.6	9.49369e+06	673.846	58.3	12.2	7.52935e+06	673.846	56.39	10.9	8.31438e+06	673.845		10	3.42917e+06	673.846	58.63	9.8	1.31285e+07	673.846	52.75	10.6	1.09333e+07	673.846	49.94	11.5	7.90081e+06	673.845	46.79	11.6	7.20204e+06	673.845		11.1	3.6037e+06	673.846	56.34	10.7	9.90906e+06	673.846
P61221	55.47	ATP-binding cassette sub-family E member 1 OS=Homo sapiens GN=ABCE1 PE=1 SV=1	ae6f316a	NVEDLSGGELQR		1315.64	YES	2+	658.828		42.6	1.80165e+07	658.828		41.1	1.68333e+07	658.828		38.5	2.01111e+07	658.828		38.5	7.09487e+06	658.828	32.75	37.5	2.61553e+07	658.828		38.4	2.44198e+07	658.828	29.24	40.1	1.75745e+07	658.829	29.18	39.9	1.25341e+07	658.828		39.3	6.1787e+06	658.828		37.1	2.27976e+07	658.828
Q14165	44.16	Malectin OS=Homo sapiens GN=MLEC PE=1 SV=1	903b6192	FAEVYFAQSQQK		1444.7	YES	2+	723.36				723.36		54.7	1.25071e+07	723.359	35.85	52.1	2.18616e+07	723.36	35.56	52.7	7.70348e+06	723.36		50.8	1.59051e+07	723.36		52.1	1.06702e+07	723.36		53.8	7.30808e+06	723.36		53.8	1.06229e+07	723.36		52.9	6.83375e+06	723.36	53.64	50.5	2.09299e+07	723.36
Q14165	44.16	Malectin OS=Homo sapiens GN=MLEC PE=1 SV=1	f4dcfb74	SNPEDQILYQTER		1591.75	YES	2+	796.885		58.9	665279	796.885		54.3	1.73555e+07	796.884	24.11	51.6	2.38934e+07	796.885	27.38	51.9	1.0004e+07	796.885		50.7	2.08638e+07	796.885		52	1.59036e+07	796.885		53.5	8.90183e+06	796.885		53.2	1.00929e+07	796.885		52.5	1.19523e+07	796.885		50.2	2.72754e+07	796.885
P67809	544.95	Nuclease-sensitive element-binding protein 1 OS=Homo sapiens GN=YBX1 PE=1 SV=3	ad87165c	NDTKEDVFVHQTAIK		1743.88	NO	3+	582.302				582.302		36.5	7.98764e+07	582.302		33.7	7.65618e+07	582.302	29.69	34.9	3.64637e+07	582.302		32.9	1.04396e+08	582.302		33.9	1.01199e+08	582.302				582.302		37.7	5.59456e+07	582.302		36.1	1.10984e+08	582.302		32.8	1.27875e+08	582.302
P67809	544.95	Nuclease-sensitive element-binding protein 1 OS=Homo sapiens GN=YBX1 PE=1 SV=3	ad87165c	NDTKEDVFVHQTAIK		1743.88	NO	2+	872.95				872.95	30.56	36.4	1.8343e+07	872.95	45.28	33.7	1.98421e+07	872.95		35.1	5.18733e+06	872.95	47.68	32.9	2.53696e+07	872.951	43.9	33.9	2.58307e+07	872.95				872.95				872.949	46.37	36.1	2.40388e+07	872.95	44.03	32.7	3.42265e+07	872.951
P67809	544.95	Nuclease-sensitive element-binding protein 1 OS=Homo sapiens GN=YBX1 PE=1 SV=3	517ced5c	NDTKEDVFVHQTAIKK		1871.97	NO	3+	625				625	42.75	28.8	1.11812e+08	625.001	28.8	26.2	1.1675e+08	625				625		25.3	1.50532e+08	625		26.4	1.33518e+08	625				625				625				625		26.1	1.5738e+08	625
P67809	544.95	Nuclease-sensitive element-binding protein 1 OS=Homo sapiens GN=YBX1 PE=1 SV=3	517ced5c	NDTKEDVFVHQTAIKK		1871.97	NO	2+	936.998				936.998	62.69	28.8	1.60614e+07	936.998	55.61	26.2	1.74681e+07	936.998				936.998		25.4	2.43774e+07	936.998		26.2	2.23647e+07	936.998				936.998				936.998				936.999	37.31	26.2	2.87168e+07	936.998
P67809	544.95	Nuclease-sensitive element-binding protein 1 OS=Homo sapiens GN=YBX1 PE=1 SV=3	453ee9dc	SVGDGETVEFDVVEGEK		1794.82	NO	2+	898.418		82.2	6.06274e+07	898.418	45.41			898.418		63.1	1.2869e+08	898.418		63.8	4.97223e+07	898.418		61.7	2.58949e+08	898.418		63	1.3335e+08	898.418	50.29	65.7	2.44405e+08	898.418	56.58	64.6	1.53667e+08	898.418		63.6	2.46796e+08	898.418		61.3	1.84708e+08	898.419
P67809	544.95	Nuclease-sensitive element-binding protein 1 OS=Homo sapiens GN=YBX1 PE=1 SV=3	9cc7a9a7	GAEAANVTGPGGVPVQGSK		1694.86	YES	2+	848.439	74.88	38.5	8.7983e+07	848.439	82.53	36.7	8.0357e+07	848.439		34.1	8.7991e+07	848.44	71.87	34.2	3.8251e+07	848.44	66.04	33.1	1.18186e+08	848.44	86.21	34.1	1.07085e+08	848.439	68.57	35.7	1.62575e+08	848.439	79.8	35.7	1.10715e+08	848.44	86.49	35	1.61322e+08	848.44	77.55	32.8	1.75272e+08	848.44
P67809	544.95	Nuclease-sensitive element-binding protein 1 OS=Homo sapiens GN=YBX1 PE=1 SV=3	eb0cba7f	AADPPAENSSAPEAEQGGAE		1896.8	YES	2+	949.408	69.23	27.7	2.72461e+07	949.408	59.08	27	2.5453e+07	949.409	49.76	24.5	2.76117e+07	949.408		23.7	1.8203e+07	949.409	86.39	23	4.43621e+07	949.409	50.44	24.3	2.16029e+07	949.41	48.31	25.6	5.55284e+07	949.41	49.84	25.6	4.70136e+07	949.408		24.8	3.66765e+07	949.41	59.39	23.2	2.66633e+07	949.41
P67809	544.95	Nuclease-sensitive element-binding protein 1 OS=Homo sapiens GN=YBX1 PE=1 SV=3	354290000	EDGNEEDKENQGDETQGQQPPQR		2627.1	YES	3+	876.71		15.2	8.35761e+06	876.71		14.6	9.86406e+06	876.71		12.5	9.35341e+06	876.71		11.8	4.49532e+06	876.71		11.2	1.47655e+07	876.71	44.89	12.3	1.23635e+07	876.709	41.33	13.4	2.57081e+07	876.709	39.81	13.6	1.52438e+07	876.71	36	12.9	2.40956e+07	876.709	38.59	12	2.00844e+07	876.71
P67809	544.95	Nuclease-sensitive element-binding protein 1 OS=Homo sapiens GN=YBX1 PE=1 SV=3	6e512e07	EDGNEEDKENQGDETQGQQPPQRR		2783.2	YES	4+	696.809		12.9	5.88744e+07	696.809		12.4	5.65581e+07	696.809		10.9	4.57288e+07	696.809		9.9	1.76448e+07	696.809		9.6	6.14532e+07	696.809	36.69	10.6	5.55984e+07	696.809	54.63	11.6	9.5715e+07	696.81	54.36	11.8	6.89074e+07	696.809	53.69	11.1	7.63638e+07	696.809	48.14	10.5	7.37715e+07	696.809
P67809	544.95	Nuclease-sensitive element-binding protein 1 OS=Homo sapiens GN=YBX1 PE=1 SV=3	6e512e07	EDGNEEDKENQGDETQGQQPPQRR		2783.2	YES	3+	928.742	55.55	13	2.42561e+07	928.743	76.74	12.4	2.81948e+07	928.743	50.29	10.9	2.66074e+07	928.742		9.9	1.28159e+07	928.744	47.99	9.6	4.82979e+07	928.744	64.78	10.6	3.87494e+07	928.743	52.98	11.6	6.47327e+07	928.743	56.33	11.8	4.54662e+07	928.744	47.66	11.1	5.54695e+07	928.744	60.13	10.5	5.8348e+07	928.744
P67809	544.95	Nuclease-sensitive element-binding protein 1 OS=Homo sapiens GN=YBX1 PE=1 SV=3	831684af	NYQQNYQNSESGEKNEGSESAPEGQAQQR		3256.39	YES	3+	1086.47	63.79	25.1	5.53115e+07	1086.47	75.2	23.9	5.07645e+07	1086.47	56.08	21.2	5.84459e+07	1086.47	49.94	20.7	3.36463e+07	1086.47		19.8	8.69816e+07	1086.47	49.54	21	7.71703e+07	1086.47	73.06	22.6	1.25704e+08	1086.47	58.72	22.6	8.86739e+07	1086.47	59.17	21.9	1.05865e+08	1086.47	64.51	20.2	1.00509e+08	1086.47
Q9BV20	61.24	Methylthioribose-1-phosphate isomerase OS=Homo sapiens GN=MRI1 PE=1 SV=1	f5add9fd	TALTTTISSR		1049.57	YES	2+	525.795		34.3	2.83777e+07	525.794	36.11	33.4	4.48136e+07	525.795		30.4	4.7646e+07	525.795				525.795		29.6	3.21692e+07	525.795		30.6	2.98771e+07	525.795		32	6.82269e+06	525.795		32.1	3.25567e+06	525.795		31.2	5.23409e+06	525.795	44.42	28.9	2.0052e+07	525.795
Q9BV20	61.24	Methylthioribose-1-phosphate isomerase OS=Homo sapiens GN=MRI1 PE=1 SV=1	c57cc4e9	GVSAVVVGADR		1028.56	YES	2+	515.289		36.7	1.13827e+07	515.289		35.3	7.24211e+06	515.289	43.36	32.4	9.29653e+06	515.289				515.289				515.289				515.289		34.3	5.53486e+06	515.289		34.4	1.98648e+06	515.289				515.289	26.05			515.289
Q9BV20	61.24	Methylthioribose-1-phosphate isomerase OS=Homo sapiens GN=MRI1 PE=1 SV=1	fcd7b8c1	VGTYQLAIVAK		1161.68	YES	2+	581.848				581.848		59.5	8.32694e+06	581.848		56.8	8.2672e+06	581.848				581.848		55.8	3.86609e+06	581.848		56.9	4.14154e+06	581.848		59	1.27087e+06	581.848				581.848		57.7	2.878e+06	581.848	27.44	55.2	1.24505e+07	581.848
Q16531	66.65	DNA damage-binding protein 1 OS=Homo sapiens GN=DDB1 PE=1 SV=1	c30d23a2	IEVQDTSGGTTALRPSASTQALSSSVSSSK		2951.47	YES	3+	984.835				984.835		55.4	2.11054e+07	984.833	50.98	52.9	2.41593e+07	984.835		53.6	9.64977e+06	984.835		52	3.31596e+07	984.834	66.65	53.2	2.79898e+07	984.835		54.8	1.47087e+07	984.835		54.7	1.20269e+07	984.835		53.8	8.01548e+06	984.835		51.6	2.79429e+07	984.834
P52272	334.03	Heterogeneous nuclear ribonucleoprotein M OS=Homo sapiens GN=HNRNPM PE=1 SV=3	3309b25f	FESPEVAER		1062.5	YES	2+	532.258		33.3	3.69256e+07	532.258		32.2	2.83488e+07	532.258		29.4	2.71547e+07	532.258		29.5	1.28614e+07	532.258		28.1	2.69938e+07	532.258		29.1	3.32315e+07	532.258		31.1	2.11506e+07	532.258		31.1	9.2051e+06	532.258		30.5	2.24777e+07	532.258		28.1	4.26751e+07	532.258
P52272	334.03	Heterogeneous nuclear ribonucleoprotein M OS=Homo sapiens GN=HNRNPM PE=1 SV=3	97e34f4e	INEILSNALK		1113.64	YES	2+	557.829				557.829		60.7	8.59179e+07	557.829	40.04	58	1.00107e+08	557.829		59.2	3.5614e+07	557.829		57	7.53254e+07	557.829		58.3	8.85271e+07	557.829		60.3	5.42534e+07	557.829		60	4.70146e+07	557.829	30.38	59.1	4.30217e+07	557.829	28.91	56.5	8.83509e+07	557.829
P52272	334.03	Heterogeneous nuclear ribonucleoprotein M OS=Homo sapiens GN=HNRNPM PE=1 SV=3	33a34e84	ADILEDKDGK		1102.55	YES	2+	552.284		19.8	4.94809e+07	552.284		19.3	4.02913e+07	552.284	50.37	17.2	4.73342e+07	552.284		16.9	1.82677e+07	552.284		15.8	3.43553e+07	552.284		16.9	4.41706e+07	552.284				552.284		18.3	2.65605e+07	552.284		17.8	2.76361e+07	552.284		16.3	5.14386e+07	552.284
P52272	334.03	Heterogeneous nuclear ribonucleoprotein M OS=Homo sapiens GN=HNRNPM PE=1 SV=3	8ccb9238	AFITNIPFDVK		1263.69	YES	2+	632.852		103.3	9.86882e+07	632.852		85.8	1.12709e+08	632.853	28.42	84.7	1.31781e+08	632.853	24.99	86.3	3.82531e+07	632.852		84.4	1.0595e+08	632.853	31.08	85	1.29599e+08	632.852		85.8	1.46492e+07	632.852				632.852	37.03	85	8.18411e+07	632.853	29.41	83.9	1.58533e+08	632.853
P52272	334.03	Heterogeneous nuclear ribonucleoprotein M OS=Homo sapiens GN=HNRNPM PE=1 SV=3	e32beead	VKEDPDGEHARR		1407.69	YES	3+	470.236		6.4	117580	470.236				470.236				470.236				470.236		6.1	397247	470.236				470.236	26.49	8	8.36018e+06	470.236		6.4	3.59558e+06	470.236		6.2	483119	470.236		6.7	335157	470.236
P52272	334.03	Heterogeneous nuclear ribonucleoprotein M OS=Homo sapiens GN=HNRNPM PE=1 SV=3	e32beead	VKEDPDGEHARR		1407.69	YES	2+	704.852				704.852				704.852				704.852				704.852				704.852				704.852				704.852	27.1	6.4	1.18878e+06	704.852		6.3	322120	704.852				704.852
P52272	334.03	Heterogeneous nuclear ribonucleoprotein M OS=Homo sapiens GN=HNRNPM PE=1 SV=3	9c4501dc	LGSTVFVANLDYK		1425.75	YES	2+	713.886				713.883	40.91	74.5	5.14013e+07	713.886		73	1.92618e+07	713.886				713.886		71.4	1.63186e+07	713.884	30.88	72.4	5.40541e+07	713.886				713.884	24.77	73.7	1.95565e+07	713.885	33.39	72.8	3.54466e+07	713.884	37.03	70.7	8.01169e+07	713.885
P52272	334.03	Heterogeneous nuclear ribonucleoprotein M OS=Homo sapiens GN=HNRNPM PE=1 SV=3	db649757	QGGGGGGGSVPGIER		1283.62	YES	2+	642.82		28.5	6.23409e+07	642.82	29.89	27.6	5.57709e+07	642.82	28.04	25	7.128e+07	642.82		24.6	2.3828e+07	642.82	51.51	23.6	5.43911e+07	642.82	48.15	24.7	5.18777e+07	642.82	38.16	26.4	4.30366e+07	642.82		26.5	4.19713e+07	642.82	55.75	25.7	3.06535e+07	642.821	30.16	23.7	6.30473e+07	642.821
P52272	334.03	Heterogeneous nuclear ribonucleoprotein M OS=Homo sapiens GN=HNRNPM PE=1 SV=3	18108927	GNFGGSFAGSFGGAGGHAPGVAR		2033.95	YES	3+	678.991				678.991	43.3	60.1	1.4042e+08	678.991		57.6	1.80154e+08	678.991		60.3	4.98684e+07	678.991		56.8	1.25856e+08	678.992	29.61	58	1.66724e+08	678.991		60.3	4.04869e+07	678.991		60.1	3.53082e+07	678.991		58.9	7.16693e+07	678.992	39.67	56.3	1.83704e+08	678.992
P52272	334.03	Heterogeneous nuclear ribonucleoprotein M OS=Homo sapiens GN=HNRNPM PE=1 SV=3	18108927	GNFGGSFAGSFGGAGGHAPGVAR		2033.95	YES	2+	1017.98				1017.99	87.71	60.1	3.3976e+07	1017.98	83.69	57.6	3.78019e+07	1017.98		59.4	1.12412e+06	1017.98	87.97	56.9	3.066e+07	1017.98	98.37	58	4.44146e+07	1017.98		60.5	5.80706e+06	1017.98		60.1	6.7e+06	1017.99	61.32	58.9	1.65287e+07	1017.98	84.29	56.4	4.76883e+07	1017.99
P00338	181.89	L-lactate dehydrogenase A chain OS=Homo sapiens GN=LDHA PE=1 SV=2	b1ad64d6	LNLVQR		741.45	NO	2+	371.733		30.9	7.8394e+08	371.733	41.24	29.8	5.5255e+08	371.733	36.02	27.2	7.07495e+08	371.734	31.06	27	1.58454e+08	371.733	31.16	25.9	7.92776e+08	371.733	47.19	26.9	7.96755e+08	371.733	32.93	28.9	4.83964e+08	371.734	29.04	29.1	3.02252e+08	371.733		28.4	2.23487e+08	371.733		26	7.07367e+08	371.733
P00338	181.89	L-lactate dehydrogenase A chain OS=Homo sapiens GN=LDHA PE=1 SV=2	5512af00	FIIPNVVK		928.575	YES	2+	465.296				465.296		72.8	3.2569e+08	465.296	25.57	70.4	4.15381e+08	465.296		72.1	6.57005e+07	465.296		69.6	4.44504e+08	465.296		70.7	5.24014e+08	465.296	24.04			465.296		72.5	8.15964e+07	465.296		71.5	1.86899e+08	465.296		68.9	5.7135e+08	465.296
P00338	181.89	L-lactate dehydrogenase A chain OS=Homo sapiens GN=LDHA PE=1 SV=2	43cbf678	LVIITAGAR		912.576	YES	2+	457.296	25.89			457.296	41.34	47.6	2.81643e+08	457.297	43.8	44.7	3.62394e+08	457.297	42.33	45.7	4.06296e+07	457.296	46.15	43.7	3.34726e+08	457.296	32.63	44.8	2.82995e+08	457.296	43.61	46.8	1.62207e+08	457.296		53.3	862003	457.296				457.296				457.297
P00338	181.89	L-lactate dehydrogenase A chain OS=Homo sapiens GN=LDHA PE=1 SV=2	7d0390dd	VTLTSEEEAR		1133.56	YES	2+	567.786	24.75	27.1	5.04083e+08	567.787	33	26.2	3.53528e+08	567.787	37.25	23.5	4.51861e+08	567.788	29.85	23.5	1.03447e+08	567.786		22.1	4.99335e+08	567.786		23.2	4.87521e+08	567.787	44.28	25.1	3.28668e+08	567.787	47.53	25.1	2.2038e+08	567.787	37.87	24.4	2.15156e+08	567.788	38.71	22.5	5.49393e+08	567.788
P00338	181.89	L-lactate dehydrogenase A chain OS=Homo sapiens GN=LDHA PE=1 SV=2	e1fca072	QVVESAYEVIK		1263.67	YES	2+	632.845				632.845		54.3	2.36135e+08	632.845	30.86	51.6	2.79509e+08	632.846	26.66	52.2	5.22277e+07	632.845		50.5	2.81294e+08	632.845		51.7	2.85114e+08	632.845		53.5	2.18198e+08	632.845		53.4	9.49504e+07	632.845		52.4	1.39858e+08	632.845		50	3.95751e+08	632.845
P00338	181.89	L-lactate dehydrogenase A chain OS=Homo sapiens GN=LDHA PE=1 SV=2	da4e14d8	VIGSGCNLDSAR		1190.57	NO	2+	624.804	40.07	29.8	1.40115e+07	624.804		29	1.4863e+07	624.804		26.4	1.95255e+07	624.804		26.1	3.53772e+06	624.804		24.8	1.7453e+07	624.804		25.8	1.61133e+07	624.804		27.7	7.78866e+06	624.806	26.17	27.7	4.07361e+06	624.804		27	1.73014e+06	624.804		24.9	1.0643e+07	624.804
P00338	181.89	L-lactate dehydrogenase A chain OS=Homo sapiens GN=LDHA PE=1 SV=2	b3da1c2f	ATLKDQLIYNLLK	Acetyl (Protein N-term)	1574.92	YES	2+	787.963	48.29	112.6	7.2359e+06	787.963				787.963				787.963				787.963		92.4	1.21774e+07	787.965	30.53	92.7	7.64617e+07	787.963				787.963				787.964	40.68	92.6	1.81694e+07	787.964	49.4	92	1.06554e+08	787.965
P00338	181.89	L-lactate dehydrogenase A chain OS=Homo sapiens GN=LDHA PE=1 SV=2	a6a4de23	IVSGKDYNVTANSK		1494.77	YES	3+	499.265		23.4	1.64223e+08	499.265		22.6	1.45436e+08	499.265		20	1.92131e+08	499.265		19.8	4.42574e+07	499.265		18.7	1.92438e+08	499.265		19.8	1.81632e+08	499.265		21.5	1.20604e+08	499.265		21.6	6.94624e+07	499.265		20.8	6.55438e+07	499.265		19	1.6995e+08	499.265
P00338	181.89	L-lactate dehydrogenase A chain OS=Homo sapiens GN=LDHA PE=1 SV=2	a6a4de23	IVSGKDYNVTANSK		1494.77	YES	2+	748.393	44.33	23.4	6.34987e+07	748.393	52.91	22.7	6.39235e+07	748.394	65.53	20	8.74654e+07	748.395	63.37	19.8	1.88314e+07	748.394	49.36	18.7	1.02203e+08	748.393	65.4	19.8	9.98422e+07	748.393	65.41	21.5	6.41577e+07	748.394	67.07	21.6	3.52148e+07	748.394	54.12	20.8	3.33614e+07	748.394	61.96	19	9.93654e+07	748.394
P00338	181.89	L-lactate dehydrogenase A chain OS=Homo sapiens GN=LDHA PE=1 SV=2	bdedc9f8	DLADELALVDVIEDK		1656.85	YES	2+	829.434				829.434				829.434				829.434				829.434				829.434	34.76	95.5	2.97968e+07	829.434				829.434				829.434		95.3	8.6428e+06	829.434	50.71	94.9	4.76698e+07	829.434
P00338	181.89	L-lactate dehydrogenase A chain OS=Homo sapiens GN=LDHA PE=1 SV=2	3d29bb28	TLHPDLGTDKDKEQWK		1909.95	YES	2+	955.987				955.987	47.97	33.1	1.17535e+07	955.987	46.01	30.4	1.48662e+07	955.987				955.987		30.1	1.3065e+07	955.987		31.1	1.83832e+07	955.987				955.987				955.987				955.987		30.5	2.14946e+07	955.987
P00338	181.89	L-lactate dehydrogenase A chain OS=Homo sapiens GN=LDHA PE=1 SV=2	55dab6f0	LLIVSNPVDILTYVAWK		1943.11	YES	3+	648.714				648.714	24.51	108.3	1.28733e+07	648.714				648.714				648.714				648.714				648.714				648.714				648.714	25.56			648.714		105.5	5.75459e+07	648.714
P00338	181.89	L-lactate dehydrogenase A chain OS=Homo sapiens GN=LDHA PE=1 SV=2	55dab6f0	LLIVSNPVDILTYVAWK		1943.11	YES	2+	972.568				972.568	66.73	108.2	8.94305e+07	972.568		111.4	1.76022e+08	972.568				972.568	71.09	109.8	1.45651e+08	972.568				972.568				972.568				972.569	45.43	106.4	9.6523e+07	972.568		110	5.80216e+06	972.569
P00338	181.89	L-lactate dehydrogenase A chain OS=Homo sapiens GN=LDHA PE=1 SV=2	e6a70d48	DQLIYNLLKEEQTPQNK		2073.07	YES	3+	692.035				692.035		81.5	2.6525e+07	692.035		79.7	2.69988e+07	692.035				692.035		79.1	3.62459e+07	692.035	37.25	80.1	5.68829e+07	692.035				692.035				692.035		80.8	1.61547e+07	692.035		78.6	6.28331e+07	692.035
P00338	181.89	L-lactate dehydrogenase A chain OS=Homo sapiens GN=LDHA PE=1 SV=2	e6a70d48	DQLIYNLLKEEQTPQNK		2073.07	YES	2+	1037.55				1037.55	45.22	81.6	1.58928e+07	1037.55		79.9	1.05666e+07	1037.55				1037.55		79	1.89897e+07	1037.55	56.02	80.1	3.39725e+07	1037.55				1037.55				1037.55		80.8	9.58301e+06	1037.55		78.5	4.01807e+07	1037.55
P00338	181.89	L-lactate dehydrogenase A chain OS=Homo sapiens GN=LDHA PE=1 SV=2	24bd688b	ATLKDQLIYNLLKEEQTPQNK	Acetyl (Protein N-term)	2529.36	YES	3+	843.793	24.58	111.6	4.42878e+08	843.793		92	3.78496e+08	843.793				843.793		91.8	5.67494e+07	843.793				843.793	24.53	88.7	5.24044e+08	843.793		98.8	2.48902e+08	843.793		103.6	2.01602e+08	843.793	35.15	88.7	2.14553e+08	843.794	43.14	88.1	6.44311e+08	843.793
P26640	101.81	Valyl-tRNA synthetase OS=Homo sapiens GN=VARS PE=1 SV=4	393a76e1	SSAQDPQAVLGALGR		1468.76	YES	2+	735.392				735.392		69	2.41929e+07	735.392		66.5	3.91806e+07	735.392		67.4	1.43925e+07	735.393	30.57	65.8	4.63021e+07	735.392		67	4.0168e+07	735.392		68.5	3.89397e+07	735.392		68.2	2.36211e+07	735.392		67.3	2.45358e+07	735.392		65.2	3.74445e+07	735.392
P26640	101.81	Valyl-tRNA synthetase OS=Homo sapiens GN=VARS PE=1 SV=4	e3f5759d	ITPAHDQNDYEVGQR		1741.8	YES	2+	871.912		25.7	2.50146e+06	871.912		24.8	5.18247e+06	871.912		22.2	6.39204e+06	871.912		22.1	2.7107e+06	871.911	40.51	20.8	1.06644e+07	871.912		21.9	8.50628e+06	871.912		23.7	5.394e+06	871.911	45.54	23.9	4.99246e+06	871.912		23.1	2.23024e+06	871.912		21.2	7.71206e+06	871.912
P26640	101.81	Valyl-tRNA synthetase OS=Homo sapiens GN=VARS PE=1 SV=4	eef7277e	STLYVSPHPDAFPSLR	Acetyl (Protein N-term)	1828.92	YES	2+	914.969				914.969		83	1.80819e+07	914.969		81.5	1.97555e+07	914.969		83	3.50564e+06	914.969	36.07	80.9	2.72459e+07	914.97	39.46	81.8	4.00212e+07	914.969		82.7	1.158e+07	914.969				914.969	40.46	81.8	1.40895e+07	914.969	28.58	80.1	3.94779e+07	914.969
P26640	101.81	Valyl-tRNA synthetase OS=Homo sapiens GN=VARS PE=1 SV=4	5e1bd580	VQGSDSDEEVVVATTR		1690.8	YES	2+	846.411		42	1.79619e+07	846.412	80.3	40.3	1.54154e+07	846.41	69.19	37.7	1.98848e+07	846.411	73.41	37.5	7.86479e+06	846.411	88.76	36.6	2.63958e+07	846.41	73.81	37.7	2.47111e+07	846.411	63.5	39	1.93407e+07	846.411	74.77	38.9	1.69133e+07	846.411		38.5	1.10212e+07	846.411	80.9	36.3	2.64735e+07	846.411
P26640	101.81	Valyl-tRNA synthetase OS=Homo sapiens GN=VARS PE=1 SV=4	bfe9b2ab	YGEAGEGPGWGGAHPR		1596.71	YES	3+	533.245		33.1	4.93787e+06	533.245		31.8	1.97004e+07	533.244	24.7	29	2.71786e+07	533.245		29.4	1.02339e+07	533.245		27.8	3.38263e+07	533.245	40.96	28.7	3.41585e+07	533.245		31.1	2.13621e+07	533.245		31.1	1.51235e+07	533.245		30.5	1.39444e+07	533.244	25.36	27.8	3.02839e+07	533.245
P62841	40.42	40S ribosomal protein S15 OS=Homo sapiens GN=RPS15 PE=1 SV=2	3665ebfc	KQHSLLKR		1008.62	YES	2+	505.318		7.8	2.452e+06	505.318	28.39	8	1.64337e+07	505.318	32.92	7.7	2.30723e+07	505.318		7	4.04783e+06	505.318		8.4	1.74444e+07	505.318		9.6	1.31147e+07	505.318				505.318				505.318				505.318				505.318
P62841	40.42	40S ribosomal protein S15 OS=Homo sapiens GN=RPS15 PE=1 SV=2	15742adf	HGRPGIGATHSSR		1331.68	YES	3+	444.902		7.4	2.1916e+07	444.902	50.36	7.6	8.78349e+07	444.902	47.58	7.3	1.04725e+08	444.902		6.5	4.09688e+07	444.902				444.902	40.96	7.4	1.21022e+08	444.902				444.902				444.902		7.5	1.69468e+06	444.902		7.8	8.54256e+07	444.902
P62841	40.42	40S ribosomal protein S15 OS=Homo sapiens GN=RPS15 PE=1 SV=2	15742adf	HGRPGIGATHSSR		1331.68	YES	2+	666.851				666.849	35.45	7.6	3.59844e+07	666.85	32.1	7.2	5.1582e+07	666.849	30.35	6.5	2.03204e+07	666.851	35.53	7	7.28376e+07	666.851		7.4	6.72164e+07	666.851				666.851				666.851		7.5	842786	666.85	27.66	7.8	4.63034e+07	666.85
O14979	114.96	Heterogeneous nuclear ribonucleoprotein D-like OS=Homo sapiens GN=HNRPDL PE=1 SV=3	6b20fdc9	VLELK		600.385	YES	2+	301.201		27.2	1.99304e+07	301.201		26.9	1.26033e+07	301.201		23.7	2.0501e+07	301.201		24.5	8.00596e+06	301.201		22.9	2.08806e+07	301.201		23.9	2.14395e+07	301.201		25.9	1.6238e+07	301.201		25.7	2.0693e+07	301.201	35.03	25.4	2.33896e+07	301.201		23	2.75757e+07	301.201
O14979	114.96	Heterogeneous nuclear ribonucleoprotein D-like OS=Homo sapiens GN=HNRPDL PE=1 SV=3	72991640	LIDPKR		740.454	YES	2+	371.236		12.9	1.86751e+07	371.236		12.6	1.08667e+07	371.236		11.5	1.12048e+07	371.236		10.8	7.22837e+06	371.236		10.6	1.10299e+07	371.236		11.4	8.28291e+06	371.236		12	2.47581e+07	371.236	26.1	12.2	1.88949e+07	371.236		11.8	1.32266e+07	371.236		11.4	5.39939e+06	371.236
O14979	114.96	Heterogeneous nuclear ribonucleoprotein D-like OS=Homo sapiens GN=HNRPDL PE=1 SV=3	97249b68	DLTEYLSR		995.492	YES	2+	498.755				498.755		62.3	8.84489e+07	498.755	31.45	59.8	1.16542e+08	498.755		60	4.91341e+07	498.755		58.9	1.3455e+08	498.755		60.1	1.18654e+08	498.755	30.28	61.6	1.39447e+08	498.755		61.5	1.96801e+08	498.755	27.28	60.5	1.83267e+08	498.755		58.3	1.62608e+08	498.755
O14979	114.96	Heterogeneous nuclear ribonucleoprotein D-like OS=Homo sapiens GN=HNRPDL PE=1 SV=3	748497a2	GFGFVLFK		913.506	NO	2+	457.762				457.761	33.73	88.8	1.53503e+08	457.762	33.26	87.6	1.42789e+08	457.762		89.1	3.09959e+07	457.762	33.54	87.4	1.76029e+08	457.762	30.88	87.8	1.28746e+08	457.762				457.762	31.42	106	2.18699e+08	457.761	30.38	88	2.599e+08	457.762	45.65	86.9	3.22558e+08	457.762
O14979	114.96	Heterogeneous nuclear ribonucleoprotein D-like OS=Homo sapiens GN=HNRPDL PE=1 SV=3	fcab7406	SRGFGFVLFK		1156.64	NO	3+	386.555				386.555				386.555				386.555				386.555				386.555				386.555				386.555				386.555				386.555				386.555
O14979	114.96	Heterogeneous nuclear ribonucleoprotein D-like OS=Homo sapiens GN=HNRPDL PE=1 SV=3	8e41c6b2	DAASVDKVLELK		1286.71	YES	2+	644.364				644.363	37.34	60.4	6.95348e+07	644.363	41.27	57.8	8.19114e+07	644.364		58.8	3.13472e+07	644.364		56.9	9.35834e+07	644.364	38.24	58	9.69562e+07	644.364	26.41	60.6	7.86691e+07	644.364		60.4	9.85152e+07	644.364		59.1	1.43867e+08	644.364	34.66	56.4	1.47113e+08	644.364
O14979	114.96	Heterogeneous nuclear ribonucleoprotein D-like OS=Homo sapiens GN=HNRPDL PE=1 SV=3	a1fe012	DAASVDKVLELKEHK		1680.9	YES	3+	561.31				561.31	25.06	43.8	3.66135e+07	561.31		41.2	4.88456e+07	561.31				561.31		40.8	5.07155e+07	561.31		41.9	5.18444e+07	561.31				561.31				561.31				561.31		40.6	5.28947e+07	561.31
P84098	124.04	60S ribosomal protein L19 OS=Homo sapiens GN=RPL19 PE=1 SV=1	c58ff8de	DGLIIR		685.412	YES	2+	343.714				343.714		40.6	5.14889e+07	343.714		37.8	7.52978e+07	343.714		38.2	2.53276e+07	343.714		36.5	7.79622e+07	343.714		37.4	7.37813e+07	343.714		39.7	8.05913e+07	343.714		39.5	5.36596e+07	343.714	33.69	38.8	4.84387e+07	343.714		36.1	6.87697e+07	343.714
P84098	124.04	60S ribosomal protein L19 OS=Homo sapiens GN=RPL19 PE=1 SV=1	cd506e3e	LASSVLR		744.449	YES	2+	373.233		27.1	7.52775e+07	373.233		27.4	3.30763e+07	373.233		24.9	4.8933e+07	373.233	26.45	23.7	3.20386e+07	373.233		22.2	8.9446e+07	373.233		24.5	5.49602e+07	373.233		25.1	1.33944e+08	373.233	24.57	25.2	8.99568e+07	373.233		24.5	4.69639e+07	373.233		22.5	1.19737e+08	373.233
P84098	124.04	60S ribosomal protein L19 OS=Homo sapiens GN=RPL19 PE=1 SV=1	a158d8cd	KPVTVHSR		922.535	YES	3+	308.52	26.49	6.5	1.36203e+06	308.52				308.52				308.52				308.52				308.52				308.52		7.5	4.6385e+06	308.52				308.52				308.52				308.52
P84098	124.04	60S ribosomal protein L19 OS=Homo sapiens GN=RPL19 PE=1 SV=1	eaa5dd3c	LLADQAEAR		985.519	YES	2+	493.768		23.8	1.71423e+08	493.768		23.1	1.39398e+08	493.768	37.32	20.5	1.67221e+08	493.769	40.03	20.2	6.15422e+07	493.768	43.67	19.2	1.59913e+08	493.768	48.34	20.4	1.75656e+08	493.768	42.15	21.7	2.00839e+08	493.768	37.68	21.8	1.4952e+08	493.768	25.25	21.1	1.6765e+08	493.768		19.5	1.84685e+08	493.768
P84098	124.04	60S ribosomal protein L19 OS=Homo sapiens GN=RPL19 PE=1 SV=1	897c5db3	KLLADQAEAR		1113.61	YES	2+	557.816		19.7	3.42327e+06	557.816		19.1	5.25262e+06	557.816		17.1	7.29161e+06	557.816		16.8	2.25639e+06	557.816		15.7	6.12199e+06	557.816		16.8	1.08941e+07	557.816		18.6	9.64073e+06	557.816		18.6	6.59035e+06	557.816		17.9	6.81126e+06	557.816		16.4	7.22037e+06	557.816
P84098	124.04	60S ribosomal protein L19 OS=Homo sapiens GN=RPL19 PE=1 SV=1	f4181a82	KKLLADQAEAR		1241.71	YES	3+	414.912		14	3.39052e+06	414.912		13.7	1.4376e+07	414.911	27.06	12.3	2.0409e+07	414.912		11.8	7.98546e+06	414.912	29.61	11.4	1.64102e+07	414.912		12.3	1.70867e+07	414.912				414.912				414.912		14.4	8.18208e+06	414.912		12.4	1.50758e+07	414.912
P84098	124.04	60S ribosomal protein L19 OS=Homo sapiens GN=RPL19 PE=1 SV=1	f4181a82	KKLLADQAEAR		1241.71	YES	2+	621.864		14	2.57927e+06	621.864		13.6	7.28222e+06	621.864	45.11	12.3	9.34487e+06	621.864	43.85	11.8	3.66987e+06	621.864	56.6	11.4	9.24228e+06	621.864	58.76	12.3	8.89248e+06	621.864				621.864				621.864		14.1	1.85518e+06	621.864		12.3	8.95477e+06	621.864
P84098	124.04	60S ribosomal protein L19 OS=Homo sapiens GN=RPL19 PE=1 SV=1	c9695ad4	VWLDPNETNEIANANSR		1941.92	YES	2+	971.97	60.58	81.8	1.06759e+08	971.97	68.71	66	1.24976e+08	971.971	68.47	63.6	1.71085e+08	971.971	86.43	63.7	5.57776e+07	971.97		62.6	1.828e+08	971.971	47.67	63.9	1.72008e+08	971.97	77.66	65.4	1.96068e+08	971.969	48.45	65	1.22984e+08	971.97	77.22	64.2	1.2443e+08	971.971	68.16	62.2	1.76472e+08	971.971
P02533	47.53	Keratin, type I cytoskeletal 14 OS=Homo sapiens GN=KRT14 PE=1 SV=4	fff35a6e	LAADDFR		806.392	NO	2+	404.205		33.2	1.46283e+08	404.204	26.77	32.1	5.24802e+07	404.205		29.4	7.92621e+07	404.205		29.4	6.49853e+07	404.205		28	5.93413e+07	404.205		29	3.00276e+07	404.205	27.98	31	9.40203e+07	404.205	26.58	31	7.3536e+07	404.205		30.2	4.5847e+07	404.205	25.24	28	4.52795e+07	404.205
P02533	47.53	Keratin, type I cytoskeletal 14 OS=Homo sapiens GN=KRT14 PE=1 SV=4	9e1a5ed2	LASYLDKVR		1063.6	NO	2+	532.81				532.81		37.9	5.14464e+07	532.81		35.2	6.83723e+07	532.81		36	3.0689e+07	532.81		34.3	5.91222e+07	532.81		35.2	5.4304e+07	532.81		38.2	3.57671e+07	532.81		37.8	2.03292e+07	532.81		36.9	2.6613e+07	532.81		34	5.27403e+07	532.81
P62495	48.91	Eukaryotic peptide chain release factor subunit 1 OS=Homo sapiens GN=ETF1 PE=1 SV=3	f235b7c6	GFGGIGGILR		945.54	YES	2+	473.779				473.779		72.9	2.27671e+07	473.779		70.6	2.86464e+07	473.779		71.4	860341	473.779	30.16	69.8	3.43451e+07	473.779	33.38	70.8	2.90247e+07	473.779		73	4.09073e+06	473.779				473.779		71.6	5.66281e+06	473.779	42.86	69.1	2.29048e+07	473.779
P62495	48.91	Eukaryotic peptide chain release factor subunit 1 OS=Homo sapiens GN=ETF1 PE=1 SV=3	b40d3dbe	LSVLGAITSVQQR		1370.79	YES	2+	686.404				686.404	64.71	80.5	3.92082e+07	686.404	45.44	78.3	4.67321e+07	686.404		80.3	2.80027e+06	686.404	48.96	77.7	5.78513e+07	686.404	41.77	78.6	4.39021e+07	686.404		80.5	8.12016e+06	686.404	32.92	80.2	1.18469e+07	686.404	46.27	79.1	1.28578e+07	686.405	43.69	76.9	4.52005e+07	686.404
P62495	48.91	Eukaryotic peptide chain release factor subunit 1 OS=Homo sapiens GN=ETF1 PE=1 SV=3	d7561923	ADDPSAADRNVEIWK	Acetyl (Protein N-term)	1728.82	YES	2+	864.916				864.915	27.29	61.5	3.01296e+07	864.916		58.9	4.18931e+07	864.916		59.5	1.25939e+07	864.916		58	5.13026e+07	864.916	28.24	59.2	3.08013e+07	864.916		60.8	2.49641e+07	864.916		60.6	2.29362e+07	864.916		59.8	1.93757e+07	864.916		57.5	3.25112e+07	864.916
P35527	471.93	Keratin, type I cytoskeletal 9 OS=Homo sapiens GN=KRT9 PE=1 SV=3	c0c47911	TLLDIDNTR		1059.56	YES	2+	530.787				530.787				530.787				530.787				530.787		48.2	7.65735e+07	530.787		49.5	4.56206e+07	530.787		50.9	3.48945e+07	530.786	24.72	50.8	4.82884e+07	530.787	25.42	50.1	5.272e+07	530.787		47.7	5.34495e+07	530.787
P35527	471.93	Keratin, type I cytoskeletal 9 OS=Homo sapiens GN=KRT9 PE=1 SV=3	f6afd32f	QGVDADINGLR		1156.58	YES	2+	579.3				579.3				579.3				579.3		42.5	5.841e+06	579.3				579.3				579.3		43.7	6.1685e+06	579.3		43.8	1.28254e+07	579.3	30.05			579.3				579.3
P35527	471.93	Keratin, type I cytoskeletal 9 OS=Homo sapiens GN=KRT9 PE=1 SV=3	b0086cea	FSSSSGYGGGSSR		1234.52	YES	2+	618.269	71.45	16.4	3.90962e+07	618.269		15.8	7.30383e+06	618.27	76.29	14	1.85211e+07	618.27	65.59	13.5	1.64006e+07	618.27	65.06	12.8	1.91799e+07	618.27	43.18	13.8	9.75876e+06	618.27	54.38	14.9	1.05766e+07	618.27	67.12	15.1	1.55664e+07	618.27	67.24	14.5	1.46317e+07	618.27	57.32	13.5	7.87462e+06	618.27
P35527	471.93	Keratin, type I cytoskeletal 9 OS=Homo sapiens GN=KRT9 PE=1 SV=3	96f7ffce	SGGGGGGGLGSGGSIR		1231.59	YES	2+	616.804	73.18	21.3	4.14054e+07	616.804		20.5	5.98624e+06	616.804	68.21	18.2	1.99047e+07	616.805	75.02	18.1	1.85872e+07	616.805	56.35	16.9	2.37896e+07	616.804	64.62	18.1	1.14445e+07	616.804		19.4	9.3909e+06	616.804	48.69	19.6	1.89047e+07	616.804	44.94	19.1	1.7387e+07	616.804	49.98	17.4	1.19047e+07	616.805
P35527	471.93	Keratin, type I cytoskeletal 9 OS=Homo sapiens GN=KRT9 PE=1 SV=3	73fdd377	GGSGGSYGGGGSGGGYGGGSGSR		1790.72	YES	2+	896.37	99.04	15.4	1.96406e+07	896.37		14.8	5.1651e+06	896.37		13.1	1.20057e+07	896.372	72.33	12.5	1.11571e+07	896.37		11.9	1.3075e+07	896.37		12.9	7.45988e+06	896.37	98.15	13.9	6.27067e+06	896.371	99.3	14	1.1233e+07	896.37	96.14	13.4	1.06899e+07	896.37		12.7	5.78256e+06	896.37
P35527	471.93	Keratin, type I cytoskeletal 9 OS=Homo sapiens GN=KRT9 PE=1 SV=3	7b939794	EIETYHNLLEGGQEDFESSGAGK		2509.12	YES	3+	837.386				837.386		68.3	2.03071e+07	837.385	32.68	66	6.21433e+07	837.386		67.8	3.12505e+07	837.386	39.14	65.2	5.86398e+07	837.386		66.5	3.60204e+07	837.386				837.385	30.79	68.5	2.3e+07	837.384	50.89	67	3.88196e+07	837.386		64.8	3.80755e+07	837.386
P35527	471.93	Keratin, type I cytoskeletal 9 OS=Homo sapiens GN=KRT9 PE=1 SV=3	28371056	DIENQYETQITQIEHEVSSSGQEVQSSAK		3263.51	YES	3+	1088.85				1088.85		88.5	8.41401e+06	1088.85		88.1	4.09621e+07	1088.85		88.3	1.53481e+07	1088.85		87.3	4.20498e+07	1088.85		87.6	2.17224e+07	1088.85		90.7	1.85484e+06	1088.85				1088.85		87.6	2.35389e+07	1088.85		87	2.31641e+07	1088.85
P35527	471.93	Keratin, type I cytoskeletal 9 OS=Homo sapiens GN=KRT9 PE=1 SV=3	92684773	GGSGGSHGGGSGFGGESGGSYGGGEEASGSGGGYGGGSGK		3222.27	YES	3+	1075.1				1075.1				1075.1		27.2	7.14836e+06	1075.1		26.9	5.43284e+06	1075.1		25.9	1.00951e+07	1075.1		26.8	5.74193e+06	1075.1		28.7	3.96916e+06	1075.1		28.8	6.68717e+06	1075.1		28	6.52761e+06	1075.1		26	7.23685e+06	1075.1
P40227	157.35	T-complex protein 1 subunit zeta OS=Homo sapiens GN=CCT6A PE=1 SV=3	f056e0da	GLVLDHGAR		936.514	YES	2+	469.265	24.39	23.6	4.19627e+07	469.265	37.43	22.9	6.68652e+07	469.265		20.2	8.6328e+07	469.266	37.15	20.3	1.9992e+07	469.265		18.8	9.65422e+07	469.266	29.21	20.1	1.04007e+08	469.265		21.9	5.82333e+07	469.265		22	3.89402e+07	469.265		21.3	4.29307e+07	469.265		19.3	9.2906e+07	469.265
P40227	157.35	T-complex protein 1 subunit zeta OS=Homo sapiens GN=CCT6A PE=1 SV=3	4706ef9c	ALQFLEEVK		1075.59	YES	2+	538.805				538.805		71.6	6.26833e+07	538.805	31.94	69	7.41067e+07	538.805		70.2	2.05594e+07	538.805	30.96	68.3	9.42473e+07	538.805		69.4	8.23276e+07	538.805		71.4	3.48491e+07	538.805		70.9	3.20161e+07	538.805		70.1	3.27639e+07	538.805		67.7	8.83519e+07	538.805
P40227	157.35	T-complex protein 1 subunit zeta OS=Homo sapiens GN=CCT6A PE=1 SV=3	245b683b	IITEGFEAAK		1077.57	YES	2+	539.794				539.794		43.5	5.16194e+07	539.794		40.8	5.73731e+07	539.794		41.4	2.03917e+07	539.794		39.7	7.64622e+07	539.794		40.8	6.61523e+07	539.794		42.7	4.6086e+07	539.794		42.7	3.90683e+07	539.794		41.8	2.5399e+07	539.794		39.2	5.86427e+07	539.794
P40227	157.35	T-complex protein 1 subunit zeta OS=Homo sapiens GN=CCT6A PE=1 SV=3	c1d2f882	HKSETDTSLIR		1285.66	YES	2+	643.84		17.2	6.63912e+06	643.84		16.8	1.49641e+07	643.84	25.1	15	2.05662e+07	643.84		15	1.29473e+06	643.84		14.4	2.49091e+07	643.84		15.5	5.66352e+06	643.84				643.84				643.84				643.84		15.8	7.75341e+06	643.84
P40227	157.35	T-complex protein 1 subunit zeta OS=Homo sapiens GN=CCT6A PE=1 SV=3	db1b4977	GPNKHTLTQIK		1235.7	YES	2+	618.858		15	2.42428e+06	618.858		14.6	9.86365e+06	618.858	32.4	13	1.34603e+07	618.858		12.6	3.28947e+06	618.858	36.06	12	1.71136e+07	618.859	27.33	13	1.71386e+07	618.858				618.858				618.858				618.858		13.1	1.71307e+07	618.859
P40227	157.35	T-complex protein 1 subunit zeta OS=Homo sapiens GN=CCT6A PE=1 SV=3	520213ae	IITEGFEAAKEK		1334.71	YES	2+	668.364				668.364	34.9	36.1	1.16767e+07	668.364	30.15	33.3	2.03568e+07	668.364		34.1	8.565e+06	668.364	33.82	32.3	1.83645e+07	668.363	36.07	33.2	1.50929e+07	668.364		35.8	1.84399e+07	668.363	37.51	35.9	1.95418e+07	668.364	26.5	35	1.05609e+07	668.364	44.57	32.1	2.56636e+07	668.364
P40227	157.35	T-complex protein 1 subunit zeta OS=Homo sapiens GN=CCT6A PE=1 SV=3	75be887b	GIDPFSLDALSK		1261.66	YES	2+	631.837				631.837	26.08	85.8	8.26619e+07	631.837		84.7	1.05714e+08	631.837		85.5	3.50365e+07	631.837		84.4	1.31636e+08	631.837		84.9	1.06338e+08	631.837		85.6	8.0029e+07	631.837		94.4	7.07222e+07	631.837		85	3.39635e+07	631.838	25.21	83.9	1.01827e+08	631.837
P40227	157.35	T-complex protein 1 subunit zeta OS=Homo sapiens GN=CCT6A PE=1 SV=3	4d744a9c	QADLYISEGLHPR		1497.76	NO	3+	500.261				500.261		52	7.33214e+07	500.261		49.3	8.94453e+07	500.261		50.6	1.33836e+07	500.261		48.2	1.00122e+08	500.261	25.63	49.4	6.45604e+07	500.261				500.261		52.4	3.41575e+07	500.261		50.9	2.24999e+07	500.261		47.9	8.38319e+07	500.261
P40227	157.35	T-complex protein 1 subunit zeta OS=Homo sapiens GN=CCT6A PE=1 SV=3	4d744a9c	QADLYISEGLHPR		1497.76	NO	2+	749.889				749.889		51.9	3.09265e+07	749.889		49.4	4.57375e+07	749.889		50.7	7.28082e+06	749.889	35.62	48.2	4.04006e+07	749.889		49.5	3.2045e+07	749.889				749.889		51.9	1.9335e+07	749.889		50.9	1.30637e+07	749.889	40.79	47.9	4.20367e+07	749.889
P40227	157.35	T-complex protein 1 subunit zeta OS=Homo sapiens GN=CCT6A PE=1 SV=3	508a284a	VLAQNSGFDLQETLVK		1760.93	YES	2+	881.476	48.59	94.7	2.60704e+08	881.476		77.4	1.59229e+08	881.477	55.62	75.3	1.93045e+08	881.477	30.01	77.1	5.55107e+07	881.476		74.5	2.58077e+08	881.476		75.5	2.23778e+08	881.477	30.89	77.1	1.57181e+08	881.477	64.21	76.7	1.02492e+08	881.476	72.13	75.8	1.09763e+08	881.476		73.8	2.14437e+08	881.476
P40227	157.35	T-complex protein 1 subunit zeta OS=Homo sapiens GN=CCT6A PE=1 SV=3	f5ae7825	AQLGVQAFADALLIIPK		1767.03	YES	2+	884.526				884.526	32.95	106.5	3.94255e+07	884.526	40.07	110.3	6.15503e+07	884.526	40.33	102.4	1.21664e+07	884.526				884.526	32.59	103	2.303e+07	884.526		107.8	2.3877e+07	884.526				884.526	40.24	104.9	2.60425e+07	884.526				884.526
P40227	157.35	T-complex protein 1 subunit zeta OS=Homo sapiens GN=CCT6A PE=1 SV=3	bf9e44b8	VATAQDDITGDGTTSNVLIIGELLK		2543.33	YES	3+	848.789				848.789		96	2.55478e+07	848.789				848.789		94.9	8.90258e+06	848.789		93.5	7.454e+06	848.789	36.55	93.6	3.3148e+07	848.789				848.789				848.789		93.5	1.25469e+07	848.788	61.27	93.1	3.79065e+07	848.789
P40227	157.35	T-complex protein 1 subunit zeta OS=Homo sapiens GN=CCT6A PE=1 SV=3	bf9e44b8	VATAQDDITGDGTTSNVLIIGELLK		2543.33	YES	2+	1272.68				1272.68		95.8	5.25855e+07	1272.68				1272.68		95.2	1.38922e+07	1272.68				1272.68	106.14	93.7	6.95093e+07	1272.68				1272.68				1272.68		93.5	2.2434e+07	1272.68		93.1	7.0919e+07	1272.68
Q8WXF0	37.83	Serine/arginine-rich splicing factor 12 OS=Homo sapiens GN=SRSF12 PE=1 SV=1	6669d8e1	GFAYVQFEDVR		1329.64	NO	2+	665.828				665.828		73.8	8.67537e+06	665.828		71.5	1.01733e+07	665.828				665.828		70.5	6.53844e+06	665.828		71.7	4.11942e+06	665.828				665.828		73.1	4.9795e+06	665.828		72.2	1.02815e+07	665.828	26.62	70	1.3662e+07	665.828
Q8WXF0	37.83	Serine/arginine-rich splicing factor 12 OS=Homo sapiens GN=SRSF12 PE=1 SV=1	3ceb333c	QIEIQFAQGDR		1303.65	NO	2+	652.835				652.835		55.7	2.34798e+07	652.835		53	4.22358e+07	652.835		53.4	7.77593e+06	652.835		52	3.07597e+07	652.835		53.3	2.88522e+07	652.835		54.7	2.04271e+07	652.835		54.7	2.21723e+07	652.835		53.8	3.17878e+07	652.836	30.08	51.4	4.01434e+07	652.835
Q6UN15	57.15	Pre-mRNA 3'-end-processing factor FIP1 OS=Homo sapiens GN=FIP1L1 PE=1 SV=1	d1baf96f	TGAPQYGSYGTAPVNLNIK		1949.98	YES	2+	976.003				976.003	57.15	67.5	1.6697e+07	976.004	47.79	65.1	2.2464e+07	976.003		65.6	7.10214e+06	976.003		64.3	2.29066e+07	976.004	42.72	65.3	2.31217e+07	976.003		67	2.01559e+07	976.004	41.7	66.6	1.33493e+07	976.003		65.8	1.43589e+07	976.003		63.9	1.82166e+07	976.003
P62937	383.3	Peptidyl-prolyl cis-trans isomerase A OS=Homo sapiens GN=PPIA PE=1 SV=2	6737199d	TEWLDGK		847.408	YES	2+	424.712	28	36.9	2.60086e+08	424.712		35.2	1.89369e+08	424.712		32.4	2.26201e+08	424.712		33	6.1209e+07	424.712		31.4	3.14844e+08	424.712		32.3	3.63533e+08	424.712		34.5	2.30811e+08	424.712		34.6	1.39638e+08	424.712		33.8	1.80559e+08	424.712		31.2	4.11174e+08	424.712
P62937	383.3	Peptidyl-prolyl cis-trans isomerase A OS=Homo sapiens GN=PPIA PE=1 SV=2	bd0c4faa	KITIADCGQLE		1189.6	YES	2+	624.321		52.8	4.58036e+06	624.32	24.81	47.3	5.24936e+07	624.321		44.6	5.86277e+07	624.321	24.44	45.2	1.45435e+07	624.321		43.5	7.87612e+07	624.32	27.33	44.7	5.43671e+07	624.32	25.45	46.5	4.32196e+07	624.321		46.6	2.44851e+07	624.321		45.8	2.3917e+07	624.321	39.01	43.2	4.33797e+07	624.321
P62937	383.3	Peptidyl-prolyl cis-trans isomerase A OS=Homo sapiens GN=PPIA PE=1 SV=2	8a269694	ALSTGEKGFGYK		1256.64	YES	2+	629.33		32	2.51279e+07	629.33		30.7	3.40039e+07	629.329	40.4	28	5.29462e+07	629.33	54.63	28.3	1.56309e+07	629.329	35.09	26.8	5.75107e+07	629.329	33.6	27.7	5.5578e+07	629.33		30.1	4.66835e+07	629.329	26.94	30.2	2.35747e+07	629.33		29.2	1.68323e+07	629.329	31.55	26.7	3.43667e+07	629.33
P62937	383.3	Peptidyl-prolyl cis-trans isomerase A OS=Homo sapiens GN=PPIA PE=1 SV=2	1614bda	VSFELFADKVPK		1378.75	YES	3+	460.591	27.76	112.4	4.08772e+08	460.591	25.6	76.1	5.63539e+08	460.591				460.591				460.591				460.592	24.3	74.3	7.751e+08	460.591				460.591		101.8	1.89565e+08	460.591				460.591				460.591
P62937	383.3	Peptidyl-prolyl cis-trans isomerase A OS=Homo sapiens GN=PPIA PE=1 SV=2	1614bda	VSFELFADKVPK		1378.75	YES	2+	690.384	40.49	112.3	5.35146e+08	690.384	32.4	76.1	8.94521e+08	690.385	36.68	73.9	8.42783e+08	690.384				690.385	42.57	73.2	1.1396e+09	690.385	41.97	74.3	1.24366e+09	690.385	31.66	79.6	2.24596e+08	690.385	32.56	101.4	3.87869e+08	690.385	35.6	75.5	5.17093e+08	690.385	33.23	72.5	1.5559e+09	690.385
P62937	383.3	Peptidyl-prolyl cis-trans isomerase A OS=Homo sapiens GN=PPIA PE=1 SV=2	cdb11ecc	TEWLDGKHVVFGK		1514.79	YES	2+	758.404				758.404		55.4	1.04201e+08	758.404		52.7	1.31665e+08	758.404				758.404		52.6	1.42455e+08	758.404	35.63	53.9	1.68454e+08	758.404				758.404				758.404				758.404		52.5	1.30973e+08	758.404
P62937	383.3	Peptidyl-prolyl cis-trans isomerase A OS=Homo sapiens GN=PPIA PE=1 SV=2	14681c27	SIYGEKFEDENFILK		1830.9	YES	2+	916.463	43.8	108.5	5.43643e+08	916.463	62.72	75.2	5.23061e+08	916.462	52.94	73	4.79803e+08	916.463	42.91	81	1.0451e+08	916.464	59.21	72.4	7.19363e+08	916.463	59.1	73.5	1.05317e+09	916.463	54.34	90.7	2.99785e+08	916.463		98.7	3.20529e+08	916.463	55.26	75.2	3.70544e+08	916.463	68.72	71.7	1.07135e+09	916.464
P62937	383.3	Peptidyl-prolyl cis-trans isomerase A OS=Homo sapiens GN=PPIA PE=1 SV=2	d42cd233	VNPTVFFDIAVDGEPLGR		1944.99	YES	3+	649.341				649.341		95.9	2.48577e+06	649.341				649.341				649.342	30.9	99.5	1.34811e+08	649.341		95.8	8.02041e+07	649.341		102.1	4.68245e+07	649.341		106	6.85323e+07	649.341		94.4	2.24795e+07	649.342	32.85	93.9	1.6964e+08	649.341
P62937	383.3	Peptidyl-prolyl cis-trans isomerase A OS=Homo sapiens GN=PPIA PE=1 SV=2	d42cd233	VNPTVFFDIAVDGEPLGR		1944.99	YES	2+	973.508	61.68	112.3	2.23603e+08	973.508	51.51	98	1.66833e+08	973.509	66.42	100.6	2.47586e+08	973.508				973.509	47.08	99.4	3.42497e+08	973.509	60.36	95.7	1.84859e+08	973.508				973.509	63.33	105.7	1.7476e+08	973.509	57.71			973.508				973.509
P62937	383.3	Peptidyl-prolyl cis-trans isomerase A OS=Homo sapiens GN=PPIA PE=1 SV=2	48fb7653	VNPTVFFDIAVDGEPLGR	Acetyl (Protein N-term)	1988.01	YES	2+	994.513	45.37	112.7	9.60518e+06	994.513	25.93	106.7	4.61247e+07	994.515	36.72	107.4	6.19993e+07	994.513				994.513				994.515	48.19	105.5	5.6785e+07	994.514	34.89	108.3	4.1333e+07	994.513				994.514	43.68	106.1	5.56309e+07	994.513				994.514
P14678	52.29	Small nuclear ribonucleoprotein-associated proteins B and B' OS=Homo sapiens GN=SNRPB PE=1 SV=2	b4d1a1b2	VLGLVLLR		881.606	NO	2+	441.812				441.812	45.44	85.2	6.9528e+07	441.812	48.82	83.8	7.24961e+07	441.812	24.17	86.3	1.68523e+06	441.812	45.75	83.4	4.13298e+07	441.812	36.67	84.2	4.16549e+07	441.812				441.812	37.03	85.2	2.46745e+07	441.812	30.82	84.4	2.68179e+07	441.812	35.26	82.8	6.06975e+07	441.812
P62266	91.22	40S ribosomal protein S23 OS=Homo sapiens GN=RPS23 PE=1 SV=3	bbf5bd41	VQLIK		599.401	YES	2+	300.709		26.3	1.73589e+08	300.709		25.5	1.22391e+08	300.709		23	1.43625e+08	300.709		23.1	5.71723e+07	300.709		21.6	1.59824e+08	300.709	26.36	22.6	1.19172e+08	300.709		24.4	1.13928e+08	300.709		24.5	1.08792e+08	300.709		23.9	7.51963e+07	300.709		21.8	1.22332e+08	300.709
P62266	91.22	40S ribosomal protein S23 OS=Homo sapiens GN=RPS23 PE=1 SV=3	32a1d944	KAHLGTALK		937.571	YES	3+	313.532		11.7	1.31151e+07	313.532		11.5	3.80155e+07	313.532	28.51	10.6	3.70874e+07	313.532		9.9	1.63119e+07	313.532	27.21	9.9	3.77775e+07	313.532		10.6	3.03096e+07	313.532				313.532				313.532				313.532		11.1	2.11579e+07	313.532
P62266	91.22	40S ribosomal protein S23 OS=Homo sapiens GN=RPS23 PE=1 SV=3	32a1d944	KAHLGTALK		937.571	YES	2+	469.794		11.6	6.66885e+06	469.794	33.33	11.5	2.18329e+07	469.794	24.51	10.6	2.34473e+07	469.794	25.49	9.9	1.03928e+07	469.794		9.9	2.91819e+07	469.794		10.6	2.01236e+07	469.794				469.794				469.794				469.794		10.9	1.5205e+07	469.794
P62266	91.22	40S ribosomal protein S23 OS=Homo sapiens GN=RPS23 PE=1 SV=3	2816514d	VANVSLLALYK		1189.71	YES	2+	595.863				595.862	54.36	80.4	1.47419e+08	595.863	52.84	78.3	1.61286e+08	595.863	38.54	79.8	4.12284e+07	595.863	44.92	77.4	1.93865e+08	595.863	48.56	78.3	1.37025e+08	595.862	48.11	80.2	9.78303e+07	595.863	45.23	79.9	7.61508e+07	595.863	54.79	78.9	7.76244e+07	595.863	47.57	76.4	1.72249e+08	595.863
P62266	91.22	40S ribosomal protein S23 OS=Homo sapiens GN=RPS23 PE=1 SV=3	38ad507e	ANPFGGASHAK		1055.51	YES	2+	528.766		16.3	2.41321e+08	528.766	30.37	15.8	1.70802e+08	528.766		14.2	1.88355e+08	528.766		13.9	9.1881e+07	528.766		13.2	2.33962e+08	528.766		14.1	1.90579e+08	528.766		15.4	2.04892e+08	528.766		15.4	1.80809e+08	528.766		14.9	1.05861e+08	528.766		13.9	1.72523e+08	528.766
P62266	91.22	40S ribosomal protein S23 OS=Homo sapiens GN=RPS23 PE=1 SV=3	854014f4	KGHAVGDIPGVR		1204.67	YES	3+	402.564		25.3	9.41405e+06	402.564	33.16	24.4	1.28288e+08	402.564		21.8	1.40298e+08	402.564				402.564		21.2	1.44479e+08	402.564		22.7	1.04286e+08	402.564				402.564				402.564				402.564				402.564
Q58FF8	170.16	Putative heat shock protein HSP 90-beta 2 OS=Homo sapiens GN=HSP90AB2P PE=1 SV=2	b311417c	YIDQEELNK		1150.55	NO	2+	576.284	31.75	30	1.36826e+09	576.284		29.2	9.1565e+08	576.284		26.5	1.15626e+09	576.284		26.3	4.35001e+08	576.284		25.1	1.17926e+09	576.284		26.1	9.92456e+08	576.284	37.47	27.9	7.49035e+08	576.284		28	7.05859e+08	576.284		27.3	4.36002e+08	576.284		25.1	9.31555e+08	576.284
Q58FF8	170.16	Putative heat shock protein HSP 90-beta 2 OS=Homo sapiens GN=HSP90AB2P PE=1 SV=2	da722f67	SIYYITGESK		1159.58	NO	2+	580.796	31.97	47.2	2.67003e+08	580.796				580.796		42.7	2.70286e+08	580.798	27.37	43.2	9.91037e+07	580.796				580.796				580.797	44.48	44.5	1.565e+08	580.796				580.796				580.797	25.56	41.1	2.32256e+08	580.797
Q58FF8	170.16	Putative heat shock protein HSP 90-beta 2 OS=Homo sapiens GN=HSP90AB2P PE=1 SV=2	ffdaadc4	EKYIDQEELNK		1407.69	NO	2+	704.853	24.7	30.4	3.62541e+07	704.853	36.69	29.3	5.09093e+07	704.854	37.57	26.8	6.18827e+07	704.854	29.29	26.7	1.92671e+07	704.854	39.99	25.4	6.39677e+07	704.854	33.46	26.4	5.53722e+07	704.853	26.22	29.2	3.08415e+07	704.855	32.32	29.2	2.93102e+07	704.854	31.7	27.9	1.89641e+07	704.854	39.11	25.6	4.59724e+07	704.854
Q58FF8	170.16	Putative heat shock protein HSP 90-beta 2 OS=Homo sapiens GN=HSP90AB2P PE=1 SV=2	6b89dc34	IRYESLTDPSK		1307.67	NO	2+	654.846				654.846		34.6	9.16562e+06	654.846		31.8	1.2285e+07	654.846		32.6	1.5245e+06	654.846	24.43	30.8	1.19792e+07	654.846		31.8	1.06276e+07	654.846		34.7	5.21705e+06	654.846				654.846		33.7	3.6474e+06	654.846		30.8	1.20564e+07	654.846
Q58FF8	170.16	Putative heat shock protein HSP 90-beta 2 OS=Homo sapiens GN=HSP90AB2P PE=1 SV=2	c9175dbc	ADLINNLGTIAK		1241.7	NO	2+	621.858	48.77	91.4	1.24609e+09	621.858	53.83	69.7	1.20584e+09	621.858				621.859	55.49	68	4.96113e+08	621.859	57.15	66.4	1.58729e+09	621.858	51.38	67.6	1.35916e+09	621.858	45.2	69.2	9.24287e+08	621.859	52	68.9	7.16467e+08	621.858	27.05	68	5.66513e+08	621.859	61.33	65.9	1.33158e+09	621.859
Q58FF8	170.16	Putative heat shock protein HSP 90-beta 2 OS=Homo sapiens GN=HSP90AB2P PE=1 SV=2	c74f491d	YESLTDPSKLDSGK		1538.75	NO	2+	770.382	26.41	40.9	6.39651e+07	770.383	26.26	39.2	1.09686e+08	770.383	27.86	36.6	1.31466e+08	770.382		36.8	3.9191e+07	770.384	26.98	35.5	1.42875e+08	770.382		36.5	1.17796e+08	770.382		38.6	8.85828e+07	770.383	26.66	38.5	5.27876e+07	770.383	27.65	37.7	5.23321e+07	770.382		35.1	1.41592e+08	770.382
Q58FF8	170.16	Putative heat shock protein HSP 90-beta 2 OS=Homo sapiens GN=HSP90AB2P PE=1 SV=2	e7f49681	YESLTDPSKLDSGKELK		1908.97	NO	2+	955.496				955.496		44.6	1.14674e+07	955.496	38.77	41.9	1.73745e+07	955.496		43.5	1.23649e+06	955.496	43.11	41.1	1.53478e+07	955.496		42.2	1.04142e+07	955.496				955.496				955.496		44	2.18259e+06	955.496		40.9	9.54148e+06	955.496
Q58FF8	170.16	Putative heat shock protein HSP 90-beta 2 OS=Homo sapiens GN=HSP90AB2P PE=1 SV=2	8a00cdb6	HSQFLGYPITLYLEKER		2093.09	YES	3+	698.708				698.708				698.708	32.91	102.9	1.57576e+08	698.708				698.708		102.3	1.36428e+08	698.708				698.708				698.708				698.708		101.9	2.59984e+07	698.708				698.708
P07195	141.74	L-lactate dehydrogenase B chain OS=Homo sapiens GN=LDHB PE=1 SV=2	b1ad64d6	LNLVQR		741.45	NO	2+	371.733		30.9	7.8394e+08	371.733	41.24	29.8	5.5255e+08	371.733	36.02	27.2	7.07495e+08	371.734	31.06	27	1.58454e+08	371.733	31.16	25.9	7.92776e+08	371.733	47.19	26.9	7.96755e+08	371.733	32.93	28.9	4.83964e+08	371.734	29.04	29.1	3.02252e+08	371.733		28.4	2.23487e+08	371.733		26	7.07367e+08	371.733
P07195	141.74	L-lactate dehydrogenase B chain OS=Homo sapiens GN=LDHB PE=1 SV=2	4a120c84	FIIPQIVK		956.606	YES	2+	479.311	26.57	104.9	1.91104e+08	479.311				479.311				479.311				479.311				479.311				479.311				479.311		96.4	3.82645e+07	479.311				479.311				479.311
P07195	141.74	L-lactate dehydrogenase B chain OS=Homo sapiens GN=LDHB PE=1 SV=2	6fc96bc8	IVVVTAGVR		912.576	YES	2+	457.296	35.53	42.9	2.60934e+08	457.296	44.68	41.1	3.85469e+08	457.296	54.03	38.5	4.83682e+08	457.296		38.9	5.59553e+07	457.297	44.87	37.3	4.93079e+08	457.296	59.65	38.3	4.16116e+08	457.296	38.93	40.2	2.37314e+08	457.296	41.21	40.1	1.97246e+08	457.296	35.91	39.4	1.27226e+08	457.297	35.78	36.8	3.80846e+08	457.296
P07195	141.74	L-lactate dehydrogenase B chain OS=Homo sapiens GN=LDHB PE=1 SV=2	16ad6324	GLTSVINQK		958.545	YES	2+	480.28	36.69	39.4	5.41078e+08	480.28		37.6	4.00043e+08	480.281	27.22	34.9	5.36436e+08	480.28		35.5	1.22595e+08	480.28		33.8	6.13552e+08	480.281	30.96	34.7	6.15463e+08	480.28		36.9	3.48626e+08	480.28		36.9	2.37421e+08	480.281	32.51	36.2	1.38979e+08	480.28		33.5	4.06511e+08	480.28
P07195	141.74	L-lactate dehydrogenase B chain OS=Homo sapiens GN=LDHB PE=1 SV=2	3d8acd85	LKDDEVAQLK		1157.63	YES	2+	579.824		29.3	2.81175e+07	579.824		28.1	3.5857e+07	579.824		25.4	4.84453e+07	579.824		25.7	1.00702e+07	579.824		24.3	6.08829e+07	579.824		25.3	6.2395e+07	579.823	26.49	27.8	3.13751e+07	579.824		27.8	1.79631e+07	579.824		26.8	1.33821e+07	579.823	27.09	24.5	4.00313e+07	579.824
P07195	141.74	L-lactate dehydrogenase B chain OS=Homo sapiens GN=LDHB PE=1 SV=2	d937172e	SADTLWDIQK		1175.58	YES	2+	588.8				588.8	30.97	60.8	2.39276e+08	588.8	51.34	58.2	2.85367e+08	588.8		58.9	6.76318e+07	588.801	36.13	57.2	3.28449e+08	588.801	33.8	58.3	3.50419e+08	588.8	43.56	60.1	2.01838e+08	588.8	41.77	60	1.21381e+08	588.8	38.67	59	8.54662e+07	588.801	35.22	56.5	2.54915e+08	588.8
P07195	141.74	L-lactate dehydrogenase B chain OS=Homo sapiens GN=LDHB PE=1 SV=2	aee38af7	LKDDEVAQLKK		1285.72	YES	4+	322.439		22.6	3.48406e+07	322.439		21.8	6.93102e+07	322.439	25.81	19.3	8.97226e+07	322.439				322.439		18	8.12277e+07	322.439		19.3	7.44283e+07	322.439				322.439				322.439				322.439		18.7	4.73352e+07	322.439
P07195	141.74	L-lactate dehydrogenase B chain OS=Homo sapiens GN=LDHB PE=1 SV=2	aee38af7	LKDDEVAQLKK		1285.72	YES	3+	429.583				429.583				429.583				429.583				429.583		18	6.94741e+08	429.583				429.583	28.99	22.9	4.23123e+08	429.583		22.9	2.12059e+08	429.583		21.1	1.50237e+08	429.583		18.7	4.31676e+08	429.583
P07195	141.74	L-lactate dehydrogenase B chain OS=Homo sapiens GN=LDHB PE=1 SV=2	aee38af7	LKDDEVAQLKK		1285.72	YES	2+	643.871	30.36	22.6	4.78776e+07	643.871	30.77	21.8	9.6645e+07	643.871	43.22	19.3	1.41142e+08	643.872	40	19.4	2.48704e+07	643.872	32.41	18	1.69943e+08	643.871	32.48	19.2	1.66486e+08	643.871		21.2	2.28501e+06	643.871				643.871	38.55	21.1	3.33359e+07	643.871	34.99	18.7	1.05273e+08	643.871
P07195	141.74	L-lactate dehydrogenase B chain OS=Homo sapiens GN=LDHB PE=1 SV=2	da4e14d8	VIGSGCNLDSAR		1190.57	NO	2+	624.804	40.07	29.8	1.40115e+07	624.804		29	1.4863e+07	624.804		26.4	1.95255e+07	624.804		26.1	3.53772e+06	624.804		24.8	1.7453e+07	624.804		25.8	1.61133e+07	624.804		27.7	7.78866e+06	624.806	26.17	27.7	4.07361e+06	624.804		27	1.73014e+06	624.804		24.9	1.0643e+07	624.804
P07195	141.74	L-lactate dehydrogenase B chain OS=Homo sapiens GN=LDHB PE=1 SV=2	d96c364f	IVADKDYSVTANSK		1509.77	YES	3+	504.264		26.6	4.70633e+08	504.264		25.7	3.42861e+08	504.264		23.1	4.30472e+08	504.264		23.1	1.07659e+08	504.264		21.7	5.04152e+08	504.264	30.81	22.8	4.80678e+08	504.264		24.8	3.1374e+08	504.264		24.8	1.79703e+08	504.264		24.1	1.20739e+08	504.264		22.1	3.24828e+08	504.264
P07195	141.74	L-lactate dehydrogenase B chain OS=Homo sapiens GN=LDHB PE=1 SV=2	d96c364f	IVADKDYSVTANSK		1509.77	YES	2+	755.892	64.96	26.6	2.33326e+08	755.893	68.62	25.7	1.98833e+08	755.893	65.01	23.1	2.56066e+08	755.895	73.26	23	5.74596e+07	755.894	62.8	21.7	3.24663e+08	755.894	72.01	22.8	3.25182e+08	755.894	66.12	24.8	2.00164e+08	755.893	51.21	24.8	1.20107e+08	755.894	62.18	24.1	7.77335e+07	755.894	64.69	22.1	2.24625e+08	755.894
P07195	141.74	L-lactate dehydrogenase B chain OS=Homo sapiens GN=LDHB PE=1 SV=2	b9f407d9	LIAPVAEEEATVPNNK		1693.89	YES	2+	847.954	48.67	62.1	4.18425e+08	847.954				847.955	29.68	51.7	5.06337e+08	847.956	39.41	52.1	1.12901e+08	847.955	27.43	50.6	6.50105e+08	847.954	24.3	51.9	6.89397e+08	847.953	32.11	53.3	4.06118e+08	847.955	39.28	53.2	2.56061e+08	847.954				847.956	26.28	50.2	5.33131e+08	847.954
P07195	141.74	L-lactate dehydrogenase B chain OS=Homo sapiens GN=LDHB PE=1 SV=2	84efe3a8	EKLIAPVAEEEATVPNNK		1951.03	YES	2+	976.524				976.524	46.29	50.2	9.82125e+06	976.524	59.14	47.6	1.54638e+07	976.524				976.524	60.77	46.5	1.97044e+07	976.524	72.78	47.8	2.30956e+07	976.524		50	7.9845e+06	976.524		50	4.60645e+06	976.524		48.8	3.74903e+06	976.524		46.2	1.52245e+07	976.523
P09874	210.91	Poly [ADP-ribose] polymerase 1 OS=Homo sapiens GN=PARP1 PE=1 SV=4	2aa8eefd	AESSDKLYR	Acetyl (Protein N-term)	1110.54	YES	2+	555.777		27.9	7.05186e+07	555.777		27.1	5.83986e+07	555.777		24.7	7.27828e+07	555.777	38.03	24.2	2.39747e+07	555.777		22.8	6.51273e+07	555.777		24.1	6.96519e+07	555.777		26	5.94694e+07	555.777	24.35	26	5.36369e+07	555.777		25.3	6.11357e+07	555.777	34.95	23.1	8.94927e+07	555.777
P09874	210.91	Poly [ADP-ribose] polymerase 1 OS=Homo sapiens GN=PARP1 PE=1 SV=4	5bf2165a	AEPVEVVAPR		1065.58	YES	2+	533.8		40.1	1.17371e+08	533.8		38.6	1.11921e+08	533.8		35.8	1.48658e+08	533.8		36.1	4.67795e+07	533.8	25.64	34.6	1.16509e+08	533.8		35.6	1.26226e+08	533.8		37.6	9.08076e+07	533.8		37.6	1.06074e+08	533.8	27.37	36.8	7.92847e+07	533.8	28.24	34.3	1.4767e+08	533.8
P09874	210.91	Poly [ADP-ribose] polymerase 1 OS=Homo sapiens GN=PARP1 PE=1 SV=4	59c5de6a	LQLLEDDKENR		1371.7	YES	2+	686.859		38.3	4.53737e+06	686.859		36.9	1.86032e+07	686.859		34	2.35879e+07	686.859		34.8	6.4104e+06	686.859		32.8	1.80873e+07	686.859		33.9	1.29843e+07	686.859		36.6	1.21094e+07	686.859		36.7	9.84795e+06	686.859	29.25	35.6	1.64063e+07	686.86	25.21	32.7	2.11717e+07	686.859
P09874	210.91	Poly [ADP-ribose] polymerase 1 OS=Homo sapiens GN=PARP1 PE=1 SV=4	71c5e9a2	TLGDFAAEYAK		1184.57	YES	2+	593.295		75.4	5.87542e+07	593.295		60.3	1.10799e+08	593.295	26.72	57.7	1.5068e+08	593.295	30.21	58.4	4.64159e+07	593.295	28.43	56.8	1.19358e+08	593.295	41.78	58	1.33983e+08	593.295		59.7	9.58719e+07	593.295		59.5	9.02649e+07	593.295	58.07	58.6	1.08845e+08	593.295	52.81	56.3	1.49249e+08	593.295
P09874	210.91	Poly [ADP-ribose] polymerase 1 OS=Homo sapiens GN=PARP1 PE=1 SV=4	4a7811c9	QQVPSGESAILDR		1398.71	YES	2+	700.365		49.5	8.4998e+07	700.364	39.24	45.8	7.06555e+07	700.365		43.2	9.89734e+07	700.365	29.7	43.6	2.96495e+07	700.365		42.1	7.88922e+07	700.365	34.15	43.2	7.81341e+07	700.365		44.9	6.54824e+07	700.365		45	6.68997e+07	700.365	35.46	44.2	6.15501e+07	700.365	46.84	41.7	1.13767e+08	700.365
P09874	210.91	Poly [ADP-ribose] polymerase 1 OS=Homo sapiens GN=PARP1 PE=1 SV=4	99c92652	KGDEVDGVDEVAK		1359.65	YES	2+	680.834	45.92	26.3	1.62676e+07	680.835	40.82	25.5	1.35432e+07	680.835	46.26	22.8	1.72705e+07	680.834		22.8	5.94467e+06	680.835	47.78	21.4	1.79285e+07	680.835	42.17	22.6	1.51871e+07	680.834	44.78	24.8	1.49959e+07	680.835	39.84	24.8	1.62441e+07	680.834		24	1.04955e+07	680.835	39.25	21.8	1.41976e+07	680.835
P09874	210.91	Poly [ADP-ribose] polymerase 1 OS=Homo sapiens GN=PARP1 PE=1 SV=4	ad90a1d8	VVDRDSEEAEIIR		1529.77	YES	3+	510.931		36.9	4.25223e+06	510.931	27.91	35.4	4.0579e+07	510.931		32.7	5.6965e+07	510.931		33.2	1.80288e+07	510.932	30.05	31.6	4.24837e+07	510.931	30.29	32.6	4.63427e+07	510.931				510.931		35.1	3.05434e+07	510.931	26.54	34.1	2.43098e+07	510.931	26.35	31.5	4.60776e+07	510.931
P09874	210.91	Poly [ADP-ribose] polymerase 1 OS=Homo sapiens GN=PARP1 PE=1 SV=4	ad90a1d8	VVDRDSEEAEIIR		1529.77	YES	2+	765.894		36.9	609435	765.894		35.4	1.9492e+07	765.894		32.7	2.62508e+07	765.894		33.2	7.0405e+06	765.894		31.5	2.09475e+07	765.894	28.12	32.5	2.2403e+07	765.894		35.1	9.66815e+06	765.894		35.1	1.544e+07	765.894		34.1	1.43098e+07	765.894		31.4	2.66955e+07	765.895
[truncated: 5,191 more rows]
[truncated: 24 more columns]
