# Supplementary material for: Deciphering preferential interactions within supramolecular protein complexes: the proteasome case
Source: Mol Syst Biol. 2015 Jan 5;11(1):771. doi: 10.15252/msb.20145497 (PMC4332148; doi:10.15252/msb.20145497)
Supplement: Supplementary file 14 [file msb0011-0771-sd14.xls]

## Sheet: Explanation content
Supplementary Table S6 : List and detailed quantification report of the proteins quantified in the proteasome immunoprecipitates from IFNg-treated HeLa cells.
"Proteins" worksheet:
AC	ACcession number
ID	IDentifier
Description	Description in UniProt database
Score	Mascot Score
MW	Molecular Weight
pI	Isoelectric Point
Coverage (%)	% of the protein covered by the peptides sequences identified
#QPep	Number of quantified peptides (identified with a p-value < 0.05)
PAI_IFNγ 0h replicate 1	Protein Abundance Index_sample name_replicate number
"Peptides" worksheet:
AC	ACcession number
AC score	Mascot Score of the corresponding protein
Description	Description in UniProt database
Sequence	Peptide sequence
Modifications	MPT detected
Theo mass.	theoritical mass
Is specific	Specificity of the peptide (If NO: another protein has been identified with the same peptide sequence)
Charge	charge of the peptide ion detected
m/z	mass over charge
Score	Mascot score of the peptide
RT	retention time (min)
IFNγ time (h) replicate n	Area of the eXtracted Ion Chromatogram (XIC) in the sample_replicate number

## Sheet: Proteins
AC	ID	Description	Score	MW	pI	Coverage (%)	#QPep	PAI_IFNγ 0h replicate 1	PAI_IFNγ 0h replicate 2	PAI_IFNγ 0h replicate 3	PAI_IFNγ 24h replicate 1	PAI_IFNγ 24h replicate 2	PAI_IFNγ 24h replicate 3	PAI_IFNγ 48h replicate 1	PAI_IFNγ 48h replicate 2	PAI_IFNγ 48h replicate 3	PAI_IFNγ 72h replicate 1	PAI_IFNγ 72h replicate 2	PAI_IFNγ 72h replicate 3
P68036	UB2L3_HUMAN	Ubiquitin-conjugating enzyme E2 L3 OS=Homo sapiens GN=UBE2L3 PE=1 SV=1	186.31	18021.3	8.68	31.2	5	6.60625e+07	5.19854e+07	2.10616e+07	3.27693e+07	3.24798e+07	4.30118e+07	9.94353e+06	3.18874e+07	2.95622e+07	1.57437e+07	1.17083e+07	8.73376e+06
Q8NCW5	NNRE_HUMAN	NAD(P)H-hydrate epimerase OS=Homo sapiens GN=APOA1BP PE=1 SV=2	48.09	31996.4	7.56	8	1	5.49094e+07	4.23247e+07	1.68846e+07	2.2277e+07	2.8989e+07	2.69075e+07	5.70252e+06	1.82568e+07	1.451e+07	8.26777e+06	6.71213e+06	4.91745e+06
Q9UMR2	DD19B_HUMAN	ATP-dependent RNA helicase DDX19B OS=Homo sapiens GN=DDX19B PE=1 SV=1	269.26	54349	5.96	14.8	2	3.05714e+07	1.73082e+07	1.0164e+07	1.09571e+07	8.37389e+06	1.64119e+07	5.8588e+06	1.47274e+07	1.50552e+07	7.84599e+06	8.48302e+06	4.44589e+06
P13646	K1C13_HUMAN	Keratin, type I cytoskeletal 13 OS=Homo sapiens GN=KRT13 PE=1 SV=4	301.75	49899.5	4.91	21.6	7	3.87305e+08	3.47442e+08	3.447e+08	3.67862e+08	8.30979e+07	2.04063e+08	2.00479e+08	2.77522e+08	1.93078e+08	1.6599e+08	2.11856e+08	1.17903e+08
O95626	AN32D_HUMAN	Acidic leucine-rich nuclear phosphoprotein 32 family member D OS=Homo sapiens GN=ANP32D PE=2 SV=2	86.11	14910.8	4.98	19.1	4	6.59415e+07	4.63115e+07	2.23126e+07	2.41483e+07	1.92122e+07	3.42593e+07	8.19312e+06	2.43981e+07	2.24643e+07	1.25223e+07	1.39515e+07	6.51369e+06
P40227	TCPZ_HUMAN	T-complex protein 1 subunit zeta OS=Homo sapiens GN=CCT6A PE=1 SV=3	258.72	58443.8	6.23	37.3	9	1.55805e+08	8.52191e+07	6.10259e+07	5.93348e+07	3.61518e+07	7.72223e+07	3.19138e+07	7.39348e+07	7.18422e+07	5.03419e+07	4.45803e+07	2.52225e+07
O14773	TPP1_HUMAN	Tripeptidyl-peptidase 1 OS=Homo sapiens GN=TPP1 PE=1 SV=2	170.85	61722.8	6.01	4.8	1	1.53162e+07	1.46703e+07	9.64115e+06	1.06522e+07	3.96248e+06	1.25153e+07	3.87628e+06	6.35217e+06	7.12338e+06	5.18622e+06	4.52937e+06	1.97506e+06
P11586	C1TC_HUMAN	C-1-tetrahydrofolate synthase, cytoplasmic OS=Homo sapiens GN=MTHFD1 PE=1 SV=3	1344.48	102180	6.89	34.5	21	1.04864e+08	5.92106e+07	3.72948e+07	3.81345e+07	2.90619e+07	4.84781e+07	1.52277e+07	3.94446e+07	3.94161e+07	2.33573e+07	2.38078e+07	1.17311e+07
Q9BPX5	ARP5L_HUMAN	Actin-related protein 2/3 complex subunit 5-like protein OS=Homo sapiens GN=ARPC5L PE=1 SV=1	69.99	16930.8	6.15	24.2	1	1.77025e+07	1.07886e+07	6.58286e+06	6.88209e+06	9.08748e+06	8.10856e+06	2.27438e+06	7.05313e+06	6.75561e+06	3.98093e+06	3.11003e+06	2.58094e+06
Q96E17	RAB3C_HUMAN	Ras-related protein Rab-3C OS=Homo sapiens GN=RAB3C PE=2 SV=1	180.28	26163.7	5.09	7.5	1	2.34564e+08	1.80732e+08	6.15046e+07	6.70007e+07	1.13986e+08	1.13282e+08	3.26668e+07	9.38481e+07	8.42731e+07	4.8221e+07	5.0277e+07	3.41776e+07
Q96TA1	NIBL1_HUMAN	Niban-like protein 1 OS=Homo sapiens GN=FAM129B PE=1 SV=3	47.84	84597.9	5.82	7.6	2	1.35525e+07	1.23913e+07	9.6052e+06	1.12778e+07	3.51474e+06	9.00756e+06	2.64737e+06	4.8677e+06	5.07494e+06	4.60124e+06	2.58899e+06	1.32139e+06
Q9NR31	SAR1A_HUMAN	GTP-binding protein SAR1a OS=Homo sapiens GN=SAR1A PE=1 SV=1	260.78	22466.6	6.21	11.6	2	6.04009e+07	4.04943e+07	1.88109e+07	1.95642e+07	3.05148e+07	2.54821e+07	7.61888e+06	2.26297e+07	1.83848e+07	1.32212e+07	1.09806e+07	7.83074e+06
Q15691	MARE1_HUMAN	Microtubule-associated protein RP/EB family member 1 OS=Homo sapiens GN=MAPRE1 PE=1 SV=3	131.79	30151.2	5.02	42.9	3	4.75059e+07	3.24402e+07	2.02117e+07	1.87438e+07	2.03491e+07	2.61476e+07	8.4667e+06	1.92749e+07	1.74788e+07	1.18878e+07	1.12279e+07	6.48606e+06
Q9Y584	TIM22_HUMAN	Mitochondrial import inner membrane translocase subunit Tim22 OS=Homo sapiens GN=TIMM22 PE=1 SV=2	97.02	20360	7.52	17	1	1.05159e+07	6.91699e+06	2.4218e+06	2.75965e+06	7.15498e+06	3.5509e+06	963053	3.04336e+06	2.99965e+06	2.01371e+06	1.91608e+06	1.37454e+06
Q13085	ACACA_HUMAN	Acetyl-CoA carboxylase 1 OS=Homo sapiens GN=ACACA PE=1 SV=2	40.48	267095	5.95	8.1
P30101	PDIA3_HUMAN	Protein disulfide-isomerase A3 OS=Homo sapiens GN=PDIA3 PE=1 SV=4	2028.58	57145.9	5.98	57.4	20	2.53981e+08	2.2925e+08	1.29449e+08	1.49009e+08	1.00649e+08	1.53485e+08	4.61391e+07	1.11722e+08	1.07385e+08	7.45649e+07	7.47793e+07	4.52461e+07
P06241	FYN_HUMAN	Tyrosine-protein kinase Fyn OS=Homo sapiens GN=FYN PE=1 SV=3	39.65	61236.6	6.23	9.5
P18465	1B57_HUMAN	HLA class I histocompatibility antigen, B-57 alpha chain OS=Homo sapiens GN=HLA-B PE=1 SV=1	323.49	40541.1	5.89	28.2	7	4.99973e+07	4.26696e+07	1.80139e+07	5.54566e+07	2.65858e+07	6.28395e+07	1.32517e+07	4.15055e+07	3.84281e+07	3.1516e+07	2.88364e+07	7.26101e+06
P61006	RAB8A_HUMAN	Ras-related protein Rab-8A OS=Homo sapiens GN=RAB8A PE=1 SV=1	218.11	23824.2	9.15	28.5	4	1.70294e+08	1.24301e+08	4.84898e+07	5.22626e+07	8.36345e+07	7.42342e+07	2.1554e+07	6.26057e+07	5.91222e+07	3.39107e+07	3.36832e+07	2.4208e+07
O95563	MPC2_HUMAN	Mitochondrial pyruvate carrier 2 OS=Homo sapiens GN=MPC2 PE=1 SV=1	107.34	14326.6	10.44	35.4	1	5.20372e+06	3.28422e+06	2.63672e+06	1.84944e+06	2.50183e+06	2.23267e+06	891108	1.91235e+06	1.57123e+06	1.3306e+06	983503	942624
P13489	RINI_HUMAN	Ribonuclease inhibitor OS=Homo sapiens GN=RNH1 PE=1 SV=2	221.28	51765.8	4.71	12.4	2	4.79495e+07	2.28358e+07	1.79976e+07	1.48627e+07	6.27166e+06	2.33192e+07	8.29681e+06	2.02681e+07	1.76826e+07	1.3336e+07	1.15389e+07	5.07727e+06
P31948	STIP1_HUMAN	Stress-induced-phosphoprotein 1 OS=Homo sapiens GN=STIP1 PE=1 SV=1	1034.27	63226.6	6.4	46	9	1.81081e+08	1.07953e+08	6.96264e+07	7.04029e+07	4.662e+07	9.56796e+07	3.5551e+07	8.24576e+07	7.52681e+07	5.26718e+07	4.63846e+07	2.53442e+07
Q9BUF5	TBB6_HUMAN	Tubulin beta-6 chain OS=Homo sapiens GN=TUBB6 PE=1 SV=1	958.91	50281.2	4.77	28	6	1.1562e+09	7.57638e+08	3.56499e+08	4.07019e+08	2.15915e+08	7.3735e+08	1.75463e+08	4.34078e+08	4.5253e+08	2.44097e+08	2.21064e+08	9.31696e+07
Q9H061	T126A_HUMAN	Transmembrane protein 126A OS=Homo sapiens GN=TMEM126A PE=1 SV=1	39.61	21741.6	9.36	27.2
A0AVT1	UBA6_HUMAN	Ubiquitin-like modifier-activating enzyme 6 OS=Homo sapiens GN=UBA6 PE=1 SV=1	54.05	119207	5.76	7.2	1	2.95423e+06	2.7659e+06	1.45498e+06	1.55167e+06	644121	1.73663e+06	452529	1.27945e+06	1.0637e+06	605600	612488
Q99426	TBCB_HUMAN	Tubulin-folding cofactor B OS=Homo sapiens GN=TBCB PE=1 SV=2	57.75	27593.6	5.06	18.4	1	1.05265e+07	5.35651e+06	3.93036e+06	3.62536e+06	1.33905e+06	6.4397e+06	2.83311e+06	5.74861e+06	5.27001e+06	2.93955e+06	2.90044e+06	1.42558e+06
P21333	FLNA_HUMAN	Filamin-A OS=Homo sapiens GN=FLNA PE=1 SV=4	4330.25	283301	5.7	39.7	58	1.38893e+08	7.75101e+07	5.41178e+07	5.38345e+07	1.33251e+07	6.80957e+07	1.09898e+08	5.70118e+07	5.33955e+07	1.3769e+08	3.28821e+07	1.2894e+08
O00506	STK25_HUMAN	Serine/threonine-protein kinase 25 OS=Homo sapiens GN=STK25 PE=1 SV=1	194.09	48309.9	6.27	17.4	3	2.58176e+07	1.34075e+07	9.1398e+06	1.01011e+07	5.34966e+06	7.91178e+06	1.78633e+06	5.46974e+06	4.0815e+06	3.51235e+06	3.03325e+06	1.66368e+06
Q53GS9	SNUT2_HUMAN	U4/U6.U5 tri-snRNP-associated protein 2 OS=Homo sapiens GN=USP39 PE=1 SV=2	35.96	65738.9	9.02	13.1
P36405	ARL3_HUMAN	ADP-ribosylation factor-like protein 3 OS=Homo sapiens GN=ARL3 PE=1 SV=2	70.26	20613.8	6.74	16.5	2	1.74736e+07	1.33063e+07	4.33473e+06	4.00883e+06	9.32986e+06	7.33471e+06	1.46597e+06	4.96989e+06	3.77565e+06	2.41736e+06	2.15216e+06	2.06765e+06
A5A3E0	POTEF_HUMAN	POTE ankyrin domain family member F OS=Homo sapiens GN=POTEF PE=1 SV=2	1023.17	123020	5.83	19.7	9	3.77439e+09	3.44108e+09	1.26885e+09	2.1182e+09	9.1065e+08	2.48295e+09	6.17355e+08	1.87321e+09	1.49558e+09	1.00411e+09	8.13795e+08	4.74653e+08
P19012	K1C15_HUMAN	Keratin, type I cytoskeletal 15 OS=Homo sapiens GN=KRT15 PE=1 SV=3	226.27	49409.2	4.71	22.4	6	4.45371e+08	3.86661e+08	3.7041e+08	4.08032e+08	1.03474e+08	2.26094e+08	2.16876e+08	3.0793e+08	2.1659e+08	1.8706e+08	2.38922e+08	1.33457e+08
Q96PZ0	PUS7_HUMAN	Pseudouridylate synthase 7 homolog OS=Homo sapiens GN=PUS7 PE=1 SV=2	53.09	75330.3	5.98	8.3	1	6.13802e+06	3.33657e+06	2.40519e+06	2.17439e+06	729907	2.67084e+06	845454	2.86075e+06	2.33727e+06	1.28029e+06	994890	516806
P00966	ASSY_HUMAN	Argininosuccinate synthase OS=Homo sapiens GN=ASS1 PE=1 SV=2	713.01	46786.1	8.08	36.9	13	6.13341e+08	4.67667e+08	2.50533e+08	2.83891e+08	2.8188e+08	3.07733e+08	7.71629e+07	1.89059e+08	1.67e+08	1.01425e+08	8.96729e+07	7.04897e+07
P51148	RAB5C_HUMAN	Ras-related protein Rab-5C OS=Homo sapiens GN=RAB5C PE=1 SV=2	417.43	23695.9	8.64	27.3	4	6.85761e+07	5.1117e+07	2.12964e+07	2.49576e+07	3.51329e+07	3.29844e+07	8.99149e+06	2.56996e+07	2.41835e+07	1.49257e+07	1.43654e+07	9.85092e+06
O60443	DFNA5_HUMAN	Non-syndromic hearing impairment protein 5 OS=Homo sapiens GN=DFNA5 PE=1 SV=2	265.03	55261.6	5.03	11.7	6	3.47696e+07	2.68727e+07	1.19574e+07	1.2245e+07	1.66073e+07	1.71533e+07	4.11413e+06	1.20229e+07	1.03827e+07	5.44094e+06	4.89474e+06	3.16947e+06
Q14258	TRI25_HUMAN	E3 ubiquitin/ISG15 ligase TRIM25 OS=Homo sapiens GN=TRIM25 PE=1 SV=2	216.27	72581.4	8.44	12.2	2	7.33886e+06	6.24109e+06	5.39545e+06	6.91891e+06	895308	5.34833e+06	3.17721e+06	6.60788e+06	5.84002e+06	3.6348e+06	3.40945e+06	1.42833e+06
Q96HW7	INT4_HUMAN	Integrator complex subunit 4 OS=Homo sapiens GN=INTS4 PE=1 SV=2	74.11	109071	6	11.4	1	762576	54735.1				365830	13879.9	264590	163813	74127.2	73291	35428
Q9Y570	PPME1_HUMAN	Protein phosphatase methylesterase 1 OS=Homo sapiens GN=PPME1 PE=1 SV=3	74	42687.3	5.67	16.1	2	3.61326e+07	2.72829e+07	1.48309e+07	1.17758e+07	7.19413e+06	1.96411e+07	5.77567e+06	1.51003e+07	1.21949e+07	7.76665e+06	7.37763e+06	2.86025e+06
P12268	IMDH2_HUMAN	Inosine-5'-monophosphate dehydrogenase 2 OS=Homo sapiens GN=IMPDH2 PE=1 SV=2	511.95	56225.8	6.44	31.3	15	1.92317e+08	1.39524e+08	9.65308e+07	9.39287e+07	1.12831e+08	1.11743e+08	4.74969e+07	8.667e+07	8.69223e+07	5.89735e+07	5.15584e+07	3.50543e+07
Q6IQ22	RAB12_HUMAN	Ras-related protein Rab-12 OS=Homo sapiens GN=RAB12 PE=1 SV=3	183.62	27573.2	8.67	28.7	1	2.34564e+08	1.80732e+08	6.15046e+07	6.70007e+07	1.13986e+08	1.13282e+08	3.26668e+07	9.38481e+07	8.42731e+07	4.8221e+07	5.0277e+07	3.41776e+07
Q92526	TCPW_HUMAN	T-complex protein 1 subunit zeta-2 OS=Homo sapiens GN=CCT6B PE=1 SV=5	74.72	58354.8	6.85	18.7	2	1.83038e+07	1.6334e+07	2.12873e+07	2.40837e+07	9.7597e+06	1.30884e+07	8.55269e+06	9.9199e+06	1.15137e+07	7.19543e+06	6.73032e+06	4.47231e+06
P62244	RS15A_HUMAN	40S ribosomal protein S15a OS=Homo sapiens GN=RPS15A PE=1 SV=2	353.41	14944	10.14	60	5	3.01953e+08	1.3266e+08	1.29014e+08	1.03406e+08	9.64878e+07	1.61845e+08	5.83667e+07	1.48588e+08	1.34255e+08	7.23732e+07	5.27628e+07	4.58462e+07
P18463	1B37_HUMAN	HLA class I histocompatibility antigen, B-37 alpha chain OS=Homo sapiens GN=HLA-B PE=2 SV=1	547.45	40716.2	5.78	6.9	8	5.01935e+07	4.79395e+07	1.82213e+07	5.24163e+07	3.36398e+07	6.59841e+07	1.60012e+07	4.43106e+07	4.08798e+07	4.01277e+07	3.7477e+07	1.0936e+07
O95232	LC7L3_HUMAN	Luc7-like protein 3 OS=Homo sapiens GN=LUC7L3 PE=1 SV=2	285.53	51834.3	9.81	15.7	3	7.57253e+06	2.23974e+06	2.83328e+06	1.89396e+06	717664	4.3902e+06	2.97473e+06	6.64865e+06	4.36706e+06	2.50353e+06	3.20921e+06	1.18113e+06
O95757	HS74L_HUMAN	Heat shock 70 kDa protein 4L OS=Homo sapiens GN=HSPA4L PE=1 SV=3	619.44	95478.9	5.63	22.6	3	3.85223e+07	2.29688e+07	1.57067e+07	1.92846e+07	1.11493e+07	3.03109e+07	1.43031e+07	2.55878e+07	3.0731e+07	1.6705e+07	1.51227e+07	7.84106e+06
P46779	RL28_HUMAN	60S ribosomal protein L28 OS=Homo sapiens GN=RPL28 PE=1 SV=3	81.71	15794.7	12.02	44.5	3	7.0837e+07	4.59206e+07	4.83235e+07	4.458e+07	1.31675e+07	4.41574e+07	1.81541e+07	3.12057e+07	3.41573e+07	2.24841e+07	2.18287e+07	9.82884e+06
P32969	RL9_HUMAN	60S ribosomal protein L9 OS=Homo sapiens GN=RPL9 PE=1 SV=1	68.21	21963.8	9.96	24.5	4	5.05726e+07	2.1216e+07	9.9207e+06	1.20324e+07	7.417e+06	2.17236e+07	5.90127e+06	1.69448e+07	1.00759e+07	5.75877e+06	5.37472e+06	3.98765e+06
P50395	GDIB_HUMAN	Rab GDP dissociation inhibitor beta OS=Homo sapiens GN=GDI2 PE=1 SV=2	697.53	51087.1	6.11	42.2	9	9.31857e+07	7.80275e+07	3.98592e+07	4.9249e+07	4.94101e+07	5.13709e+07	1.75841e+07	4.32771e+07	3.87316e+07	2.36714e+07	2.23568e+07	1.63411e+07
A6NDJ8	RB43L_HUMAN	Putative Rab-43-like protein ENSP00000330714 OS=Homo sapiens PE=5 SV=3	159.87	20425.3	6.1	14.9	1	2.34564e+08	1.80732e+08	6.15046e+07	6.70007e+07	1.13986e+08	1.13282e+08	3.26668e+07	9.38481e+07	8.42731e+07	4.8221e+07	5.0277e+07	3.41776e+07
Q9NQT5	EXOS3_HUMAN	Exosome complex component RRP40 OS=Homo sapiens GN=EXOSC3 PE=1 SV=3	96.82	30009.5	8.39	7.6	1	7.71925e+06	3.426e+06	3.25557e+06	1.88435e+06	2.03699e+06	4.12475e+06	2.44316e+06	6.00279e+06	4.17467e+06	4.02324e+06	3.68393e+06	2.10558e+06
Q9BXJ9	NAA15_HUMAN	N-alpha-acetyltransferase 15, NatA auxiliary subunit OS=Homo sapiens GN=NAA15 PE=1 SV=1	93.84	102462	7.23	18.1	1	2.55926e+07	1.99643e+07	1.33509e+07	1.42003e+07	7.93572e+06	1.54783e+07	6.00977e+06	1.27614e+07	1.22116e+07	8.06206e+06	6.81441e+06	4.2851e+06
Q96AZ6	ISG20_HUMAN	Interferon-stimulated gene 20 kDa protein OS=Homo sapiens GN=ISG20 PE=1 SV=2	45.22	20521.7	9.1	8.8	1	956660	75337.6			393745	2.67781e+06	4426.29	372841	255728	55353.7	58007	46831
P48643	TCPE_HUMAN	T-complex protein 1 subunit epsilon OS=Homo sapiens GN=CCT5 PE=1 SV=1	488.2	60089	5.45	31.1	10	1.23849e+08	9.42095e+07	6.15791e+07	6.93144e+07	4.07675e+07	7.82292e+07	2.84618e+07	4.98755e+07	4.54698e+07	2.78091e+07	2.54499e+07	2.00997e+07
Q9Y4L1	HYOU1_HUMAN	Hypoxia up-regulated protein 1 OS=Homo sapiens GN=HYOU1 PE=1 SV=1	290.14	111494	5.16	20.7	6	2.91775e+07	1.54314e+07	9.10981e+06	1.01592e+07	3.27906e+06	1.06836e+07	3.41277e+06	6.86232e+06	8.15725e+06	6.29665e+06	6.29856e+06	2.63228e+06
P20933	ASPG_HUMAN	N(4)-(beta-N-acetylglucosaminyl)-L-asparaginase OS=Homo sapiens GN=AGA PE=1 SV=2	55.62	37811.6	5.86	11.6
Q9NSD9	SYFB_HUMAN	Phenylalanine--tRNA ligase beta subunit OS=Homo sapiens GN=FARSB PE=1 SV=3	214.46	66700.8	6.4	19.2	5	2.75346e+07	1.74955e+07	1.02218e+07	1.10507e+07	9.17255e+06	1.36501e+07	4.11673e+06	1.03139e+07	9.15094e+06	5.97843e+06	5.62402e+06	3.59234e+06
P30042	ES1_HUMAN	ES1 protein homolog, mitochondrial OS=Homo sapiens GN=C21orf33 PE=1 SV=3	128.44	28494.9	8.5	13.1	2	1.16136e+07	5.01523e+06	1.44848e+07	6.9064e+06	4.86228e+06	9.40425e+06	4.78958e+06	2.17149e+06	1.77391e+06	869195	662484
Q8NFI4	F10A5_HUMAN	Putative protein FAM10A5 OS=Homo sapiens GN=ST13P5 PE=5 SV=1	280.1	41579.4	4.96	24.9	3	9.00823e+07	5.46105e+07	3.48376e+07	3.7899e+07	2.91858e+07	3.81489e+07	1.28532e+07	3.36571e+07	3.23604e+07	2.02168e+07	1.91342e+07	1.06088e+07
P78406	RAE1L_HUMAN	mRNA export factor OS=Homo sapiens GN=RAE1 PE=1 SV=1	49.27	41569.1	7.96	12.5
P32322	P5CR1_HUMAN	Pyrroline-5-carboxylate reductase 1, mitochondrial OS=Homo sapiens GN=PYCR1 PE=1 SV=2	52.15	33567.6	7.18	8.2	1	3.28885e+07	2.2072e+07	9.22141e+06	9.55485e+06	1.09757e+07	1.20088e+07	2.51397e+06	7.61216e+06	1.07849e+07	4.28511e+06	3.7657e+06	3.32343e+06
P39019	RS19_HUMAN	40S ribosomal protein S19 OS=Homo sapiens GN=RPS19 PE=1 SV=2	347.03	16050.5	10.31	73.1	10	2.88489e+08	1.74485e+08	1.43781e+08	1.31065e+08	1.55703e+08	1.84077e+08	7.29352e+07	1.50424e+08	1.50981e+08	9.37196e+07	8.86779e+07	7.32295e+07
Q9NZI8	IF2B1_HUMAN	Insulin-like growth factor 2 mRNA-binding protein 1 OS=Homo sapiens GN=IGF2BP1 PE=1 SV=2	182.43	63783.3	9.26	13.5
P14649	MYL6B_HUMAN	Myosin light chain 6B OS=Homo sapiens GN=MYL6B PE=1 SV=1	104.43	22863.7	5.56	13.9	1	2.42517e+08	1.36974e+08	7.9948e+07	8.39124e+07	9.30895e+07	1.16511e+08	3.13475e+07	9.54667e+07	8.02782e+07	5.02342e+07	4.2757e+07	3.46991e+07
A4D1E9	GTPBA_HUMAN	GTP-binding protein 10 OS=Homo sapiens GN=GTPBP10 PE=1 SV=1	56.32	43190.7	9.12	7.2	2	2.59171e+06	3.08022e+06	1.91481e+06	1.69814e+06	960912	1.03265e+06	511887	1.33566e+06	1.4318e+06	801233	797245	414589
Q9UIQ6	LCAP_HUMAN	Leucyl-cystinyl aminopeptidase OS=Homo sapiens GN=LNPEP PE=1 SV=3	67.74	117787	5.5	9.6	2	4.05935e+06	3.67883e+06	1.48444e+06	1.19741e+06		2.10687e+06	523326	980570	1.20879e+06	640955	638566	217206
P21266	GSTM3_HUMAN	Glutathione S-transferase Mu 3 OS=Homo sapiens GN=GSTM3 PE=1 SV=3	334.2	26998.3	5.37	30.2	4	7.18015e+07	5.60877e+07	2.7799e+07	2.99441e+07	3.2149e+07	3.69844e+07	1.08863e+07	2.6796e+07	2.36779e+07	1.31194e+07	1.17971e+07	8.54183e+06
P35606	COPB2_HUMAN	Coatomer subunit beta' OS=Homo sapiens GN=COPB2 PE=1 SV=2	129.55	103278	5.15	12.7	4	2.26129e+07	1.33634e+07	1.20798e+07	1.08103e+07	5.02811e+06	1.24978e+07	4.84565e+06	8.89785e+06	9.5184e+06	6.23254e+06	6.19184e+06	3.05722e+06
Q92504	S39A7_HUMAN	Zinc transporter SLC39A7 OS=Homo sapiens GN=SLC39A7 PE=1 SV=2	46.26	50201.4	6.36	3	1	1.32158e+07	1.18886e+07	1.32673e+07	1.64429e+07	1.92714e+06	9.93095e+06	3.45187e+06	4.1568e+06	5.17057e+06	2.60245e+06	2.38308e+06	880304
Q9UPN3	MACF1_HUMAN	Microtubule-actin cross-linking factor 1, isoforms 1/2/3/5 OS=Homo sapiens GN=MACF1 PE=1 SV=4	54.51	843033	5.28	9.8
P14625	ENPL_HUMAN	Endoplasmin OS=Homo sapiens GN=HSP90B1 PE=1 SV=1	1792.94	92696.4	4.76	42.2	30	5.92969e+08	4.16987e+08	2.39874e+08	2.30523e+08	1.27163e+08	3.07316e+08	9.55291e+07	2.23929e+08	2.285e+08	1.54592e+08	1.54286e+08	6.94155e+07
P22090	RS4Y1_HUMAN	40S ribosomal protein S4, Y isoform 1 OS=Homo sapiens GN=RPS4Y1 PE=1 SV=2	258.28	29665.1	10.25	33.8	7	3.01129e+08	1.792e+08	1.84233e+08	1.57006e+08	8.97183e+07	1.77367e+08	8.91529e+07	1.71818e+08	1.46601e+08	1.02788e+08	9.0984e+07	7.11038e+07
P11908	PRPS2_HUMAN	Ribose-phosphate pyrophosphokinase 2 OS=Homo sapiens GN=PRPS2 PE=1 SV=2	391.78	35146.1	6.15	35.2	6	9.27185e+07	5.41196e+07	3.59432e+07	3.6594e+07	3.4567e+07	3.81045e+07	9.22846e+06	2.73972e+07	2.73177e+07	1.15036e+07	9.13531e+06	7.70011e+06
Q13393	PLD1_HUMAN	Phospholipase D1 OS=Homo sapiens GN=PLD1 PE=1 SV=1	67.94	124790	8.91	10.7
O75369	FLNB_HUMAN	Filamin-B OS=Homo sapiens GN=FLNB PE=1 SV=2	1873.53	280157	5.47	33.1	25	7.93421e+07	4.22404e+07	4.32149e+07	3.18094e+07	9.58506e+06	3.50424e+07	1.24395e+07	2.66724e+07	2.78769e+07	1.89352e+07	1.47141e+07	6.89072e+06
Q9BUJ2	HNRL1_HUMAN	Heterogeneous nuclear ribonucleoprotein U-like protein 1 OS=Homo sapiens GN=HNRNPUL1 PE=1 SV=2	33.2	96249.5	6.49	13.6	1	8.23526e+06	2.79794e+06	4.27047e+06	2.29593e+06	1.03061e+06	6.51953e+06	3.53908e+06	6.67434e+06	5.73583e+06	3.9329e+06	3.60944e+06	1.29044e+06
P08631	HCK_HUMAN	Tyrosine-protein kinase HCK OS=Homo sapiens GN=HCK PE=1 SV=5	39.55	60074.9	6.27	7.6
P51571	SSRD_HUMAN	Translocon-associated protein subunit delta OS=Homo sapiens GN=SSR4 PE=1 SV=1	249.03	19157.7	5.76	28.9	2	6.67843e+07	4.04165e+07	1.95678e+07	2.03589e+07	1.66489e+07	2.55615e+07	6.62526e+06	2.19909e+07	1.87959e+07	1.05858e+07	8.35795e+06	5.79472e+06
P35573	GDE_HUMAN	Glycogen debranching enzyme OS=Homo sapiens GN=AGL PE=1 SV=3	70.75	176819	6.31	6.5	1	7.69616e+06	4.45396e+06	5.40549e+06	1.93312e+06	956756	9.00549e+06	1.30486e+06	3.01949e+06	2.51111e+06	2.08088e+06	1.78929e+06	683888
P54819	KAD2_HUMAN	Adenylate kinase 2, mitochondrial OS=Homo sapiens GN=AK2 PE=1 SV=2	372.13	26688.9	7.67	47.7	5	1.73275e+08	1.24755e+08	5.52449e+07	6.40734e+07	9.86203e+07	8.4027e+07	2.03934e+07	6.6467e+07	6.01797e+07	3.63123e+07	3.21241e+07	2.65028e+07
O43464	HTRA2_HUMAN	Serine protease HTRA2, mitochondrial OS=Homo sapiens GN=HTRA2 PE=1 SV=2	47.22	48868	10.07	13.5	1	1.12496e+07	7.78768e+06	4.12247e+06	3.20015e+06	6.30892e+06	6.14785e+06	1.02104e+06	3.75218e+06	2.19845e+06	1.44823e+06	1.14517e+06	480072
P22102	PUR2_HUMAN	Trifunctional purine biosynthetic protein adenosine-3 OS=Homo sapiens GN=GART PE=1 SV=1	541.77	108953	6.26	22	7	5.89357e+07	3.71923e+07	1.99872e+07	2.43067e+07	2.42274e+07	2.58854e+07	6.62101e+06	1.93371e+07	1.86614e+07	1.06287e+07	9.38634e+06	6.69789e+06
P61160	ARP2_HUMAN	Actin-related protein 2 OS=Homo sapiens GN=ACTR2 PE=1 SV=1	264.18	45017.3	6.3	22.3	2	3.98594e+07	2.61833e+07	1.38146e+07	1.4468e+07	1.0444e+07	2.1532e+07	5.53917e+06	1.56865e+07	1.39614e+07	8.41213e+06	7.5108e+06	3.48847e+06
P16402	H13_HUMAN	Histone H1.3 OS=Homo sapiens GN=HIST1H1D PE=1 SV=2	537.38	22336.3	11.02	33.9	8	7.83598e+08	2.42775e+08	3.85278e+08	2.4767e+08	1.334e+08	4.15734e+08	2.67059e+08	5.63232e+08	4.04719e+08	2.95539e+08	2.70769e+08	1.80764e+08
O60812	HNRCL_HUMAN	Heterogeneous nuclear ribonucleoprotein C-like 1 OS=Homo sapiens GN=HNRNPCL1 PE=1 SV=1	134.11	32179.7	4.93	31.7	5	1.12235e+08	2.88109e+07	4.46486e+07	2.18472e+07	5.14608e+06	7.0255e+07	3.56766e+07	8.85612e+07	6.38804e+07	4.39922e+07	2.32915e+07	1.70361e+07
Q9Y2V2	CHSP1_HUMAN	Calcium-regulated heat stable protein 1 OS=Homo sapiens GN=CARHSP1 PE=1 SV=2	50.58	16110.1	8.41	34.7	2	1.30881e+07	9.59724e+06	8.51868e+06	1.18737e+07	1.09189e+07	1.03608e+07	6.23042e+06	1.48412e+07	1.47978e+07	8.52734e+06	7.31533e+06	8.26275e+06
Q96QV6	H2A1A_HUMAN	Histone H2A type 1-A OS=Homo sapiens GN=HIST1H2AA PE=1 SV=3	109.67	14224.9	10.86	29.8	2	3.25829e+09	8.37349e+08	1.34003e+09	7.78338e+08	6.14056e+08	1.75288e+09	1.12938e+09	2.53856e+09	1.92665e+09	1.40048e+09	1.12278e+09	1.07377e+09
Q9Y3A5	SBDS_HUMAN	Ribosome maturation protein SBDS OS=Homo sapiens GN=SBDS PE=1 SV=4	113.82	29030.4	8.91	23.6	2	1.78098e+07	6.54637e+06	6.3126e+06	6.06385e+06	1.4387e+06	4.97389e+06	2.44604e+06	7.94971e+06	3.94471e+06	2.78136e+06	2.48186e+06	1.26905e+06
Q7Z3Y7	K1C28_HUMAN	Keratin, type I cytoskeletal 28 OS=Homo sapiens GN=KRT28 PE=1 SV=2	199.7	51163.2	5.33	17.7	2	6.3958e+08	6.13639e+08	5.61738e+08	5.66069e+08	1.69195e+08	3.35166e+08	3.57421e+08	4.85501e+08	3.31165e+08	2.87426e+08	3.9438e+08	2.19584e+08
Q1KMD3	HNRL2_HUMAN	Heterogeneous nuclear ribonucleoprotein U-like protein 2 OS=Homo sapiens GN=HNRNPUL2 PE=1 SV=1	97.27	85622.4	4.85	14.3	1		7.29721e+06	4.93933e+06	2.47104e+06	968525		4.78697e+06	1.04635e+07	7.51197e+06	5.57397e+06	4.4302e+06	2.23271e+06
A2A3N6	PIPSL_HUMAN	Putative PIP5K1A and PSMD4-like protein OS=Homo sapiens GN=PIPSL PE=5 SV=1	187.62	95728.8	5.46	10.6	5	7.90848e+07	5.47723e+07	5.27118e+07	4.98106e+07	2.63849e+07	4.63496e+07	2.42942e+07	4.82827e+07	4.66329e+07	2.49075e+07	2.08665e+07	1.19463e+07
Q14244	MAP7_HUMAN	Ensconsin OS=Homo sapiens GN=MAP7 PE=1 SV=1	63.42	84115.6	9.63	17.8	1	2.16245e+06	1.82203e+06	2.69897e+06	2.74348e+06	873160	1.54245e+06	890204	915910	1.52364e+06	752723	910681	382885
O75746	CMC1_HUMAN	Calcium-binding mitochondrial carrier protein Aralar1 OS=Homo sapiens GN=SLC25A12 PE=1 SV=2	266.61	75114	8.58	17.3	5	1.76971e+07	1.30298e+07	6.52123e+06	8.34075e+06	3.32798e+06	1.71782e+07	4.99724e+06	1.45897e+07	1.20953e+07	9.65473e+06	8.92965e+06	4.26893e+06
P55884	EIF3B_HUMAN	Eukaryotic translation initiation factor 3 subunit B OS=Homo sapiens GN=EIF3B PE=1 SV=3	233.16	92823	4.89	17.2	6	5.69129e+07	3.04342e+07	2.46372e+07	2.15552e+07	6.27242e+06	3.20103e+07	1.07218e+07	2.61867e+07	2.2052e+07	1.27752e+07	9.92463e+06	3.69619e+06
Q5T2N8	ATD3C_HUMAN	ATPase family AAA domain-containing protein 3C OS=Homo sapiens GN=ATAD3C PE=2 SV=2	85.63	46635.2	9.37	32.1	2	5.15667e+07	3.00253e+07	2.15918e+07	2.06085e+07	1.06199e+07	2.00616e+07	5.64958e+06	1.58278e+07	1.41378e+07	7.69908e+06	7.59484e+06	4.59568e+06
Q9Y2T7	YBOX2_HUMAN	Y-box-binding protein 2 OS=Homo sapiens GN=YBX2 PE=1 SV=2	1152.14	38551.8	10.8	20.3	5	1.20661e+08	6.71662e+07	6.36604e+07	5.02259e+07	3.54343e+07	7.35309e+07	4.11611e+07	7.03757e+07	7.14028e+07	4.87125e+07	4.88259e+07	2.418e+07
P12814	ACTN1_HUMAN	Alpha-actinin-1 OS=Homo sapiens GN=ACTN1 PE=1 SV=2	1255.59	103563	5.25	39.6	13	1.82126e+08	9.87753e+07	6.80717e+07	7.16614e+07	5.40689e+07	8.97114e+07	2.42411e+07	6.72274e+07	5.94794e+07	4.07169e+07	3.74324e+07	1.93453e+07
Q03519	TAP2_HUMAN	Antigen peptide transporter 2 OS=Homo sapiens GN=TAP2 PE=1 SV=1	52.83	76186	8.24	3.4	3	1.20873e+07	6.46902e+06	1.34133e+07	1.32656e+07	4.41377e+06	1.02199e+07	6.05239e+06	8.38106e+06	8.6662e+06	1.09991e+07	1.09639e+07	5.90933e+06
P61513	RL37A_HUMAN	60S ribosomal protein L37a OS=Homo sapiens GN=RPL37A PE=1 SV=2	72.43	10496.6	10.44	19.6	2	1.77042e+07	8.88813e+06	5.96995e+06	4.34645e+06	8.82402e+06	8.37032e+06	2.02905e+06	6.36899e+06	6.65002e+06	4.02682e+06	3.9134e+06	2.29432e+06
Q96GD0	PLPP_HUMAN	Pyridoxal phosphate phosphatase OS=Homo sapiens GN=PDXP PE=1 SV=2	139.1	32077.5	6.12	10.5	2	1.26686e+07	7.2186e+06	4.55141e+06	4.64375e+06	4.48325e+06	7.01123e+06	1.74748e+06	4.85163e+06	4.83981e+06	2.81546e+06	2.47616e+06	1.55956e+06
P04439	1A03_HUMAN	HLA class I histocompatibility antigen, A-3 alpha chain OS=Homo sapiens GN=HLA-A PE=1 SV=2	385.04	41100.3	5.66	26	5	6.71291e+07	5.35513e+07	1.97396e+07	4.79531e+07	2.97507e+07	6.22036e+07	1.43697e+07	4.91225e+07	4.46482e+07	2.1704e+07	3.68611e+07	1.44942e+07
P99999	CYC_HUMAN	Cytochrome c OS=Homo sapiens GN=CYCS PE=1 SV=2	312.09	11855.2	9.59	58.1	5	8.74596e+07	7.41023e+07	3.68097e+07	4.17216e+07	6.16873e+07	4.06643e+07	1.19481e+07	2.83516e+07	2.58441e+07	1.4855e+07	1.42275e+07	1.13937e+07
Q5SSJ5	HP1B3_HUMAN	Heterochromatin protein 1-binding protein 3 OS=Homo sapiens GN=HP1BP3 PE=1 SV=1	316.39	61454.4	9.69	24.4	2	1.38924e+07	4.55505e+06	4.41436e+06	3.31109e+06	1.25585e+06	7.85043e+06	4.95304e+06	1.08218e+07	8.10188e+06	6.84079e+06	5.38329e+06	2.58195e+06
Q6PIU2	NCEH1_HUMAN	Neutral cholesterol ester hydrolase 1 OS=Homo sapiens GN=NCEH1 PE=1 SV=3	46.8	46063.8	6.76	4.7	1	6.05136e+06	8.50386e+06	2.03637e+06	2.63776e+06	1.22135e+06	4.50171e+06	1.83564e+06	3.36098e+06	3.72597e+06	2.40876e+06	2.24775e+06	1.15542e+06
Q32P51	RA1L2_HUMAN	Heterogeneous nuclear ribonucleoprotein A1-like 2 OS=Homo sapiens GN=HNRNPA1L2 PE=2 SV=2	924.14	34375.3	9.08	31.6	10	1.70696e+08	6.60059e+07	6.16576e+07	4.08338e+07	2.10165e+07	1.07229e+08	5.82957e+07	1.33713e+08	8.06524e+07	9.28899e+07	5.88578e+07	4.53412e+07
Q13185	CBX3_HUMAN	Chromobox protein homolog 3 OS=Homo sapiens GN=CBX3 PE=1 SV=4	365.95	20969.4	5.23	34.4	4	5.02461e+07	2.28154e+07	1.72997e+07	1.20495e+07	1.12319e+07	2.15543e+07	9.02894e+06	2.06298e+07	1.90673e+07	1.31251e+07	1.18574e+07	7.40489e+06
P37837	TALDO_HUMAN	Transaldolase OS=Homo sapiens GN=TALDO1 PE=1 SV=2	703.75	37687.5	6.36	43.3	4	4.35416e+07	3.95164e+07	2.30292e+07	2.96539e+07	3.66511e+07	2.4669e+07	7.03759e+06	1.86158e+07	1.69371e+07	1.07438e+07	9.38345e+06	1.17171e+07
Q8NEZ5	FBX22_HUMAN	F-box only protein 22 OS=Homo sapiens GN=FBXO22 PE=1 SV=1	62.4	45278.1	6.61	6.5
Q9ULD0	OGDHL_HUMAN	2-oxoglutarate dehydrogenase-like, mitochondrial OS=Homo sapiens GN=OGDHL PE=1 SV=3	179.78	115264	6.18	8.3	1	7.36579e+06	7.02767e+06	5.46911e+06	4.89041e+06	2.88607e+06	4.48186e+06	1.53324e+06	1.9483e+06	2.60778e+06	1.5857e+06	1.28463e+06	773460
P0CW18	PRS56_HUMAN	Putative serine protease 56 OS=Homo sapiens GN=PRSS56 PE=5 SV=1	106.15	65582.8	9.15	7.1	5	2.44482e+07	1.73281e+07	1.15957e+07	9.14039e+06	2.77103e+06	9.11172e+06	1.68697e+06	3.68894e+06	3.68629e+06	1.68551e+06	1.49747e+06	727329
P38919	IF4A3_HUMAN	Eukaryotic initiation factor 4A-III OS=Homo sapiens GN=EIF4A3 PE=1 SV=4	476.53	47126.3	6.3	33.1	9	2.64692e+08	1.70701e+08	9.11298e+07	8.78596e+07	1.41507e+08	1.42237e+08	5.12114e+07	1.24523e+08	1.2442e+08	8.11887e+07	7.29923e+07	4.59047e+07
P17693	HLAG_HUMAN	HLA class I histocompatibility antigen, alpha chain G OS=Homo sapiens GN=HLA-G PE=1 SV=1	90.53	38541.9	5.47	10.4	1	3.95637e+07	3.43955e+07	9.92433e+06	3.01937e+07	2.83336e+07	4.89501e+07	1.12934e+07	3.69223e+07	3.80382e+07	3.28873e+07	3.49416e+07	1.57349e+07
Q9Y5S9	RBM8A_HUMAN	RNA-binding protein 8A OS=Homo sapiens GN=RBM8A PE=1 SV=1	206.05	19933.8	5.5	23.6	1	3.88299e+07	2.16712e+07	1.01022e+07	8.6499e+06	1.25153e+07	2.20068e+07	8.08147e+06	2.00067e+07	1.73777e+07	1.24557e+07	1.05854e+07	6.4333e+06
Q52LJ0	FA98B_HUMAN	Protein FAM98B OS=Homo sapiens GN=FAM98B PE=1 SV=1	64.64	37566.2	5.96	24.2	1	1.78639e+07	7.55515e+06	8.58229e+06	5.93939e+06	2.44819e+06	1.09958e+07	7.96199e+06	1.51891e+07	1.41471e+07	1.06687e+07	1.00856e+07	5.19779e+06
O15511	ARPC5_HUMAN	Actin-related protein 2/3 complex subunit 5 OS=Homo sapiens GN=ARPC5 PE=1 SV=3	178.64	16367.3	5.47	11.9	1	5.22627e+07	3.10697e+07	1.98326e+07	1.92605e+07	1.48734e+07	2.7506e+07	8.04694e+06	2.01432e+07	1.85152e+07	1.14033e+07	9.86509e+06	6.93595e+06
Q96HE7	ERO1A_HUMAN	ERO1-like protein alpha OS=Homo sapiens GN=ERO1L PE=1 SV=2	268.91	55213.4	5.48	24.1	2	3.37948e+07	2.71573e+07	1.32529e+07	1.33104e+07	7.45302e+06	2.1564e+07	4.58099e+06	1.07206e+07	1.08708e+07	6.52651e+06	6.15273e+06	2.43638e+06
P40121	CAPG_HUMAN	Macrophage-capping protein OS=Homo sapiens GN=CAPG PE=1 SV=2	82.34	38759.6	5.82	11.5	2	7.58412e+06	6.3163e+06	3.6929e+06	4.00731e+06	2.52098e+06	5.61289e+06	1.66551e+06	3.2708e+06	2.9927e+06	2.00033e+06	1.71263e+06	1.13431e+06
Q9BRG1	VPS25_HUMAN	Vacuolar protein-sorting-associated protein 25 OS=Homo sapiens GN=VPS25 PE=1 SV=1	70.48	20848.5	5.97	22.7
Q02878	RL6_HUMAN	60S ribosomal protein L6 OS=Homo sapiens GN=RPL6 PE=1 SV=3	656.42	32764.7	10.59	41	13	3.51715e+08	1.62126e+08	1.4093e+08	1.28976e+08	9.40434e+07	1.49281e+08	6.25736e+07	1.5017e+08	1.46972e+08	8.61546e+07	8.21637e+07	5.01235e+07
Q8NCA5	FA98A_HUMAN	Protein FAM98A OS=Homo sapiens GN=FAM98A PE=1 SV=1	123.26	55822.5	9.15	17	1	1.49009e+07	7.24793e+06	5.42443e+06	4.19437e+06	2.29459e+06	7.65971e+06	2.74265e+06	6.58935e+06	4.99083e+06	3.8992e+06	3.35724e+06	1.39438e+06
O43399	TPD54_HUMAN	Tumor protein D54 OS=Homo sapiens GN=TPD52L2 PE=1 SV=2	74.73	22281.3	5.26	19.9	2	4.67627e+07	3.12024e+07	1.5124e+07	1.49706e+07	2.34241e+07	2.2729e+07	5.46029e+06	1.77162e+07	1.53263e+07	1.02478e+07	9.6065e+06	6.09609e+06
Q86SE5	RALYL_HUMAN	RNA-binding Raly-like protein OS=Homo sapiens GN=RALYL PE=1 SV=2	57.36	32424.6	7.7	22	1	2.40181e+07	6.32001e+06	9.28028e+06	4.26406e+06	1.67033e+06	1.22309e+07	6.21412e+06	1.33098e+07	1.11425e+07	9.88117e+06	6.3862e+06	3.57305e+06
Q00535	CDK5_HUMAN	Cyclin-dependent kinase 5 OS=Homo sapiens GN=CDK5 PE=1 SV=3	85.19	33739.4	7.57	9.6	1	6.83385e+06	5.14953e+06	4.19912e+06	3.71083e+06	1.50089e+06	2.65543e+06	751858	2.19227e+06	1.9853e+06	960952	922415	479431
Q9UG56	PISD_HUMAN	Phosphatidylserine decarboxylase proenzyme OS=Homo sapiens GN=PISD PE=2 SV=4	53.19	47155.2	9.51	7.1	1	2.03802e+06	1.31968e+06		253012	317711	2.39201e+06	140768	421565	563470			50130.3
P15559	NQO1_HUMAN	NAD(P)H dehydrogenase [quinone] 1 OS=Homo sapiens GN=NQO1 PE=1 SV=1	59.97	30905	8.91	21.5	5	4.13106e+07	3.2743e+07	2.6276e+07	2.82377e+07	3.35464e+07	1.71129e+07	4.95055e+06	1.25803e+07	1.18508e+07	7.45353e+06	1.30804e+07	7.8199e+06
P09471	GNAO_HUMAN	Guanine nucleotide-binding protein G(o) subunit alpha OS=Homo sapiens GN=GNAO1 PE=1 SV=4	132.78	40595.1	5.34	14.1	2	6.95557e+07	4.74777e+07	2.03806e+07	2.27747e+07	3.06847e+07	3.06972e+07	1.24188e+07	2.04245e+07	2.0139e+07	2.13198e+07	2.02304e+07	1.3355e+07
P30479	1B41_HUMAN	HLA class I histocompatibility antigen, B-41 alpha chain OS=Homo sapiens GN=HLA-B PE=1 SV=1	610.98	40856.2	6.09	26.5	6	5.01935e+07	4.79395e+07	1.82213e+07	5.24163e+07	3.36398e+07	6.59841e+07	1.60012e+07	4.43106e+07	4.08798e+07	4.01277e+07	3.7477e+07	1.0936e+07
P45880	VDAC2_HUMAN	Voltage-dependent anion-selective channel protein 2 OS=Homo sapiens GN=VDAC2 PE=1 SV=2	744.14	32059.7	7.49	53.1	7	2.13698e+08	1.46644e+08	6.29863e+07	7.35946e+07	5.31709e+07	9.66635e+07	1.93162e+07	8.41018e+07	6.67394e+07	4.12256e+07	3.20471e+07	1.66283e+07
O75347	TBCA_HUMAN	Tubulin-specific chaperone A OS=Homo sapiens GN=TBCA PE=1 SV=3	162.49	12903.7	5.25	70.4	7	5.47408e+07	3.9911e+07	1.84239e+07	2.1903e+07	3.4442e+07	2.78863e+07	5.76906e+06	2.19419e+07	1.73873e+07	8.46946e+06	8.21666e+06	6.10912e+06
P41219	PERI_HUMAN	Peripherin OS=Homo sapiens GN=PRPH PE=1 SV=2	111.88	53732.5	5.37	16.4	3	1.5525e+08	8.60348e+07	9.6702e+07	9.16955e+07	1.45361e+07	8.27694e+07	3.82004e+07	7.96412e+07	7.38354e+07	5.86403e+07	5.15064e+07	2.24096e+07
Q8NDH3	PEPL1_HUMAN	Probable aminopeptidase NPEPL1 OS=Homo sapiens GN=NPEPL1 PE=1 SV=3	204.82	56737.8	6.41	4.2	1	1.72433e+07	1.53375e+07	8.21065e+06	3.73702e+07	3.63818e+07	3.87366e+07	1.60734e+07	3.57844e+07	3.57665e+07	3.46169e+07	3.34231e+07	2.49355e+07
P47897	SYQ_HUMAN	Glutamine--tRNA ligase OS=Homo sapiens GN=QARS PE=1 SV=1	501.5	88655.2	6.71	30.8	10	3.83667e+07	2.89659e+07	1.82749e+07	1.86068e+07	1.07479e+07	1.51773e+07	5.04789e+06	1.1545e+07	1.10883e+07	7.35413e+06	5.57891e+06	3.85381e+06
Q07020	RL18_HUMAN	60S ribosomal protein L18 OS=Homo sapiens GN=RPL18 PE=1 SV=2	351.79	21735.1	11.73	53.7	6	2.52922e+08	1.19468e+08	6.93344e+07	6.56445e+07	6.71689e+07	9.41569e+07	2.94267e+07	9.45399e+07	9.87316e+07	5.83081e+07	5.63681e+07	3.03893e+07
Q14566	MCM6_HUMAN	DNA replication licensing factor MCM6 OS=Homo sapiens GN=MCM6 PE=1 SV=1	370.53	93800.6	5.29	20.2	8	2.4819e+07	1.18021e+07	9.33986e+06	8.84601e+06	1.93402e+06	1.36321e+07	6.17288e+06	1.47144e+07	1.26627e+07	8.84575e+06	1.02493e+07	3.52394e+06
Q08554	DSC1_HUMAN	Desmocollin-1 OS=Homo sapiens GN=DSC1 PE=1 SV=2	88.44	101406	5.25	9.7
O14964	HGS_HUMAN	Hepatocyte growth factor-regulated tyrosine kinase substrate OS=Homo sapiens GN=HGS PE=1 SV=1	110.46	86707.8	5.84	11.8	1	1.7039e+06	1.75812e+06	3.80892e+06	2.35977e+06	1.0606e+06		1.91431e+06	2.80876e+06	3.57848e+06	3.10547e+06	2.02103e+06	1.06591e+06
P22234	PUR6_HUMAN	Multifunctional protein ADE2 OS=Homo sapiens GN=PAICS PE=1 SV=3	336.88	47790.4	6.95	26.4	11	1.22197e+08	6.67843e+07	3.64918e+07	3.89965e+07	2.885e+07	5.87789e+07	1.17425e+07	4.13754e+07	3.44145e+07	1.6488e+07	1.43362e+07	9.08816e+06
Q8WZ42	TITIN_HUMAN	Titin OS=Homo sapiens GN=TTN PE=1 SV=4	55.82	3.8429e+06	6.02	9.1
O75390	CISY_HUMAN	Citrate synthase, mitochondrial OS=Homo sapiens GN=CS PE=1 SV=2	153.48	51907.6	8.45	24.5	4	1.36073e+08	1.00572e+08	3.73372e+07	4.24302e+07	9.17508e+07	6.00813e+07	1.72419e+07	4.48978e+07	4.22775e+07	2.84024e+07	2.50664e+07	1.80298e+07
Q5JQF8	PAP1M_HUMAN	Polyadenylate-binding protein 1-like 2 OS=Homo sapiens GN=PABPC1L2A PE=2 SV=1	159.53	22955.7	9.18	27.5	2	3.63319e+08	1.87479e+08	1.70411e+08	1.42869e+08	9.79843e+07	1.78321e+08	8.03339e+07	1.60494e+08	1.63589e+08	1.12642e+08	1.01408e+08	6.59538e+07
Q9NYL9	TMOD3_HUMAN	Tropomodulin-3 OS=Homo sapiens GN=TMOD3 PE=1 SV=1	98.67	39741.4	5.08	30.7	3	1.01392e+07	6.73058e+06	4.70994e+06	4.68707e+06	4.13561e+06	4.68315e+06	1.83139e+06	4.49493e+06	3.88614e+06	3.02568e+06	3.00786e+06	1.53191e+06
Q9UIJ7	KAD3_HUMAN	GTP:AMP phosphotransferase, mitochondrial OS=Homo sapiens GN=AK3 PE=1 SV=4	44.8	25549.5	9.15	32.2	3	1.91611e+07	1.57604e+07	6.38626e+06	7.73474e+06	1.42745e+07	9.64263e+06	2.01822e+06	6.23535e+06	5.44977e+06	3.82181e+06	3.28831e+06	2.49579e+06
P62877	RBX1_HUMAN	E3 ubiquitin-protein ligase RBX1 OS=Homo sapiens GN=RBX1 PE=1 SV=1	179.85	12721.9	6.49	19.4
Q7Z6Z7	HUWE1_HUMAN	E3 ubiquitin-protein ligase HUWE1 OS=Homo sapiens GN=HUWE1 PE=1 SV=3	67.79	485523	5.1	7.8	6	5.9406e+06	2.90284e+06	1.7887e+06	2.12724e+06		3.9645e+06	1.07605e+06	2.7806e+06	2.85313e+06	1.50586e+06	1.63e+06	615219
P07954	FUMH_HUMAN	Fumarate hydratase, mitochondrial OS=Homo sapiens GN=FH PE=1 SV=3	734.35	54773.2	8.85	30.8	5	6.31643e+07	4.95902e+07	2.40745e+07	2.49017e+07	3.34253e+07	3.32732e+07	8.92393e+06	2.37064e+07	2.1002e+07	1.24818e+07	1.1811e+07	7.6309e+06
P54725	RD23A_HUMAN	UV excision repair protein RAD23 homolog A OS=Homo sapiens GN=RAD23A PE=1 SV=1	109.98	39641.7	4.56	26.2	2	1.94018e+07	1.53722e+07	7.26923e+06	6.56239e+06	3.50131e+06	1.03615e+07	1.97427e+06	8.24805e+06	7.3585e+06	4.04949e+06	3.8395e+06	1.50539e+06
P30481	1B44_HUMAN	HLA class I histocompatibility antigen, B-44 alpha chain OS=Homo sapiens GN=HLA-B PE=1 SV=1	463.69	40798.2	5.7	22.1	3	4.71847e+07	4.3418e+07	1.39042e+07	3.5427e+07	3.20054e+07	5.39244e+07	1.37789e+07	4.26126e+07	3.7025e+07	3.73596e+07	3.78543e+07	1.58109e+07
P30453	1A34_HUMAN	HLA class I histocompatibility antigen, A-34 alpha chain OS=Homo sapiens GN=HLA-A PE=2 SV=1	413.52	41314.2	5.89	28.5	5	7.83971e+07	6.54575e+07	2.41732e+07	5.25066e+07	3.48015e+07	6.94644e+07	1.63228e+07	5.4685e+07	4.52464e+07	2.60508e+07	3.86546e+07	1.4553e+07
P21108	PRPS3_HUMAN	Ribose-phosphate pyrophosphokinase 3 OS=Homo sapiens GN=PRPS1L1 PE=1 SV=2	328.5	35387.2	5.92	25.2	5	7.58781e+07	4.47693e+07	3.11193e+07	3.16176e+07	2.33422e+07	3.12278e+07	8.07375e+06	2.25669e+07	2.25804e+07	9.66656e+06	7.76414e+06	6.69801e+06
Q9NRH3	TBG2_HUMAN	Tubulin gamma-2 chain OS=Homo sapiens GN=TUBG2 PE=1 SV=1	97.84	51401.8	5.5	11.3	1	2.92446e+07	1.64995e+07	1.1524e+07	9.01684e+06	8.15997e+06	1.14954e+07	3.02004e+06	8.78069e+06	7.46654e+06	5.15397e+06	4.94176e+06	3.08072e+06
P30457	1A66_HUMAN	HLA class I histocompatibility antigen, A-66 alpha chain OS=Homo sapiens GN=HLA-A PE=2 SV=1	365.82	41341.2	5.89	30.7	5	7.83971e+07	6.54575e+07	2.41732e+07	5.25066e+07	3.48015e+07	6.94644e+07	1.63228e+07	5.4685e+07	4.52464e+07	2.60508e+07	3.86546e+07	1.4553e+07
Q9BQL6	FERM1_HUMAN	Fermitin family homolog 1 OS=Homo sapiens GN=FERMT1 PE=1 SV=1	50.06	78014.7	5.91	12.9	1	1.22969e+07	8.02742e+06	5.0606e+06	4.98131e+06	3.22839e+06	7.31356e+06	2.91118e+06	6.83964e+06	6.5386e+06	3.93441e+06	3.64539e+06	1.91797e+06
Q96EY8	MMAB_HUMAN	Cob(I)yrinic acid a,c-diamide adenosyltransferase, mitochondrial OS=Homo sapiens GN=MMAB PE=1 SV=1	55.65	27713.1	8.86	17.6	1	8.19567e+06	6.70848e+06	4.97238e+06	3.15415e+06	3.72043e+06	3.53194e+06	937286	1.9042e+06	2.79592e+06	994104	985513	600913
P09622	DLDH_HUMAN	Dihydrolipoyl dehydrogenase, mitochondrial OS=Homo sapiens GN=DLD PE=1 SV=2	271.5	54713.2	7.95	17.3	4	2.32142e+07	2.1098e+07	1.43911e+07	1.93328e+07	9.81434e+06	1.41032e+07	5.11763e+06	9.47282e+06	9.90759e+06	6.27058e+06	5.56875e+06	3.91412e+06
P40616	ARL1_HUMAN	ADP-ribosylation factor-like protein 1 OS=Homo sapiens GN=ARL1 PE=1 SV=1	45.61	20518.5	5.63	16.6	1	2.74989e+07	1.5805e+07	7.16526e+06	5.97571e+06	7.23997e+06	8.78469e+06	2.37816e+06	6.80575e+06	5.36843e+06	4.01483e+06	2.84357e+06	2.24923e+06
Q9HDC9	APMAP_HUMAN	Adipocyte plasma membrane-associated protein OS=Homo sapiens GN=APMAP PE=1 SV=2	61.95	46621.9	5.82	12	1	7.7799e+06	7.04186e+06	2.89527e+06	3.16467e+06	582934	3.94872e+06	864424	2.53689e+06	2.21917e+06	1.30743e+06	1.27922e+06	424666
P30485	1B47_HUMAN	HLA class I histocompatibility antigen, B-47 alpha chain OS=Homo sapiens GN=HLA-B PE=2 SV=1	382.47	40888.3	5.78	27.3	6	5.01935e+07	4.79395e+07	1.82213e+07	5.24163e+07	3.36398e+07	6.59841e+07	1.60012e+07	4.43106e+07	4.08798e+07	4.01277e+07	3.7477e+07	1.0936e+07
Q9BUP3	HTAI2_HUMAN	Oxidoreductase HTATIP2 OS=Homo sapiens GN=HTATIP2 PE=1 SV=2	57.57	27260.1	8.58	18.6	2	1.55296e+07	1.09932e+07	4.94201e+06	5.58364e+06	7.47133e+06	7.76174e+06	1.83488e+06	5.58837e+06	5.13621e+06	2.50552e+06	2.30342e+06	1.22098e+06
P06737	PYGL_HUMAN	Glycogen phosphorylase, liver form OS=Homo sapiens GN=PYGL PE=1 SV=4	512.92	97486.2	6.71	33.6	8	3.62235e+07	2.65917e+07	1.2542e+07	1.31528e+07	2.04831e+07	1.4862e+07	4.01615e+06	1.05484e+07	1.00198e+07	5.41486e+06	5.58229e+06	3.9954e+06
P05388	RLA0_HUMAN	60S acidic ribosomal protein P0 OS=Homo sapiens GN=RPLP0 PE=1 SV=1	523.53	34422.9	5.71	33.8	11	3.13387e+08	1.63047e+08	1.62392e+08	1.5328e+08	1.61181e+08	1.58755e+08	7.76166e+07	1.49567e+08	1.32614e+08	8.81959e+07	8.3763e+07	6.31077e+07
P30484	1B46_HUMAN	HLA class I histocompatibility antigen, B-46 alpha chain OS=Homo sapiens GN=HLA-B PE=2 SV=1	584.38	40700.2	6.17	32.6	9	6.12653e+07	5.45759e+07	2.24476e+07	6.00101e+07	3.16365e+07	7.01004e+07	1.52048e+07	4.7068e+07	3.90263e+07	3.58629e+07	3.06299e+07	7.31977e+06
Q13620	CUL4B_HUMAN	Cullin-4B OS=Homo sapiens GN=CUL4B PE=1 SV=4	63.07	104486	7.01	11.4
Q32P28	P3H1_HUMAN	Prolyl 3-hydroxylase 1 OS=Homo sapiens GN=LEPRE1 PE=1 SV=2	101.24	84196.4	5.05	6.5	2	1.64947e+07	1.50375e+07	1.05999e+07	1.37639e+07	5.64102e+06	1.86033e+07	6.42758e+06	1.08357e+07	1.1157e+07	8.36994e+06	9.04822e+06	4.02897e+06
P09429	HMGB1_HUMAN	High mobility group protein B1 OS=Homo sapiens GN=HMGB1 PE=1 SV=3	138.13	25049.2	5.62	47	4	2.07127e+08	9.97173e+07	7.72392e+07	6.52624e+07	3.84769e+07	1.21319e+08	5.39774e+07	1.20539e+08	9.67957e+07	6.96548e+07	5.94477e+07	3.45956e+07
P50452	SPB8_HUMAN	Serpin B8 OS=Homo sapiens GN=SERPINB8 PE=1 SV=2	88.91	43309.4	5.41	6.4	2	8.40925e+07	6.70084e+07	3.45373e+07	4.35129e+07	3.03536e+07	5.20469e+07	2.09961e+07	4.26352e+07	3.24024e+07	2.09333e+07	2.58312e+07	1.85655e+07
Q07960	RHG01_HUMAN	Rho GTPase-activating protein 1 OS=Homo sapiens GN=ARHGAP1 PE=1 SV=1	132.91	50461.2	5.85	15.3	2	8.77861e+06	1.14835e+07	4.21226e+06	7.50746e+06	8.91944e+06	7.069e+06	1.98408e+06	4.95811e+06	7.17412e+06	3.48197e+06	3.05007e+06	2.95621e+06
Q15459	SF3A1_HUMAN	Splicing factor 3A subunit 1 OS=Homo sapiens GN=SF3A1 PE=1 SV=1	128.21	88887.5	5.15	17.4	3	2.42876e+07	7.51678e+06	9.02761e+06	5.48647e+06	3.30869e+06	1.21522e+07	6.70643e+06	1.37638e+07	1.20264e+07	9.20315e+06	8.24644e+06	4.37297e+06
P07951	TPM2_HUMAN	Tropomyosin beta chain OS=Homo sapiens GN=TPM2 PE=1 SV=1	496.13	32944.6	4.66	37	12	1.14667e+08	6.85618e+07	3.584e+07	4.49278e+07	6.09568e+07	4.97474e+07	1.36604e+07	4.23517e+07	3.57598e+07	2.71552e+07	2.53969e+07	1.71455e+07
O14556	G3PT_HUMAN	Glyceraldehyde-3-phosphate dehydrogenase, testis-specific OS=Homo sapiens GN=GAPDHS PE=1 SV=2	35.72	44814.9	8.38	4.4
Q9Y266	NUDC_HUMAN	Nuclear migration protein nudC OS=Homo sapiens GN=NUDC PE=1 SV=1	623.44	38276.2	5.27	46.8	7	6.66939e+07	5.15266e+07	3.22917e+07	3.66871e+07	2.49339e+07	3.98938e+07	1.26056e+07	2.75723e+07	2.63048e+07	1.64633e+07	1.4542e+07	1.00671e+07
Q96SB4	SRPK1_HUMAN	SRSF protein kinase 1 OS=Homo sapiens GN=SRPK1 PE=1 SV=2	78.33	74962.6	5.81	13.4	1	6.85809e+06	4.40733e+06	3.37837e+06	2.25141e+06	510370	4.00483e+06	1.43914e+06	2.78517e+06	2.46786e+06	1.34918e+06	1.57164e+06	636253
P31946	1433B_HUMAN	14-3-3 protein beta/alpha OS=Homo sapiens GN=YWHAB PE=1 SV=3	1025.13	28178.9	4.76	58.1	10	6.78834e+08	4.96252e+08	3.65685e+08	3.91724e+08	3.41381e+08	3.13891e+08	9.73561e+07	2.30926e+08	2.35994e+08	1.31777e+08	1.38736e+08	9.61035e+07
P26599	PTBP1_HUMAN	Polypyrimidine tract-binding protein 1 OS=Homo sapiens GN=PTBP1 PE=1 SV=1	389.68	57356.7	9.22	13.2	7	5.75412e+07	2.25219e+07	1.54099e+07	1.3406e+07	5.87728e+06	4.34067e+07	1.88446e+07	4.81319e+07	1.03073e+08	2.49611e+07	1.91195e+07	1.06942e+07
P23219	PGH1_HUMAN	Prostaglandin G/H synthase 1 OS=Homo sapiens GN=PTGS1 PE=1 SV=2	170.16	69383	6.81	5.7	1	9.93875e+06	8.78771e+06	2.9799e+06	2.96249e+06	2.23983e+06	5.47079e+06	1.09001e+06	3.69556e+06	2.7576e+06	1.71673e+06	1.9499e+06	666927
Q9P032	NDUF4_HUMAN	NADH dehydrogenase [ubiquinone] 1 alpha subcomplex assembly factor 4 OS=Homo sapiens GN=NDUFAF4 PE=1 SV=1	153.07	20310.8	8.85	24
Q02539	H11_HUMAN	Histone H1.1 OS=Homo sapiens GN=HIST1H1A PE=1 SV=3	244.86	21828.9	10.99	29.3	3	3.38123e+08	1.1923e+08	1.79814e+08	1.16406e+08	5.4831e+07	2.03892e+08	1.42557e+08	3.00717e+08	2.0634e+08	1.50469e+08	1.37867e+08	8.96446e+07
O75223	GGCT_HUMAN	Gamma-glutamylcyclotransferase OS=Homo sapiens GN=GGCT PE=1 SV=1	142.74	21222.4	5.07	17	1	2.78671e+07	2.53966e+07	1.00662e+07	1.17942e+07	8.44246e+06	1.78929e+07	5.3914e+06	1.287e+07	1.14952e+07	7.06252e+06	6.98272e+06	4.33863e+06
P67775	PP2AA_HUMAN	Serine/threonine-protein phosphatase 2A catalytic subunit alpha isoform OS=Homo sapiens GN=PPP2CA PE=1 SV=1	79.14	36141.6	5.3	13.3	1	4.77729e+07	3.18178e+07	2.08075e+07	1.48217e+07	2.03767e+07	2.51622e+07	8.62654e+06			1.42341e+07	1.14225e+07	8.01749e+06
P49748	ACADV_HUMAN	Very long-chain specific acyl-CoA dehydrogenase, mitochondrial OS=Homo sapiens GN=ACADVL PE=1 SV=1	265.66	70744.6	8.92	20.9	12	7.39736e+07	8.0284e+07	5.0001e+07	5.33556e+07	3.56641e+07	5.62162e+07	6.95123e+06	3.55092e+07	1.87478e+07	1.04276e+07	9.33366e+06	5.2587e+06
Q86Y46	K2C73_HUMAN	Keratin, type II cytoskeletal 73 OS=Homo sapiens GN=KRT73 PE=1 SV=1	268.7	59456.9	6.93	12	2	5.97556e+08	3.19901e+08	2.74389e+08	2.59095e+08	7.15007e+07	1.88068e+08	1.15273e+08	2.73512e+08	2.09266e+08	1.67572e+08	1.89086e+08	1.04457e+08
P62136	PP1A_HUMAN	Serine/threonine-protein phosphatase PP1-alpha catalytic subunit OS=Homo sapiens GN=PPP1CA PE=1 SV=1	134.91	38229.1	5.94	20.6	7	5.58066e+07	3.22126e+07	2.25649e+07	2.183e+07	1.94823e+07	2.39252e+07	9.93182e+06	2.34773e+07	2.12003e+07	1.49802e+07	1.24318e+07	8.40628e+06
Q9UBQ0	VPS29_HUMAN	Vacuolar protein sorting-associated protein 29 OS=Homo sapiens GN=VPS29 PE=1 SV=1	121.74	20663.7	6.29	12.6	1	3.08118e+07	2.42494e+07	1.34589e+06		1.31674e+07	1.79256e+07	6.6222e+06	1.39501e+07	1.23582e+07	8.47644e+06	7.26131e+06	4.74438e+06
Q56UQ5	TPT1L_HUMAN	TPT1-like protein OS=Homo sapiens PE=2 SV=2	106.55	15803.8	5.81	21.4
P05089	ARGI1_HUMAN	Arginase-1 OS=Homo sapiens GN=ARG1 PE=1 SV=2	47.32	34884.4	6.72	26.1
Q13283	G3BP1_HUMAN	Ras GTPase-activating protein-binding protein 1 OS=Homo sapiens GN=G3BP1 PE=1 SV=1	736.59	52189.1	5.36	49.6	5	4.40338e+07	2.51795e+07	3.96598e+07	2.36744e+07	8.75991e+06	2.96367e+07	1.92532e+07	1.90017e+07	1.9516e+07	1.39477e+07	1.33325e+07	8.82046e+06
O00625	PIR_HUMAN	Pirin OS=Homo sapiens GN=PIR PE=1 SV=1	87.71	32207.3	6.42	18.6	1	3.84368e+07	2.24573e+07	7.98525e+06	9.85542e+06	7.02982e+06	1.79355e+07	2.33162e+06	1.13924e+07	7.75696e+06	3.64341e+06	2.98086e+06	1.73739e+06
Q9NRF9	DPOE3_HUMAN	DNA polymerase epsilon subunit 3 OS=Homo sapiens GN=POLE3 PE=1 SV=1	311.83	16906.3	4.68	10.9	1	2.30787e+07	1.54623e+07	7.44497e+06	6.51018e+06	1.49775e+07	1.22687e+07	2.60082e+06	8.69793e+06	6.21361e+06	4.27917e+06	3.59016e+06	2.05849e+06
Q2NL82	TSR1_HUMAN	Pre-rRNA-processing protein TSR1 homolog OS=Homo sapiens GN=TSR1 PE=1 SV=1	73.51	92151	6.98	17.8	3	8.61895e+06	4.36041e+06	2.26445e+06	2.31327e+06	1.21508e+06	5.11656e+06	1.5524e+06	4.04064e+06	3.57317e+06	3.0006e+06	2.41895e+06	1.11686e+06
P10768	ESTD_HUMAN	S-formylglutathione hydrolase OS=Homo sapiens GN=ESD PE=1 SV=2	80.01	31955.7	6.54	14.9	2	2.3102e+07	1.35276e+07	7.67963e+06	6.81224e+06	3.22422e+06	1.40989e+07	5.42762e+06	1.12077e+07	1.10582e+07	6.58726e+06	5.54614e+06	3.12598e+06
P13796	PLSL_HUMAN	Plastin-2 OS=Homo sapiens GN=LCP1 PE=1 SV=6	47.98	70814.1	5.29	3.7	2	5.80954e+07	3.9735e+07	2.10151e+07	2.30834e+07	3.50635e+07	2.40435e+07	8.22315e+06	2.10359e+07	1.93839e+07	1.57923e+07	1.31196e+07	8.93077e+06
P28072	PSB6_HUMAN	Proteasome subunit beta type-6 OS=Homo sapiens GN=PSMB6 PE=1 SV=4	615	25569.5	4.8	24.3	6	1.08609e+09	9.72074e+08	1.16866e+09	8.32826e+08	4.51884e+08	6.76285e+08	4.93524e+08	6.32427e+08	6.63523e+08	2.88169e+08	2.58354e+08	2.24992e+08
Q9GZV4	IF5A2_HUMAN	Eukaryotic translation initiation factor 5A-2 OS=Homo sapiens GN=EIF5A2 PE=1 SV=3	66.63	17124.4	5.38	21.6	3	1.11902e+08	6.30483e+07	3.52852e+07	4.61282e+07	1.99942e+07	3.49779e+07	4.62102e+06	2.99583e+07	1.93625e+07	6.77892e+06	3.95649e+06	3.37951e+06
P47914	RL29_HUMAN	60S ribosomal protein L29 OS=Homo sapiens GN=RPL29 PE=1 SV=2	192.56	17798.1	11.66	39.6	1	2.84993e+08	1.70602e+08	1.27638e+08	1.20121e+08	8.7332e+07	1.55469e+08	6.46487e+07	1.41659e+08	1.49512e+08	9.80055e+07	9.20087e+07	5.86936e+07
Q99536	VAT1_HUMAN	Synaptic vesicle membrane protein VAT-1 homolog OS=Homo sapiens GN=VAT1 PE=1 SV=2	95.82	42121.5	5.88	21.6	2	2.22836e+07	1.65834e+07	6.77595e+06	7.47123e+06	8.876e+06	1.0262e+07	2.55291e+06	7.14308e+06	6.62908e+06	3.93723e+06	3.77853e+06	2.30066e+06
Q9NX55	HYPK_HUMAN	Huntingtin-interacting protein K OS=Homo sapiens GN=HYPK PE=1 SV=2	90.07	14656.4	4.9	14.7	1	195127	197591	871930	664307	285336	71595.5		37550.1		10357.6
P05997	CO5A2_HUMAN	Collagen alpha-2(V) chain OS=Homo sapiens GN=COL5A2 PE=1 SV=3	154.74	145790	6.07	7
Q92973	TNPO1_HUMAN	Transportin-1 OS=Homo sapiens GN=TNPO1 PE=1 SV=2	380.78	103771	4.83	18.8	8	8.04158e+07	5.12405e+07	3.01086e+07	2.82875e+07	1.93323e+07	4.06707e+07	1.07136e+07	2.82428e+07	2.54484e+07	1.54978e+07	1.29042e+07	6.93322e+06
Q01814	AT2B2_HUMAN	Plasma membrane calcium-transporting ATPase 2 OS=Homo sapiens GN=ATP2B2 PE=1 SV=2	185.05	137987	5.66	9.1	1	6.81564e+06	5.85522e+06	1.5644e+06	1.88314e+06	743392	2.60686e+06		1.82198e+06	983950	1.33938e+06	793474	360587
P07948	LYN_HUMAN	Tyrosine-protein kinase Lyn OS=Homo sapiens GN=LYN PE=1 SV=3	39.65	58993	6.7	10.4
Q15393	SF3B3_HUMAN	Splicing factor 3B subunit 3 OS=Homo sapiens GN=SF3B3 PE=1 SV=4	141.21	136575	5.13	8.6	7	7.99438e+07	2.94915e+07	2.8931e+07	1.79434e+07	1.07616e+07	4.68753e+07	2.46719e+07	5.11716e+07	4.508e+07	3.62563e+07	3.20664e+07	1.47907e+07
Q06323	PSME1_HUMAN	Proteasome activator complex subunit 1 OS=Homo sapiens GN=PSME1 PE=1 SV=1	875.64	28876.1	5.78	57.4	14	2.74641e+08	2.14689e+08	1.75934e+08	2.47696e+08	2.39049e+08	2.32722e+08	1.62782e+08	3.03632e+08	2.97618e+08	2.04938e+08	1.9995e+08	1.52775e+08
O76094	SRP72_HUMAN	Signal recognition particle 72 kDa protein OS=Homo sapiens GN=SRP72 PE=1 SV=3	248.91	75130.2	9.31	19.5	3	1.19293e+07	6.27839e+06	4.04254e+06	3.58437e+06	1.41098e+06	6.68527e+06	2.12822e+06	5.77104e+06	4.71727e+06	3.28288e+06	2.81616e+06	1.25159e+06
P84090	ERH_HUMAN	Enhancer of rudimentary homolog OS=Homo sapiens GN=ERH PE=1 SV=1	55.22	12422.1	5.63	38.5	1	6.6491e+07	1.58105e+07	2.19245e+07	1.48852e+07	2.3447e+07	3.60811e+07	1.86131e+07	4.51344e+07	4.28632e+07	3.38389e+07	2.46497e+07	2.09582e+07
O43242	PSMD3_HUMAN	26S proteasome non-ATPase regulatory subunit 3 OS=Homo sapiens GN=PSMD3 PE=1 SV=2	2487.07	61053.5	8.47	65.4	25	2.79978e+08	2.03168e+08	2.06932e+08	1.96418e+08	1.20954e+08	1.92028e+08	1.48106e+08	2.18458e+08	2.40299e+08	1.47744e+08	1.36814e+08	9.02443e+07
P55145	MANF_HUMAN	Mesencephalic astrocyte-derived neurotrophic factor OS=Homo sapiens GN=MANF PE=1 SV=3	36.66	21143	8.93	35.7
P30626	SORCN_HUMAN	Sorcin OS=Homo sapiens GN=SRI PE=1 SV=1	103.69	21947.5	5.32	18.7	2	4.79119e+07	2.73822e+07	2.14151e+07	1.86026e+07	1.11522e+07	2.89276e+07	1.23123e+07	2.31964e+07	2.16595e+07	1.48096e+07	1.33255e+07	7.57231e+06
O60493	SNX3_HUMAN	Sorting nexin-3 OS=Homo sapiens GN=SNX3 PE=1 SV=3	39.58	18807.8	8.71	35.2	1	4.46237e+07	3.07395e+07	1.6268e+07	1.93974e+07	2.81334e+07	1.56893e+07	3.76933e+06	1.15224e+07	1.07304e+07	6.40667e+06	5.97071e+06	5.83467e+06
P62993	GRB2_HUMAN	Growth factor receptor-bound protein 2 OS=Homo sapiens GN=GRB2 PE=1 SV=1	44.76	25304.5	5.89	32.3	1	1.34088e+07	1.04948e+07	3.68479e+06	3.53284e+06	5.78243e+06	8.07037e+06	1.79966e+06	3.8539e+06	3.60547e+06	2.74807e+06	2.01489e+06	1.41529e+06
Q8IVT2	CS021_HUMAN	Uncharacterized protein C19orf21 OS=Homo sapiens GN=C19orf21 PE=1 SV=1	58.59	75482	6.36	10.5	4	1.23665e+07	8.04868e+06	7.26756e+06	7.24015e+06	2.24432e+06	8.14953e+06	2.44978e+06	4.5746e+06	4.39898e+06	3.09572e+06	2.66007e+06	1.11899e+06
Q15286	RAB35_HUMAN	Ras-related protein Rab-35 OS=Homo sapiens GN=RAB35 PE=1 SV=1	174.71	23295.9	8.52	10.9	2	2.52222e+08	1.84144e+08	7.09738e+07	7.58946e+07	1.24659e+08	1.09172e+08	3.13944e+07	9.22388e+07	8.69841e+07	4.99374e+07	4.98041e+07	3.59089e+07
Q9H0U3	MAGT1_HUMAN	Magnesium transporter protein 1 OS=Homo sapiens GN=MAGT1 PE=1 SV=1	75.38	38410.6	9.68	9	1	2.6009e+06	554772			182432	1.0064e+06
P20020	AT2B1_HUMAN	Plasma membrane calcium-transporting ATPase 1 OS=Homo sapiens GN=ATP2B1 PE=1 SV=3	116.6	139637	5.73	11.9	1	6.81564e+06	5.85522e+06	1.5644e+06	1.88314e+06	743392	2.60686e+06		1.82198e+06	983950	1.33938e+06	793474	360587
Q16836	HCDH_HUMAN	Hydroxyacyl-coenzyme A dehydrogenase, mitochondrial OS=Homo sapiens GN=HADH PE=1 SV=3	94.8	34329	8.88	15.3	1	5.1894e+07	3.9367e+07	1.58853e+07	1.95807e+07	3.30894e+07	2.35648e+07	4.76913e+06	1.58853e+07	1.32295e+07	7.86101e+06	6.5958e+06	4.22255e+06
Q8IYB3	SRRM1_HUMAN	Serine/arginine repetitive matrix protein 1 OS=Homo sapiens GN=SRRM1 PE=1 SV=2	52.05	102331	11.84	17
P46060	RAGP1_HUMAN	Ran GTPase-activating protein 1 OS=Homo sapiens GN=RANGAP1 PE=1 SV=1	103.74	63958.5	4.63	15	3	3.75438e+07	2.06979e+07	1.61884e+07	1.52813e+07	1.28593e+07	1.30157e+07	7.33851e+06	1.16103e+07	1.90023e+07	1.09517e+07	1.02039e+07	5.18405e+06
Q6Y1H2	HACD2_HUMAN	Very-long-chain (3R)-3-hydroxyacyl-[acyl-carrier protein] dehydratase 2 OS=Homo sapiens GN=PTPLB PE=1 SV=1	77.67	28407.2	9.55	21.7	1	3.51643e+06	2.27346e+06	1.67797e+06	924537	2.27683e+06	1.24396e+06	1.3939e+06	1.75403e+06	2.06476e+06	2.17498e+06	2.18815e+06	2.31723e+06
Q8NCN5	PDPR_HUMAN	Pyruvate dehydrogenase phosphatase regulatory subunit, mitochondrial OS=Homo sapiens GN=PDPR PE=1 SV=2	74.25	100156	5.93	11.7	1	7.85972e+06	7.48263e+06	2.42487e+06	2.81631e+06	2.62758e+06	5.2319e+06	1.0992e+06	2.49672e+06	2.23641e+06	1.36405e+06	1.25893e+06	588402
Q86YQ8	CPNE8_HUMAN	Copine-8 OS=Homo sapiens GN=CPNE8 PE=1 SV=2	61.81	63637.9	5.66	7.1	2	1.05929e+07	7.33517e+06	5.67538e+06	5.16233e+06	2.2995e+06	5.86486e+06	2.46753e+06	4.25675e+06	4.54729e+06	3.14007e+06	2.47865e+06	1.31574e+06
Q9Y265	RUVB1_HUMAN	RuvB-like 1 OS=Homo sapiens GN=RUVBL1 PE=1 SV=1	555.91	50538.4	6.02	25.4	6	5.49164e+07	2.97524e+07	2.33571e+07	2.09022e+07	1.36608e+07	2.95553e+07	1.20919e+07	2.74737e+07	2.69295e+07	1.87745e+07	1.66206e+07	1.00624e+07
Q29963	1C06_HUMAN	HLA class I histocompatibility antigen, Cw-6 alpha chain OS=Homo sapiens GN=HLA-C PE=2 SV=2	846.28	41399.3	5.68	40.2	9	4.40111e+07	3.76826e+07	1.52132e+07	3.84438e+07	2.47492e+07	4.30152e+07	1.28477e+07	3.49941e+07	3.55457e+07	1.714e+07	3.42506e+07	1.39167e+07
O95202	LETM1_HUMAN	LETM1 and EF-hand domain-containing protein 1, mitochondrial OS=Homo sapiens GN=LETM1 PE=1 SV=1	66.87	83986.2	6.3	12	2	1.89854e+07	1.48863e+07	8.46955e+06	9.63312e+06	1.09302e+07	9.92901e+06	3.08236e+06	7.75286e+06	7.46367e+06	5.31454e+06	5.09217e+06	3.60816e+06
P12956	XRCC6_HUMAN	X-ray repair cross-complementing protein 6 OS=Homo sapiens GN=XRCC6 PE=1 SV=2	278.7	70084.2	6.23	29.9	10	4.84672e+07	2.30655e+07	1.4875e+07	1.19935e+07	9.46623e+06	2.40021e+07	1.21768e+07	2.75363e+07	2.44722e+07	1.82199e+07	1.72614e+07	8.95051e+06
P42229	STA5A_HUMAN	Signal transducer and activator of transcription 5A OS=Homo sapiens GN=STAT5A PE=1 SV=1	52.35	91160.5	5.98	5.4
Q9HB40	RISC_HUMAN	Retinoid-inducible serine carboxypeptidase OS=Homo sapiens GN=SCPEP1 PE=1 SV=1	97.43	51082.8	5.61	8.4	1		616442	886736	1.87997e+06	854700		560236	765807	1.80313e+06	1.4515e+06	1.61156e+06	874841
P60981	DEST_HUMAN	Destrin OS=Homo sapiens GN=DSTN PE=1 SV=3	94.93	18949.7	8.06	15.8	1	5.8634e+07	3.91728e+07	1.66626e+07	1.88517e+07	3.63491e+07	3.06901e+07	7.7279e+06	2.18e+07	2.12147e+07	1.17749e+07	1.0928e+07	6.78646e+06
Q14344	GNA13_HUMAN	Guanine nucleotide-binding protein subunit alpha-13 OS=Homo sapiens GN=GNA13 PE=1 SV=2	183.45	44363.8	8.11	8.5	2	6.5979e+07	4.57551e+07	1.94796e+07	2.19313e+07	3.0218e+07	2.86771e+07	6.33352e+06	1.95523e+07	1.95904e+07	1.09848e+07	1.03936e+07	6.85238e+06
Q9H488	OFUT1_HUMAN	GDP-fucose protein O-fucosyltransferase 1 OS=Homo sapiens GN=POFUT1 PE=1 SV=1	44.58	44383.4	8.77	13.1	1	1.94417e+07	1.7037e+07	8.36277e+06	1.11467e+07	4.88237e+06	1.32594e+07	1.68462e+06	8.28228e+06	5.83669e+06	3.46018e+06	2.15327e+06	1.20648e+06
P50453	SPB9_HUMAN	Serpin B9 OS=Homo sapiens GN=SERPINB9 PE=1 SV=1	46.08	43003.5	5.61	7.7	1	5.15039e+07	3.27362e+07	9.79938e+06	1.46008e+07	8.42457e+06	3.07859e+07	1.47901e+06	1.56075e+07	8.221e+06	1.85051e+06	1.17463e+06	928587
Q86UE4	LYRIC_HUMAN	Protein LYRIC OS=Homo sapiens GN=MTDH PE=1 SV=2	48.31	63855.8	9.33	9.5	4	1.35997e+07	6.95095e+06	5.05962e+06	5.39081e+06	2.87784e+06	8.58291e+06	2.76136e+06	6.81359e+06	6.60052e+06	4.58649e+06	4.12374e+06	1.90173e+06
O14879	IFIT3_HUMAN	Interferon-induced protein with tetratricopeptide repeats 3 OS=Homo sapiens GN=IFIT3 PE=1 SV=1	55.97	56690.8	5.12	10	3				2.18505e+06	1.2749e+06	3.5941e+06	1.37044e+06	3.14929e+06	3.16286e+06	2.51968e+06	2.76333e+06	921945
Q9Y3I0	RTCB_HUMAN	tRNA-splicing ligase RtcB homolog OS=Homo sapiens GN=C22orf28 PE=1 SV=1	356.56	55688.1	6.77	24.4	4	4.66152e+07	2.19343e+07	1.85043e+07	1.58399e+07	1.01403e+07	2.52902e+07	1.18846e+07	2.38175e+07	2.2667e+07	1.73085e+07	1.4824e+07	8.80603e+06
Q9NVJ2	ARL8B_HUMAN	ADP-ribosylation factor-like protein 8B OS=Homo sapiens GN=ARL8B PE=1 SV=1	86.3	21753.2	8.67	29.6
Q08J23	NSUN2_HUMAN	tRNA (cytosine(34)-C(5))-methyltransferase OS=Homo sapiens GN=NSUN2 PE=1 SV=2	307.13	87214.1	6.33	23.6	5	1.20599e+07	6.52503e+06	7.87269e+06	8.50468e+06	2.83823e+06	9.15392e+06	4.4354e+06	7.53813e+06	7.29164e+06	5.35571e+06	4.74013e+06	2.27105e+06
P08240	SRPR_HUMAN	Signal recognition particle receptor subunit alpha OS=Homo sapiens GN=SRPR PE=1 SV=2	40.12	70223.4	9.07	12.5
P52564	MP2K6_HUMAN	Dual specificity mitogen-activated protein kinase kinase 6 OS=Homo sapiens GN=MAP2K6 PE=1 SV=1	148.04	37810.3	7.01	24	2	1.23978e+07	9.83155e+06	5.92012e+06	5.90016e+06	5.26074e+06	5.82147e+06	1.78854e+06	4.95488e+06	4.09477e+06	2.86637e+06	2.36886e+06	1.75317e+06
Q9Y6K5	OAS3_HUMAN	2'-5'-oligoadenylate synthase 3 OS=Homo sapiens GN=OAS3 PE=1 SV=3	52.21	122861	8.73	8	2	4.89816e+07	2.4406e+07	3.83882e+06	1.64526e+07	2.20409e+07	3.0833e+07	1.21495e+07	2.88459e+07	2.99583e+07	1.41758e+07	1.09625e+07	6.5579e+06
O00232	PSD12_HUMAN	26S proteasome non-ATPase regulatory subunit 12 OS=Homo sapiens GN=PSMD12 PE=1 SV=3	1871.59	53269.7	7.53	46.3	14	1.49778e+08	1.22353e+08	1.60787e+08	1.62545e+08	8.33794e+07	1.22656e+08	1.08363e+08	1.32138e+08	1.45599e+08	8.55618e+07	7.35565e+07	6.94878e+07
Q8TCJ2	STT3B_HUMAN	Dolichyl-diphosphooligosaccharide--protein glycosyltransferase subunit STT3B OS=Homo sapiens GN=STT3B PE=1 SV=1	107.96	94240.9	9.04	6.9	1	1.97479e+07	1.32611e+07	7.56697e+06	8.17956e+06	4.23766e+06	1.46493e+07	5.2356e+06	1.14392e+07	1.08376e+07	6.77226e+06	6.89721e+06	2.92998e+06
P51809	VAMP7_HUMAN	Vesicle-associated membrane protein 7 OS=Homo sapiens GN=VAMP7 PE=1 SV=3	61.23	25261.1	8.86	10
O95716	RAB3D_HUMAN	Ras-related protein Rab-3D OS=Homo sapiens GN=RAB3D PE=1 SV=1	260.8	24479.9	4.76	8.7	1	2.34564e+08	1.80732e+08	6.15046e+07	6.70007e+07	1.13986e+08	1.13282e+08	3.26668e+07	9.38481e+07	8.42731e+07	4.8221e+07	5.0277e+07	3.41776e+07
P00403	COX2_HUMAN	Cytochrome c oxidase subunit 2 OS=Homo sapiens GN=MT-CO2 PE=1 SV=1	92.1	25719.3	4.67	20.3	1	1.99147e+08	1.30594e+08	5.22759e+07	5.90964e+07	8.96463e+07	7.10135e+07	1.50481e+07	4.45391e+07	4.11158e+07	2.8136e+07	2.43892e+07	1.58156e+07
P31944	CASPE_HUMAN	Caspase-14 OS=Homo sapiens GN=CASP14 PE=1 SV=2	211.48	27947.1	5.44	36.8	1	1.39916e+07	1.3791e+07	4.1058e+06	3.64007e+06	1.00069e+07	6.19536e+06	2.27787e+06	4.43557e+06	4.07095e+06	2.54026e+06	2.84462e+06	2.52387e+06
P16435	NCPR_HUMAN	NADPH--cytochrome P450 reductase OS=Homo sapiens GN=POR PE=1 SV=2	347.54	77097.4	5.38	22.2	6	4.58958e+07	3.04658e+07	1.48955e+07	1.53503e+07	2.13675e+07	1.84e+07	4.80597e+06	1.56722e+07	1.36007e+07	8.83954e+06	8.08078e+06	5.0807e+06
Q9HAU5	RENT2_HUMAN	Regulator of nonsense transcripts 2 OS=Homo sapiens GN=UPF2 PE=1 SV=1	62.5	148972	5.5	9.3	1	4.37301e+06	2.21696e+06	713141	1.15747e+06	240878	1.52438e+06	476526	1.55805e+06	1.32964e+06	805015	767564	281862
P23246	SFPQ_HUMAN	Splicing factor, proline- and glutamine-rich OS=Homo sapiens GN=SFPQ PE=1 SV=2	506.5	76215.7	9.45	38.3	6	7.86691e+07	2.37183e+07	2.85862e+07	2.05755e+07	6.17809e+06	4.51665e+07	2.30737e+07	5.09018e+07	4.41153e+07	3.08282e+07	2.51605e+07	1.22319e+07
Q09028	RBBP4_HUMAN	Histone-binding protein RBBP4 OS=Homo sapiens GN=RBBP4 PE=1 SV=3	733.04	47911.2	4.74	19.8	5	9.29479e+07	5.388e+07	3.01926e+07	2.10703e+07	1.1829e+07	3.76395e+07	1.02845e+07	2.55327e+07	1.9118e+07	1.49665e+07	1.20287e+07	5.3281e+06
Q15019	SEPT2_HUMAN	Septin-2 OS=Homo sapiens GN=SEPT2 PE=1 SV=1	130.77	41689.3	6.15	28	3	2.05276e+07	1.65503e+07	1.09247e+07	1.33705e+07	5.50732e+06	7.57809e+06	1.94748e+06	7.2657e+06	5.91148e+06	4.20913e+06	3.23973e+06	2.06851e+06
Q13733	AT1A4_HUMAN	Sodium/potassium-transporting ATPase subunit alpha-4 OS=Homo sapiens GN=ATP1A4 PE=1 SV=3	38.32	115119	6.23	9.7
Q9Y5K5	UCHL5_HUMAN	Ubiquitin carboxyl-terminal hydrolase isozyme L5 OS=Homo sapiens GN=UCHL5 PE=1 SV=3	314.66	37868.1	5.23	23.1	5	3.72325e+07	2.50042e+07	1.99806e+07	1.71847e+07	1.72364e+07	2.01607e+07	8.4673e+06	1.62836e+07	1.71588e+07	9.56684e+06	9.33534e+06	5.42166e+06
P26368	U2AF2_HUMAN	Splicing factor U2AF 65 kDa subunit OS=Homo sapiens GN=U2AF2 PE=1 SV=4	48.36	53809.3	9.19	5.9	3	1.1106e+07	3.44094e+06	3.73101e+06	1.89928e+06	1.28288e+06	5.09254e+06	3.17693e+06	7.1096e+06	5.1698e+06	4.69712e+06	3.51858e+06	1.61454e+06
Q9BY43	CHM4A_HUMAN	Charged multivesicular body protein 4a OS=Homo sapiens GN=CHMP4A PE=1 SV=3	209.51	25082.8	4.65	39.2	1	1.5024e+07	1.20633e+07	4.37488e+06	5.03349e+06	8.49458e+06	8.21007e+06	2.05785e+06	6.64448e+06	5.62406e+06	5.51158e+06	3.73154e+06	3.45627e+06
P05109	S10A8_HUMAN	Protein S100-A8 OS=Homo sapiens GN=S100A8 PE=1 SV=1	34.15	10884.7	6.51	28	2	4.41799e+06	6.55332e+06	3.72111e+06	3.95181e+06	2.38999e+06	2.79855e+06	5.24327e+06	8.98565e+06	4.69199e+06	2.42428e+06	3.2315e+06	2.91931e+06
Q9H9T3	ELP3_HUMAN	Elongator complex protein 3 OS=Homo sapiens GN=ELP3 PE=1 SV=2	88.07	62789.3	9.04	10.2	1	3.74944e+06	544037				1.5173e+06
P27708	PYR1_HUMAN	CAD protein OS=Homo sapiens GN=CAD PE=1 SV=3	640.61	245167	6.02	8.7	13	2.76355e+07	1.7695e+07	1.17041e+07	9.04571e+06	2.49192e+06	1.85847e+07	6.07839e+06	1.04454e+07	1.32225e+07	6.22994e+06	7.4915e+06	3.11838e+06
P49755	TMEDA_HUMAN	Transmembrane emp24 domain-containing protein 10 OS=Homo sapiens GN=TMED10 PE=1 SV=2	73.29	25131.1	6.97	16.9	1	1.30155e+07	1.07087e+07	3.51941e+06	3.62113e+06	3.08337e+06	7.80701e+06	1.98891e+06	5.50111e+06	4.80991e+06	2.85938e+06	2.37894e+06	1.65086e+06
Q70UQ0	IKIP_HUMAN	Inhibitor of nuclear factor kappa-B kinase-interacting protein OS=Homo sapiens GN=IKBIP PE=1 SV=1	208.67	39399	9.21	20.6	1	2.13522e+07	1.19306e+07	7.52528e+06	7.68371e+06	3.60014e+06	1.07681e+07	4.79512e+06	9.7139e+06	1.00546e+07	9.48654e+06	8.39961e+06	4.73214e+06
O60343	TBCD4_HUMAN	TBC1 domain family member 4 OS=Homo sapiens GN=TBC1D4 PE=1 SV=2	47.59	148068	6.57	6.1	1	865286					449940
P18564	ITB6_HUMAN	Integrin beta-6 OS=Homo sapiens GN=ITGB6 PE=1 SV=2	47.59	89243.5	5.34	6.3	1	6.45814e+07	4.70527e+07	2.38478e+07	2.55182e+07	1.41132e+07	2.54706e+07	4.76424e+06	1.53049e+07	1.50824e+07	1.00112e+07	1.02336e+07	4.21698e+06
P30405	PPIF_HUMAN	Peptidyl-prolyl cis-trans isomerase F, mitochondrial OS=Homo sapiens GN=PPIF PE=1 SV=1	78.16	22368.3	9.48	27.1	2	4.58412e+07	3.58483e+07	1.61268e+07	1.9669e+07	1.53702e+07	2.53777e+07	7.02583e+06	1.89839e+07	1.79842e+07	1.2782e+07	1.18565e+07	1.10392e+07
Q5VYK3	ECM29_HUMAN	Proteasome-associated protein ECM29 homolog OS=Homo sapiens GN=ECM29 PE=1 SV=2	138.58	205985	6.74	8.2	2	4.06463e+07	1.27417e+07	3.29898e+07	1.5164e+07	4.40759e+06	3.48698e+07	2.14884e+07	4.93886e+07	4.61938e+07	3.60986e+07	2.34728e+07	2.18648e+07
P27635	RL10_HUMAN	60S ribosomal protein L10 OS=Homo sapiens GN=RPL10 PE=1 SV=4	179.53	25044	10.11	45.3	1	4.92958e+07	3.07646e+07	2.50099e+07	2.33751e+07	8.5846e+06	3.01122e+07	1.32355e+07	2.86483e+07	2.95292e+07	1.87156e+07	1.88296e+07	9.79617e+06
Q15717	ELAV1_HUMAN	ELAV-like protein 1 OS=Homo sapiens GN=ELAVL1 PE=1 SV=2	282.43	36240.2	9.23	23	9	4.28e+07	1.63724e+07	1.90662e+07	1.0622e+07	7.43272e+06	2.5559e+07	1.60175e+07	2.94579e+07	2.43115e+07	1.85074e+07	1.53981e+07	1.16761e+07
O75436	VP26A_HUMAN	Vacuolar protein sorting-associated protein 26A OS=Homo sapiens GN=VPS26A PE=1 SV=2	184.07	38259.8	6.13	16.2	3	2.47346e+07	1.71243e+07	7.66002e+06	8.01305e+06	1.15237e+07	1.91903e+07	4.11425e+06	1.10037e+07	1.03199e+07	6.19185e+06	9.73448e+06	3.26711e+06
P50213	IDH3A_HUMAN	Isocitrate dehydrogenase [NAD] subunit alpha, mitochondrial OS=Homo sapiens GN=IDH3A PE=1 SV=1	454.26	40022.2	6.47	33.6	5	4.98459e+07	4.0377e+07	1.93362e+07	2.21675e+07	2.06946e+07	2.68428e+07	7.1952e+06	1.92234e+07	1.71426e+07	1.08374e+07	9.82434e+06	6.84914e+06
Q9BU61	NDUF3_HUMAN	NADH dehydrogenase [ubiquinone] 1 alpha subcomplex assembly factor 3 OS=Homo sapiens GN=NDUFAF3 PE=1 SV=1	44.1	20565.5	8.48	9.8	1	6.55531e+06	4.50816e+06				3.13847e+06
P10515	ODP2_HUMAN	Dihydrolipoyllysine-residue acetyltransferase component of pyruvate dehydrogenase complex, mitochondrial OS=Homo sapiens GN=DLAT PE=1 SV=3	66.35	69466.3	7.96	9.4
Q9UQ80	PA2G4_HUMAN	Proliferation-associated protein 2G4 OS=Homo sapiens GN=PA2G4 PE=1 SV=3	1136.35	44101.3	6.13	36.5	13	2.35458e+08	1.33384e+08	7.94069e+07	7.45975e+07	6.45778e+07	1.02684e+08	4.01292e+07	9.6344e+07	9.01101e+07	5.74909e+07	5.316e+07	3.41848e+07
P00367	DHE3_HUMAN	Glutamate dehydrogenase 1, mitochondrial OS=Homo sapiens GN=GLUD1 PE=1 SV=2	478.85	61701.3	7.66	24	7	6.51754e+07	4.94431e+07	2.27145e+07	2.677e+07	4.06463e+07	2.83072e+07	8.53682e+06	2.02744e+07	2.129e+07	1.33532e+07	1.35466e+07	8.91711e+06
O75367	H2AY_HUMAN	Core histone macro-H2A.1 OS=Homo sapiens GN=H2AFY PE=1 SV=4	81.25	39763.5	9.8	15.9	8	4.71576e+07	1.29958e+07	1.39165e+07	9.09621e+06	4.92948e+06	1.95996e+07	1.15335e+07	2.95716e+07	2.32765e+07	1.88898e+07	1.35664e+07	9.42854e+06
Q9UBE0	SAE1_HUMAN	SUMO-activating enzyme subunit 1 OS=Homo sapiens GN=SAE1 PE=1 SV=1	127.91	38881.7	5.17	20.5
Q9H4B7	TBB1_HUMAN	Tubulin beta-1 chain OS=Homo sapiens GN=TUBB1 PE=1 SV=1	390.45	50864.8	5.05	11.3	3	9.3918e+08	6.13067e+08	4.08133e+08	4.15963e+08	1.74622e+08	6.23393e+08	1.68535e+08	3.43521e+08	3.92276e+08	2.13963e+08	2.03295e+08	8.36704e+07
P51149	RAB7A_HUMAN	Ras-related protein Rab-7a OS=Homo sapiens GN=RAB7A PE=1 SV=1	178.47	23760	6.4	41.1	9	9.62551e+07	5.91273e+07	1.43716e+07	1.96795e+07	3.47439e+07	4.05605e+07	5.95163e+06	2.38449e+07	2.20994e+07	1.16577e+07	1.06036e+07	7.69242e+06
P46781	RS9_HUMAN	40S ribosomal protein S9 OS=Homo sapiens GN=RPS9 PE=1 SV=3	424.12	22634.6	10.66	47.9	8	3.90443e+08	1.91961e+08	1.87293e+08	1.57433e+08	9.95108e+07	1.86455e+08	8.36663e+07	1.72044e+08	1.82382e+08	1.16226e+08	1.11314e+08	6.95612e+07
P09211	GSTP1_HUMAN	Glutathione S-transferase P OS=Homo sapiens GN=GSTP1 PE=1 SV=2	237.97	23569.1	5.43	31.4	4	1.31971e+08	9.89734e+07	3.98084e+07	5.22986e+07	6.47603e+07	6.20464e+07	1.63532e+07	4.72861e+07	3.92687e+07	2.24256e+07	1.84498e+07	1.35497e+07
P02545	LMNA_HUMAN	Prelamin-A/C OS=Homo sapiens GN=LMNA PE=1 SV=1	1006.98	74379.8	6.57	45	24	1.0224e+08	3.07863e+07	4.16884e+07	2.88846e+07	5.17654e+06	5.26061e+07	3.09608e+07	7.42344e+07	5.88621e+07	4.86305e+07	4.28381e+07	1.92435e+07
P62857	RS28_HUMAN	40S ribosomal protein S28 OS=Homo sapiens GN=RPS28 PE=1 SV=1	159.72	7893.22	10.7	30.4	1	8.25776e+07	4.08167e+07	3.59143e+07	3.72353e+07	3.68375e+07	4.01491e+07	1.81643e+07	3.08117e+07	4.25815e+07	3.56822e+07	2.94931e+07	2.12282e+07
Q9Y520	PRC2C_HUMAN	Protein PRRC2C OS=Homo sapiens GN=PRRC2C PE=1 SV=4	85.98	317346	9.17	6.5	2	1.27266e+07	7.72565e+06	7.49574e+06	7.1411e+06	1.69141e+06	9.05045e+06	3.08853e+06	5.56075e+06	5.14701e+06	3.38172e+06	3.20011e+06	1.33009e+06
Q9HB71	CYBP_HUMAN	Calcyclin-binding protein OS=Homo sapiens GN=CACYBP PE=1 SV=2	287.33	26307.7	8.28	42.5	7	1.13585e+08	7.30695e+07	4.65252e+07	4.53177e+07	5.65751e+07	4.84456e+07	1.32491e+07	3.83219e+07	3.31583e+07	2.10091e+07	1.86258e+07	1.16443e+07
Q9NZL9	MAT2B_HUMAN	Methionine adenosyltransferase 2 subunit beta OS=Homo sapiens GN=MAT2B PE=1 SV=1	203.27	37870.3	6.9	18.9	2	2.78526e+07	1.99791e+07	9.20243e+06	1.03085e+07	1.87547e+07	1.60066e+07	4.23159e+06	1.17454e+07	1.10898e+07	6.4687e+06	6.18844e+06	4.10139e+06
Q9Y678	COPG1_HUMAN	Coatomer subunit gamma-1 OS=Homo sapiens GN=COPG1 PE=1 SV=1	106.86	98967	5.32	6.4	5	2.94574e+07	1.68474e+07	1.13086e+07	1.05638e+07	4.19857e+06	1.41402e+07	5.38136e+06	1.23988e+07	1.13894e+07	7.96228e+06	8.28819e+06	3.75928e+06
P01891	1A68_HUMAN	HLA class I histocompatibility antigen, A-68 alpha chain OS=Homo sapiens GN=HLA-A PE=1 SV=4	864.92	41168.2	6.22	45.8	6	7.83971e+07	6.54575e+07	2.41732e+07	5.25066e+07	3.48015e+07	6.94644e+07	1.63228e+07	5.4685e+07	4.52464e+07	2.60508e+07	3.86546e+07	1.4553e+07
Q96E11	RRFM_HUMAN	Ribosome-recycling factor, mitochondrial OS=Homo sapiens GN=MRRF PE=1 SV=1	368.05	29372.7	9.8	13.4	1	2.8005e+06	2.54881e+06	1.71368e+06	1.98259e+06	853726	1.9091e+06	579687	971739	963726	441958	430607	271558
P27361	MK03_HUMAN	Mitogen-activated protein kinase 3 OS=Homo sapiens GN=MAPK3 PE=1 SV=4	165.44	43450.2	6.28	16.6	1	8.02853e+06	6.76726e+06	4.57005e+06	5.51457e+06	2.99207e+06	5.34976e+06	2.02779e+06	3.16502e+06	3.28912e+06	1.94572e+06	1.63167e+06	1.0971e+06
P50897	PPT1_HUMAN	Palmitoyl-protein thioesterase 1 OS=Homo sapiens GN=PPT1 PE=1 SV=1	242.36	34627.4	6.07	11.4	1	1.30124e+07	9.39335e+06	1.56874e+06	664975	2.90446e+06	5.02353e+06	335440	1.38704e+06	1.11849e+06		306736
P62820	RAB1A_HUMAN	Ras-related protein Rab-1A OS=Homo sapiens GN=RAB1A PE=1 SV=3	290.04	22891.5	5.93	52.7	6	1.9012e+08	1.40319e+08	5.25978e+07	5.62077e+07	9.42703e+07	8.20777e+07	2.33877e+07	6.9376e+07	6.49019e+07	3.75832e+07	3.71796e+07	2.69593e+07
Q7Z3Y9	K1C26_HUMAN	Keratin, type I cytoskeletal 26 OS=Homo sapiens GN=KRT26 PE=1 SV=2	73.9	52619.7	4.86	5.8
P49591	SYSC_HUMAN	Serine--tRNA ligase, cytoplasmic OS=Homo sapiens GN=SARS PE=1 SV=3	92.24	59253.2	6.05	24.9	3	4.81134e+07	3.0545e+07	1.66896e+07	1.7198e+07	1.27998e+07	2.07756e+07	4.83452e+06	1.39857e+07	1.23825e+07	7.54934e+06	6.61063e+06	4.32792e+06
P18077	RL35A_HUMAN	60S ribosomal protein L35a OS=Homo sapiens GN=RPL35A PE=1 SV=2	132.58	12586.8	11.07	40.9	1	2.96195e+07	1.49744e+07	1.00433e+07	1.0965e+07	1.23984e+07	1.90234e+07	5.39232e+06	1.66668e+07	1.30109e+07	6.88514e+06	6.05036e+06	4.12654e+06
Q9NPJ3	ACO13_HUMAN	Acyl-coenzyme A thioesterase 13 OS=Homo sapiens GN=ACOT13 PE=1 SV=1	137.46	15064.9	9.23	29.3	3	6.09107e+07	4.14006e+07	1.96347e+07	2.44696e+07	1.41594e+07	3.04753e+07	5.2687e+06	1.94894e+07	1.58569e+07	1.27793e+07	1.22044e+07	8.64217e+06
P55957	BID_HUMAN	BH3-interacting domain death agonist OS=Homo sapiens GN=BID PE=1 SV=1	389.14	22152.1	5.27	17.4	1	2.59396e+07	2.25323e+07	7.73167e+06	8.76148e+06	1.50313e+07	1.40642e+07	3.28574e+06	9.11213e+06	7.94954e+06	4.86615e+06	3.91777e+06	3.09403e+06
O60664	PLIN3_HUMAN	Perilipin-3 OS=Homo sapiens GN=PLIN3 PE=1 SV=3	908.92	47217	5.3	39.2	7	6.45837e+07	4.69835e+07	1.93023e+07	2.23164e+07	3.52139e+07	3.24964e+07	7.21883e+06	2.33044e+07	1.99677e+07	1.35861e+07	1.28106e+07	6.29613e+06
P63151	2ABA_HUMAN	Serine/threonine-protein phosphatase 2A 55 kDa regulatory subunit B alpha isoform OS=Homo sapiens GN=PPP2R2A PE=1 SV=1	328.36	52172.7	5.82	13.2	1	3.03357e+07	2.08739e+07	1.21739e+07	1.20602e+07	7.31152e+06	1.86363e+07	6.08926e+06	1.28451e+07	1.31935e+07	7.85524e+06	7.12856e+06	4.49601e+06
Q96AE4	FUBP1_HUMAN	Far upstream element-binding protein 1 OS=Homo sapiens GN=FUBP1 PE=1 SV=3	603.76	67689.5	7.18	27.8	11	4.8378e+07	2.5291e+07	2.72808e+07	1.76581e+07	7.91633e+06	4.61774e+07	2.79459e+07	4.97953e+07	4.26969e+07	3.54024e+07	3.30707e+07	1.49601e+07
Q8TCT9	HM13_HUMAN	Minor histocompatibility antigen H13 OS=Homo sapiens GN=HM13 PE=1 SV=1	73.23	41746.7	6.01	15.1
O00425	IF2B3_HUMAN	Insulin-like growth factor 2 mRNA-binding protein 3 OS=Homo sapiens GN=IGF2BP3 PE=1 SV=2	362.16	64007.7	8.99	28.2	4	2.96805e+07	1.70453e+07	1.56368e+07	1.09612e+07	5.85299e+06	1.90177e+07	7.62828e+06	1.2087e+07	1.13477e+07	8.07915e+06	7.58605e+06	3.94808e+06
P51688	SPHM_HUMAN	N-sulphoglucosamine sulphohydrolase OS=Homo sapiens GN=SGSH PE=1 SV=1	57.8	57172.7	6.46	7.2
P47985	UCRI_HUMAN	Cytochrome b-c1 complex subunit Rieske, mitochondrial OS=Homo sapiens GN=UQCRFS1 PE=1 SV=2	55.15	29934.5	8.55	24.5	2	1.62264e+07	1.10317e+07	3.4223e+06	4.56377e+06	3.52768e+06	8.2935e+06	1.43967e+06	4.36471e+06	3.43002e+06	1.60167e+06	1.25064e+06	603348
P53007	TXTP_HUMAN	Tricarboxylate transport protein, mitochondrial OS=Homo sapiens GN=SLC25A1 PE=1 SV=2	333.78	34333.1	9.91	19.3	4	5.35205e+07	4.04902e+07	2.74847e+07	2.79833e+07	8.27506e+06	2.49786e+07	6.86564e+06	1.55215e+07	1.6917e+07	7.10914e+06	7.46424e+06	3.59082e+06
P14174	MIF_HUMAN	Macrophage migration inhibitory factor OS=Homo sapiens GN=MIF PE=1 SV=4	210.61	12639.3	7.74	10.4
P25774	CATS_HUMAN	Cathepsin S OS=Homo sapiens GN=CTSS PE=1 SV=3	85.39	38098.5	8.61	8.5	1				9.37626e+06	3.35412e+06	1.44866e+07	3.62336e+06	7.24568e+06	6.54267e+06	6.0968e+06	5.72566e+06	2.87669e+06
P61923	COPZ1_HUMAN	Coatomer subunit zeta-1 OS=Homo sapiens GN=COPZ1 PE=1 SV=1	305.17	20242.5	4.69	16.4	2	1.83032e+07	1.04427e+07	1.14702e+07	1.11597e+07	6.42184e+06	8.84348e+06	6.01026e+06	1.40266e+07	1.26558e+07	4.28963e+06	8.25822e+06	6.33947e+06
Q8IUR0	TPPC5_HUMAN	Trafficking protein particle complex subunit 5 OS=Homo sapiens GN=TRAPPC5 PE=1 SV=1	80.22	20884.2	9.69	20.7	1	3.79543e+06	2.33348e+06	1.59638e+06	1.54299e+06	671255	1.12852e+06	139474	800551		167558	207004	198785
P02768	ALBU_HUMAN	Serum albumin OS=Homo sapiens GN=ALB PE=1 SV=2	189.37	71317.2	5.92	16.9	4	1.47121e+08	1.49644e+08	5.32182e+07	6.51421e+07	7.40567e+07	6.72552e+07	2.02497e+07	5.34693e+07	5.56101e+07	6.92585e+07	1.63937e+08	5.75331e+07
Q9NX14	NDUBB_HUMAN	NADH dehydrogenase [ubiquinone] 1 beta subcomplex subunit 11, mitochondrial OS=Homo sapiens GN=NDUFB11 PE=1 SV=1	179.9	17362.8	5.17	25.5	1	2.32856e+07	1.86261e+07	4.94755e+06	4.84006e+06	1.25637e+07	6.68363e+06	1.327e+06	3.85226e+06	3.4193e+06	1.78883e+06	1.61655e+06	940648
O14818	PSA7_HUMAN	Proteasome subunit alpha type-7 OS=Homo sapiens GN=PSMA7 PE=1 SV=1	2942.79	28040.7	8.6	52	15	1.978e+09	1.50772e+09	1.46323e+09	1.42716e+09	1.1728e+09	1.38936e+09	1.0433e+09	1.62607e+09	1.67412e+09	1.03866e+09	8.85101e+08	7.93183e+08
Q86TU7	SETD3_HUMAN	Histone-lysine N-methyltransferase setd3 OS=Homo sapiens GN=SETD3 PE=1 SV=1	51.83	67557.3	5.72	9.1	1	5.87235e+06	3.50037e+06	1.93891e+06	2.14486e+06	707040	3.23622e+06	472082	1.87914e+06	1.65212e+06	800455	595352	265800
P48444	COPD_HUMAN	Coatomer subunit delta OS=Homo sapiens GN=ARCN1 PE=1 SV=1	183.28	57630.3	5.89	12.5	4	2.79802e+07	1.71005e+07	1.07655e+07	1.12794e+07	2.88596e+06	1.42112e+07	4.75333e+06	1.20541e+07	1.14551e+07	6.95163e+06	6.83919e+06	2.75115e+06
Q9UN37	VPS4A_HUMAN	Vacuolar protein sorting-associated protein 4A OS=Homo sapiens GN=VPS4A PE=1 SV=1	73.7	49152.1	7.64	12.1	1	1.19087e+07	7.01079e+06	4.00185e+06	3.90249e+06	5.04935e+06	4.88189e+06	1.36912e+06	3.0755e+06	3.66389e+06	3.04085e+06	2.23378e+06	1.5152e+06
Q9NUQ9	FA49B_HUMAN	Protein FAM49B OS=Homo sapiens GN=FAM49B PE=1 SV=1	461.24	37009.8	5.76	29	3	3.20409e+07	2.28938e+07	9.35519e+06	1.13109e+07	1.36634e+07	1.29584e+07	2.85798e+06	9.59412e+06	8.8882e+06	5.00376e+06	4.7357e+06	3.21221e+06
P35270	SPRE_HUMAN	Sepiapterin reductase OS=Homo sapiens GN=SPR PE=1 SV=1	43.07	28315.9	8.24	31	1	3.07196e+07	2.05091e+07	8.66035e+06	9.14669e+06	1.62812e+07	1.29278e+07	3.19719e+06	1.01282e+07	8.45356e+06	5.49372e+06	4.94871e+06	3.13603e+06
Q9NUU7	DD19A_HUMAN	ATP-dependent RNA helicase DDX19A OS=Homo sapiens GN=DDX19A PE=1 SV=1	273.74	54397	6.19	23	3	2.66748e+07	1.26858e+07	7.95232e+06	7.96604e+06	6.56682e+06	1.19739e+07	4.40724e+06	1.10462e+07	1.12393e+07	5.83129e+06	6.05394e+06	3.27628e+06
P23284	PPIB_HUMAN	Peptidyl-prolyl cis-trans isomerase B OS=Homo sapiens GN=PPIB PE=1 SV=2	915.95	23784.6	9.42	54.2	7	4.01009e+08	3.15535e+08	1.51909e+08	1.6513e+08	2.26838e+08	1.80659e+08	4.5304e+07	1.23407e+08	1.10511e+08	7.59115e+07	6.8592e+07	4.55476e+07
O95219	SNX4_HUMAN	Sorting nexin-4 OS=Homo sapiens GN=SNX4 PE=1 SV=1	78.04	52161.2	5.69	12.9	1	1.45565e+06	462822	72749.4	97075.9	146465	984205		203493	157308	47234.4	38980.1	24752
Q9NRG0	CHRC1_HUMAN	Chromatin accessibility complex protein 1 OS=Homo sapiens GN=CHRAC1 PE=1 SV=1	64.99	14758.5	4.99	13.7	1	6.76369e+06	4.11264e+06	2.11093e+06		4.8168e+06	3.68649e+06	866827	2.76739e+06	1.53117e+06	1.20163e+06	1.02143e+06	628100
O15144	ARPC2_HUMAN	Actin-related protein 2/3 complex subunit 2 OS=Homo sapiens GN=ARPC2 PE=1 SV=1	63.57	34425.5	6.84	24.7
Q06787	FMR1_HUMAN	Fragile X mental retardation protein 1 OS=Homo sapiens GN=FMR1 PE=1 SV=1	64.72	71473	6.99	11.9	1	4.26479e+07	2.12489e+07	1.77185e+07	1.48216e+07	3.32488e+06	2.27469e+07	8.85126e+06	1.83733e+07	1.89946e+07	1.08503e+07	1.12258e+07	4.61789e+06
Q96T51	RUFY1_HUMAN	RUN and FYVE domain-containing protein 1 OS=Homo sapiens GN=RUFY1 PE=1 SV=2	63.89	80850.7	5.54	10.5	1	2.60274e+06	1.4616e+06	140935	335292	303427	1.41764e+06	208467	936257	669194		456992
P61224	RAP1B_HUMAN	Ras-related protein Rap-1b OS=Homo sapiens GN=RAP1B PE=1 SV=1	89.37	21039.7	5.65	20.1	1	1.07919e+08	7.95288e+07	3.46112e+07	4.16941e+07	4.07875e+07	4.70489e+07	1.16262e+07	3.722e+07	3.63487e+07	2.06923e+07	1.79437e+07	1.48661e+07
P06730	IF4E_HUMAN	Eukaryotic translation initiation factor 4E OS=Homo sapiens GN=EIF4E PE=1 SV=2	45.82	25309.6	5.79	25.8	2	1.22037e+07	7.05816e+06	3.56357e+06	2.70314e+06	5.0658e+06	6.45696e+06	1.91883e+06	5.60833e+06	4.45e+06	2.50175e+06	2.38076e+06	1.05835e+06
P04899	GNAI2_HUMAN	Guanine nucleotide-binding protein G(i) subunit alpha-2 OS=Homo sapiens GN=GNAI2 PE=1 SV=3	132.78	40995.3	5.34	16.9	3	5.08205e+07	3.55565e+07	1.49399e+07	1.68272e+07	2.319e+07	2.10003e+07	6.93646e+06	1.41039e+07	1.44102e+07	1.20764e+07	1.12112e+07	7.40598e+06
Q14011	CIRBP_HUMAN	Cold-inducible RNA-binding protein OS=Homo sapiens GN=CIRBP PE=1 SV=1	50.4	18636.7	9.51	23.3	1	1.66398e+06	1.29822e+06			561490	1.40399e+06	592870	1.13108e+06	1.27233e+06	1.29539e+06	1.74101e+06	551073
P06493	CDK1_HUMAN	Cyclin-dependent kinase 1 OS=Homo sapiens GN=CDK1 PE=1 SV=3	444.1	34130.9	8.37	44.8	6	6.23981e+07	3.83004e+07	2.0855e+07	2.15163e+07	1.51885e+07	3.31601e+07	7.37437e+06	1.94015e+07	1.874e+07	1.34312e+07	1.20685e+07	5.38753e+06
O00629	IMA4_HUMAN	Importin subunit alpha-4 OS=Homo sapiens GN=KPNA4 PE=1 SV=1	83.87	58363.8	4.8	10	2	1.22685e+07	7.88317e+06	5.82933e+06	5.88862e+06	2.86584e+06	7.67232e+06	2.0201e+06	5.29921e+06	3.80439e+06	2.20265e+06	1.55947e+06	641497
Q12768	STRUM_HUMAN	WASH complex subunit strumpellin OS=Homo sapiens GN=KIAA0196 PE=1 SV=1	66.59	135113	6.54	13.7	1	5.04239e+06	480647				2.45014e+06		693137	621092	211910	173768	89859
Q04917	1433F_HUMAN	14-3-3 protein eta OS=Homo sapiens GN=YWHAH PE=1 SV=4	674.62	28372.1	4.76	48	8	6.51996e+08	4.72804e+08	3.51262e+08	3.75483e+08	3.29932e+08	2.97283e+08	9.19366e+07	2.20197e+08	2.24668e+08	1.24075e+08	1.3101e+08	9.06761e+07
Q15642	CIP4_HUMAN	Cdc42-interacting protein 4 OS=Homo sapiens GN=TRIP10 PE=1 SV=3	48.19	68538.3	5.55	24.8
Q9Y4E8	UBP15_HUMAN	Ubiquitin carboxyl-terminal hydrolase 15 OS=Homo sapiens GN=USP15 PE=1 SV=3	46.18	113602	5.06	5.6	2	2.93228e+06	2.44636e+06	1.7182e+06	2.1056e+06	1.7614e+06	3.38972e+06	1.73012e+06	2.87034e+06	3.09214e+06	2.37754e+06	2.32529e+06	1.01493e+06
Q9UBK8	MTRR_HUMAN	Methionine synthase reductase OS=Homo sapiens GN=MTRR PE=1 SV=3	61.27	81385.8	6.05	11.9	1	6.51786e+06	4.60558e+06	1.59453e+06	1.86563e+06	2.1878e+06	3.03902e+06	735515	2.05308e+06	1.66166e+06	1.16538e+06	1.19688e+06	469154
Q9Y285	SYFA_HUMAN	Phenylalanine--tRNA ligase alpha subunit OS=Homo sapiens GN=FARSA PE=1 SV=3	159.13	57584.5	7.31	19.3	2	3.02755e+07	1.77813e+07	1.21113e+07	1.26413e+07	8.17505e+06	1.45694e+07	5.69908e+06	1.18928e+07	1.25296e+07	8.10135e+06	7.76993e+06	5.07794e+06
P11310	ACADM_HUMAN	Medium-chain specific acyl-CoA dehydrogenase, mitochondrial OS=Homo sapiens GN=ACADM PE=1 SV=1	315.73	47014.8	8.61	24.7	3	1.98923e+07	2.14089e+07	7.74467e+06	1.05728e+07	1.74283e+07	9.57954e+06	2.3748e+06	9.64884e+06	9.85941e+06	5.12712e+06	5.45375e+06	3.53223e+06
P34949	MPI_HUMAN	Mannose-6-phosphate isomerase OS=Homo sapiens GN=MPI PE=1 SV=2	47.03	47196	5.62	15.1	1	7.57402e+06	7.37018e+06	1.61046e+06	1.76141e+06	6.37996e+06	3.6156e+06	459935	2.58261e+06	1.41049e+06	773946	757254	398796
P30876	RPB2_HUMAN	DNA-directed RNA polymerase II subunit RPB2 OS=Homo sapiens GN=POLR2B PE=1 SV=1	43.42	135236	6.44	9.9	2	7.9882e+06	3.50266e+06	4.32248e+06	3.48479e+06	1.02955e+06	4.39724e+06	2.40486e+06	2.78104e+06	2.47211e+06	1.7801e+06	1.43857e+06	524321
P06576	ATPB_HUMAN	ATP synthase subunit beta, mitochondrial OS=Homo sapiens GN=ATP5B PE=1 SV=3	1626.93	56524.6	5.26	34.4	12	3.34465e+08	2.25261e+08	1.03163e+08	1.2733e+08	2.00673e+08	1.25264e+08	3.41669e+07	1.04852e+08	1.04377e+08	6.68229e+07	6.11682e+07	4.51446e+07
P36873	PP1G_HUMAN	Serine/threonine-protein phosphatase PP1-gamma catalytic subunit OS=Homo sapiens GN=PPP1CC PE=1 SV=1	147.03	37701	6.13	12.7	5	4.99368e+07	2.9408e+07	2.02227e+07	1.94172e+07	1.56253e+07	2.04925e+07	8.15872e+06	1.99003e+07	1.7372e+07	1.16025e+07	9.885e+06	6.9679e+06
Q00169	PIPNA_HUMAN	Phosphatidylinositol transfer protein alpha isoform OS=Homo sapiens GN=PITPNA PE=1 SV=2	105.67	32014.1	6.11	20.7	1	2.95957e+06	2.60445e+06			1.72782e+06	1.53184e+06		971904
Q6P1N0	C2D1A_HUMAN	Coiled-coil and C2 domain-containing protein 1A OS=Homo sapiens GN=CC2D1A PE=1 SV=1	58.15	104397	8.22	9.4	2	2.73511e+06	883645	1.38693e+06	1.16446e+06	70791.8	1.09777e+06	135347	552882	418888	60798.8	62612.7	20761.1
P16298	PP2BB_HUMAN	Serine/threonine-protein phosphatase 2B catalytic subunit beta isoform OS=Homo sapiens GN=PPP3CB PE=1 SV=2	117.17	59670.8	5.6	5	1	1.18087e+07	8.70328e+06	5.43211e+06	4.79012e+06	3.51838e+06	8.07767e+06	2.46238e+06	4.40441e+06	5.61273e+06	3.67623e+06	2.91011e+06	1.88384e+06
P04350	TBB4A_HUMAN	Tubulin beta-4A chain OS=Homo sapiens GN=TUBB4A PE=1 SV=2	1639.87	50010.1	4.78	42.1	7	1.1562e+09	7.57638e+08	3.56499e+08	4.07019e+08	2.15915e+08	7.3735e+08	1.75463e+08	4.34078e+08	4.5253e+08	2.44097e+08	2.21064e+08	9.31696e+07
Q6NUK1	SCMC1_HUMAN	Calcium-binding mitochondrial carrier protein SCaMC-1 OS=Homo sapiens GN=SLC25A24 PE=1 SV=2	42.81	53548.4	6	12.4
Q96L46	CPNS2_HUMAN	Calpain small subunit 2 OS=Homo sapiens GN=CAPNS2 PE=2 SV=2	78.37	27813.8	5.51	10.1
Q13564	ULA1_HUMAN	NEDD8-activating enzyme E1 regulatory subunit OS=Homo sapiens GN=NAE1 PE=1 SV=1	129.74	60664.7	5.25	12.7	2	1.54261e+07	1.15714e+07	4.61725e+06	5.19632e+06	5.51378e+06	8.85499e+06	2.07044e+06	6.02877e+06	5.73054e+06	3.55928e+06	3.61312e+06	1.8721e+06
Q15437	SC23B_HUMAN	Protein transport protein Sec23B OS=Homo sapiens GN=SEC23B PE=1 SV=2	71.13	87392.9	6.43	5.3	3	1.84466e+07	1.34948e+07	1.28111e+07	1.26495e+07	5.58584e+06	1.51779e+07	6.59822e+06	9.13265e+06	1.03703e+07	7.27494e+06	6.04527e+06	3.94543e+06
O75533	SF3B1_HUMAN	Splicing factor 3B subunit 1 OS=Homo sapiens GN=SF3B1 PE=1 SV=3	64.68	146479	6.65	7.6	5	1.22161e+07	3.61417e+06	4.9113e+06	2.75988e+06	406230	8.48945e+06	4.37927e+06	9.3499e+06	7.5463e+06	4.96572e+06	4.4596e+06	2.12408e+06
P30512	1A29_HUMAN	HLA class I histocompatibility antigen, A-29 alpha chain OS=Homo sapiens GN=HLA-A PE=2 SV=2	434.27	41122.3	6.52	25.8	3	5.4937e+07	4.28037e+07	1.68198e+07	3.91742e+07	2.0496e+07	4.7257e+07	1.08343e+07	3.76788e+07	3.28364e+07	1.13752e+07	2.58094e+07	9.45906e+06
Q9UBS4	DJB11_HUMAN	DnaJ homolog subfamily B member 11 OS=Homo sapiens GN=DNAJB11 PE=1 SV=1	43.62	40773.7	5.81	21.8	2	1.7106e+07	1.08277e+07	7.78774e+06	6.63765e+06	2.383e+06	8.04692e+06	2.42038e+06	5.40107e+06	5.65627e+06	3.55171e+06	3.73806e+06	1.29572e+06
Q14974	IMB1_HUMAN	Importin subunit beta-1 OS=Homo sapiens GN=KPNB1 PE=1 SV=2	591.58	98419.5	4.68	15.3	6	6.79392e+07	4.82477e+07	4.01103e+07	4.09015e+07	1.28787e+07	3.86545e+07	1.49586e+07	3.2071e+07	3.01991e+07	1.7985e+07	1.70861e+07	9.18577e+06
Q9Y490	TLN1_HUMAN	Talin-1 OS=Homo sapiens GN=TLN1 PE=1 SV=3	614.43	271766	5.77	13.7	14	2.69094e+07	1.27837e+07	1.07633e+07	9.7658e+06	2.39502e+06	1.06848e+07	3.28848e+06	9.04662e+06	8.63346e+06	4.98946e+06	5.22396e+06	2.19417e+06
P08865	RSSA_HUMAN	40S ribosomal protein SA OS=Homo sapiens GN=RPSA PE=1 SV=4	426.22	32947.5	4.79	32.9	9	6.1115e+08	3.46164e+08	2.39335e+08	2.06467e+08	1.1055e+08	3.58762e+08	1.1596e+08	2.42269e+08	2.34539e+08	1.57609e+08	1.51457e+08	8.43846e+07
P36543	VATE1_HUMAN	V-type proton ATPase subunit E 1 OS=Homo sapiens GN=ATP6V1E1 PE=1 SV=1	78.58	26185.8	7.71	31.4	1	6.14048e+06	1.95159e+06			1.31667e+06	3.52287e+06	91590	1.98645e+06	1.19946e+06	401681	293821	171081
O75340	PDCD6_HUMAN	Programmed cell death protein 6 OS=Homo sapiens GN=PDCD6 PE=1 SV=1	172.49	21911.8	5.16	28.3	4	9.68027e+07	5.04397e+07	4.04997e+07	4.5943e+07	4.23451e+07	6.62592e+07	1.40331e+07	3.69115e+07	4.25345e+07	8.90086e+06	1.10601e+07	5.36535e+06
P17655	CAN2_HUMAN	Calpain-2 catalytic subunit OS=Homo sapiens GN=CAPN2 PE=1 SV=6	380.73	80800.1	4.87	15.4	4	1.74687e+07	1.20006e+07	5.80359e+06	5.80971e+06	6.1913e+06	8.81124e+06	2.08064e+06	5.4518e+06	5.58906e+06	3.05434e+06	2.62739e+06	1.46799e+06
P54802	ANAG_HUMAN	Alpha-N-acetylglucosaminidase OS=Homo sapiens GN=NAGLU PE=1 SV=2	50.21	82669.8	6.2	3.4	1	3.97468e+06	2.42916e+06	992437	1.57465e+06		1.46765e+06	239490		599138	296556
Q9P035	HACD3_HUMAN	Very-long-chain (3R)-3-hydroxyacyl-[acyl-carrier protein] dehydratase 3 OS=Homo sapiens GN=PTPLAD1 PE=1 SV=2	164.46	43359.6	9.04	9.9	1	1.58731e+07	1.1421e+07	6.51138e+06	6.11389e+06	5.98657e+06	9.53386e+06	3.49983e+06	7.94581e+06	7.66055e+06	4.671e+06	5.26388e+06	3.33627e+06
Q9H223	EHD4_HUMAN	EH domain-containing protein 4 OS=Homo sapiens GN=EHD4 PE=1 SV=1	141.2	61364.6	6.33	12.2	2	1.09324e+08	9.83524e+07	7.82301e+07	5.27368e+07	3.70878e+07	7.2557e+07	4.88585e+07	7.92827e+07	6.14556e+07	4.32939e+07	4.37434e+07	2.51748e+07
Q13409	DC1I2_HUMAN	Cytoplasmic dynein 1 intermediate chain 2 OS=Homo sapiens GN=DYNC1I2 PE=1 SV=3	708.61	71811.3	5.08	13.6	4	1.34177e+07	8.77644e+06	5.08155e+06	5.09759e+06	1.87371e+06	7.51989e+06	2.32628e+06	5.92109e+06	5.63785e+06	3.20494e+06	3.23031e+06	1.26857e+06
P59190	RAB15_HUMAN	Ras-related protein Rab-15 OS=Homo sapiens GN=RAB15 PE=1 SV=1	218.11	24660.3	5.53	14.2	2	2.52222e+08	1.84144e+08	7.09738e+07	7.58946e+07	1.24659e+08	1.09172e+08	3.13944e+07	9.22388e+07	8.69841e+07	4.99374e+07	4.98041e+07	3.59089e+07
P60891	PRPS1_HUMAN	Ribose-phosphate pyrophosphokinase 1 OS=Homo sapiens GN=PRPS1 PE=1 SV=2	407.8	35325.1	6.51	32.7	6	8.41313e+07	4.98007e+07	3.25344e+07	3.32711e+07	2.59387e+07	3.22591e+07	7.58872e+06	2.41799e+07	2.26602e+07	9.1177e+06	7.24648e+06	6.47241e+06
P22087	FBRL_HUMAN	rRNA 2'-O-methyltransferase fibrillarin OS=Homo sapiens GN=FBL PE=1 SV=2	34.76	33877.5	10.18	16.2
Q8WTV0	SCRB1_HUMAN	Scavenger receptor class B member 1 OS=Homo sapiens GN=SCARB1 PE=1 SV=1	48.98	61636	8.55	13.6
Q00537	CDK17_HUMAN	Cyclin-dependent kinase 17 OS=Homo sapiens GN=CDK17 PE=1 SV=2	54.64	59829.8	9.1	15.9
Q2VIR3	IF2GL_HUMAN	Putative eukaryotic translation initiation factor 2 subunit 3-like protein OS=Homo sapiens GN=EIF2S3L PE=5 SV=2	245.63	51766.4	8.67	23.5	6	7.6676e+07	4.61128e+07	3.23104e+07	2.98838e+07	1.89954e+07	4.16364e+07	1.66483e+07	3.56361e+07	3.56843e+07	2.39493e+07	2.26201e+07	1.36298e+07
P30043	BLVRB_HUMAN	Flavin reductase (NADPH) OS=Homo sapiens GN=BLVRB PE=1 SV=3	594.09	22219.5	7.13	35	3	3.22386e+07	2.32614e+07	6.30492e+06	8.38226e+06	9.824e+06	1.52107e+07	2.85056e+06	1.05456e+07	7.46718e+06	4.30908e+06	3.72677e+06	2.65987e+06
Q16555	DPYL2_HUMAN	Dihydropyrimidinase-related protein 2 OS=Homo sapiens GN=DPYSL2 PE=1 SV=1	174.61	62710.7	5.95	22.2	2	1.21386e+07	1.00353e+07	6.67542e+06	6.10151e+06	1.96744e+06	6.79184e+06	1.83649e+06	3.87198e+06	4.04241e+06	2.04902e+06	2.4363e+06	856794
O60869	EDF1_HUMAN	Endothelial differentiation-related factor 1 OS=Homo sapiens GN=EDF1 PE=1 SV=1	288.48	16358.9	9.95	54.1	5	5.37065e+07	3.67726e+07	2.36604e+07	2.31629e+07	2.87131e+07	3.47559e+07	1.09956e+07	2.65803e+07	2.3543e+07	2.19441e+07	1.75519e+07	1.43344e+07
Q12840	KIF5A_HUMAN	Kinesin heavy chain isoform 5A OS=Homo sapiens GN=KIF5A PE=1 SV=2	145.35	118161	5.65	17.2	2	1.79054e+07	1.12337e+07	7.953e+06	8.82766e+06	1.41927e+06	9.48516e+06	2.62042e+06	6.7443e+06	6.1528e+06	3.18658e+06	3.19253e+06	798237
Q53FT3	HIKES_HUMAN	Protein Hikeshi OS=Homo sapiens GN=C11orf73 PE=1 SV=2	60.7	21670.7	5.27	19.3	1	7.17545e+06	5.34656e+06	2.01344e+06	2.21695e+06	1.9237e+06	3.72646e+06	797711	1.96326e+06	2.22537e+06	1.45042e+06	1.03008e+06	971619
P0C0L5	CO4B_HUMAN	Complement C4-B OS=Homo sapiens GN=C4B PE=1 SV=2	349.85	194170	6.89	10.7	5	1.8178e+07	9.33563e+06	4.34774e+06	1.48058e+07	8.79554e+06	1.75105e+07	5.61861e+06	1.33312e+07	1.42019e+07	1.02107e+07	9.69634e+06	4.59624e+06
Q9Y2R5	RT17_HUMAN	28S ribosomal protein S17, mitochondrial OS=Homo sapiens GN=MRPS17 PE=2 SV=1	52.99	14607	9.86	6.9	1	1.74033e+07	1.14245e+07	8.07258e+06	6.50646e+06	6.10062e+06	6.28094e+06	2.23753e+06	5.37879e+06	5.11863e+06	3.54688e+06	3.22041e+06	2.13053e+06
P12277	KCRB_HUMAN	Creatine kinase B-type OS=Homo sapiens GN=CKB PE=1 SV=1	552.18	42902.4	5.34	37.5	11	1.7973e+08	1.23539e+08	5.53459e+07	4.91621e+07	6.03329e+07	6.70667e+07	8.36938e+06	3.1892e+07	2.98602e+07	1.04014e+07	8.95374e+06	6.64938e+06
Q8N122	RPTOR_HUMAN	Regulatory-associated protein of mTOR OS=Homo sapiens GN=RPTOR PE=1 SV=1	60.74	150653	6.43	5.8	1	1.1638e+06	542816			55887.3	717931		355823	51348.5
Q07812	BAX_HUMAN	Apoptosis regulator BAX OS=Homo sapiens GN=BAX PE=1 SV=1	65.3	21284.8	5.08	12.5	1	1.40855e+07	8.56318e+06	417013	1.69529e+06	4.24787e+06	6.90743e+06	415062	4.45564e+06	3.1369e+06	1.0765e+06	839019	502712
Q9H299	SH3L3_HUMAN	SH3 domain-binding glutamic acid-rich-like protein 3 OS=Homo sapiens GN=SH3BGRL3 PE=1 SV=1	129.45	10488.3	4.82	10.8	1	8.27666e+06	7.01254e+06	3.80304e+06	5.31988e+06	5.56943e+06	6.13309e+06	1.34817e+06	3.03962e+06	3.38001e+06	1.87954e+06	1.64194e+06	1.37069e+06
Q16822	PCKGM_HUMAN	Phosphoenolpyruvate carboxykinase [GTP], mitochondrial OS=Homo sapiens GN=PCK2 PE=1 SV=3	360.42	71482.9	7.57	16.4	2	3.14485e+07	2.05976e+07	1.20225e+07	1.35541e+07	1.08048e+07	1.49573e+07	2.9876e+06	7.80897e+06	7.45974e+06	3.54103e+06	3.5317e+06	1.66631e+06
O75616	ERAL1_HUMAN	GTPase Era, mitochondrial OS=Homo sapiens GN=ERAL1 PE=1 SV=2	131.54	48832.7	9.05	19.9	1	4.91623e+06	3.08903e+06		573011	753655	2.37621e+06	251395	1.05455e+06	790899	390421	412567
Q16718	NDUA5_HUMAN	NADH dehydrogenase [ubiquinone] 1 alpha subcomplex subunit 5 OS=Homo sapiens GN=NDUFA5 PE=1 SV=3	234.38	13507.2	5.75	30.2	4	3.95779e+07	2.28204e+07	4.712e+07	7.11335e+07	1.67082e+07	3.16091e+07	3.25323e+07	2.4677e+07	3.29849e+07	1.6412e+07	1.82121e+07	1.29272e+07
P05543	THBG_HUMAN	Thyroxine-binding globulin OS=Homo sapiens GN=SERPINA7 PE=1 SV=2	46.36	46636.7	5.87	13.3	1	1.22821e+06	151593			65544	639846		194724	142405	87914	84823.9	52281.3
Q96DG6	CMBL_HUMAN	Carboxymethylenebutenolidase homolog OS=Homo sapiens GN=CMBL PE=1 SV=1	48.02	28372.3	6.71	16.3	3	3.84057e+07	2.61886e+07	1.70611e+07	1.78737e+07	1.21756e+07	2.26537e+07	6.53018e+06	1.43871e+07	1.23452e+07	6.29492e+06	5.91812e+06	3.94199e+06
Q92542	NICA_HUMAN	Nicastrin OS=Homo sapiens GN=NCSTN PE=1 SV=2	42.24	79102.8	5.67	8.5	1	9.32979e+06	7.03587e+06	3.83079e+06	4.26911e+06	881950	3.48379e+06	542372	2.52467e+06	1.58243e+06	788447	893727	309247
Q9NZ01	TECR_HUMAN	Very-long-chain enoyl-CoA reductase OS=Homo sapiens GN=TECR PE=1 SV=1	25.2	36409.9	9.5	20.8	1	1.21533e+07	7.52064e+06	4.41902e+06	3.18463e+06		7.7978e+06	1.93827e+06	5.4557e+06	4.82036e+06	2.31318e+06	1.9195e+06	708817
P00491	PNPH_HUMAN	Purine nucleoside phosphorylase OS=Homo sapiens GN=PNP PE=1 SV=2	200.68	32325.2	6.45	41.5	4	3.64601e+07	2.76358e+07	1.33414e+07	1.65388e+07	1.5021e+07	1.72999e+07	3.4714e+06	1.14732e+07	9.71948e+06	4.25987e+06	3.35005e+06	3.09554e+06
Q9UKY7	CDV3_HUMAN	Protein CDV3 homolog OS=Homo sapiens GN=CDV3 PE=1 SV=1	53.84	27318.4	6.06	48.1	3	2.63973e+07	1.53297e+07	6.05195e+06	9.07838e+06	1.02629e+07	1.31346e+07	4.09715e+06	1.11e+07	9.96208e+06	8.55698e+06	8.10104e+06	3.77873e+06
P13284	GILT_HUMAN	Gamma-interferon-inducible lysosomal thiol reductase OS=Homo sapiens GN=IFI30 PE=1 SV=3	54.02	28572.2	4.79	4.4
Q9UI15	TAGL3_HUMAN	Transgelin-3 OS=Homo sapiens GN=TAGLN3 PE=1 SV=2	712.89	22629.2	6.84	28.1
Q8WWC4	CB047_HUMAN	Uncharacterized protein C2orf47, mitochondrial OS=Homo sapiens GN=C2orf47 PE=1 SV=1	46	32923.1	9.31	8.6
P25786	PSA1_HUMAN	Proteasome subunit alpha type-1 OS=Homo sapiens GN=PSMA1 PE=1 SV=1	2556.94	29822	6.15	58.6	19	1.50025e+09	1.09204e+09	1.22451e+09	1.2445e+09	7.1813e+08	1.06311e+09	7.61828e+08	1.18602e+09	1.23916e+09	8.1332e+08	6.79004e+08	5.93701e+08
Q15008	PSMD6_HUMAN	26S proteasome non-ATPase regulatory subunit 6 OS=Homo sapiens GN=PSMD6 PE=1 SV=1	1366.53	45787.4	5.45	46	21	1.67954e+08	1.36817e+08	1.45234e+08	1.45814e+08	8.925e+07	1.95956e+08	1.30992e+08	2.06382e+08	2.38856e+08	1.14395e+08	1.05783e+08	7.93938e+07
P15374	UCHL3_HUMAN	Ubiquitin carboxyl-terminal hydrolase isozyme L3 OS=Homo sapiens GN=UCHL3 PE=1 SV=1	477.93	26337	4.84	22.2	1	3.41921e+07	3.39237e+07	1.70663e+07	1.70197e+07	2.01823e+07	2.07778e+07	5.48068e+06	1.39443e+07	1.22382e+07	7.94699e+06	1.23678e+07	6.78899e+06
A6NHL2	TBAL3_HUMAN	Tubulin alpha chain-like 3 OS=Homo sapiens GN=TUBAL3 PE=1 SV=2	240.35	50675	5.68	9
Q92928	RAB1C_HUMAN	Putative Ras-related protein Rab-1C OS=Homo sapiens GN=RAB1C PE=5 SV=2	355.01	22231.1	5.25	39.8	4	1.9012e+08	1.40319e+08	5.25978e+07	5.62077e+07	9.42703e+07	8.20777e+07	2.33877e+07	6.9376e+07	6.49019e+07	3.75832e+07	3.71796e+07	2.69593e+07
P43121	MUC18_HUMAN	Cell surface glycoprotein MUC18 OS=Homo sapiens GN=MCAM PE=1 SV=2	195.01	72532	5.58	15.6	6	4.97735e+07	3.96534e+07	1.77036e+07	1.80436e+07	9.5178e+06	2.21078e+07	4.83285e+06	1.56237e+07	1.46145e+07	9.8515e+06	9.55195e+06	3.75675e+06
P51153	RAB13_HUMAN	Ras-related protein Rab-13 OS=Homo sapiens GN=RAB13 PE=1 SV=1	114.87	22987.8	9.27	23.6	2	1.35581e+08	9.42242e+07	4.05722e+07	4.29154e+07	1.35331e+08	5.30588e+07	1.51404e+07	4.54734e+07	4.5041e+07	2.59042e+07	2.4739e+07	1.88455e+07
P17568	NDUB7_HUMAN	NADH dehydrogenase [ubiquinone] 1 beta subcomplex subunit 7 OS=Homo sapiens GN=NDUFB7 PE=1 SV=4	52.52	16619.3	9.1	10.9
O94888	UBXN7_HUMAN	UBX domain-containing protein 7 OS=Homo sapiens GN=UBXN7 PE=1 SV=2	71.32	55227.4	5.06	6.7	1	5.94391e+06	3.51948e+06	3.87256e+06	4.14242e+06	1.05351e+06	5.25426e+06	2.70983e+06	5.14715e+06	4.59377e+06	3.25232e+06	2.86023e+06	1.24091e+06
Q9HCM3	K1549_HUMAN	UPF0606 protein KIAA1549 OS=Homo sapiens GN=KIAA1549 PE=1 SV=4	54.98	211253	5.75	3.1
P61353	RL27_HUMAN	60S ribosomal protein L27 OS=Homo sapiens GN=RPL27 PE=1 SV=2	321.7	15787.8	10.56	70.6	3	1.9428e+08	8.55014e+07	5.58201e+07	5.5816e+07	8.28555e+07	7.19629e+07	2.8417e+07	7.69482e+07	8.42159e+07	4.88251e+07	4.89555e+07	3.64555e+07
P25789	PSA4_HUMAN	Proteasome subunit alpha type-4 OS=Homo sapiens GN=PSMA4 PE=1 SV=1	561.63	29750.3	7.57	37.9	10	1.27465e+09	9.32517e+08	1.07341e+09	1.13168e+09	8.07124e+08	8.02691e+08	6.0287e+08	9.62451e+08	9.70075e+08	5.29842e+08	4.923e+08	4.61839e+08
P43490	NAMPT_HUMAN	Nicotinamide phosphoribosyltransferase OS=Homo sapiens GN=NAMPT PE=1 SV=1	81.76	55771.7	6.69	17.5	4	1.94416e+07	1.19094e+07	4.40884e+06	5.57729e+06	1.25133e+07	1.09212e+07	3.13673e+06	9.56616e+06	7.97568e+06	5.93034e+06	5.22691e+06	3.42208e+06
Q13445	TMED1_HUMAN	Transmembrane emp24 domain-containing protein 1 OS=Homo sapiens GN=TMED1 PE=1 SV=1	88.8	25360.8	4.39	4
Q12974	TP4A2_HUMAN	Protein tyrosine phosphatase type IVA 2 OS=Homo sapiens GN=PTP4A2 PE=1 SV=1	40.02	19513.9	8.67	32.3
Q9Y2Z0	SUGT1_HUMAN	Suppressor of G2 allele of SKP1 homolog OS=Homo sapiens GN=SUGT1 PE=1 SV=3	279.74	41283.6	5.07	20.3	3	1.8417e+07	1.39528e+07	9.36487e+06	9.05391e+06	3.07676e+06	1.11656e+07	5.09742e+06	9.30463e+06	8.74195e+06	5.86531e+06	5.15098e+06	2.66059e+06
P50570	DYN2_HUMAN	Dynamin-2 OS=Homo sapiens GN=DNM2 PE=1 SV=2	133.83	98345.3	7.04	9.3	2	1.74182e+07	9.84347e+06	5.61334e+06	6.00561e+06	4.09361e+06	7.91878e+06	2.62835e+06	6.31994e+06	6.32033e+06	1.82374e+07	1.66814e+07	7.93587e+06
P55265	DSRAD_HUMAN	Double-stranded RNA-specific adenosine deaminase OS=Homo sapiens GN=ADAR PE=1 SV=4	54.37	137178	8.86	13.9	1	5.39854e+06			159797		3.16771e+06	100228			203648	219985	66058.5
O43852	CALU_HUMAN	Calumenin OS=Homo sapiens GN=CALU PE=1 SV=2	652.11	37197.6	4.47	40	10	7.39014e+07	7.41916e+07	4.01253e+07	3.56189e+07	6.21211e+07	8.0544e+07	2.07457e+07	2.52821e+07	2.73098e+07	2.56958e+07	2.24897e+07	9.92815e+06
P51553	IDH3G_HUMAN	Isocitrate dehydrogenase [NAD] subunit gamma, mitochondrial OS=Homo sapiens GN=IDH3G PE=1 SV=1	65.31	43166.2	8.75	12.2	1	1.64859e+07	1.23579e+07	7.67609e+06	7.1149e+06	9.41747e+06	6.40823e+06	1.91256e+06	4.74198e+06	4.31385e+06	2.31413e+06	2.14301e+06	1.36883e+06
Q01844	EWS_HUMAN	RNA-binding protein EWS OS=Homo sapiens GN=EWSR1 PE=1 SV=1	210.47	68720.8	9.37	13	1	2.07246e+07	8.8802e+06	1.21127e+07	7.39178e+06	4.53885e+06	1.68476e+07	1.17767e+07	2.02165e+07	1.51026e+07	1.25843e+07	1.09883e+07	5.81151e+06
P61026	RAB10_HUMAN	Ras-related protein Rab-10 OS=Homo sapiens GN=RAB10 PE=1 SV=1	202.87	22754.7	8.59	25	6	1.76222e+08	1.29625e+08	5.00275e+07	5.3516e+07	8.73644e+07	7.66382e+07	2.19783e+07	6.45842e+07	6.07436e+07	3.4983e+07	3.46079e+07	2.49066e+07
O00461	GOLI4_HUMAN	Golgi integral membrane protein 4 OS=Homo sapiens GN=GOLIM4 PE=1 SV=1	92.5	81888.3	4.73	18.7	1	391084	240864	450876	494318	390980	248860	38598.1	92096.1	123298	36163.6	36189.1
Q9BRT8	CBWD1_HUMAN	COBW domain-containing protein 1 OS=Homo sapiens GN=CBWD1 PE=1 SV=1	46.76	44382.8	4.76	12.4	1	3.73972e+06	1.36841e+06		209027	452160	1.82273e+06	125886	1.12912e+06	954846	289400	287810	159316
P13073	COX41_HUMAN	Cytochrome c oxidase subunit 4 isoform 1, mitochondrial OS=Homo sapiens GN=COX4I1 PE=1 SV=1	402.19	19621.1	9.52	50.3	3	1.21646e+08	1.03092e+08	5.06333e+07	5.70246e+07	5.43101e+07	5.61071e+07	1.24721e+07	3.0378e+07	2.9772e+07	1.53024e+07	2.13011e+07	1.71317e+07
Q13287	NMI_HUMAN	N-myc-interactor OS=Homo sapiens GN=NMI PE=1 SV=2	467.57	35206	5.24	37.1	5	5.504e+06	3.34143e+06	1.99077e+06	6.53757e+06	5.17989e+06	8.33782e+06	3.94125e+06	1.03182e+07	9.3255e+06	8.05874e+06	7.44665e+06	3.93642e+06
P41743	KPCI_HUMAN	Protein kinase C iota type OS=Homo sapiens GN=PRKCI PE=1 SV=2	62.47	69187.7	5.54	9.6	1	2.42491e+06	2.89239e+06	1.06286e+06		661274	1.4925e+06	582067	1.03768e+06	1.06975e+06	803010	617255	303216
Q9UHD8	SEPT9_HUMAN	Septin-9 OS=Homo sapiens GN=SEPT9 PE=1 SV=2	121.98	65645.9	9.06	21.8	3	2.40599e+07	1.4672e+07	8.7247e+06	8.13929e+06	3.35888e+06	1.22424e+07	3.93129e+06	9.31045e+06	9.01168e+06	5.99681e+06	5.52017e+06	2.76877e+06
A6NDG6	PGP_HUMAN	Phosphoglycolate phosphatase OS=Homo sapiens GN=PGP PE=1 SV=1	78.41	34440.7	5.85	21.8	1	2.14769e+07	1.07703e+07	7.51363e+06	7.00036e+06	2.59516e+06	9.7158e+06	1.95616e+06	8.16183e+06	5.71806e+06	2.42176e+06	1.6053e+06	618501
P55084	ECHB_HUMAN	Trifunctional enzyme subunit beta, mitochondrial OS=Homo sapiens GN=HADHB PE=1 SV=3	681.04	51546.6	9.45	42.4	5	6.26485e+07	4.40606e+07	2.69662e+07	2.93211e+07	1.8713e+07	3.15431e+07	1.17561e+07	2.43796e+07	2.62492e+07	1.57211e+07	1.62572e+07	1.01004e+07
P27338	AOFB_HUMAN	Amine oxidase [flavin-containing] B OS=Homo sapiens GN=MAOB PE=1 SV=3	179.54	59238.3	7.2	26.9	6	2.9141e+07	2.05527e+07	1.17961e+07	1.36669e+07	1.20008e+07	1.44969e+07	3.99086e+06	9.78736e+06	1.09381e+07	4.96377e+06	5.18646e+06	3.26398e+06
P26373	RL13_HUMAN	60S ribosomal protein L13 OS=Homo sapiens GN=RPL13 PE=1 SV=4	308.64	24303.5	11.65	52.6	6	1.80717e+08	1.00666e+08	6.96431e+07	6.04951e+07	3.17697e+07	8.10235e+07	3.08684e+07	6.28961e+07	6.64286e+07	4.51165e+07	4.6812e+07	2.4621e+07
P52209	6PGD_HUMAN	6-phosphogluconate dehydrogenase, decarboxylating OS=Homo sapiens GN=PGD PE=1 SV=3	309.46	53619.2	6.8	30	6	9.44868e+07	5.25307e+07	3.81086e+07	3.57059e+07	1.76867e+07	4.78901e+07	1.6586e+07	3.91018e+07	3.65109e+07	2.30414e+07	2.18401e+07	1.05944e+07
P41250	SYG_HUMAN	Glycine--tRNA ligase OS=Homo sapiens GN=GARS PE=1 SV=3	506.55	83853.9	6.61	31.3	8	1.15162e+08	8.13833e+07	4.0083e+07	4.42878e+07	3.57862e+07	5.60776e+07	1.70717e+07	3.9752e+07	3.77071e+07	2.3011e+07	2.47016e+07	1.41043e+07
Q9H6Z4	RANB3_HUMAN	Ran-binding protein 3 OS=Homo sapiens GN=RANBP3 PE=1 SV=1	208.74	60515.4	4.7	7.6
O75718	CRTAP_HUMAN	Cartilage-associated protein OS=Homo sapiens GN=CRTAP PE=1 SV=1	106.5	47159.2	5.5	12.7	1	1.23275e+08	7.77483e+07	4.66267e+07	4.98716e+07	4.51223e+07	3.16965e+07	7.97757e+06	2.61529e+07	2.53535e+07	1.17493e+07	1.30506e+07	8.84767e+06
P05023	AT1A1_HUMAN	Sodium/potassium-transporting ATPase subunit alpha-1 OS=Homo sapiens GN=ATP1A1 PE=1 SV=1	948.65	114135	5.33	28.5	11	7.56003e+07	5.81594e+07	2.45382e+07	2.50194e+07	1.76374e+07	3.16191e+07	6.74338e+06	2.24194e+07	1.90449e+07	1.20585e+07	1.19295e+07	5.32263e+06
P10696	PPBN_HUMAN	Alkaline phosphatase, placental-like OS=Homo sapiens GN=ALPPL2 PE=1 SV=4	226.83	57626.1	5.9	23.1	9	2.75758e+08	2.32152e+08	6.66721e+07	7.83356e+07	3.81916e+07	1.07754e+08	1.80862e+07	6.35987e+07	3.78087e+07	2.23845e+07	2.18544e+07	1.29079e+07
P08174	DAF_HUMAN	Complement decay-accelerating factor OS=Homo sapiens GN=CD55 PE=1 SV=4	139.28	42400	7.79	5.2	1	1.46449e+08	1.04066e+08	3.77175e+07	3.24548e+07	2.69411e+07	4.45463e+07	7.62566e+06	2.92967e+07	2.44825e+07	1.6154e+07	1.47079e+07	6.12319e+06
O75477	ERLN1_HUMAN	Erlin-1 OS=Homo sapiens GN=ERLIN1 PE=1 SV=1	197.71	39072.4	7.67	19.1	2	1.04339e+07	6.02459e+06	4.03542e+06	3.79364e+06	798487	5.34567e+06	1.79563e+06	4.9707e+06	3.88216e+06	3.0163e+06	3.19439e+06	1.40165e+06
Q9H2U1	DHX36_HUMAN	Probable ATP-dependent RNA helicase DHX36 OS=Homo sapiens GN=DHX36 PE=1 SV=2	88.93	115600	7.58	10.6	4	3.36865e+07	1.07816e+07	6.58918e+06	5.64253e+06	3.6339e+06	9.29952e+06	1.80607e+06	5.53531e+06	2.77423e+07	1.53923e+06	1.36698e+06	1.63847e+06
Q9Y608	LRRF2_HUMAN	Leucine-rich repeat flightless-interacting protein 2 OS=Homo sapiens GN=LRRFIP2 PE=1 SV=1	131.35	82349.4	6.5	12.8
Q15006	EMC2_HUMAN	ER membrane protein complex subunit 2 OS=Homo sapiens GN=EMC2 PE=1 SV=1	45.86	34982.4	6.15	20.2	1	9.27004e+06	7.41145e+06	5.41668e+06	5.20543e+06	3.33077e+06	5.84518e+06	1.9662e+06	4.46938e+06	4.1839e+06	2.94138e+06	2.53789e+06	1.78728e+06
Q5JPE7	NOMO2_HUMAN	Nodal modulator 2 OS=Homo sapiens GN=NOMO2 PE=1 SV=1	142.24	140435	5.5	0.4	2	1.20921e+07	9.31487e+06	6.53284e+06	6.36095e+06	1.17538e+06	7.19936e+06	2.52759e+06	5.52414e+06	5.33684e+06	3.1174e+06	3.14157e+06	1.4758e+06
P42704	LPPRC_HUMAN	Leucine-rich PPR motif-containing protein, mitochondrial OS=Homo sapiens GN=LRPPRC PE=1 SV=3	620.79	159003	5.81	21.2	18	7.64727e+07	4.17114e+07	3.0605e+07	2.90739e+07	1.33022e+07	2.8031e+07	7.95877e+06	1.96486e+07	1.97847e+07	1.01288e+07	1.06792e+07	4.85423e+06
Q6ZVX7	FBX50_HUMAN	F-box only protein 50 OS=Homo sapiens GN=NCCRP1 PE=1 SV=1	143.24	30941.9	6.16	17.8	3	3.62824e+07	3.09251e+07	2.0839e+07	1.40994e+07	6.16077e+06	2.33302e+07	5.31727e+06	2.26201e+07	1.26364e+07	6.68509e+06	6.45435e+06	3.06932e+06
P09661	RU2A_HUMAN	U2 small nuclear ribonucleoprotein A' OS=Homo sapiens GN=SNRPA1 PE=1 SV=2	271.15	28512.2	8.72	40.4	5	5.90097e+07	3.01858e+07	2.3593e+07	1.66544e+07	1.55372e+07	3.89057e+07	2.28292e+07	4.27728e+07	3.74765e+07	3.01467e+07	2.56557e+07	2.02795e+07
Q96KG9	NTKL_HUMAN	N-terminal kinase-like protein OS=Homo sapiens GN=SCYL1 PE=1 SV=1	57.66	90202.5	5.94	9.3	4	7.75833e+06	4.17381e+06	3.083e+06	2.68664e+06	1.02776e+06	5.44455e+06	1.88082e+06	3.49803e+06	4.11309e+06	2.5353e+06	2.45372e+06	1.03814e+06
Q9BT73	PSMG3_HUMAN	Proteasome assembly chaperone 3 OS=Homo sapiens GN=PSMG3 PE=1 SV=1	49.91	13267.1	7.72	40.2	2	1.71123e+08	1.40676e+08	6.41487e+07	6.79051e+07	7.34371e+07	7.04015e+07	2.11041e+07	6.31139e+07	5.34299e+07	2.86049e+07	2.71394e+07	1.98373e+07
Q9H4M9	EHD1_HUMAN	EH domain-containing protein 1 OS=Homo sapiens GN=EHD1 PE=1 SV=2	229.71	60645.7	6.35	18.5	4	3.61219e+07	2.20545e+07	1.00966e+07	1.03489e+07	1.07344e+07	1.64403e+07	4.38744e+06	1.28313e+07	1.11873e+07	6.65834e+06	7.06955e+06	4.27135e+06
Q9NSE4	SYIM_HUMAN	Isoleucine--tRNA ligase, mitochondrial OS=Homo sapiens GN=IARS2 PE=1 SV=2	201.95	114688	6.78	12.8	4	2.35208e+07	1.6492e+07	9.54849e+06	1.02049e+07	6.67741e+06	1.12532e+07	3.3627e+06	8.67119e+06	7.62299e+06	3.82751e+06	3.51062e+06	1.95032e+06
Q9H9B4	SFXN1_HUMAN	Sideroflexin-1 OS=Homo sapiens GN=SFXN1 PE=1 SV=4	207.28	35881.4	9.22	39.8	6	4.59232e+07	3.54082e+07	1.71986e+07	1.87257e+07	2.38853e+07	2.21714e+07	6.71827e+06	1.83501e+07	1.77127e+07	1.05472e+07	9.89137e+06	7.01289e+06
Q9UG63	ABCF2_HUMAN	ATP-binding cassette sub-family F member 2 OS=Homo sapiens GN=ABCF2 PE=1 SV=2	47.89	71814.8	6.95	15.7	1	1.43845e+07	7.68335e+06	3.99195e+06	3.4494e+06	2.19407e+06	7.00128e+06	2.04232e+06	4.65319e+06	5.22629e+06	3.21872e+06	3.10226e+06	1.35449e+06
P38405	GNAL_HUMAN	Guanine nucleotide-binding protein G(olf) subunit alpha OS=Homo sapiens GN=GNAL PE=1 SV=1	86.69	44793.6	6.23	11.8	1	1.27611e+08	8.91055e+07	3.88299e+07	4.33503e+07	5.92405e+07	5.56007e+07	1.24188e+07	3.7528e+07	3.79533e+07	2.13198e+07	2.02304e+07	1.3355e+07
P49736	MCM2_HUMAN	DNA replication licensing factor MCM2 OS=Homo sapiens GN=MCM2 PE=1 SV=4	395.03	102516	5.34	22.9	4	3.46186e+07	1.73513e+07	1.26659e+07	9.33373e+06	3.1008e+06	1.59939e+07	6.60712e+06	1.73113e+07	1.50781e+07	1.08925e+07	9.75686e+06	4.28994e+06
Q9BUL8	PDC10_HUMAN	Programmed cell death protein 10 OS=Homo sapiens GN=PDCD10 PE=1 SV=1	83.25	24685.8	7.79	17	1	3.32017e+07	1.99353e+07	1.18667e+07	1.29649e+07	9.66774e+06	1.68643e+07	5.27778e+06	1.32268e+07	1.33501e+07	7.55972e+06	7.17376e+06	5.03884e+06
Q9NQR4	NIT2_HUMAN	Omega-amidase NIT2 OS=Homo sapiens GN=NIT2 PE=1 SV=1	210.09	30987.7	6.82	16.3	4	1.34072e+07	1.01203e+07	4.01709e+06	4.38592e+06	6.76706e+06	2.36833e+07	1.24451e+06	4.25701e+06	3.72673e+06	1.77069e+06	1.77808e+06	1.36244e+06
Q99873	ANM1_HUMAN	Protein arginine N-methyltransferase 1 OS=Homo sapiens GN=PRMT1 PE=1 SV=2	40.59	42058.8	5.24	20.8	1	3.02316e+07	1.52907e+07	1.01422e+07	8.48855e+06	5.75865e+06	1.89481e+07	4.82507e+06	1.41698e+07	1.22612e+07	4.63628e+06	5.16537e+06	2.89812e+06
Q86VP6	CAND1_HUMAN	Cullin-associated NEDD8-dissociated protein 1 OS=Homo sapiens GN=CAND1 PE=1 SV=2	524.63	137999	5.52	17	6	5.21849e+07	2.82158e+07	1.6765e+07	1.60796e+07	1.30824e+07	2.47231e+07	7.32109e+06	2.21928e+07	1.86762e+07	1.28296e+07	1.10297e+07	5.33277e+06
P11940	PABP1_HUMAN	Polyadenylate-binding protein 1 OS=Homo sapiens GN=PABPC1 PE=1 SV=2	1311.88	70853.9	9.52	36.9	16	2.08968e+08	1.10139e+08	9.49422e+07	7.79551e+07	5.79804e+07	1.17465e+08	5.13872e+07	9.96327e+07	1.02566e+08	7.15543e+07	6.26809e+07	4.00123e+07
Q13442	HAP28_HUMAN	28 kDa heat- and acid-stable phosphoprotein OS=Homo sapiens GN=PDAP1 PE=1 SV=1	148.23	20617.6	8.84	37	4	3.72492e+07	2.15098e+07	1.25946e+07	1.14459e+07	1.52876e+07	1.9196e+07	6.52412e+06	1.62396e+07	1.47146e+07	9.69438e+06	9.1457e+06	5.72987e+06
P38117	ETFB_HUMAN	Electron transfer flavoprotein subunit beta OS=Homo sapiens GN=ETFB PE=1 SV=3	263.54	28054.2	8.24	26.3	8	9.66321e+07	7.73796e+07	3.17561e+07	3.85942e+07	4.78753e+07	4.25197e+07	9.22144e+06	3.07235e+07	2.94534e+07	1.56438e+07	1.40795e+07	1.15639e+07
Q6XQN6	PNCB_HUMAN	Nicotinate phosphoribosyltransferase OS=Homo sapiens GN=NAPRT1 PE=1 SV=2	177.25	58112.2	5.51	10.8	1	2.26649e+07	1.86814e+07	6.99437e+06	9.06843e+06	1.32018e+07	1.29213e+07	2.84886e+06	9.71028e+06	7.28939e+06	5.15983e+06	4.84623e+06	2.46238e+06
Q00765	REEP5_HUMAN	Receptor expression-enhancing protein 5 OS=Homo sapiens GN=REEP5 PE=1 SV=3	167.75	21707.1	8.25	17.5	1	9.87962e+06	7.55044e+06	2.5376e+06	3.45179e+06	4.36342e+06	6.82861e+06	1.45523e+06	6.07613e+06	4.39145e+06	2.7056e+06	2.54653e+06	1.92337e+06
P31040	DHSA_HUMAN	Succinate dehydrogenase [ubiquinone] flavoprotein subunit, mitochondrial OS=Homo sapiens GN=SDHA PE=1 SV=2	210.82	73671.7	7.06	18.7	9	5.71875e+07	5.48531e+07	3.4243e+07	3.57199e+07	1.51283e+07	4.39837e+07	1.19962e+07	2.17735e+07	2.2087e+07	1.50278e+07	1.45925e+07	7.6785e+06
O75526	RMXL2_HUMAN	RNA-binding motif protein, X-linked-like-2 OS=Homo sapiens GN=RBMXL2 PE=1 SV=3	63.57	42959.2	10.33	19.1	1	3.71352e+07	1.04964e+07	1.66118e+07	8.73244e+06	3.25616e+06	2.29677e+07	1.35272e+07	3.2585e+07	2.25306e+07	1.93979e+07	1.36743e+07	8.86966e+06
Q9H900	ZWILC_HUMAN	Protein zwilch homolog OS=Homo sapiens GN=ZWILCH PE=1 SV=2	56.89	67685	5.85	3.9	2	2.50471e+06	2.57643e+06	1.11592e+06	1.46476e+06	609251	1.1216e+06	457990	1.15027e+06	1.0378e+06	453358	449726
Q9Y547	HSB11_HUMAN	Heat shock protein beta-11 OS=Homo sapiens GN=HSPB11 PE=1 SV=1	49.77	16401.2	4.93	8.3	1	8.98043e+06	5.0422e+06	1.01151e+06	1.95973e+06	696635	5.49829e+06	301463	3.15229e+06	1.7096e+06	371986
Q13228	SBP1_HUMAN	Selenium-binding protein 1 OS=Homo sapiens GN=SELENBP1 PE=1 SV=2	297.8	52927.8	5.93	20.1	7	2.54417e+07	1.91632e+07	8.37855e+06	9.52047e+06	6.26882e+06	1.29387e+07	2.12282e+06	8.76423e+06	7.2201e+06	4.00539e+06	3.62752e+06	2.0265e+06
P07195	LDHB_HUMAN	L-lactate dehydrogenase B chain OS=Homo sapiens GN=LDHB PE=1 SV=2	1289.62	36900.2	5.71	42.2	14	1.48763e+09	1.20199e+09	6.06455e+08	7.44603e+08	5.99601e+08	7.126e+08	2.04461e+08	5.4194e+08	4.9547e+08	2.70186e+08	2.63136e+08	2.02286e+08
Q96I24	FUBP3_HUMAN	Far upstream element-binding protein 3 OS=Homo sapiens GN=FUBP3 PE=1 SV=2	102.29	61944.3	8.6	13.3	4	1.76121e+07	8.41096e+06	6.25038e+06	5.51187e+06	3.86255e+06	9.71826e+06	2.8453e+06	7.65048e+06	5.84247e+06	3.4637e+06	4.73964e+06	1.46982e+06
P05783	K1C18_HUMAN	Keratin, type I cytoskeletal 18 OS=Homo sapiens GN=KRT18 PE=1 SV=2	4182.2	48028.5	5.34	66.5	23	1.10817e+09	5.0698e+08	3.95162e+08	3.42201e+08	1.15008e+08	7.38753e+08	2.79694e+08	8.5864e+08	7.63081e+08	4.69689e+08	4.19416e+08	1.71454e+08
P84085	ARF5_HUMAN	ADP-ribosylation factor 5 OS=Homo sapiens GN=ARF5 PE=1 SV=2	73.64	20630.6	6.3	21.1	3	6.14562e+07	4.92116e+07	1.80015e+07	2.35253e+07	2.20698e+07	3.74758e+07	8.15913e+06	1.6381e+07	1.25654e+07	6.99225e+06	1.0927e+07	9.49824e+06
Q8NE71	ABCF1_HUMAN	ATP-binding cassette sub-family F member 1 OS=Homo sapiens GN=ABCF1 PE=1 SV=2	394.99	96322.6	6.4	16.1	6	2.26135e+07	1.41359e+07	1.24046e+07	1.25959e+07	3.2517e+06	1.33603e+07	5.13973e+06	1.0029e+07	9.43097e+06	5.99367e+06	5.83683e+06	2.37972e+06
Q9NVE7	PANK4_HUMAN	Pantothenate kinase 4 OS=Homo sapiens GN=PANK4 PE=1 SV=1	45.51	86621.3	5.88	6.9	2	4.31891e+06	3.66928e+06	3.97107e+06	3.37432e+06	1.57011e+06	3.60139e+06	1.47845e+06	2.03053e+06	1.47678e+06	1.50949e+06	1.346e+06	411625
P60468	SC61B_HUMAN	Protein transport protein Sec61 subunit beta OS=Homo sapiens GN=SEC61B PE=1 SV=2	131.24	10025.1	11.57	15.6	1	1.90205e+07	1.23052e+07	1.30253e+07	1.52844e+07	5.44295e+06	1.38752e+07	6.41e+06	1.06211e+07	1.24883e+07	9.27909e+06	8.10868e+06	4.75875e+06
Q9ULX3	NOB1_HUMAN	RNA-binding protein NOB1 OS=Homo sapiens GN=NOB1 PE=1 SV=1	171.85	47044.9	6.72	16.3	2	1.61756e+07	8.9813e+06	7.84887e+06	8.75541e+06	3.86545e+06	1.03152e+07	3.34903e+06	6.97568e+06	7.49981e+06	4.60407e+06	4.18062e+06	1.94209e+06
P51812	KS6A3_HUMAN	Ribosomal protein S6 kinase alpha-3 OS=Homo sapiens GN=RPS6KA3 PE=1 SV=1	134.54	84025.1	6.41	11.6	3	2.15382e+07	1.36784e+07	6.56412e+06	6.3038e+06	8.12262e+06	1.10473e+07	2.74738e+06	7.65627e+06	6.56212e+06	3.90299e+06	3.20856e+06	1.85796e+06
O43681	ASNA_HUMAN	ATPase ASNA1 OS=Homo sapiens GN=ASNA1 PE=1 SV=2	48.03	39223.6	4.81	17.5
P09488	GSTM1_HUMAN	Glutathione S-transferase Mu 1 OS=Homo sapiens GN=GSTM1 PE=1 SV=3	47.76	25923.1	6.24	27.5	1	1.24219e+07	7.61218e+06	3.32414e+06	3.90872e+06	7.8735e+06	6.87377e+06	1.29249e+06	3.85741e+06	3.35212e+06	1.69973e+06	1.21631e+06	913687
P22314	UBA1_HUMAN	Ubiquitin-like modifier-activating enzyme 1 OS=Homo sapiens GN=UBA1 PE=1 SV=3	1008.47	118858	5.49	26.1	20	1.93201e+08	1.43574e+08	6.93796e+07	8.07079e+07	8.68179e+07	9.90366e+07	2.37469e+07	7.76425e+07	6.89759e+07	4.03543e+07	3.63768e+07	1.98091e+07
P30613	KPYR_HUMAN	Pyruvate kinase isozymes R/L OS=Homo sapiens GN=PKLR PE=1 SV=2	55.63	62190.6	7.64	10.3	1	1.28433e+09	7.89564e+08	4.54633e+08	5.06988e+08	7.83035e+08	5.99743e+08	2.27105e+08	5.52431e+08	5.71299e+08	3.84784e+08	3.69613e+08	2.53705e+08
P01112	RASH_HUMAN	GTPase HRas OS=Homo sapiens GN=HRAS PE=1 SV=1	84.85	21626.7	5.16	12.2	1	4.4037e+07	3.04554e+07	1.40888e+07	1.44823e+07	1.38921e+07	1.60735e+07	4.68927e+06	1.30908e+07	1.22494e+07	7.26702e+06	6.64248e+06	5.8392e+06
P61106	RAB14_HUMAN	Ras-related protein Rab-14 OS=Homo sapiens GN=RAB14 PE=1 SV=4	203.64	24110	5.85	36.3	8	1.55182e+08	1.13219e+08	4.27307e+07	4.79663e+07	8.59573e+07	6.97723e+07	1.46078e+07	5.60232e+07	5.15423e+07	2.33721e+07	2.31452e+07	1.55371e+07
Q09666	AHNK_HUMAN	Neuroblast differentiation-associated protein AHNAK OS=Homo sapiens GN=AHNAK PE=1 SV=2	1973.94	629213	5.8	23.6	24	1.24917e+08	7.61898e+07	6.95867e+07	5.73376e+07	1.73762e+07	5.46515e+07	1.81977e+07	4.01701e+07	3.78728e+07	2.39624e+07	2.48325e+07	1.15805e+07
Q9BYD6	RM01_HUMAN	39S ribosomal protein L1, mitochondrial OS=Homo sapiens GN=MRPL1 PE=1 SV=2	63.64	37113.5	8.89	11.7	3	1.43936e+07	8.6979e+06	4.32075e+06	5.80815e+06	6.48297e+06	7.22691e+06	4.04241e+06	8.72037e+06	8.69222e+06	6.43864e+06	6.19526e+06	2.23539e+06
Q9H3K6	BOLA2_HUMAN	BolA-like protein 2 OS=Homo sapiens GN=BOLA2 PE=1 SV=1	91.19	10281.2	6.07	47.7	2	3.12765e+07	1.97322e+07	1.111e+07	1.00647e+07	1.06093e+07	1.68982e+07	5.89829e+06	1.14797e+07	1.51472e+07	9.97109e+06	7.51738e+06	4.5613e+06
Q16666	IF16_HUMAN	Gamma-interferon-inducible protein 16 OS=Homo sapiens GN=IFI16 PE=1 SV=3	226.76	88655.6	9.31	22.3	3	1.38539e+06	673134	650198	849098	65273.9	2.51414e+06	2.03599e+06	3.71001e+06	3.03532e+06	3.07905e+06	2.60974e+06	1.19712e+06
P51692	STA5B_HUMAN	Signal transducer and activator of transcription 5B OS=Homo sapiens GN=STAT5B PE=1 SV=2	52.35	90322.8	5.71	5.5
P32119	PRDX2_HUMAN	Peroxiredoxin-2 OS=Homo sapiens GN=PRDX2 PE=1 SV=5	254.36	22049.3	5.66	35.9	10	6.13875e+08	4.77244e+08	2.47456e+08	2.3858e+08	3.49638e+08	3.60491e+08	1.16453e+08	2.4279e+08	2.37845e+08	1.66804e+08	1.47682e+08	1.01604e+08
P28331	NDUS1_HUMAN	NADH-ubiquinone oxidoreductase 75 kDa subunit, mitochondrial OS=Homo sapiens GN=NDUFS1 PE=1 SV=3	112.49	80442.9	5.89	13.1	4	2.4761e+07	1.47456e+07	7.89554e+06	8.20649e+06	1.02461e+07	8.00581e+06	2.15104e+06	5.65023e+06	5.87794e+06	3.01252e+06	2.77136e+06	1.50076e+06
Q658Y4	F91A1_HUMAN	Protein FAM91A1 OS=Homo sapiens GN=FAM91A1 PE=1 SV=3	68.07	94648	5.95	4.9	1	4.60709e+06	1.29672e+06		148419	198336	2.61826e+06	47853.6	1.23721e+06	701216	245651	188248
Q8TEX9	IPO4_HUMAN	Importin-4 OS=Homo sapiens GN=IPO4 PE=1 SV=2	76.87	120179	4.88	5.9	3	9.02433e+06	3.23868e+06	4.42801e+06	1.64619e+06	1.0868e+06	4.41687e+06	1.35187e+06	3.14267e+06	2.80154e+06	1.68805e+06	1.56977e+06	904140
P07942	LAMB1_HUMAN	Laminin subunit beta-1 OS=Homo sapiens GN=LAMB1 PE=1 SV=2	55.12	205150	4.83	5.8	1	1.47637e+07	9.23485e+06	4.33995e+06	3.29581e+06	4.69919e+06	6.87656e+06	1.47209e+06	2.98757e+06	3.00191e+06	2.09855e+06	1.12395e+06	441672
Q9Y5P6	GMPPB_HUMAN	Mannose-1-phosphate guanyltransferase beta OS=Homo sapiens GN=GMPPB PE=1 SV=2	73.67	40378.8	6.16	22.8	1	1.55573e+07	1.07221e+07	5.71252e+06	6.99565e+06	9.62541e+06	1.0387e+07	2.62871e+06	8.14856e+06	7.13589e+06	3.53513e+06	3.3247e+06	2.50968e+06
P13987	CD59_HUMAN	CD59 glycoprotein OS=Homo sapiens GN=CD59 PE=1 SV=1	93.6	14795	6.02	19.5	1	1.21602e+08	1.05151e+08	6.9478e+07	7.62042e+07	2.42992e+07	7.26005e+07	1.73107e+07	4.07789e+07	3.86874e+07	2.1648e+07	1.99852e+07	1.04169e+07
B2RPK0	HGB1A_HUMAN	Putative high mobility group protein B1-like 1 OS=Homo sapiens GN=HMGB1P1 PE=5 SV=1	217.37	24393.9	5.92	26.1	2	2.58924e+08	1.24403e+08	9.86675e+07	8.07962e+07	4.36814e+07	1.44608e+08	6.99472e+07	1.47538e+08	1.18101e+08	8.47946e+07	7.49819e+07	4.50778e+07
P62241	RS8_HUMAN	40S ribosomal protein S8 OS=Homo sapiens GN=RPS8 PE=1 SV=2	1000.74	24475.3	10.32	38	8	4.12995e+08	2.09185e+08	1.63477e+08	1.38841e+08	1.30717e+08	2.10344e+08	8.75622e+07	1.97586e+08	1.91797e+08	1.18202e+08	1.1688e+08	6.46004e+07
P07384	CAN1_HUMAN	Calpain-1 catalytic subunit OS=Homo sapiens GN=CAPN1 PE=1 SV=1	88.83	82465.4	5.49	9.8	4	2.16598e+07	1.59246e+07	7.9606e+06	8.65203e+06	6.43624e+06	1.16361e+07	2.48037e+06	7.45817e+06	5.96409e+06	3.97868e+06	3.84091e+06	1.80177e+06
Q13162	PRDX4_HUMAN	Peroxiredoxin-4 OS=Homo sapiens GN=PRDX4 PE=1 SV=1	643.22	30748.9	5.86	42.1	13	4.32742e+08	3.40556e+08	2.52026e+08	2.39034e+08	1.93337e+08	1.94226e+08	8.53119e+07	1.40758e+08	1.53997e+08	1.12992e+08	1.02668e+08	6.72744e+07
P11216	PYGB_HUMAN	Glycogen phosphorylase, brain form OS=Homo sapiens GN=PYGB PE=1 SV=5	22.18	97318.8	6.4	12.7	1	5.409e+07	3.66395e+07	1.55916e+07	1.53499e+07	2.89724e+07	1.95948e+07	4.88259e+06	1.40072e+07	1.28272e+07	7.09033e+06	7.70453e+06	5.11312e+06
Q13765	NACA_HUMAN	Nascent polypeptide-associated complex subunit alpha OS=Homo sapiens GN=NACA PE=1 SV=1	418.72	23369.7	4.52	26.5	4	1.80896e+08	9.32622e+07	5.2172e+07	4.67378e+07	3.38128e+07	8.01519e+07	2.06603e+07	6.20985e+07	5.00939e+07	3.06599e+07	2.90977e+07	1.55134e+07
Q9H7Z7	PGES2_HUMAN	Prostaglandin E synthase 2 OS=Homo sapiens GN=PTGES2 PE=1 SV=1	137.63	42087.7	9.22	8.8	2	2.89495e+07	1.83289e+07	869548	3.80064e+06	1.08607e+07	1.36996e+07	1.19476e+06	7.14858e+06	5.54378e+06	2.37778e+06	1.69893e+06	897251
Q86XF0	DYRL1_HUMAN	Dihydrofolate reductase, mitochondrial OS=Homo sapiens GN=DHFRL1 PE=1 SV=1	68.48	21720.2	7.75	18.2	1	7.15165e+07	3.27828e+07			6.35765e+06	6.64009e+06	1.13809e+06	1.56302e+07	3.82581e+06	2.20549e+06
P62906	RL10A_HUMAN	60S ribosomal protein L10a OS=Homo sapiens GN=RPL10A PE=1 SV=2	250.57	24986.6	9.94	33.6	3	2.55101e+08	1.31038e+08	1.07671e+08	1.00251e+08	1.0517e+08	9.17536e+07	4.35016e+07	9.82109e+07	9.25428e+07	6.0542e+07	6.12798e+07	4.42883e+07
P62750	RL23A_HUMAN	60S ribosomal protein L23a OS=Homo sapiens GN=RPL23A PE=1 SV=1	535.28	17684.1	10.44	50	10	2.20572e+08	1.06702e+08	8.41381e+07	7.76545e+07	8.82214e+07	1.11547e+08	4.72065e+07	1.05229e+08	1.02901e+08	6.4755e+07	6.42734e+07	4.14343e+07
P83916	CBX1_HUMAN	Chromobox protein homolog 1 OS=Homo sapiens GN=CBX1 PE=1 SV=1	79.29	21518.6	4.85	39.5
Q7Z406	MYH14_HUMAN	Myosin-14 OS=Homo sapiens GN=MYH14 PE=1 SV=2	459	228701	5.52	12.6	5	3.88302e+07	2.41568e+07	1.84131e+07	1.88894e+07	5.946e+06	1.97995e+07	5.93692e+06	1.71212e+07	1.39301e+07	8.23843e+06	8.26177e+06	4.14491e+06
Q9NQP4	PFD4_HUMAN	Prefoldin subunit 4 OS=Homo sapiens GN=PFDN4 PE=1 SV=1	495.21	15418.6	4.42	38.8	2	1.39743e+07	9.58327e+06	6.54017e+06	5.66352e+06	1.00987e+07	9.26307e+06	2.54329e+06	8.35767e+06	6.17247e+06	3.70516e+06	3.1665e+06	2.05962e+06
Q14126	DSG2_HUMAN	Desmoglein-2 OS=Homo sapiens GN=DSG2 PE=1 SV=2	96.38	123016	5.13	17.1	1	1.20619e+07	7.81837e+06	3.7768e+06	3.32723e+06	1.20642e+06	4.12547e+06	1.16716e+06	4.18878e+06	3.30735e+06	2.63962e+06	2.68581e+06	863623
Q9HAV7	GRPE1_HUMAN	GrpE protein homolog 1, mitochondrial OS=Homo sapiens GN=GRPEL1 PE=1 SV=2	88.47	24492	8.24	32.3	1	3.14931e+07	1.80284e+07	1.28832e+07	1.29157e+07	1.11962e+07	8.48237e+06	2.67622e+06	7.64599e+06	8.57603e+06	4.25607e+06	4.4364e+06	2.40891e+06
O14735	CDIPT_HUMAN	CDP-diacylglycerol--inositol 3-phosphatidyltransferase OS=Homo sapiens GN=CDIPT PE=1 SV=1	45.3	23865.3	8.23	9.9
Q9BQ52	RNZ2_HUMAN	Zinc phosphodiesterase ELAC protein 2 OS=Homo sapiens GN=ELAC2 PE=1 SV=2	57.25	93414.7	8.13	13.4	1	3.83378e+06	2.67784e+06	1.83922e+06	5.7787e+06	3.12412e+06	2.32291e+06	702126	1.90633e+06	1.79682e+06	1.23088e+06	1.16304e+06	469390
Q9H3G5	CPVL_HUMAN	Probable serine carboxypeptidase CPVL OS=Homo sapiens GN=CPVL PE=1 SV=2	98.1	54414.2	5.39	6.3	2	1.85237e+07	1.24307e+07	7.6118e+06	6.71362e+06	2.73546e+06	1.02205e+07	2.38361e+06	5.72597e+06	5.26552e+06	2.65441e+06	2.8087e+06	1.14428e+06
P49588	SYAC_HUMAN	Alanine--tRNA ligase, cytoplasmic OS=Homo sapiens GN=AARS PE=1 SV=2	2133.73	107484	5.34	29.4	13	1.23037e+08	8.25682e+07	6.61196e+07	6.1947e+07	1.99159e+07	7.19623e+07	1.93241e+07	4.49301e+07	4.09034e+07	2.24056e+07	2.09808e+07	1.1237e+07
P26038	MOES_HUMAN	Moesin OS=Homo sapiens GN=MSN PE=1 SV=3	2079.34	67891.8	6.08	58.6	19	3.35141e+08	2.34743e+08	1.2978e+08	1.41808e+08	1.14528e+08	1.66966e+08	5.11058e+07	1.32005e+08	1.17103e+08	8.19269e+07	7.34596e+07	4.479e+07
P62753	RS6_HUMAN	40S ribosomal protein S6 OS=Homo sapiens GN=RPS6 PE=1 SV=1	535.41	28834	10.85	34.1	5	2.69908e+08	1.47338e+08	1.19199e+08	1.074e+08	6.99622e+07	1.37526e+08	6.28981e+07	1.26188e+08	1.35153e+08	9.71951e+07	9.53412e+07	5.37541e+07
Q9H0P0	5NT3_HUMAN	Cytosolic 5'-nucleotidase 3 OS=Homo sapiens GN=NT5C3 PE=1 SV=3	61.15	38265.9	6.67	25.3	1	3.94629e+06	2.24446e+06	356975	1.05138e+06	3.15356e+06	2.4972e+06	1.48777e+06	4.62014e+06	2.66691e+06	3.80859e+06	3.1395e+06	1.68254e+06
P27694	RFA1_HUMAN	Replication protein A 70 kDa DNA-binding subunit OS=Homo sapiens GN=RPA1 PE=1 SV=2	39.88	68722.5	6.92	13
P07602	SAP_HUMAN	Proactivator polypeptide OS=Homo sapiens GN=PSAP PE=1 SV=2	53.9	59898.5	5.06	14.9	1	1.91239e+07	7.35876e+06	5.51942e+06	4.13823e+06	6.9901e+06	5.6118e+06	601174	2.77905e+06	3.10738e+06	1.06909e+06	1.04908e+06	583801
Q13011	ECH1_HUMAN	Delta(3,5)-Delta(2,4)-dienoyl-CoA isomerase, mitochondrial OS=Homo sapiens GN=ECH1 PE=1 SV=2	980.51	36135.5	8.16	37.5	7	8.25394e+07	6.5163e+07	4.75684e+07	5.31312e+07	3.17111e+07	4.02239e+07	1.20023e+07	2.29318e+07	2.33729e+07	1.19525e+07	1.12265e+07	6.39967e+06
P54707	AT12A_HUMAN	Potassium-transporting ATPase alpha chain 2 OS=Homo sapiens GN=ATP12A PE=1 SV=3	98.11	116292	6.12	10.9	1	5.40907e+07	4.80662e+07	3.70548e+07	3.85519e+07	9.39502e+06	2.46739e+07		1.50374e+07		1.22415e+07	1.29233e+07
Q9TNN7	1C05_HUMAN	HLA class I histocompatibility antigen, Cw-5 alpha chain OS=Homo sapiens GN=HLA-C PE=2 SV=1	574.4	41342.5	7.11	29	5	4.79759e+07	4.01478e+07	1.31404e+07	3.22446e+07	2.60055e+07	4.65306e+07	1.23939e+07	3.72448e+07	3.60373e+07	1.72629e+07	3.40437e+07	1.36014e+07
O76031	CLPX_HUMAN	ATP-dependent Clp protease ATP-binding subunit clpX-like, mitochondrial OS=Homo sapiens GN=CLPX PE=1 SV=2	572.61	69922	7.51	33.8	13	5.69178e+07	3.89386e+07	3.16851e+07	2.60768e+07	9.89517e+06	3.5927e+07	9.23809e+06	1.54403e+07	1.803e+07	1.03937e+07	1.05416e+07	4.34926e+06
P62987	RL40_HUMAN	Ubiquitin-60S ribosomal protein L40 OS=Homo sapiens GN=UBA52 PE=1 SV=2	1886.1	15004.1	9.87	29.1	5	1.59393e+09	1.04766e+09	8.26718e+08	6.29299e+08	2.64625e+08	9.3545e+08	3.22247e+08	6.77146e+08	5.72035e+08	3.3966e+08	2.96497e+08	1.80636e+08
P09234	RU1C_HUMAN	U1 small nuclear ribonucleoprotein C OS=Homo sapiens GN=SNRPC PE=1 SV=1	118	17552.3	9.71	15.1
Q15029	U5S1_HUMAN	116 kDa U5 small nuclear ribonucleoprotein component OS=Homo sapiens GN=EFTUD2 PE=1 SV=1	97.08	110336	4.84	13.4	2	6.51588e+06	3.07133e+06	2.31867e+06	2.86472e+06		4.17102e+06	1.14018e+06	3.50618e+06	2.66901e+06	1.31326e+06	1.23667e+06	449452
P58546	MTPN_HUMAN	Myotrophin OS=Homo sapiens GN=MTPN PE=1 SV=2	169.65	13057.7	5.27	28	1	3.02393e+07	2.40231e+07	1.05846e+07	9.66045e+06	2.17262e+07	1.46061e+07	4.46172e+06	1.21307e+07	1.13466e+07	7.77964e+06	7.72122e+06	4.80535e+06
P61289	PSME3_HUMAN	Proteasome activator complex subunit 3 OS=Homo sapiens GN=PSME3 PE=1 SV=1	220.09	29601.6	5.69	36.2	5	8.50636e+07	4.68868e+07	5.47963e+07	4.51539e+07	3.67738e+07	4.47587e+07	3.14179e+07	5.93428e+07	5.61924e+07	3.81488e+07	3.31438e+07	2.42232e+07
Q9BUN8	DERL1_HUMAN	Derlin-1 OS=Homo sapiens GN=DERL1 PE=1 SV=1	43.12	28895.8	9.54	7.6	2	2.81032e+07	1.87628e+07	1.10753e+07	1.02866e+07	5.93476e+06	1.1695e+07	2.42446e+06	6.5082e+06	6.07576e+06	3.06997e+06	2.48272e+06	1.5219e+06
P62195	PRS8_HUMAN	26S protease regulatory subunit 8 OS=Homo sapiens GN=PSMC5 PE=1 SV=1	1821.23	45768.1	7.11	63.8	12	3.19085e+08	2.33051e+08	3.1283e+08	3.01104e+08	1.20025e+08	2.44836e+08	2.05782e+08	2.6243e+08	2.98639e+08	1.77341e+08	1.50431e+08	1.24852e+08
P04080	CYTB_HUMAN	Cystatin-B OS=Homo sapiens GN=CSTB PE=1 SV=2	55.76	11189.6	6.96	55.1	3	1.05548e+08	7.81878e+07	3.27624e+07	3.78962e+07	5.65015e+07	6.55888e+07	1.81419e+07	4.95878e+07	4.59522e+07	2.62728e+07	2.25036e+07	1.63379e+07
Q6UVK1	CSPG4_HUMAN	Chondroitin sulfate proteoglycan 4 OS=Homo sapiens GN=CSPG4 PE=1 SV=2	130.03	251067	5.27	5	3	1.05301e+07	6.71931e+06	3.12629e+06	3.88423e+06	3.57706e+06	7.07492e+06	1.81356e+06	4.1989e+06	4.75624e+06	2.22089e+06	1.91516e+06	1.66313e+06
P17813	EGLN_HUMAN	Endoglin OS=Homo sapiens GN=ENG PE=1 SV=2	121.68	71559.5	6.14	3.3	1	3.53645e+06	3.45908e+06	1.82288e+06	2.13422e+06	559251	2.40277e+06		1.03812e+06	1.15911e+06	340096
Q9NPD3	EXOS4_HUMAN	Exosome complex component RRP41 OS=Homo sapiens GN=EXOSC4 PE=1 SV=3	61.12	26651.6	6.07	8.2	1	1.06617e+07	5.32996e+06	4.06016e+06	2.82589e+06	2.11621e+06	4.26958e+06	2.40332e+06	5.5554e+06	4.45088e+06	4.19762e+06	3.17002e+06	1.74557e+06
P49721	PSB2_HUMAN	Proteasome subunit beta type-2 OS=Homo sapiens GN=PSMB2 PE=1 SV=1	923.98	22992.7	6.51	40.3	7	6.04318e+08	4.94652e+08	5.82937e+08	5.85838e+08	4.12384e+08	4.31967e+08	3.69396e+08	5.41669e+08	5.62009e+08	2.96242e+08	2.75449e+08	2.65565e+08
P62826	RAN_HUMAN	GTP-binding nuclear protein Ran OS=Homo sapiens GN=RAN PE=1 SV=3	667.81	24578.7	7.01	47.7	15	7.61379e+08	5.77044e+08	2.90428e+08	3.05023e+08	3.29015e+08	3.77199e+08	1.36036e+08	3.38236e+08	3.12861e+08	1.91903e+08	1.83108e+08	1.46277e+08
P50416	CPT1A_HUMAN	Carnitine O-palmitoyltransferase 1, liver isoform OS=Homo sapiens GN=CPT1A PE=1 SV=2	393.88	88995	8.85	19.8	4	2.71848e+07	2.0742e+07	1.25742e+07	1.2886e+07	9.92147e+06	1.47249e+07	4.52934e+06	1.24697e+07	1.24322e+07	7.39553e+06	6.99485e+06	3.94202e+06
P56537	IF6_HUMAN	Eukaryotic translation initiation factor 6 OS=Homo sapiens GN=EIF6 PE=1 SV=1	541.04	27095.4	4.56	13.1	1	6.50024e+07	4.34165e+07	2.04935e+07	2.18395e+07	3.16628e+07	3.1241e+07	9.25755e+06	2.73583e+07	2.65884e+07	1.686e+07	1.55306e+07	1.0375e+07
Q99714	HCD2_HUMAN	3-hydroxyacyl-CoA dehydrogenase type-2 OS=Homo sapiens GN=HSD17B10 PE=1 SV=3	760.02	27134.2	7.66	39.5	4	4.31573e+07	4.13049e+07	2.07576e+07	2.28119e+07	3.1369e+07	1.79585e+07	8.15901e+06	1.7691e+07	2.07312e+07	1.34052e+07	1.28566e+07	9.05181e+06
Q9Y230	RUVB2_HUMAN	RuvB-like 2 OS=Homo sapiens GN=RUVBL2 PE=1 SV=3	458.57	51295.6	5.49	30.5	7	5.63956e+07	2.94716e+07	2.2302e+07	2.1319e+07	1.49093e+07	2.76905e+07	1.12949e+07	2.58286e+07	2.49765e+07	1.70957e+07	1.51055e+07	9.17829e+06
P43487	RANG_HUMAN	Ran-specific GTPase-activating protein OS=Homo sapiens GN=RANBP1 PE=1 SV=1	238.19	23466.6	5.19	55.7	5	2.05984e+08	1.48826e+08	8.88801e+07	8.9058e+07	8.54796e+07	1.18358e+08	3.68361e+07	8.648e+07	8.17257e+07	5.33081e+07	4.86475e+07	2.7765e+07
Q08170	SRSF4_HUMAN	Serine/arginine-rich splicing factor 4 OS=Homo sapiens GN=SRSF4 PE=1 SV=2	55.9	56759.4	11.52	14.6
Q9BYJ9	YTHD1_HUMAN	YTH domain family protein 1 OS=Homo sapiens GN=YTHDF1 PE=1 SV=1	108.11	61006.9	8.86	15.6	2	1.90202e+07	1.20511e+07	1.22063e+07	1.0556e+07	3.78405e+06	1.76949e+07	6.91935e+06	1.2021e+07	1.05503e+07	6.66397e+06	4.18372e+06	2.6187e+06
P62266	RS23_HUMAN	40S ribosomal protein S23 OS=Homo sapiens GN=RPS23 PE=1 SV=3	100.89	15968.8	10.5	21.7	4	9.72851e+07	4.75499e+07	3.6958e+07	3.6194e+07	2.16312e+07	5.38367e+07	1.54253e+07	3.9983e+07	3.87689e+07	2.16181e+07	1.948e+07	1.06563e+07
Q03013	GSTM4_HUMAN	Glutathione S-transferase Mu 4 OS=Homo sapiens GN=GSTM4 PE=1 SV=3	182.06	25772.9	5.6	14.7	1	1.24219e+07	7.61218e+06	3.32414e+06	3.90872e+06	7.8735e+06	6.87377e+06	1.29249e+06	3.85741e+06	3.35212e+06	1.69973e+06	1.21631e+06	913687
Q02880	TOP2B_HUMAN	DNA topoisomerase 2-beta OS=Homo sapiens GN=TOP2B PE=1 SV=3	33.43	184122	8.14	12
P62269	RS18_HUMAN	40S ribosomal protein S18 OS=Homo sapiens GN=RPS18 PE=1 SV=3	784.05	17707.9	10.99	71.7	10	3.43593e+08	1.94389e+08	1.6452e+08	1.46739e+08	1.42479e+08	2.04711e+08	9.2784e+07	1.72851e+08	1.69982e+08	1.2148e+08	1.06646e+08	8.03231e+07
Q13057	COASY_HUMAN	Bifunctional coenzyme A synthase OS=Homo sapiens GN=COASY PE=1 SV=4	139.36	62632.1	6.51	12.4	3	2.6605e+07	2.01547e+07	1.10892e+07	1.3224e+07	1.02984e+07	1.47938e+07	4.12856e+06	1.18837e+07	1.11704e+07	5.94986e+06	5.25672e+06	3.36703e+06
P61254	RL26_HUMAN	60S ribosomal protein L26 OS=Homo sapiens GN=RPL26 PE=1 SV=1	348.41	17247.5	10.55	53.1	7	1.52589e+08	8.73275e+07	8.08719e+07	7.09729e+07	6.15641e+07	8.40668e+07	4.24473e+07	7.57466e+07	7.45284e+07	4.81815e+07	4.95205e+07	3.82909e+07
Q9Y6G9	DC1L1_HUMAN	Cytoplasmic dynein 1 light intermediate chain 1 OS=Homo sapiens GN=DYNC1LI1 PE=1 SV=3	65.09	56829.1	6.01	15.5	1	8.53504e+06	5.44035e+06	2.13667e+06	3.06043e+06	1.04879e+06	4.34409e+06	1.5161e+06	3.74317e+06	3.55737e+06	1.96156e+06	2.23586e+06	1.02693e+06
Q9H9S4	CB39L_HUMAN	Calcium-binding protein 39-like OS=Homo sapiens GN=CAB39L PE=1 SV=3	46.52	39233.8	8.49	11	1	9.06634e+06	7.28067e+06	3.35014e+06	3.26636e+06	2.89912e+06	3.41965e+06	1.38447e+06	4.41286e+06		2.2685e+06	1.98548e+06	1.0817e+06
Q9H3H3	CK068_HUMAN	UPF0696 protein C11orf68 OS=Homo sapiens GN=C11orf68 PE=1 SV=2	44.56	27508.7	5.28	17.1	2	8.30217e+06	6.93111e+06	3.42887e+06	3.84356e+06	2.40407e+06	6.01019e+06	2.02972e+06	3.47339e+06	4.15594e+06	2.79673e+06	1.76996e+06	1.07225e+06
O60437	PEPL_HUMAN	Periplakin OS=Homo sapiens GN=PPL PE=1 SV=4	54.41	205193	5.47	15.1	2	5.70212e+06	2.09811e+06	2.40968e+06	2.36099e+06	240530	2.5786e+06	1.34461e+06	1.96597e+06	1.68756e+06	1.17495e+06	1.06383e+06	511150
A0MZ66	SHOT1_HUMAN	Shootin-1 OS=Homo sapiens GN=KIAA1598 PE=1 SV=4	90.88	72108.9	5.27	20.9	2	9.92984e+06	5.69665e+06	3.31625e+06	3.52486e+06	1.38616e+06	4.56251e+06	1.57907e+06	4.42389e+06	4.40441e+06	2.4392e+06	2.62622e+06	1.15727e+06
Q9H857	NT5D2_HUMAN	5'-nucleotidase domain-containing protein 2 OS=Homo sapiens GN=NT5DC2 PE=1 SV=1	59.58	61021.8	6.3	13.3	1	3.13629e+06	1.75115e+06	114319	271363	431860	1.73652e+06	82277.9	518989	458782	109601	107492	74145.8
Q8TC07	TBC15_HUMAN	TBC1 domain family member 15 OS=Homo sapiens GN=TBC1D15 PE=1 SV=2	77.96	80352	5.44	6.4	2	6.22039e+06	6.18178e+06	3.55096e+06	3.25894e+06	1.47733e+06	3.07541e+06	1.4025e+06	3.78311e+06	3.4276e+06	1.98373e+06	1.72532e+06	916275
A5YKK6	CNOT1_HUMAN	CCR4-NOT transcription complex subunit 1 OS=Homo sapiens GN=CNOT1 PE=1 SV=2	50.49	269106	6.65	5.4	2	5.73631e+06	3.62328e+06	3.58249e+06	3.3482e+06		3.05854e+06	943935	2.39614e+06	2.36249e+06	910225	1.17066e+06	394326
Q9NQ48	LZTL1_HUMAN	Leucine zipper transcription factor-like protein 1 OS=Homo sapiens GN=LZTFL1 PE=1 SV=1	60.97	34628.1	5.3	21.1	1	4.15992e+06	6.38381e+06	4.94585e+06	2.62498e+06	6.40352e+06	2.74359e+06		1.94792e+06	1.75198e+06	797337	1.4176e+06	495289
P49411	EFTU_HUMAN	Elongation factor Tu, mitochondrial OS=Homo sapiens GN=TUFM PE=1 SV=2	1056.47	49852.3	7.26	44.9	12	2.57726e+08	1.86393e+08	1.05293e+08	1.1287e+08	7.22785e+07	1.24875e+08	3.71171e+07	8.55743e+07	8.71813e+07	5.28072e+07	4.76969e+07	2.81144e+07
Q01081	U2AF1_HUMAN	Splicing factor U2AF 35 kDa subunit OS=Homo sapiens GN=U2AF1 PE=1 SV=3	94.83	28367.7	9.09	18.3	1	2.25523e+06	927561	2.09955e+06	1.41958e+06	274000	1.82474e+06	1.82129e+06	2.05201e+06	2.01458e+06	1.77336e+06	1.48347e+06	707891
Q6FI81	CPIN1_HUMAN	Anamorsin OS=Homo sapiens GN=CIAPIN1 PE=1 SV=2	54.84	34131.3	5.44	30.8	1	1.56322e+07	2.05436e+07	8.76343e+06	6.75787e+06	9.99587e+06	4.45044e+06	3.84055e+06	9.85199e+06	1.09202e+07	7.35764e+06	6.62159e+06	4.32824e+06
O14925	TIM23_HUMAN	Mitochondrial import inner membrane translocase subunit Tim23 OS=Homo sapiens GN=TIMM23 PE=1 SV=1	52.42	22100.1	8.8	21.5	1	3.18749e+07	5.19868e+06	8.5883e+06	7.4544e+06	4.01514e+06	8.18318e+06	1.66641e+06	3.75889e+06	2.74847e+06			492057
Q9H330	TM245_HUMAN	Transmembrane protein 245 OS=Homo sapiens GN=TMEM245 PE=1 SV=2	53.62	101508	9.03	2.6	1	1.72848e+06	1.72018e+06	1.50167e+06	1.75074e+06	382014	1.13925e+06	424722	707813	882058	477966	532941	285297
P61769	B2MG_HUMAN	Beta-2-microglobulin OS=Homo sapiens GN=B2M PE=1 SV=1	32.37	13820	6.06	21.8	2	1.01036e+07	1.02096e+07	5.28371e+06	1.26952e+07	5.45028e+06	1.82307e+07	4.43023e+06	9.73102e+06	9.427e+06	8.37873e+06	7.30299e+06	4.25255e+06
Q9NR28	DBLOH_HUMAN	Diablo homolog, mitochondrial OS=Homo sapiens GN=DIABLO PE=1 SV=1	272	27341.8	5.68	20.5	1		2.7715e+06		782308	3.89051e+06	1.41942e+06	677932	1.52767e+06		942603	1.00377e+06	1.04213e+06
O60568	PLOD3_HUMAN	Procollagen-lysine,2-oxoglutarate 5-dioxygenase 3 OS=Homo sapiens GN=PLOD3 PE=1 SV=1	283.12	85301.7	5.69	15.9	2	5.48444e+07	3.34905e+07	2.26051e+07	1.84726e+07	7.1139e+06	3.43814e+07	9.80456e+06	1.86637e+07	1.99359e+07	1.21917e+07	1.20198e+07	4.89937e+06
P07741	APT_HUMAN	Adenine phosphoribosyltransferase OS=Homo sapiens GN=APRT PE=1 SV=2	115.79	19766.5	5.78	19.4	4	5.93236e+07	4.43255e+07	1.82009e+07	2.20124e+07	4.53893e+07	2.44972e+07	5.74451e+06	1.96242e+07	1.74203e+07	1.0985e+07	9.91172e+06	8.41944e+06
O60427	FADS1_HUMAN	Fatty acid desaturase 1 OS=Homo sapiens GN=FADS1 PE=1 SV=2	50.51	58190.8	9.53	13.4	1	4.11609e+06	820694			173175	1.25548e+06
O14880	MGST3_HUMAN	Microsomal glutathione S-transferase 3 OS=Homo sapiens GN=MGST3 PE=1 SV=1	65.52	16733.7	9.46	9.9	2	2.11568e+07	6.87678e+06	6.88241e+06	2.84641e+06	6.9689e+06	1.04314e+07	1.41124e+06	7.44429e+06	3.53974e+06	1.39857e+06	2.29897e+06	1.13807e+06
P82650	RT22_HUMAN	28S ribosomal protein S22, mitochondrial OS=Homo sapiens GN=MRPS22 PE=1 SV=1	65.1	41425.5	7.7	21.7	2	1.44714e+07	8.50862e+06	5.50964e+06	4.90549e+06	7.55412e+06	4.15689e+06	1.36497e+06	3.75874e+06	3.26639e+06	2.12748e+06	2.17827e+06	1.44233e+06
Q9H845	ACAD9_HUMAN	Acyl-CoA dehydrogenase family member 9, mitochondrial OS=Homo sapiens GN=ACAD9 PE=1 SV=1	91.31	69344	8.16	8.2	1	2.40257e+07	1.70811e+07	1.01191e+07	1.10927e+07	6.4928e+06	1.03979e+07	1.97696e+06	6.85695e+06	5.26096e+06	2.74778e+06	2.73822e+06	1.30871e+06
Q15165	PON2_HUMAN	Serum paraoxonase/arylesterase 2 OS=Homo sapiens GN=PON2 PE=1 SV=3	44.26	39600.3	5.33	11	1	3.33704e+07	2.18169e+07	1.06563e+07	1.10156e+07	7.05295e+06	1.36861e+07	3.30676e+06	8.60405e+06	6.98968e+06	5.18624e+06	5.22754e+06	2.05924e+06
P20042	IF2B_HUMAN	Eukaryotic translation initiation factor 2 subunit 2 OS=Homo sapiens GN=EIF2S2 PE=1 SV=2	336.42	38706.5	5.6	50.2	8	1.2955e+08	7.82426e+07	7.34979e+07	6.37318e+07	2.77015e+07	8.02734e+07	4.20385e+07	6.84234e+07	6.33204e+07	4.78558e+07	4.23247e+07	2.14542e+07
Q13509	TBB3_HUMAN	Tubulin beta-3 chain OS=Homo sapiens GN=TUBB3 PE=1 SV=2	1505.41	50856.4	4.83	38	8	1.1562e+09	7.57638e+08	3.56499e+08	4.07019e+08	2.15915e+08	7.3735e+08	1.75463e+08	4.34078e+08	4.5253e+08	2.44097e+08	2.21064e+08	9.31696e+07
Q07157	ZO1_HUMAN	Tight junction protein ZO-1 OS=Homo sapiens GN=TJP1 PE=1 SV=3	138.57	195682	6.24	9.4	1	3.97191e+06	3.02778e+06	2.74661e+06	2.83172e+06	270708	2.54901e+06	1.59094e+06	2.13121e+06	2.74064e+06	1.88755e+06	2.05043e+06	772033
Q92764	KRT35_HUMAN	Keratin, type I cuticular Ha5 OS=Homo sapiens GN=KRT35 PE=2 SV=5	69.56	51640	4.85	12.1	1	1.01002e+09	9.13957e+08	9.41185e+08	9.71393e+08	2.21138e+08	5.2452e+08	5.29279e+08	7.23443e+08	5.13283e+08	4.36369e+08	5.4051e+08	3.06693e+08
Q9UHB6	LIMA1_HUMAN	LIM domain and actin-binding protein 1 OS=Homo sapiens GN=LIMA1 PE=1 SV=1	217.74	85629.5	6.41	30.6	6	3.04311e+07	1.97909e+07	1.27136e+07	1.47619e+07	5.15525e+06	2.1295e+07	7.57824e+06	1.68476e+07	1.67097e+07	1.17758e+07	1.17468e+07	4.68548e+06
O00159	MYO1C_HUMAN	Unconventional myosin-Ic OS=Homo sapiens GN=MYO1C PE=1 SV=4	54.19	122461	9.46	12.9	5	1.75306e+07	7.72515e+07	4.73042e+06	6.0941e+07	2.43714e+06	5.92005e+07	792526	3.41835e+06	3.07625e+06	1.55414e+06	1.42702e+06	805715
Q9H1E3	NUCKS_HUMAN	Nuclear ubiquitous casein and cyclin-dependent kinase substrate 1 OS=Homo sapiens GN=NUCKS1 PE=1 SV=1	59.15	27280	5	17.3	1	5.58535e+06	4.31719e+06	1.71138e+06	1.25944e+06	2.20613e+06		663395	2.32039e+06	2.29254e+06	1.58952e+06	1.45875e+06	742505
P10620	MGST1_HUMAN	Microsomal glutathione S-transferase 1 OS=Homo sapiens GN=MGST1 PE=1 SV=1	270.72	17644.2	9.41	27.1	1	1.07085e+07	4.52338e+06			1.92313e+06	6.14178e+06	1.2479e+06	4.65074e+06	3.18146e+06	1.68699e+06	1.05944e+06	664972
P55060	XPO2_HUMAN	Exportin-2 OS=Homo sapiens GN=CSE1L PE=1 SV=3	752.99	111145	5.51	17.3	11	3.15816e+09	7.73801e+08	1.16543e+09	5.85652e+08	6.65263e+08	1.30025e+09	7.91445e+08	1.92982e+09	1.38075e+09	1.11345e+09	9.43283e+08	7.95571e+08
P81605	DCD_HUMAN	Dermcidin OS=Homo sapiens GN=DCD PE=1 SV=2	150.57	11390.9	6.08	10	2	9.73207e+06	9.38073e+06	9.96654e+06	1.14227e+07	4.40752e+06	5.61504e+06	6.54291e+06	6.78855e+06	1.17378e+07	8.46094e+06	5.57518e+06	9.82512e+06
P29218	IMPA1_HUMAN	Inositol monophosphatase 1 OS=Homo sapiens GN=IMPA1 PE=1 SV=1	158.45	30568.3	5.16	25.6	1	7.48685e+06	7.74373e+06	2.88983e+06	4.06796e+06	4.37557e+06	4.96804e+06	1.31854e+06	3.7572e+06	3.2263e+06	1.88618e+06	1.80865e+06	1.40939e+06
Q969Q0	RL36L_HUMAN	60S ribosomal protein L36a-like OS=Homo sapiens GN=RPL36AL PE=1 SV=3	90.05	12745.9	10.67	16	1	1.61762e+06	1.22051e+06	2.04305e+06	1.9336e+06	778006	1.17088e+06	561334	728033	974849	607347	588725	353469
P15259	PGAM2_HUMAN	Phosphoglycerate mutase 2 OS=Homo sapiens GN=PGAM2 PE=1 SV=3	229.02	28918.9	8.99	19	3	3.77619e+07	3.54897e+07	2.18202e+07	1.8502e+07	1.26366e+07	2.50673e+07	6.67383e+06	1.78428e+07	1.54066e+07	8.97036e+06	7.80348e+06	6.36638e+06
Q9P0J1	PDP1_HUMAN	[Pyruvate dehydrogenase [acetyl-transferring]]-phosphatase 1, mitochondrial OS=Homo sapiens GN=PDP1 PE=1 SV=3	47.85	61585.8	6.2	7.4	1	4.41322e+06	3.88177e+06	3.31325e+06	3.56525e+06	2.35145e+06	4.52126e+06	1.50923e+06	2.00923e+06	2.78471e+06	1.67972e+06	1.70695e+06	1.0494e+06
Q58FF7	H90B3_HUMAN	Putative heat shock protein HSP 90-beta-3 OS=Homo sapiens GN=HSP90AB3P PE=5 SV=1	2165.41	68624.1	4.71	18.3	22	8.51562e+08	6.30066e+08	3.51068e+08	3.7008e+08	2.39283e+08	5.28581e+08	1.87929e+08	4.233e+08	4.21143e+08	2.5369e+08	2.63342e+08	1.43984e+08
O75306	NDUS2_HUMAN	NADH dehydrogenase [ubiquinone] iron-sulfur protein 2, mitochondrial OS=Homo sapiens GN=NDUFS2 PE=1 SV=2	88.47	52910.9	7.21	24.8	1			1.01947e+08	8.72939e+07	7.16314e+07		5.09507e+07			6.50082e+07	6.22351e+07	4.36387e+07
Q8WW59	SPRY4_HUMAN	SPRY domain-containing protein 4 OS=Homo sapiens GN=SPRYD4 PE=1 SV=2	63.57	23228	6.44	5.3	1	1.14286e+07	1.08605e+07	4.85916e+06	6.05178e+06	4.80127e+06	6.69244e+06	2.02579e+06	4.85567e+06	4.48639e+06	2.7293e+06	2.15944e+06	1.66922e+06
Q10567	AP1B1_HUMAN	AP-1 complex subunit beta-1 OS=Homo sapiens GN=AP1B1 PE=1 SV=2	161.95	105482	4.94	10.9	5	2.09128e+07	1.18294e+07	7.8672e+06	6.82221e+06	3.37948e+06	9.86497e+06	2.63334e+06	8.23152e+06	6.78371e+06	4.31843e+06	4.02013e+06	2.2285e+06
Q96K17	BT3L4_HUMAN	Transcription factor BTF3 homolog 4 OS=Homo sapiens GN=BTF3L4 PE=1 SV=1	80.48	17260	5.95	24.1	2	1.46111e+07	1.08475e+07	5.51985e+06	8.21017e+06	7.85819e+06	6.87515e+06	2.25336e+06	6.82847e+06	4.95239e+06	4.11598e+06	3.0634e+06	1.93765e+06
P46777	RL5_HUMAN	60S ribosomal protein L5 OS=Homo sapiens GN=RPL5 PE=1 SV=3	880.09	34568.8	9.73	44.4	6	1.70058e+08	1.02082e+08	8.28755e+07	7.70117e+07	5.02603e+07	8.99132e+07	3.9228e+07	7.39666e+07	6.94548e+07	4.13832e+07	4.24396e+07	3.11886e+07
P25788	PSA3_HUMAN	Proteasome subunit alpha type-3 OS=Homo sapiens GN=PSMA3 PE=1 SV=2	1963.04	28643.2	5.19	64.7	8	1.17662e+09	1.03283e+09	1.23577e+09	1.26828e+09	6.16505e+08	1.02408e+09	8.10755e+08	1.13066e+09	1.18004e+09	7.40192e+08	6.47364e+08	4.86045e+08
P41236	IPP2_HUMAN	Protein phosphatase inhibitor 2 OS=Homo sapiens GN=PPP1R2 PE=1 SV=2	55.84	23057.9	4.64	25.9	3	6.7143e+06	5.19303e+06	3.36829e+06	4.50477e+06	1.99811e+06	4.50838e+06	1.32773e+06	3.00331e+06	1.89452e+06	1.59728e+06	1.45278e+06	717704
Q14696	MESD_HUMAN	LDLR chaperone MESD OS=Homo sapiens GN=MESDC2 PE=1 SV=2	36.02	26231.4	7.6	24.8
Q9UMS4	PRP19_HUMAN	Pre-mRNA-processing factor 19 OS=Homo sapiens GN=PRPF19 PE=1 SV=1	46.34	55602.5	6.14	19
Q8TAT6	NPL4_HUMAN	Nuclear protein localization protein 4 homolog OS=Homo sapiens GN=NPLOC4 PE=1 SV=3	132.55	69046.2	5.94	7.1	1	8.23101e+06	5.5061e+06	2.31462e+06	1.47692e+06	1.61306e+06	4.79036e+06	2.04247e+06	4.08725e+06	3.59164e+06	3.18261e+06	2.96998e+06	1.07012e+06
P14868	SYDC_HUMAN	Aspartate--tRNA ligase, cytoplasmic OS=Homo sapiens GN=DARS PE=1 SV=2	812.62	57499.2	6.11	32.9	12	1.13498e+08	5.04151e+07	4.31903e+07	4.26913e+07	2.1199e+07	4.09096e+07	1.37993e+07	3.62018e+07	3.48214e+07	2.25866e+07	2.08921e+07	1.13124e+07
Q05682	CALD1_HUMAN	Caldesmon OS=Homo sapiens GN=CALD1 PE=1 SV=3	269.8	93232.4	5.62	36.4	8	7.92662e+07	3.54454e+07	1.24685e+07	4.37484e+07	1.91096e+07	5.6131e+07	4.08594e+07	8.26068e+07	9.84382e+07	3.66638e+07	3.0392e+07	2.67769e+07
O15397	IPO8_HUMAN	Importin-8 OS=Homo sapiens GN=IPO8 PE=1 SV=2	65.72	120945	5.04	3.6	1	6.27627e+06	4.168e+06	2.55452e+06	2.8504e+06	673145	9.11387e+06	982470	2.38098e+06	2.22626e+06	1.4402e+06	1.54627e+06	680855
Q92841	DDX17_HUMAN	Probable ATP-dependent RNA helicase DDX17 OS=Homo sapiens GN=DDX17 PE=1 SV=2	1118.16	80906.3	8.53	30	8	6.29115e+07	2.03634e+07	2.27849e+07	1.19956e+07	6.02742e+06	3.771e+07	1.92657e+07	4.13116e+07	3.38257e+07	2.66218e+07	2.32859e+07	1.13717e+07
O00151	PDLI1_HUMAN	PDZ and LIM domain protein 1 OS=Homo sapiens GN=PDLIM1 PE=1 SV=4	169.43	36505.2	6.56	24.6	1	2.92334e+06	3.15464e+06	5.25597e+06	5.83176e+06	1.21707e+06	1.37326e+06	1.57682e+06	879375	1.64983e+06	1.37941e+06	1.33437e+06	761006
O95299	NDUAA_HUMAN	NADH dehydrogenase [ubiquinone] 1 alpha subcomplex subunit 10, mitochondrial OS=Homo sapiens GN=NDUFA10 PE=1 SV=1	61.35	41067.1	8.67	16.6
Q9BW92	SYTM_HUMAN	Threonine--tRNA ligase, mitochondrial OS=Homo sapiens GN=TARS2 PE=1 SV=1	50.05	81840.8	6.9	12.3	2	7.37849e+06	4.78119e+06	1.74258e+06	2.88079e+06	1.03272e+06	3.37029e+06	622159	2.11201e+06	1.95964e+06	842312	785520	306150
Q9NT62	ATG3_HUMAN	Ubiquitin-like-conjugating enzyme ATG3 OS=Homo sapiens GN=ATG3 PE=1 SV=1	68.36	36297.6	4.66	13.7	2	1.93205e+07	1.31673e+07	5.56038e+06	7.09178e+06	6.44063e+06	1.03456e+07	2.58886e+06	7.98689e+06	6.66076e+06	3.34105e+06	3.0055e+06	1.85222e+06
P12235	ADT1_HUMAN	ADP/ATP translocase 1 OS=Homo sapiens GN=SLC25A4 PE=1 SV=4	263.71	33271.3	9.78	44	7	4.43586e+08	3.67948e+08	3.16931e+08	3.36412e+08	9.6888e+07	2.35747e+08	8.95298e+07	1.68501e+08	1.82031e+08	8.58022e+07	1.01847e+08	5.33452e+07
Q5JNZ5	RS26L_HUMAN	Putative 40S ribosomal protein S26-like 1 OS=Homo sapiens GN=RPS26P11 PE=5 SV=1	80.38	13336.1	10.55	32.2	1	3.53575e+08	2.15381e+08	2.06723e+08	1.89382e+08	1.02296e+08	1.94814e+08	8.77622e+07	1.8648e+08	1.82001e+08	1.17528e+08	1.07862e+08	7.24886e+07
P10321	1C07_HUMAN	HLA class I histocompatibility antigen, Cw-7 alpha chain OS=Homo sapiens GN=HLA-C PE=1 SV=3	769	41136.1	5.7	32.8	9	4.33729e+07	3.93203e+07	1.90766e+07	5.6113e+07	2.50046e+07	5.27884e+07	1.56024e+07	3.68199e+07	3.77891e+07	2.00336e+07	3.49926e+07	9.0591e+06
Q9Y2C4	EXOG_HUMAN	Nuclease EXOG, mitochondrial OS=Homo sapiens GN=EXOG PE=1 SV=2	70.6	41344	8.45	9.5	1	2.50697e+06	516321			282974	1.20903e+06			203475
P51991	ROA3_HUMAN	Heterogeneous nuclear ribonucleoprotein A3 OS=Homo sapiens GN=HNRNPA3 PE=1 SV=2	428.18	39798.7	9.1	33.6	5	6.52827e+06	2.06663e+06	2.33165e+06	1.00378e+06	661497	4.91663e+06	2.02346e+06	5.19906e+06	3.56766e+06	2.37606e+06	2.1157e+06	1.00246e+06
Q9NTK5	OLA1_HUMAN	Obg-like ATPase 1 OS=Homo sapiens GN=OLA1 PE=1 SV=2	340.1	44943.4	7.64	29.3	5	4.64845e+07	3.05741e+07	1.66458e+07	1.83787e+07	2.22483e+07	2.2568e+07	7.12167e+06	1.58256e+07	1.46893e+07	1.10015e+07	9.51559e+06	6.45739e+06
P35527	K1C9_HUMAN	Keratin, type I cytoskeletal 9 OS=Homo sapiens GN=KRT9 PE=1 SV=3	2440.58	62254.9	5.14	53.1	25	4.22445e+08	4.08793e+08	3.34738e+08	4.38831e+08	1.28676e+08	1.71991e+08	2.20842e+08	2.14729e+08	1.96218e+08	2.25086e+08	2.8494e+08	1.85931e+08
P35268	RL22_HUMAN	60S ribosomal protein L22 OS=Homo sapiens GN=RPL22 PE=1 SV=2	504.79	14834.8	9.21	43	5	2.81848e+08	1.3858e+08	1.3843e+08	7.85651e+07	9.49325e+07	1.62146e+08	7.05186e+07	1.50586e+08	1.45458e+08	9.87227e+07	8.44394e+07	6.24877e+07
O96008	TOM40_HUMAN	Mitochondrial import receptor subunit TOM40 homolog OS=Homo sapiens GN=TOMM40 PE=1 SV=1	190.8	38211.3	6.79	11.1	2	5.00638e+07	3.25448e+07	1.70559e+07	2.00301e+07	8.65364e+06	2.04425e+07	4.81816e+06	1.77508e+07	1.63791e+07	8.09539e+06	7.37212e+06	3.79457e+06
Q9BS26	ERP44_HUMAN	Endoplasmic reticulum resident protein 44 OS=Homo sapiens GN=ERP44 PE=1 SV=1	60.84	47340.6	5.09	14.5	2	3.12913e+07	1.89363e+07	1.42523e+07	1.47058e+07	1.36617e+07	1.46547e+07	4.44041e+06	1.02677e+07	9.91271e+06	7.87794e+06	7.76266e+06	4.20441e+06
Q9UBI6	GBG12_HUMAN	Guanine nucleotide-binding protein G(I)/G(S)/G(O) subunit gamma-12 OS=Homo sapiens GN=GNG12 PE=1 SV=3	101.43	8115.21	9.14	15.3	2	2.89385e+06	1.6337e+06	1.94559e+06	1.65176e+06	1.84524e+06	1.88148e+06	339915	612298	1.07631e+06	575728	393491	367073
P26885	FKBP2_HUMAN	Peptidyl-prolyl cis-trans isomerase FKBP2 OS=Homo sapiens GN=FKBP2 PE=1 SV=2	49.96	15810.4	9.24	16.9	1	6.77607e+07	4.70412e+07	1.76024e+07	1.82601e+07	3.93458e+07	3.21351e+07	6.87703e+06	2.10557e+07	1.86791e+07	1.27891e+07	1.06914e+07	7.34693e+06
P62917	RL8_HUMAN	60S ribosomal protein L8 OS=Homo sapiens GN=RPL8 PE=1 SV=2	479.91	28235.4	11.03	25.7	4	1.14522e+08	7.67205e+07	6.95433e+07	6.8931e+07	2.44687e+07	5.46038e+07	2.37869e+07	4.39706e+07	4.86344e+07	3.62727e+07	3.58004e+07	2.04641e+07
Q99829	CPNE1_HUMAN	Copine-1 OS=Homo sapiens GN=CPNE1 PE=1 SV=1	194.7	59648.8	5.52	16.4	3	2.45214e+07	1.46379e+07	8.78186e+06	8.82481e+06	4.94063e+06	1.38296e+07	5.5305e+06	1.21425e+07	1.21345e+07	8.70345e+06	7.99524e+06	3.68908e+06
P62888	RL30_HUMAN	60S ribosomal protein L30 OS=Homo sapiens GN=RPL30 PE=1 SV=2	353.52	12946.8	9.65	49.6	1	1.96282e+07	1.17211e+07	1.46237e+07	1.52869e+07	8.00747e+06	1.59414e+07	6.87216e+06	1.01914e+07	1.04537e+07	5.67767e+06	5.03224e+06	3.79781e+06
Q9BXK5	B2L13_HUMAN	Bcl-2-like protein 13 OS=Homo sapiens GN=BCL2L13 PE=1 SV=1	66.84	52804.7	4.41	9.1	1	1.07988e+06					275104
Q96QK1	VPS35_HUMAN	Vacuolar protein sorting-associated protein 35 OS=Homo sapiens GN=VPS35 PE=1 SV=2	195.38	92447.2	5.32	12.1	8	3.86967e+07	2.20577e+07	1.32767e+07	1.30738e+07	8.68574e+06	1.54858e+07	5.18331e+06	1.36828e+07	1.37707e+07	8.95738e+06	9.08941e+06	4.3171e+06
Q9BV40	VAMP8_HUMAN	Vesicle-associated membrane protein 8 OS=Homo sapiens GN=VAMP8 PE=1 SV=1	70.11	11488	6.74	22	1	1.68427e+07	1.5275e+07	8.87016e+06	1.09742e+07	1.16698e+07	1.30678e+07	3.20295e+06	7.35027e+06	7.09681e+06	3.9066e+06	3.43116e+06	2.52894e+06
Q7Z4W1	DCXR_HUMAN	L-xylulose reductase OS=Homo sapiens GN=DCXR PE=1 SV=2	189.35	26181.7	8.33	25	2	1.27038e+07	1.06045e+07	7.99769e+06	7.22668e+06	1.14498e+07	7.63982e+06	4.62e+06	5.86103e+06	6.56557e+06	5.94938e+06	713345	545773
O60264	SMCA5_HUMAN	SWI/SNF-related matrix-associated actin-dependent regulator of chromatin subfamily A member 5 OS=Homo sapiens GN=SMARCA5 PE=1 SV=1	115.2	122513	8.27	14.8	3	4.70143e+06	1.74777e+06	2.36735e+06	1.50287e+06	482606	3.18042e+06	2.01721e+06	4.0035e+06	3.13206e+06	2.65524e+06	2.20852e+06	1.09284e+06
Q13045	FLII_HUMAN	Protein flightless-1 homolog OS=Homo sapiens GN=FLII PE=1 SV=2	94.73	146142	5.75	7.3	1	9.68825e+06	3.90238e+06	277126	882443	752094	4.53198e+06	418096	2.70996e+06	2.23532e+06	1.25301e+06	1.05835e+06	454202
Q9Y277	VDAC3_HUMAN	Voltage-dependent anion-selective channel protein 3 OS=Homo sapiens GN=VDAC3 PE=1 SV=1	416.74	30981.4	8.85	27.9	5	9.33312e+07	6.51451e+07	2.74223e+07	3.30411e+07	2.19756e+07	3.25764e+07	6.13567e+06	2.6572e+07	2.21758e+07	9.65301e+06	8.75165e+06	5.01824e+06
Q9UM54	MYO6_HUMAN	Unconventional myosin-VI OS=Homo sapiens GN=MYO6 PE=1 SV=4	171.86	150965	8.74	10.5	1	2.58058e+06	922004			255961	1.44553e+06	126719	855458	651065	321899	349812	127686
Q5JTV8	TOIP1_HUMAN	Torsin-1A-interacting protein 1 OS=Homo sapiens GN=TOR1AIP1 PE=1 SV=2	49.18	66379.3	8.22	13.9	1	4.68382e+06	3.24884e+06	2.07091e+06	1.30851e+06	726428	2.51247e+06	1.21086e+06	2.82636e+06	2.10934e+06	1.85765e+06	1.77957e+06	720461
P56192	SYMC_HUMAN	Methionine--tRNA ligase, cytoplasmic OS=Homo sapiens GN=MARS PE=1 SV=2	224.11	102249	5.82	14.6	9	7.08055e+07	3.60668e+07	2.66066e+07	2.3445e+07	8.46946e+06	2.93624e+07	7.92904e+06	2.00063e+07	1.80822e+07	1.03858e+07	9.5671e+06	3.97727e+06
P35613	BASI_HUMAN	Basigin OS=Homo sapiens GN=BSG PE=1 SV=2	187.77	42573.2	5.39	23.6	8	1.85853e+08	1.56934e+08	7.7988e+07	9.70222e+07	4.38822e+07	9.22604e+07	1.91283e+07	5.89839e+07	5.41244e+07	3.24235e+07	3.07276e+07	1.3837e+07
P13693	TCTP_HUMAN	Translationally-controlled tumor protein OS=Homo sapiens GN=TPT1 PE=1 SV=1	145.79	19696.6	4.84	40.1	1	2.71939e+06	2.3469e+06	1.83811e+06	2.43258e+06	1.11859e+06	2.32851e+06	577780	928880	1.05547e+06	563286	495994	285251
P61020	RAB5B_HUMAN	Ras-related protein Rab-5B OS=Homo sapiens GN=RAB5B PE=1 SV=1	179.16	23920	8.29	20	4	5.61306e+07	4.00031e+07	1.70893e+07	1.98566e+07	2.98987e+07	2.53709e+07	6.58085e+06	1.91705e+07	1.87085e+07	1.09726e+07	1.08089e+07	7.18278e+06
Q96C01	F136A_HUMAN	Protein FAM136A OS=Homo sapiens GN=FAM136A PE=1 SV=1	53.61	16143.9	7.56	20.3
O14787	TNPO2_HUMAN	Transportin-2 OS=Homo sapiens GN=TNPO2 PE=1 SV=3	75.17	102862	4.87	7.2	2	6.77824e+07	4.99109e+07	5.29957e+07	5.26147e+07	4.37375e+07	3.63611e+07	1.50434e+07	1.79688e+07	1.78268e+07	2.35664e+07	1.76731e+07	1.15976e+07
P84077	ARF1_HUMAN	ADP-ribosylation factor 1 OS=Homo sapiens GN=ARF1 PE=1 SV=2	665.7	20740.7	6.32	50.8	6	9.22056e+07	7.70574e+07	3.00194e+07	3.36044e+07	3.32922e+07	5.4814e+07	1.00795e+07	3.78365e+07	2.46224e+07	1.39282e+07	1.09455e+07	7.87757e+06
P42765	THIM_HUMAN	3-ketoacyl-CoA thiolase, mitochondrial OS=Homo sapiens GN=ACAA2 PE=1 SV=2	242.5	42353.8	8.32	25.9	5	4.03213e+07	2.80798e+07	1.38072e+07	1.44659e+07	1.47613e+07	1.77529e+07	4.56191e+06	1.11362e+07	1.14317e+07	7.4283e+06	6.6632e+06	3.1901e+06
Q9UHG3	PCYOX_HUMAN	Prenylcysteine oxidase 1 OS=Homo sapiens GN=PCYOX1 PE=1 SV=3	50.91	57002.9	5.8	12.1
Q9NVI7	ATD3A_HUMAN	ATPase family AAA domain-containing protein 3A OS=Homo sapiens GN=ATAD3A PE=1 SV=2	142.19	71609.8	9.08	32.8	8	4.51228e+07	2.705e+07	2.05017e+07	2.11258e+07	1.08574e+07	2.02197e+07	8.08672e+06	1.75854e+07	1.82176e+07	9.42677e+06	8.79162e+06	6.17939e+06
P30464	1B15_HUMAN	HLA class I histocompatibility antigen, B-15 alpha chain OS=Homo sapiens GN=HLA-B PE=1 SV=2	439.35	40648.1	5.9	29.3	9	6.12653e+07	5.45759e+07	2.24476e+07	6.00101e+07	3.16365e+07	7.01004e+07	1.52048e+07	4.7068e+07	3.90263e+07	3.58629e+07	3.06299e+07	7.31977e+06
O43633	CHM2A_HUMAN	Charged multivesicular body protein 2a OS=Homo sapiens GN=CHMP2A PE=1 SV=1	62.22	25087.9	5.88	41	2	1.88256e+07	1.3921e+07	8.02213e+06	7.89411e+06	1.10542e+07	7.88164e+06	1.59379e+06	4.22101e+06	4.06499e+06	2.50844e+06	3.19316e+06	2.04597e+06
Q9UDX5	MTFP1_HUMAN	Mitochondrial fission process protein 1 OS=Homo sapiens GN=MTFP1 PE=1 SV=1	49.8	18055.6	9.33	23.5	1	8.78559e+06	6.18887e+06	2.22862e+06	2.12062e+06	4.69569e+06	3.12985e+06	658966	3.7282e+06	2.86253e+06	1.49597e+06	1.68272e+06	1.15529e+06
P20338	RAB4A_HUMAN	Ras-related protein Rab-4A OS=Homo sapiens GN=RAB4A PE=1 SV=3	128.39	24659.3	5.82	11	1	2.34564e+08	1.80732e+08	6.15046e+07	6.70007e+07	1.13986e+08	1.13282e+08	3.26668e+07	9.38481e+07	8.42731e+07	4.8221e+07	5.0277e+07	3.41776e+07
Q8WVJ2	NUDC2_HUMAN	NudC domain-containing protein 2 OS=Homo sapiens GN=NUDCD2 PE=1 SV=1	72.34	17835.8	4.99	17.2	1	8.65869e+06	5.06321e+06	1.6462e+06	1.61225e+06	2.31199e+06	4.39964e+06	952886	2.38542e+06	2.07369e+06	1.41875e+06	1.20937e+06	562184
Q92888	ARHG1_HUMAN	Rho guanine nucleotide exchange factor 1 OS=Homo sapiens GN=ARHGEF1 PE=1 SV=2	122.14	103056	5.47	9.4
O75962	TRIO_HUMAN	Triple functional domain protein OS=Homo sapiens GN=TRIO PE=1 SV=2	63.57	349762	5.94	5.2	1	918857	579614	77081.4	200982	42113.5	618177	51685.5	336335	261688	98103.5	63426
Q9NTJ5	SAC1_HUMAN	Phosphatidylinositide phosphatase SAC1 OS=Homo sapiens GN=SACM1L PE=1 SV=2	60.63	67437.2	6.66	10.9	1	5.11019e+06	4.16589e+06	2.58349e+06	2.15937e+06	1.04692e+06	3.31963e+06	1.28897e+06	2.60143e+06	2.24607e+06	1.25458e+06	1.71126e+06	697953
O75368	SH3L1_HUMAN	SH3 domain-binding glutamic acid-rich-like protein OS=Homo sapiens GN=SH3BGRL PE=1 SV=1	281.41	12766.4	5.22	36	4	2.90013e+07	2.44519e+07	1.03075e+07	1.34062e+07	1.31644e+07	1.70362e+07	3.66948e+06	1.19797e+07	1.02837e+07	6.49922e+06	5.99248e+06	3.47594e+06
Q96DA2	RB39B_HUMAN	Ras-related protein Rab-39B OS=Homo sapiens GN=RAB39B PE=1 SV=1	177.89	24834.8	7.7	9.4	1	2.34564e+08	1.80732e+08	6.15046e+07	6.70007e+07	1.13986e+08	1.13282e+08	3.26668e+07	9.38481e+07	8.42731e+07	4.8221e+07	5.0277e+07	3.41776e+07
A6NL28	TPM3L_HUMAN	Putative tropomyosin alpha-3 chain-like protein OS=Homo sapiens PE=5 SV=2	399.54	26595	4.47	39	2	4.67086e+07	3.00816e+07	1.506e+07	1.79985e+07	1.62545e+07	2.01291e+07	5.85458e+06	1.81278e+07	1.60297e+07	1.00798e+07	9.3337e+06	5.32418e+06
Q9GZZ1	NAA50_HUMAN	N-alpha-acetyltransferase 50 OS=Homo sapiens GN=NAA50 PE=1 SV=1	71.73	19614.1	8.96	19.5	1	1.03507e+07	7.12051e+06	1.92982e+06	1.91952e+06	4.90382e+06	4.10679e+06	1.45035e+06	3.04806e+06	3.25202e+06	2.86151e+06	2.19749e+06	1.39333e+06
Q86YZ3	HORN_HUMAN	Hornerin OS=Homo sapiens GN=HRNR PE=1 SV=2	275.3	283140	10.05	9.3	5	2.86916e+06	2.96684e+06	3.59143e+06	5.88469e+06	1.53025e+06	1.71131e+06	1.78247e+06	1.48702e+06	1.07098e+06	1.23984e+06	1.64143e+06	995445
Q6P587	FAHD1_HUMAN	Acylpyruvase FAHD1, mitochondrial OS=Homo sapiens GN=FAHD1 PE=1 SV=2	82.68	25111.8	6.96	16.1	1	9.24477e+06	2.27988e+06			1.14943e+06	3.77554e+06		497663	260058
Q16543	CDC37_HUMAN	Hsp90 co-chaperone Cdc37 OS=Homo sapiens GN=CDC37 PE=1 SV=1	316.64	44953.2	5.17	14.6	2	5.09179e+07	3.63812e+07	2.42642e+07	2.30276e+07	1.35569e+07	3.09672e+07	1.08525e+07	2.23188e+07	1.99372e+07	1.41033e+07	1.32156e+07	6.75595e+06
Q6S8J3	POTEE_HUMAN	POTE ankyrin domain family member E OS=Homo sapiens GN=POTEE PE=1 SV=3	1083.59	122882	5.83	19.1	9	3.77439e+09	3.44108e+09	1.26885e+09	2.1182e+09	9.1065e+08	2.48295e+09	6.17355e+08	1.87321e+09	1.49558e+09	1.00411e+09	8.13795e+08	4.74653e+08
Q9UNF1	MAGD2_HUMAN	Melanoma-associated antigen D2 OS=Homo sapiens GN=MAGED2 PE=1 SV=2	73.51	65085.4	9.35	12.9	4	1.60263e+07	1.11539e+07	8.20989e+06	7.07966e+06	2.91036e+06	9.45637e+06	1.62827e+06	4.15038e+06	3.16821e+06	1.76479e+06	1.66162e+06	643191
P49792	RBP2_HUMAN	E3 SUMO-protein ligase RanBP2 OS=Homo sapiens GN=RANBP2 PE=1 SV=2	83.07	362365	5.85	7.7	1	6.35761e+06	2.47044e+06	552353	849626		3.28224e+06	858864	3.33559e+06	2.44917e+06	1.68007e+06	1.50893e+06	574080
Q9Y2D4	EXC6B_HUMAN	Exocyst complex component 6B OS=Homo sapiens GN=EXOC6B PE=1 SV=3	54.42	94882.4	6.03	6.4	1	3.46166e+06	495457			190561	1.48595e+06	91611	597584	545748	245232	219851	108169
O95163	ELP1_HUMAN	Elongator complex protein 1 OS=Homo sapiens GN=IKBKAP PE=1 SV=3	52.04	151813	5.61	5.3	2	2.05748e+07	1.47333e+07	8.82279e+06	9.55562e+06	2.79929e+06	1.27399e+07	2.78854e+06	6.92442e+06	7.36269e+06	3.62115e+06	3.33866e+06	1.22886e+06
Q7Z417	NUFP2_HUMAN	Nuclear fragile X mental retardation-interacting protein 2 OS=Homo sapiens GN=NUFIP2 PE=1 SV=1	41.28	76131.8	8.7	12.2	2	1.01139e+07	4.91108e+06	4.00729e+06	2.82894e+06	1.54013e+06	4.87902e+06	2.42617e+06	5.25405e+06	4.77242e+06	3.97586e+06	4.07059e+06	1.54123e+06
P49448	DHE4_HUMAN	Glutamate dehydrogenase 2, mitochondrial OS=Homo sapiens GN=GLUD2 PE=1 SV=2	419.53	61737.6	8.63	24.9	5	5.89996e+07	4.4844e+07	2.02473e+07	2.39185e+07	2.92713e+07	2.78737e+07	8.2965e+06	2.03541e+07	2.03779e+07	1.27494e+07	1.3072e+07	8.30845e+06
P51452	DUS3_HUMAN	Dual specificity protein phosphatase 3 OS=Homo sapiens GN=DUSP3 PE=1 SV=1	89.76	20693.4	7.66	22.2	1	1.14266e+07	6.52701e+06	3.84e+06	3.5482e+06	3.89984e+06	4.41589e+06	1.90234e+06	3.69078e+06	4.42167e+06	3.79949e+06	3.12596e+06	2.04222e+06
P50993	AT1A2_HUMAN	Sodium/potassium-transporting ATPase subunit alpha-2 OS=Homo sapiens GN=ATP1A2 PE=1 SV=1	706.48	113505	5.47	19.1	4	3.64813e+07	3.08963e+07	1.30623e+07	1.31817e+07	9.76804e+06	1.7321e+07	3.41425e+06	1.15999e+07	8.95273e+06	5.64727e+06	5.41812e+06	2.35876e+06
P05161	ISG15_HUMAN	Ubiquitin-like protein ISG15 OS=Homo sapiens GN=ISG15 PE=1 SV=5	159.01	17933.4	6.84	50.3	4	3.77295e+07	1.11285e+07	7.40926e+06	9.66188e+07	6.28716e+07	1.10805e+08	4.18996e+07	1.10938e+08	9.52596e+07	8.26616e+07	7.39169e+07	5.307e+07
Q9Y446	PKP3_HUMAN	Plakophilin-3 OS=Homo sapiens GN=PKP3 PE=1 SV=1	80.27	87485.2	9.39	4.9	1	376410
O43615	TIM44_HUMAN	Mitochondrial import inner membrane translocase subunit TIM44 OS=Homo sapiens GN=TIMM44 PE=1 SV=2	89.77	51665.6	8.51	32.3	6	2.08732e+07	1.62899e+07	8.09343e+06	9.26759e+06	7.32395e+06	1.10429e+07	2.81483e+06	7.72038e+06	7.3367e+06	4.3136e+06	4.37445e+06	2.10359e+06
Q9NUM3	S39A9_HUMAN	Zinc transporter ZIP9 OS=Homo sapiens GN=SLC39A9 PE=2 SV=2	56.47	32402	6.21	4.9	1	517326	449551	409625	621634	235200	322541	61393.3	97727.8	153512	78216	69403.5	39223.7
Q9BRP4	PAAF1_HUMAN	Proteasomal ATPase-associated factor 1 OS=Homo sapiens GN=PAAF1 PE=1 SV=2	54.53	43132.4	5.92	12.2	1	6.99574e+06	4.04767e+06	3.31322e+06	3.14233e+06	1.15764e+06	2.7622e+06	816288	1.91757e+06	1.48815e+06	863224	824581	486470
P54840	GYS2_HUMAN	Glycogen [starch] synthase, liver OS=Homo sapiens GN=GYS2 PE=1 SV=2	135.95	81564.9	6.35	7.4	1	1.43781e+07	9.32466e+06	7.56972e+06	6.14337e+06	1.67386e+06	1.04625e+07	3.6757e+06	6.57415e+06	7.01098e+06	3.72627e+06	4.51936e+06	1.60178e+06
P06454	PTMA_HUMAN	Prothymosin alpha OS=Homo sapiens GN=PTMA PE=1 SV=2	385.03	12196	3.69	27	6	1.81293e+08	1.82423e+08	6.53138e+07	5.95611e+07	1.67416e+08	1.19984e+08	2.57374e+07	8.55786e+07	7.25007e+07	4.139e+07	3.26692e+07	1.46758e+07
O60488	ACSL4_HUMAN	Long-chain-fatty-acid--CoA ligase 4 OS=Homo sapiens GN=ACSL4 PE=1 SV=2	172.56	80220.1	8.66	12.7	4	4.13331e+07	2.33733e+07	1.39158e+07	1.35633e+07	5.75172e+06	2.13354e+07	4.96747e+06	1.32424e+07	1.28053e+07	5.47394e+06	6.10429e+06	2.57067e+06
Q9Y2A7	NCKP1_HUMAN	Nck-associated protein 1 OS=Homo sapiens GN=NCKAP1 PE=1 SV=1	42.52	130018	6.18	14.3
Q9BVC6	TM109_HUMAN	Transmembrane protein 109 OS=Homo sapiens GN=TMEM109 PE=1 SV=1	65.98	26193.6	10.48	14	3	3.30186e+07	2.30925e+07	1.42023e+07	1.57568e+07	2.11561e+07	1.76291e+07	5.71819e+06	1.10222e+07	1.07068e+07	9.0818e+06	8.56717e+06	5.93148e+06
Q9NYU1	UGGG2_HUMAN	UDP-glucose:glycoprotein glucosyltransferase 2 OS=Homo sapiens GN=UGGT2 PE=1 SV=4	166.98	175251	6.43	5.9	1	3.802e+07	3.13953e+07	1.85872e+07	1.74682e+07	1.21745e+07	2.63519e+07	7.91335e+06	1.36574e+07	1.53183e+07	1.05451e+07	1.16202e+07	5.42023e+06
Q6IS14	IF5AL_HUMAN	Eukaryotic translation initiation factor 5A-1-like OS=Homo sapiens GN=EIF5AL1 PE=1 SV=2	67.22	16990.4	4.85	18.8	4	1.1402e+08	7.20605e+07	5.06619e+07	5.93337e+07	2.21549e+07	4.85843e+07	1.79489e+07	3.98816e+07	3.36346e+07	2.55524e+07	2.27269e+07	1.40735e+07
P43304	GPDM_HUMAN	Glycerol-3-phosphate dehydrogenase, mitochondrial OS=Homo sapiens GN=GPD2 PE=1 SV=3	67.1	81314.8	7.57	17.6	1	2.16595e+07	2.38758e+06				9.91238e+06		1.39984e+06
P62899	RL31_HUMAN	60S ribosomal protein L31 OS=Homo sapiens GN=RPL31 PE=1 SV=1	88.54	14453.9	10.54	46.4	4	1.85876e+08	1.09563e+08	1.14876e+08	9.50392e+07	6.43886e+07	1.15569e+08	6.54919e+07	1.15785e+08	1.08362e+08	7.25484e+07	6.36962e+07	7.75773e+07
O00487	PSDE_HUMAN	26S proteasome non-ATPase regulatory subunit 14 OS=Homo sapiens GN=PSMD14 PE=1 SV=1	712.37	34725.6	6.06	51.9	4	2.10585e+08	1.38891e+08	1.52664e+08	1.36573e+08	9.03884e+07	1.21935e+08	9.0271e+07	1.48537e+08	1.63891e+08	9.40997e+07	8.04387e+07	6.61837e+07
Q9NVD7	PARVA_HUMAN	Alpha-parvin OS=Homo sapiens GN=PARVA PE=1 SV=1	75.56	42274.4	5.69	8.3	1	2.50597e+06	2.09873e+06	669502	724299	1.02072e+06	977993	413634		608711	400699	499073	295820
Q7L2H7	EIF3M_HUMAN	Eukaryotic translation initiation factor 3 subunit M OS=Homo sapiens GN=EIF3M PE=1 SV=1	209.81	42932	5.41	22.2
Q7L5N1	CSN6_HUMAN	COP9 signalosome complex subunit 6 OS=Homo sapiens GN=COPS6 PE=1 SV=1	153.01	36482.3	5.47	16.8	1	2.10574e+07	1.20498e+07	7.648e+06	7.69489e+06	7.85152e+06	9.91757e+06	2.62517e+06	7.96103e+06	6.49346e+06	3.90107e+06	3.20401e+06	2.27407e+06
Q8N1A0	KT222_HUMAN	Keratin-like protein KRT222 OS=Homo sapiens GN=KRT222 PE=2 SV=1	87.31	34307.8	5.63	17.3	1	4.79463e+07	3.80919e+07	2.79951e+07	3.63809e+07	7.7616e+06	2.58178e+07	2.15685e+07	3.61288e+07	2.41716e+07	2.37821e+07	3.12771e+07	1.63297e+07
Q02978	M2OM_HUMAN	Mitochondrial 2-oxoglutarate/malate carrier protein OS=Homo sapiens GN=SLC25A11 PE=1 SV=3	429.97	34210.9	9.92	26.1	7	6.92543e+07	5.41344e+07	3.31589e+07	2.91829e+07	1.41949e+07	3.90055e+07	1.15832e+07	2.50616e+07	2.45425e+07	1.407e+07	1.40736e+07	6.59192e+06
Q7Z3Y8	K1C27_HUMAN	Keratin, type I cytoskeletal 27 OS=Homo sapiens GN=KRT27 PE=1 SV=2	195.27	50418.8	4.98	15.9	1	2.69137e+08	3.13321e+08	1.82291e+08	1.60746e+08	1.17253e+08	1.45812e+08	1.85563e+08	2.47559e+08	1.49046e+08	1.38483e+08	2.48249e+08	1.32476e+08
O15131	IMA5_HUMAN	Importin subunit alpha-6 OS=Homo sapiens GN=KPNA5 PE=1 SV=2	65.3	61052.2	5.07	16	1	7.08674e+06	3.49384e+06	1.77637e+06		1.68961e+06	4.0971e+06	779778	3.50881e+06	2.16167e+06	924044	1.50697e+06
Q9BZQ8	NIBAN_HUMAN	Protein Niban OS=Homo sapiens GN=FAM129A PE=1 SV=1	67.93	104039	4.74	2.5	2	1.18979e+07	8.27897e+06	4.8654e+06	3.9795e+06	2.5483e+06	6.25877e+06	2.57053e+06	6.18568e+06	5.48428e+06	3.46662e+06	3.29598e+06	1.59236e+06
O15173	PGRC2_HUMAN	Membrane-associated progesterone receptor component 2 OS=Homo sapiens GN=PGRMC2 PE=1 SV=1	236.75	23860.8	4.76	9	2	2.50835e+07	1.8108e+07	8.48216e+06	9.04608e+06	9.92336e+06	1.14937e+07	3.12803e+06	9.60432e+06	8.40776e+06	5.81442e+06	5.19558e+06	3.43749e+06
Q8N257	H2B3B_HUMAN	Histone H2B type 3-B OS=Homo sapiens GN=HIST3H2BB PE=1 SV=3	616.93	13899.5	10.31	51.6	2	3.24658e+09	7.74939e+08	1.26728e+09	6.47036e+08	6.6047e+08	1.30566e+09	8.56681e+08	1.91609e+09	1.4341e+09	1.1653e+09	9.68148e+08	8.33515e+08
P18124	RL7_HUMAN	60S ribosomal protein L7 OS=Homo sapiens GN=RPL7 PE=1 SV=1	458.05	29264.2	10.66	50	10	3.29616e+08	1.60325e+08	1.41749e+08	1.36795e+08	1.16641e+08	1.42792e+08	6.57812e+07	1.43307e+08	1.53811e+08	8.99329e+07	8.64797e+07	5.58923e+07
Q8IXB1	DJC10_HUMAN	DnaJ homolog subfamily C member 10 OS=Homo sapiens GN=DNAJC10 PE=1 SV=2	247.03	92332.8	6.78	6.7	2	8.55205e+06	7.65283e+06	5.85646e+06	8.94627e+06	1.83255e+06	1.21316e+07	3.58002e+06	6.47553e+06	5.28791e+06	3.8954e+06	3.62036e+06	1.50186e+06
P11117	PPAL_HUMAN	Lysosomal acid phosphatase OS=Homo sapiens GN=ACP2 PE=1 SV=3	46.09	48712.6	6.28	9.7	1	8.97693e+06	5.57599e+06	2.52655e+06	3.28048e+06	1.91018e+06	4.65979e+06	806568	3.53322e+06	2.70203e+06	1.5218e+06	1.66081e+06	566873
P02765	FETUA_HUMAN	Alpha-2-HS-glycoprotein OS=Homo sapiens GN=AHSG PE=1 SV=1	62.23	40098	5.43	5.2	1	950054	1.3993e+06	961466	1.30327e+06	607984	634204	204817	271463	357398	672114	809865	371805
P63241	IF5A1_HUMAN	Eukaryotic translation initiation factor 5A-1 OS=Homo sapiens GN=EIF5A PE=1 SV=2	342.31	17049.5	5.08	24.7	6	1.1402e+08	7.20605e+07	5.06619e+07	5.93337e+07	2.21549e+07	4.85843e+07	1.79489e+07	3.98816e+07	3.36346e+07	2.55524e+07	2.27269e+07	1.40735e+07
Q6DKJ4	NXN_HUMAN	Nucleoredoxin OS=Homo sapiens GN=NXN PE=1 SV=2	47.2	48760.8	4.88	14.5	1	3.57706e+06	3.21112e+06	1.80486e+06	2.31787e+06	1.49238e+06	2.81854e+06	1.11616e+06	1.97809e+06	2.03283e+06	1.18643e+06	1.2082e+06	697041
P68402	PA1B2_HUMAN	Platelet-activating factor acetylhydrolase IB subunit beta OS=Homo sapiens GN=PAFAH1B2 PE=1 SV=1	52.31	25724.2	5.57	6.6	1	5.02557e+07	3.22253e+07	4.95531e+06	1.07454e+07	1.2674e+07	2.13431e+07	3.75143e+06	1.74779e+07	1.35078e+07	6.40601e+06	5.79531e+06	4.43831e+06
P30450	1A26_HUMAN	HLA class I histocompatibility antigen, A-26 alpha chain OS=Homo sapiens GN=HLA-A PE=2 SV=2	527.74	41321.2	6.08	22.2	3	7.83971e+07	6.54575e+07	2.41732e+07	5.25066e+07	3.48015e+07	6.94644e+07	1.63228e+07	5.4685e+07	4.52464e+07	2.60508e+07	3.86546e+07	1.4553e+07
P31942	HNRH3_HUMAN	Heterogeneous nuclear ribonucleoprotein H3 OS=Homo sapiens GN=HNRNPH3 PE=1 SV=2	69.48	36960.1	6.37	33.5	1	3.68968e+07	1.26986e+07	1.53009e+07	9.4315e+06	4.11913e+06	2.27698e+07	9.29505e+06	2.01759e+07	1.82084e+07	9.78566e+06	8.19274e+06	3.39492e+06
P27816	MAP4_HUMAN	Microtubule-associated protein 4 OS=Homo sapiens GN=MAP4 PE=1 SV=3	311.31	121443	5.32	36.1	10	1.56871e+08	8.4323e+07	5.62357e+07	5.46303e+07	4.02436e+07	8.19658e+07	4.06324e+07	7.39447e+07	7.57243e+07	5.60258e+07	4.45058e+07	2.37662e+07
Q5TZA2	CROCC_HUMAN	Rootletin OS=Homo sapiens GN=CROCC PE=1 SV=1	87.17	228787	5.45	10.4	1	1.14644e+08	7.322e+07	4.9255e+07	4.85517e+07	3.58808e+07	4.26158e+07	1.46815e+07	3.81884e+07	3.81805e+07	2.32218e+07	2.40237e+07	1.55663e+07
P53041	PPP5_HUMAN	Serine/threonine-protein phosphatase 5 OS=Homo sapiens GN=PPP5C PE=1 SV=1	67.86	57412.5	5.88	21.4	2	7.02205e+06	3.89098e+06	1.86731e+06	3.1171e+06	3.49112e+06	4.73241e+06	1.53389e+06	2.15667e+06	526911	2.15309e+06	1.76393e+06	876409
P08621	RU17_HUMAN	U1 small nuclear ribonucleoprotein 70 kDa OS=Homo sapiens GN=SNRNP70 PE=1 SV=2	150.09	51582.8	9.94	28.6	3	1.974e+07	1.07206e+07	1.57437e+07	1.54197e+07	2.59586e+06	1.32326e+07	1.26203e+07	1.45398e+07	1.36138e+07	9.30564e+06	8.23359e+06	4.02827e+06
P42025	ACTY_HUMAN	Beta-centractin OS=Homo sapiens GN=ACTR1B PE=1 SV=1	91.74	42380.8	5.98	8	1	6.00332e+07	3.80022e+07	3.4744e+07	3.98224e+07	2.35115e+07	3.44168e+07	2.19282e+07	3.32075e+07	3.61755e+07	1.97026e+07	1.92473e+07	1.58174e+07
O00458	IFRD1_HUMAN	Interferon-related developmental regulator 1 OS=Homo sapiens GN=IFRD1 PE=1 SV=4	50.64	51034.7	6.81	13.1
Q6PEY2	TBA3E_HUMAN	Tubulin alpha-3E chain OS=Homo sapiens GN=TUBA3E PE=1 SV=2	401.13	50567.8	5	23.3	10	2.23667e+09	1.50386e+09	9.129e+08	8.30599e+08	3.91183e+08	1.25498e+09	3.56281e+08	8.26768e+08	8.55507e+08	5.00531e+08	4.82306e+08	1.90773e+08
Q99832	TCPH_HUMAN	T-complex protein 1 subunit eta OS=Homo sapiens GN=CCT7 PE=1 SV=2	1099.67	59842.1	7.55	32.8	8	9.90708e+07	5.88963e+07	5.18501e+07	5.47609e+07	3.10749e+07	4.91536e+07	2.32164e+07	4.52371e+07	4.88535e+07	3.29357e+07	3.04635e+07	2.27149e+07
P13645	K1C10_HUMAN	Keratin, type I cytoskeletal 10 OS=Homo sapiens GN=KRT10 PE=1 SV=6	2396.63	59019.8	5.13	35.6	24	6.95718e+08	7.30506e+08	6.29048e+08	6.04882e+08	2.24564e+08	3.71714e+08	4.41006e+08	5.65514e+08	3.75062e+08	3.22656e+08	5.13585e+08	2.92177e+08
Q99615	DNJC7_HUMAN	DnaJ homolog subfamily C member 7 OS=Homo sapiens GN=DNAJC7 PE=1 SV=2	94.26	57203	6.56	22.1	4	1.08377e+07	785904	2.78943e+06	3.41879e+06	2.18507e+06	3.83317e+06	1.75817e+06	2.97601e+06	2.26584e+06	2.48163e+06	1.12766e+06	519549
Q8WVM8	SCFD1_HUMAN	Sec1 family domain-containing protein 1 OS=Homo sapiens GN=SCFD1 PE=1 SV=4	172.31	72676.2	5.89	24.9	3	2.10734e+07	1.2808e+07	7.32084e+06	8.19588e+06	6.62699e+06	8.42682e+06	2.59597e+06	7.07389e+06	6.63659e+06	4.70191e+06	4.58121e+06	2.49855e+06
P20336	RAB3A_HUMAN	Ras-related protein Rab-3A OS=Homo sapiens GN=RAB3A PE=1 SV=1	177.89	25196.2	4.86	15.5	1	2.34564e+08	1.80732e+08	6.15046e+07	6.70007e+07	1.13986e+08	1.13282e+08	3.26668e+07	9.38481e+07	8.42731e+07	4.8221e+07	5.0277e+07	3.41776e+07
Q9Y6E2	BZW2_HUMAN	Basic leucine zipper and W2 domain-containing protein 2 OS=Homo sapiens GN=BZW2 PE=1 SV=1	292.72	48360.1	6.26	21	7	1.60303e+08	7.11676e+07	5.52468e+07	4.60527e+07	5.16499e+07	7.83942e+07	2.52522e+07	7.37864e+07	5.92907e+07	3.61849e+07	3.45148e+07	2.26564e+07
Q9Y6C9	MTCH2_HUMAN	Mitochondrial carrier homolog 2 OS=Homo sapiens GN=MTCH2 PE=1 SV=1	224.95	33936.1	8.25	23.1	3	3.30664e+07	1.89271e+07	1.19639e+07	9.09838e+06	9.61282e+06	1.2583e+07	3.50749e+06	7.64103e+06	7.33021e+06	3.57575e+06	3.4286e+06	2.09033e+06
P62942	FKB1A_HUMAN	Peptidyl-prolyl cis-trans isomerase FKBP1A OS=Homo sapiens GN=FKBP1A PE=1 SV=2	194.92	12000.1	7.88	41.7	1	8.61263e+07	6.83677e+07	3.058e+07	3.54943e+07	4.58386e+07	5.38454e+07	1.52104e+07	3.58036e+07	3.49995e+07	2.10951e+07	2.34308e+07	1.6812e+07
Q00577	PURA_HUMAN	Transcriptional activator protein Pur-alpha OS=Homo sapiens GN=PURA PE=1 SV=2	170.69	35003.4	6.07	18	1	2.49911e+07	1.48069e+07	1.04591e+07	6.92933e+06	4.88379e+06	1.44977e+07	4.5166e+06	9.6027e+06	8.25197e+06	6.90755e+06	5.48081e+06	2.19778e+06
P62258	1433E_HUMAN	14-3-3 protein epsilon OS=Homo sapiens GN=YWHAE PE=1 SV=1	2415.47	29326.5	4.63	82.7	10	6.62835e+08	4.54367e+08	2.76839e+08	3.10839e+08	3.27631e+08	2.91823e+08	8.69616e+07	2.39891e+08	2.2795e+08	1.23638e+08	1.33849e+08	9.44192e+07
P63220	RS21_HUMAN	40S ribosomal protein S21 OS=Homo sapiens GN=RPS21 PE=1 SV=1	389.23	9219.61	8.68	75.9
Q16719	KYNU_HUMAN	Kynureninase OS=Homo sapiens GN=KYNU PE=1 SV=1	536.68	52831.4	6.56	38.5	13	2.74685e+08	1.73457e+08	6.91839e+07	8.95318e+07	9.99836e+07	1.43009e+08	2.1244e+07	7.5316e+07	6.08048e+07	3.09732e+07	2.68041e+07	1.87883e+07
P04406	G3P_HUMAN	Glyceraldehyde-3-phosphate dehydrogenase OS=Homo sapiens GN=GAPDH PE=1 SV=3	2749.55	36201.5	8.57	43.6	7	2.40516e+09	9.09375e+08	8.80548e+08	1.0261e+09	1.7489e+09	1.56198e+09	4.39401e+08	1.11564e+09	1.0107e+09	6.8416e+08	5.93018e+08	3.91785e+08
Q9BT78	CSN4_HUMAN	COP9 signalosome complex subunit 4 OS=Homo sapiens GN=COPS4 PE=1 SV=1	106.77	46524.8	5.57	13.8	4	1.23495e+07	7.86671e+06	4.55666e+06	4.50774e+06	5.40237e+06	6.08272e+06	2.17812e+06	6.05627e+06	4.63424e+06	2.93417e+06	2.67081e+06	2.12409e+06
Q9UMY4	SNX12_HUMAN	Sorting nexin-12 OS=Homo sapiens GN=SNX12 PE=1 SV=3	66.73	19889.2	7.71	23.3	1	4.46237e+07	3.07395e+07	1.6268e+07	1.93974e+07	2.81334e+07	1.56893e+07	3.76933e+06	1.15224e+07	1.07304e+07	6.40667e+06	5.97071e+06	5.83467e+06
Q96C19	EFHD2_HUMAN	EF-hand domain-containing protein D2 OS=Homo sapiens GN=EFHD2 PE=1 SV=1	633.77	26794.5	5.15	49.2	7	1.21717e+08	9.26127e+07	4.77055e+07	4.81053e+07	3.90772e+07	6.16294e+07	1.71714e+07	4.19365e+07	3.94668e+07	2.70918e+07	2.38211e+07	1.7363e+07
P60903	S10AA_HUMAN	Protein S100-A10 OS=Homo sapiens GN=S100A10 PE=1 SV=2	104.81	11309.5	6.82	27.8	2	5.22151e+07	2.5598e+07	2.16571e+07	1.82655e+07	8.45025e+06	3.1292e+07	5.67484e+06	2.01945e+07	1.34197e+07	8.33933e+06	5.94642e+06	4.00415e+06
Q5D862	FILA2_HUMAN	Filaggrin-2 OS=Homo sapiens GN=FLG2 PE=1 SV=1	45.13	249296	8.45	2.6	1	1.11165e+06					590143				109941
O95456	PSMG1_HUMAN	Proteasome assembly chaperone 1 OS=Homo sapiens GN=PSMG1 PE=1 SV=1	149.68	33630.8	6.88	28.5	4	3.46293e+07	2.77375e+07	2.86752e+07	2.64536e+07	2.5268e+07	2.40934e+07	1.39118e+07	2.07428e+07	2.15086e+07	1.2547e+07	1.11516e+07	8.07233e+06
P13797	PLST_HUMAN	Plastin-3 OS=Homo sapiens GN=PLS3 PE=1 SV=4	238.88	71279.4	5.41	28.1	12	9.43438e+07	6.20895e+07	3.03204e+07	3.50577e+07	5.10459e+07	3.69711e+07	9.83135e+06	3.12342e+07	2.70096e+07	1.90929e+07	1.55711e+07	1.0334e+07
Q93045	STMN2_HUMAN	Stathmin-2 OS=Homo sapiens GN=STMN2 PE=1 SV=3	127.41	20929	8.4	26.8	2	7.74566e+07	6.3851e+07	3.93652e+07	4.01292e+07	4.96022e+07	4.58153e+07	1.17579e+07	3.23946e+07	2.8622e+07	1.49283e+07	1.57332e+07	1.05001e+07
Q86V81	THOC4_HUMAN	THO complex subunit 4 OS=Homo sapiens GN=ALYREF PE=1 SV=3	241.53	26871.6	11.15	42	3	3.37884e+07	1.40537e+07	2.19424e+07	2.86802e+07	1.67892e+07	2.63726e+07	3.52905e+07	3.26416e+07	4.36152e+07	3.55794e+07	2.54361e+07	2.61361e+07
P14927	QCR7_HUMAN	Cytochrome b-c1 complex subunit 7 OS=Homo sapiens GN=UQCRB PE=1 SV=2	136.8	13522	8.73	47.7	2	2.23749e+07	1.52942e+07	6.12589e+06	6.7737e+06	1.603e+07	1.02491e+07	2.26477e+06	6.82845e+06	6.63951e+06	3.8555e+06	3.11434e+06	2.24491e+06
P06702	S10A9_HUMAN	Protein S100-A9 OS=Homo sapiens GN=S100A9 PE=1 SV=1	99.66	13290.5	5.71	43.9	2	9.68977e+06	5.41847e+06	2.77535e+06	1.84615e+06	2.65613e+06	6.61882e+06	2.50329e+06	1.35758e+07	4.27946e+06	1.74602e+06	2.00774e+06	1.96989e+06
Q00839	HNRPU_HUMAN	Heterogeneous nuclear ribonucleoprotein U OS=Homo sapiens GN=HNRNPU PE=1 SV=6	938.11	91269.3	5.76	28.8	13	9.44875e+07	2.80625e+07	4.27112e+07	2.35565e+07	5.83329e+06	6.20047e+07	3.65732e+07	7.83081e+07	5.36142e+07	4.01819e+07	3.3539e+07	1.51427e+07
P52292	IMA2_HUMAN	Importin subunit alpha-2 OS=Homo sapiens GN=KPNA2 PE=1 SV=1	347.19	58168.1	5.25	17.8	3	1.36127e+07	8.50503e+06	3.52747e+06	3.17136e+06	3.333e+06	6.3986e+06	1.18622e+06	2.61668e+06	2.27432e+06	965082	999885	356133
P11766	ADHX_HUMAN	Alcohol dehydrogenase class-3 OS=Homo sapiens GN=ADH5 PE=1 SV=4	55.54	40553.7	7.45	19.5	1	3.0728e+07	2.05513e+07	7.98747e+06	1.14555e+07	1.10357e+07	1.42981e+07	1.73448e+06	8.64501e+06	7.04766e+06	2.5152e+06	1.91573e+06	923682
Q92544	TM9S4_HUMAN	Transmembrane 9 superfamily member 4 OS=Homo sapiens GN=TM9SF4 PE=1 SV=2	60.43	75210.9	6.1	6.5
P30519	HMOX2_HUMAN	Heme oxygenase 2 OS=Homo sapiens GN=HMOX2 PE=1 SV=2	65.36	36180.9	5.31	24.7	1	5.9068e+06	5.98549e+06	2.24041e+06	2.9486e+06	4.7174e+06	3.98171e+06	1.20592e+06	3.16629e+06	2.44596e+06	1.52507e+06	1.40908e+06	1.01211e+06
P62841	RS15_HUMAN	40S ribosomal protein S15 OS=Homo sapiens GN=RPS15 PE=1 SV=2	158.03	17029.2	10.39	31.7	2	2.82785e+07	1.89591e+07	2.9198e+07	3.28741e+07	24891641	34161414	1.42897e+07	1.64953e+07	1.5787e+07	9.92631e+06	8.34427e+06	5.42851e+06
Q96TC7	RMD3_HUMAN	Regulator of microtubule dynamics protein 3 OS=Homo sapiens GN=RMDN3 PE=1 SV=2	95.81	52542.2	5.02	13.4	1	9.5043e+06	6.87047e+06	8.15769e+06	6.7174e+06	2.06392e+06	7.21675e+06	2.74365e+06	6.3565e+06	5.4732e+06	4.0562e+06	5.47457e+06	1.92195e+06
Q9ULV4	COR1C_HUMAN	Coronin-1C OS=Homo sapiens GN=CORO1C PE=1 SV=1	75.21	53899.3	6.65	16.5	1		174650	952498	783148								48626
Q16401	PSMD5_HUMAN	26S proteasome non-ATPase regulatory subunit 5 OS=Homo sapiens GN=PSMD5 PE=1 SV=3	40.24	56559.5	5.35	10.9	3	2.02575e+07	1.07318e+07	7.50556e+06	6.78328e+06	6.59765e+06	9.85889e+06	4.39712e+06	1.00787e+07	9.70888e+06	7.31293e+06	6.81096e+06	3.58537e+06
P37802	TAGL2_HUMAN	Transgelin-2 OS=Homo sapiens GN=TAGLN2 PE=1 SV=3	1330.77	22548.2	8.41	53.8	4	1.71617e+08	1.07177e+08	7.70364e+07	5.94742e+07	1.01729e+08	1.2434e+08	2.32825e+07	8.02791e+07	7.26023e+07	3.19246e+07	2.8887e+07	2.04547e+07
P63313	TYB10_HUMAN	Thymosin beta-10 OS=Homo sapiens GN=TMSB10 PE=1 SV=2	137.53	5022.55	5.31	31.8
Q7Z739	YTHD3_HUMAN	YTH domain family protein 3 OS=Homo sapiens GN=YTHDF3 PE=1 SV=1	95.38	63935.8	9.07	9.6	3	1.66598e+07	1.03827e+07	9.75783e+06	8.52666e+06	3.42315e+06	1.45299e+07	5.72238e+06	1.00673e+07	9.4855e+06	6.21782e+06	4.90752e+06	2.5447e+06
Q02218	ODO1_HUMAN	2-oxoglutarate dehydrogenase, mitochondrial OS=Homo sapiens GN=OGDH PE=1 SV=3	47.52	117059	6.4	14.2	3	6.2735e+06	5.08776e+06	3.32459e+06	3.07985e+06	3.10042e+06	3.42266e+06	990000	1.66215e+06	1.7855e+06	1.06169e+06	868344	533438
Q9BQA1	MEP50_HUMAN	Methylosome protein 50 OS=Homo sapiens GN=WDR77 PE=1 SV=1	106.18	37442.3	5.03	9.9	2	2.31999e+07	1.34331e+07	8.38704e+06	7.32649e+06	3.33093e+06	1.25195e+07	4.51847e+06	9.51887e+06	8.18571e+06	6.35225e+06	5.09127e+06	2.422e+06
Q16695	H31T_HUMAN	Histone H3.1t OS=Homo sapiens GN=HIST3H3 PE=1 SV=3	115.43	15612.6	11.13	48.5	2	1.58006e+09	4.13095e+08	9.05723e+08	4.7755e+08	2.03447e+08	7.34887e+08	5.79122e+08	1.13186e+09	8.15014e+08	6.69089e+08	4.74254e+08	4.25282e+08
P19087	GNAT2_HUMAN	Guanine nucleotide-binding protein G(t) subunit alpha-2 OS=Homo sapiens GN=GNAT2 PE=1 SV=4	163.46	40720.3	5.1	8.5	1	1.27611e+08	8.91055e+07	3.88299e+07	4.33503e+07	5.92405e+07	5.56007e+07	1.24188e+07	3.7528e+07	3.79533e+07	2.13198e+07	2.02304e+07	1.3355e+07
P35900	K1C20_HUMAN	Keratin, type I cytoskeletal 20 OS=Homo sapiens GN=KRT20 PE=1 SV=1	93.13	48513.9	5.52	21	2	6.11407e+07	4.58251e+07	3.05634e+07	3.94478e+07	9.14204e+06	3.31371e+07	2.52918e+07	4.55562e+07	2.87268e+07	2.70382e+07	3.39088e+07	1.65995e+07
Q8N357	S35F6_HUMAN	Solute carrier family 35 member F6 OS=Homo sapiens GN=SLC35F6 PE=1 SV=1	65.35	40473.3	6.44	5.1	2	6.36307e+06	6.53052e+06	4.87548e+06	6.45277e+06	4.65253e+06	4.66758e+06	1.24527e+06	1.83322e+06	1.87162e+06	1.43379e+06	1.30989e+06	915414
P61619	S61A1_HUMAN	Protein transport protein Sec61 subunit alpha isoform 1 OS=Homo sapiens GN=SEC61A1 PE=1 SV=2	211.18	52686.7	8.3	5.5
Q9UKA9	PTBP2_HUMAN	Polypyrimidine tract-binding protein 2 OS=Homo sapiens GN=PTBP2 PE=1 SV=1	116.11	57568.8	8.72	14.9
P08107	HSP71_HUMAN	Heat shock 70 kDa protein 1A/1B OS=Homo sapiens GN=HSPA1A PE=1 SV=5	1276.97	70294.1	5.48	34.6	18	7.79382e+08	5.774e+08	3.00725e+08	2.98646e+08	1.58269e+08	3.9439e+08	1.29958e+08	3.43049e+08	3.27259e+08	2.01999e+08	1.92988e+08	9.30893e+07
P62316	SMD2_HUMAN	Small nuclear ribonucleoprotein Sm D2 OS=Homo sapiens GN=SNRPD2 PE=1 SV=1	74.34	13632.3	9.92	37.3	2	5.71644e+07	3.03892e+07	3.42811e+07	2.23158e+07	1.65129e+07	3.22749e+07	1.80373e+07	3.94668e+07	3.27028e+07	2.15598e+07	1.77289e+07	1.17427e+07
P07686	HEXB_HUMAN	Beta-hexosaminidase subunit beta OS=Homo sapiens GN=HEXB PE=1 SV=3	79.58	63527.3	6.29	20.5	3	3.25409e+07	2.83926e+07	1.29222e+07	1.14126e+07	7.36359e+06	2.02094e+07	2.43933e+06	6.82318e+06	5.8034e+06	2.02515e+06	1.83365e+06	779553
P40306	PSB10_HUMAN	Proteasome subunit beta type-10 OS=Homo sapiens GN=PSMB10 PE=1 SV=1	269.47	29203.2	7.7	31.9	4	7.45544e+06	3.57806e+06	9.20287e+06	4.01972e+07	1.37529e+07	4.05092e+07	2.53441e+07	3.31901e+07	4.90987e+07	3.88207e+07	3.29882e+07	2.65505e+07
P19971	TYPH_HUMAN	Thymidine phosphorylase OS=Homo sapiens GN=TYMP PE=1 SV=2	244.35	50323.3	5.36	17.4	3	2.31379e+06	1.86734e+06	8.61851e+06	3.06655e+06	4.71665e+06	4.21708e+06	2.40373e+06	6.80349e+06	6.68815e+06	7.84648e+06	1.13079e+07	5.73772e+06
Q95604	1C17_HUMAN	HLA class I histocompatibility antigen, Cw-17 alpha chain OS=Homo sapiens GN=HLA-C PE=1 SV=1	590.5	41611.8	6.33	26.1	6	5.50829e+07	4.4319e+07	1.94394e+07	4.60375e+07	2.2746e+07	4.71315e+07	1.20513e+07	3.77515e+07	3.36922e+07	1.28752e+07	2.74035e+07	1.03006e+07
P51648	AL3A2_HUMAN	Fatty aldehyde dehydrogenase OS=Homo sapiens GN=ALDH3A2 PE=1 SV=1	134.31	55269.1	7.98	5.8	2	1.80296e+07	1.14033e+07	7.07945e+06	7.01772e+06	5.46563e+06	8.53433e+06	2.91675e+06	6.8162e+06	6.20278e+06	4.13867e+06	3.94209e+06	2.18057e+06
P14866	HNRPL_HUMAN	Heterogeneous nuclear ribonucleoprotein L OS=Homo sapiens GN=HNRNPL PE=1 SV=2	739.74	64719.6	8.46	33.8	3	3.3091e+07	1.01448e+07	1.0214e+07	5.02346e+06	2.10204e+06	2.00183e+07	1.17964e+07	2.71442e+07	2.10952e+07	1.69921e+07	1.35793e+07	5.84074e+06
Q96BM9	ARL8A_HUMAN	ADP-ribosylation factor-like protein 8A OS=Homo sapiens GN=ARL8A PE=1 SV=1	84.38	21630.1	7.63	16.7
P31937	3HIDH_HUMAN	3-hydroxyisobutyrate dehydrogenase, mitochondrial OS=Homo sapiens GN=HIBADH PE=1 SV=2	213.13	35704.9	8.38	7.4	1	2.90246e+07	2.154e+07	1.25633e+07	1.38622e+07	9.01002e+06	9.71072e+06	1.18913e+06	5.91463e+06	5.62502e+06	2.53758e+06	1.53032e+06	2.32639e+06
Q5T749	KPRP_HUMAN	Keratinocyte proline-rich protein OS=Homo sapiens GN=KPRP PE=1 SV=1	37.59	67172.4	8.72	2.6
Q12765	SCRN1_HUMAN	Secernin-1 OS=Homo sapiens GN=SCRN1 PE=1 SV=2	125.62	46979.8	4.66	10.6	1	3.83071e+06	2.95076e+06	997203	2.1128e+06	1.04162e+06	2.92671e+06	893658	2.29038e+06	2.05844e+06	1.50372e+06	1.43816e+06	629181
Q9Y617	SERC_HUMAN	Phosphoserine aminotransferase OS=Homo sapiens GN=PSAT1 PE=1 SV=2	411.79	40796	7.56	25.7	9	1.83557e+08	1.26549e+08	5.4217e+07	6.46358e+07	8.88712e+07	7.37607e+07	1.27083e+07	4.65634e+07	3.96291e+07	1.80928e+07	1.82493e+07	1.54505e+07
P18669	PGAM1_HUMAN	Phosphoglycerate mutase 1 OS=Homo sapiens GN=PGAM1 PE=1 SV=2	801.52	28899.9	6.67	49.2	8	1.5756e+08	1.30779e+08	4.46828e+07	5.33618e+07	1.32934e+08	7.82647e+07	1.788e+07	6.38839e+07	5.3917e+07	3.04205e+07	2.55568e+07	1.92776e+07
Q6UWP8	SBSN_HUMAN	Suprabasin OS=Homo sapiens GN=SBSN PE=2 SV=2	66.01	60561.6	6.5	20.2	1	559889	552671	861470	1.07148e+06	323694	328640	397388	299837	253034	248262	300661	208046
Q9Y295	DRG1_HUMAN	Developmentally-regulated GTP-binding protein 1 OS=Homo sapiens GN=DRG1 PE=1 SV=1	322.18	40801.9	9	30.8	6	2.59184e+07	1.42674e+07	1.22962e+07	1.09566e+07	8.66326e+06	1.38204e+07	6.40576e+06	1.14116e+07	1.18695e+07	9.57205e+06	8.21086e+06	4.53958e+06
P31350	RIR2_HUMAN	Ribonucleoside-diphosphate reductase subunit M2 OS=Homo sapiens GN=RRM2 PE=1 SV=1	98.45	45133.9	5.28	22.4	2	1.97569e+07	1.38734e+07	6.81082e+06	5.80824e+06	6.19861e+06	7.9257e+06	1.23156e+06	2.9312e+06	2.62317e+06	1.78912e+06	2.01784e+06	1.18508e+06
P08648	ITA5_HUMAN	Integrin alpha-5 OS=Homo sapiens GN=ITGA5 PE=1 SV=2	186.91	115605	5.5	8.3	2	8.50099e+06	6.92663e+06	2.72661e+06	2.69126e+06	1.77025e+06	3.07876e+06	473473	2.08068e+06	1.88724e+06	1.51524e+06	1.28615e+06	440043
Q02809	PLOD1_HUMAN	Procollagen-lysine,2-oxoglutarate 5-dioxygenase 1 OS=Homo sapiens GN=PLOD1 PE=1 SV=2	61.76	84067.6	6.47	12.5	2	2.94677e+07	1.82907e+07	1.22152e+07	1.12209e+07	4.26006e+06	1.46564e+07	3.75215e+06	8.18712e+06	8.21944e+06	5.09523e+06	4.54875e+06	1.70529e+06
Q12797	ASPH_HUMAN	Aspartyl/asparaginyl beta-hydroxylase OS=Homo sapiens GN=ASPH PE=1 SV=3	707.69	86265.6	4.92	12.5	2	1.43966e+07	1.55662e+07	1.42994e+06	1.21346e+06	6.22707e+06	6.88625e+06	1.62947e+06	4.34064e+06	6.06131e+06	2.71433e+06	2.32731e+06	1.78342e+06
Q96I59	SYNM_HUMAN	Probable asparagine--tRNA ligase, mitochondrial OS=Homo sapiens GN=NARS2 PE=1 SV=3	105.55	54568.9	6.79	11.9	1	2.04352e+06	2.56039e+06	1.79226e+06	2.04227e+06	1.29872e+06	1.63504e+06	808268	1.04384e+06	1.32465e+06	792975	867568	539770
Q9UL25	RAB21_HUMAN	Ras-related protein Rab-21 OS=Homo sapiens GN=RAB21 PE=1 SV=3	171.57	24731.4	8.11	17.8
Q5VT79	AXA82_HUMAN	Annexin A8-like protein 2 OS=Homo sapiens GN=ANXA8L2 PE=2 SV=1	57.96	37069.7	5.45	13.5	1	1.97648e+06	1.82133e+06	416044	620064	375703	1.6679e+06	84206.1	872548	284783	59208.2		32703.4
O00764	PDXK_HUMAN	Pyridoxal kinase OS=Homo sapiens GN=PDXK PE=1 SV=1	245.31	35308	5.75	20.5	2	3.41658e+06	2.82012e+06	1.18572e+06	1.13357e+06	532579	2.16942e+06	588706	1.41508e+06	1.06475e+06	721612	490023	367275
P43243	MATR3_HUMAN	Matrin-3 OS=Homo sapiens GN=MATR3 PE=1 SV=2	301.84	95078	5.87	24.8	6	3.40389e+07	1.05845e+07	1.33458e+07	1.01811e+07	2.53696e+06	1.94055e+07	1.09141e+07	2.29428e+07	2.04183e+07	1.39264e+07	1.10873e+07	4.90164e+06
Q13425	SNTB2_HUMAN	Beta-2-syntrophin OS=Homo sapiens GN=SNTB2 PE=1 SV=1	56.65	58369.2	9.03	8.5	1	6.31567e+06	906602		122275	634610	2.9432e+06	44306.3	1.01416e+06	682698	195563	186698	115610
Q8WVB6	CTF18_HUMAN	Chromosome transmission fidelity protein 18 homolog OS=Homo sapiens GN=CHTF18 PE=1 SV=1	54.63	108001	6.78	5.7	1	1.29317e+06	113431			44655.2	706624		228891	133069		31817.5
P09874	PARP1_HUMAN	Poly [ADP-ribose] polymerase 1 OS=Homo sapiens GN=PARP1 PE=1 SV=4	82.46	113811	8.99	25.1	8	2.96583e+07	1.01364e+07	1.20499e+07	8.63882e+06	3.3271e+06	1.44622e+07	7.8878e+06	1.77815e+07	1.36503e+07	1.15892e+07	9.61435e+06	4.31849e+06
P49915	GUAA_HUMAN	GMP synthase [glutamine-hydrolyzing] OS=Homo sapiens GN=GMPS PE=1 SV=1	160.44	77408.2	6.42	21.5	6	3.58518e+07	1.92569e+07	1.12726e+07	9.8612e+06	1.39574e+07	1.79204e+07	6.9411e+06	1.70469e+07	1.40671e+07	1.11947e+07	8.86995e+06	5.49114e+06
Q96IZ0	PAWR_HUMAN	PRKC apoptosis WT1 regulator protein OS=Homo sapiens GN=PAWR PE=1 SV=1	85.67	36659.5	5.35	14.4	1	8.4771e+06	5.21425e+06	2.55597e+06	2.105e+06	1.87025e+06	4.27644e+06	1.45437e+06	3.45482e+06	3.36074e+06	2.37406e+06	2.5921e+06	1.10714e+06
P09525	ANXA4_HUMAN	Annexin A4 OS=Homo sapiens GN=ANXA4 PE=1 SV=4	48.05	36088.2	5.84	12.2	2	1.44874e+07	1.08296e+07	6.05634e+06	6.49984e+06	5.65726e+06	8.93765e+06	2.6178e+06	6.63777e+06	5.41389e+06	4.10998e+06	3.39661e+06	2.60501e+06
O95831	AIFM1_HUMAN	Apoptosis-inducing factor 1, mitochondrial OS=Homo sapiens GN=AIFM1 PE=1 SV=1	453.4	67144	9.04	35.1	10	5.18555e+07	3.99163e+07	1.297e+07	1.7395e+07	8.02797e+06	2.66881e+07	5.89027e+06	1.90371e+07	1.72704e+07	1.03457e+07	9.39845e+06	4.11813e+06
Q10471	GALT2_HUMAN	Polypeptide N-acetylgalactosaminyltransferase 2 OS=Homo sapiens GN=GALNT2 PE=1 SV=1	237.93	65432.7	8.63	19.3	7	4.41909e+07	3.88665e+07	3.25725e+07	3.22259e+07	1.24238e+07	3.08787e+07	1.14362e+07	1.92953e+07	2.00638e+07	1.2185e+07	1.13572e+07	7.09236e+06
P84074	HPCA_HUMAN	Neuron-specific calcium-binding protein hippocalcin OS=Homo sapiens GN=HPCA PE=1 SV=2	53.97	22527	4.87	12.4	2	2.7017e+07	1.73369e+07	7.70857e+06	8.97758e+06	1.38255e+07	1.20887e+07	2.2548e+06	8.50898e+06	6.57288e+06	4.02029e+06	3.2062e+06	2.1262e+06
Q02790	FKBP4_HUMAN	Peptidyl-prolyl cis-trans isomerase FKBP4 OS=Homo sapiens GN=FKBP4 PE=1 SV=3	1488.33	52057.2	5.35	60.3	10	1.23604e+08	7.46394e+07	4.91597e+07	5.21503e+07	1.32897e+07	7.42312e+07	2.24346e+07	5.90936e+07	5.32164e+07	3.101e+07	2.75094e+07	2.01995e+07
Q5VTE0	EF1A3_HUMAN	Putative elongation factor 1-alpha-like 3 OS=Homo sapiens GN=EEF1A1P5 PE=5 SV=1	1877.94	50495.3	9.15	39.4	12	3.42756e+09	2.20282e+09	1.30537e+09	1.33061e+09	6.4593e+08	1.87905e+09	6.41576e+08	1.52867e+09	1.50026e+09	9.73555e+08	9.25738e+08	4.89565e+08
O95249	GOSR1_HUMAN	Golgi SNAP receptor complex member 1 OS=Homo sapiens GN=GOSR1 PE=1 SV=1	51.22	28708.6	9.46	30.8	1	6.12309e+06	6.68838e+06	2.40872e+06	1.89006e+06	4.69872e+06	2.87099e+06	1.13784e+06	2.63721e+06	2.22706e+06	1.78463e+06	1.75515e+06	1.39629e+06
P22626	ROA2_HUMAN	Heterogeneous nuclear ribonucleoproteins A2/B1 OS=Homo sapiens GN=HNRNPA2B1 PE=1 SV=2	684.75	37463.8	8.97	42.2	14	2.16317e+08	7.81751e+07	8.34634e+07	5.18501e+07	3.05488e+07	1.31296e+08	6.63308e+07	1.52871e+08	1.25851e+08	9.18229e+07	7.43351e+07	4.87869e+07
O75937	DNJC8_HUMAN	DnaJ homolog subfamily C member 8 OS=Homo sapiens GN=DNAJC8 PE=1 SV=2	100.26	29823.4	9.04	25.3	1	2.0471e+07	1.44328e+07	8.88673e+06	9.83124e+06	7.65666e+06	1.09589e+07	3.54093e+06	9.47351e+06	7.57086e+06	4.69257e+06	4.53811e+06	3.167e+06
Q9Y2Q3	GSTK1_HUMAN	Glutathione S-transferase kappa 1 OS=Homo sapiens GN=GSTK1 PE=1 SV=3	121.87	25594.3	8.5	44.2	1	3.22994e+07	2.59383e+07	1.08202e+07	1.67248e+07	3.61423e+07	2.54384e+07	7.93719e+06	2.04995e+07	1.76478e+07	1.60448e+07	1.34512e+07	7.99711e+06
P98179	RBM3_HUMAN	Putative RNA-binding protein 3 OS=Homo sapiens GN=RBM3 PE=1 SV=1	117.76	17160	8.86	34.4
P30487	1B49_HUMAN	HLA class I histocompatibility antigen, B-49 alpha chain OS=Homo sapiens GN=HLA-B PE=2 SV=2	507.6	40841.3	6.03	8.2	7	5.01935e+07	4.79395e+07	1.82213e+07	5.24163e+07	3.36398e+07	6.59841e+07	1.60012e+07	4.43106e+07	4.08798e+07	4.01277e+07	3.7477e+07	1.0936e+07
Q9H3N1	TMX1_HUMAN	Thioredoxin-related transmembrane protein 1 OS=Homo sapiens GN=TMX1 PE=1 SV=1	266.82	32170	4.92	24.3	3	1.93517e+07	1.65609e+07	7.09755e+06	9.14556e+06	7.77117e+06	1.13568e+07	4.93423e+06	9.58868e+06	1.18058e+07	8.75703e+06	7.78605e+06	5.43751e+06
Q9Y6M0	TEST_HUMAN	Testisin OS=Homo sapiens GN=PRSS21 PE=2 SV=1	153.75	35431.5	7.56	3.5	1	1.50918e+07	1.31801e+07	8.21766e+06	7.56988e+06	1.67373e+06	9.36893e+06	935550	2.96724e+06	1.91563e+06	935808	814203	313544
Q58FF3	ENPLL_HUMAN	Putative endoplasmin-like protein OS=Homo sapiens GN=HSP90B2P PE=5 SV=1	134.74	46343.1	5.14	8.5	5	1.42909e+08	1.13871e+08	7.61857e+07	7.7367e+07	2.2382e+07	8.50626e+07	2.35783e+07	5.14118e+07	5.37742e+07	3.2185e+07	3.42764e+07	1.35946e+07
Q14061	COX17_HUMAN	Cytochrome c oxidase copper chaperone OS=Homo sapiens GN=COX17 PE=1 SV=2	72.51	7252.51	6.81	41.3	1	7.41982e+06	6.57184e+06	2.95012e+06	3.387e+06	5.01025e+06	3.86628e+06	1.05124e+06	2.83962e+06	2.36647e+06	940039	1.19369e+06	816651
Q96SI9	STRBP_HUMAN	Spermatid perinuclear RNA-binding protein OS=Homo sapiens GN=STRBP PE=1 SV=1	155.78	74290.1	8.91	10.4
P67812	SC11A_HUMAN	Signal peptidase complex catalytic subunit SEC11A OS=Homo sapiens GN=SEC11A PE=1 SV=1	65.01	20612.1	9.48	11.2	1	3.21086e+07	1.86898e+07	1.32098e+07	1.21763e+07	1.55007e+07	1.32354e+07	4.10216e+06	1.17269e+07	1.12736e+07	7.1294e+06	5.70251e+06	4.56558e+06
P05198	IF2A_HUMAN	Eukaryotic translation initiation factor 2 subunit 1 OS=Homo sapiens GN=EIF2S1 PE=1 SV=3	449.22	36374.5	5.02	32.4	4	9.89957e+07	5.73902e+07	4.6545e+07	4.50358e+07	3.25922e+07	5.02315e+07	1.88219e+07	4.57874e+07	5.93693e+07	3.76466e+07	3.68802e+07	2.37057e+07
P62861	RS30_HUMAN	40S ribosomal protein S30 OS=Homo sapiens GN=FAU PE=1 SV=1	64.9	6643.82	12.15	16.9	1	2.22991e+08	1.00308e+08	9.26734e+07	7.72918e+07	1.16231e+08	1.12049e+08	5.45466e+07	9.89508e+07	1.09924e+08	9.84544e+07	8.75179e+07	6.66051e+07
P19013	K2C4_HUMAN	Keratin, type II cytoskeletal 4 OS=Homo sapiens GN=KRT4 PE=1 SV=4	80.12	57649	6.25	10.3	2	6.57698e+08	4.07177e+08	3.57288e+08	3.41466e+08	9.69661e+07	2.40702e+08	1.89931e+08	3.46077e+08	2.48616e+08	2.07549e+08	2.54345e+08	1.42659e+08
P12270	TPR_HUMAN	Nucleoprotein TPR OS=Homo sapiens GN=TPR PE=1 SV=3	72.58	267530	4.97	11.6	4	2.69024e+06	920733	1.81546e+06	959573	463769	1.97283e+06	1.47005e+06	4.25151e+06	2.93152e+06	2.46482e+06	2.19303e+06	1.05865e+06
Q99798	ACON_HUMAN	Aconitate hydratase, mitochondrial OS=Homo sapiens GN=ACO2 PE=1 SV=2	189.51	86113.2	7.36	11	5	3.64752e+07	2.71443e+07	1.31209e+07	1.62841e+07	1.14177e+07	2.00517e+07	4.61635e+06	1.26238e+07	1.28807e+07	6.80379e+06	7.18249e+06	3.56734e+06
Q02952	AKA12_HUMAN	A-kinase anchor protein 12 OS=Homo sapiens GN=AKAP12 PE=1 SV=4	65.61	191937	4.37	4.8	3	1.29392e+07	1.01802e+07	5.30176e+06	6.57053e+06	3.4395e+06	7.2645e+06	2.28746e+06	5.75251e+06	5.62466e+06	4.99305e+06	4.74575e+06	2.10327e+06
P12429	ANXA3_HUMAN	Annexin A3 OS=Homo sapiens GN=ANXA3 PE=1 SV=3	244.12	36523.7	5.63	28.2	7	2.83312e+07	2.14542e+07	8.62352e+06	1.11535e+07	1.78551e+07	1.53827e+07	3.98978e+06	1.13349e+07	1.02644e+07	7.41757e+06	6.85933e+06	5.54684e+06
Q14257	RCN2_HUMAN	Reticulocalbin-2 OS=Homo sapiens GN=RCN2 PE=1 SV=1	70.64	36910.7	4.26	8.5	2	2.39633e+07	1.49668e+07	8.08397e+06	8.68602e+06	9.21526e+06	1.44367e+07	3.24705e+06	7.54928e+06	5.77862e+06	4.69993e+06	4.19991e+06	1.83772e+06
P40763	STAT3_HUMAN	Signal transducer and activator of transcription 3 OS=Homo sapiens GN=STAT3 PE=1 SV=2	72.75	88809.7	5.94	17.4	4	1.78514e+07	9.74301e+06	6.15698e+06	7.54992e+06	2.98738e+06	1.09629e+07	3.09997e+06	8.89113e+06	7.70906e+06	4.32318e+06	3.98796e+06	2.24271e+06
Q9NVA2	SEP11_HUMAN	Septin-11 OS=Homo sapiens GN=SEPT11 PE=1 SV=3	66.67	49652.3	6.36	15.9	1	1.85747e+07	1.18242e+07	5.48967e+06	6.72956e+06	3.48677e+06	9.78498e+06	2.86339e+06	6.71094e+06	6.59324e+06	4.52765e+06	4.06789e+06	2.26686e+06
P14678	RSMB_HUMAN	Small nuclear ribonucleoprotein-associated proteins B and B' OS=Homo sapiens GN=SNRPB PE=1 SV=2	441.7	24764.8	11.2	28.3	1	4.85972e+07	2.50836e+07	2.83025e+07	2.02038e+07	9.13802e+06	1.55295e+07	7.42111e+06	1.91138e+07	1.40577e+07	7.78753e+06	7.26953e+06	6.77346e+06
Q9NZ45	CISD1_HUMAN	CDGSH iron-sulfur domain-containing protein 1 OS=Homo sapiens GN=CISD1 PE=1 SV=1	83.92	12362.3	9.19	25.9	1	1.59025e+07	1.13492e+07	2.54865e+06	2.70428e+06	4.09143e+06	8.26192e+06	1.36257e+06	6.49212e+06	5.40851e+06	2.92324e+06	2.48801e+06	1.66975e+06
A0FGR8	ESYT2_HUMAN	Extended synaptotagmin-2 OS=Homo sapiens GN=ESYT2 PE=1 SV=1	45.69	102807	9.33	6.8	2	1.6145e+07	9.42051e+06	7.54159e+06	1.15471e+07	3.97419e+06	1.0812e+07	1.58069e+06	3.66888e+06	9.11659e+06	2.62346e+06	2.51254e+06	1.29403e+06
P30499	1C01_HUMAN	HLA class I histocompatibility antigen, Cw-1 alpha chain OS=Homo sapiens GN=HLA-C PE=2 SV=1	283.2	41395.2	5.49	23	5	1.30521e+07	1.2002e+07	5.57331e+06	1.36217e+07	9.15676e+06	1.30803e+07	3.89707e+06	8.72581e+06	8.42326e+06	7.77609e+06	7.44486e+06	2.90562e+06
Q687X5	STEA4_HUMAN	Metalloreductase STEAP4 OS=Homo sapiens GN=STEAP4 PE=1 SV=1	292.17	52517.8	9.39	8.7	2	1.06442e+08	8.05925e+07	3.04461e+07	3.92166e+07	1.87216e+07	4.76076e+07	7.25952e+06	3.14986e+07	2.55264e+07	9.19051e+06	1.0036e+07	4.3723e+06
Q96CP2	FWCH2_HUMAN	FLYWCH family member 2 OS=Homo sapiens GN=FLYWCH2 PE=1 SV=1	51.29	14668.6	8.6	35.7	1	8.05792e+06	4.56872e+06	3.36611e+06	2.40811e+06	1.3465e+06	4.34082e+06	2.18568e+06	3.45528e+06	3.15343e+06	2.24701e+06	2.12095e+06	1.35072e+06
P55786	PSA_HUMAN	Puromycin-sensitive aminopeptidase OS=Homo sapiens GN=NPEPPS PE=1 SV=2	222.35	103895	5.49	23.1	9	4.58726e+07	2.7842e+07	9.59946e+06	1.17541e+07	1.38038e+07	2.1992e+07	2.93477e+06	1.37346e+07	1.1507e+07	5.90705e+06	5.25161e+06	2.78081e+06
O95486	SC24A_HUMAN	Protein transport protein Sec24A OS=Homo sapiens GN=SEC24A PE=1 SV=2	58.48	120472	7.58	4.8	3	8.38575e+06	6.30497e+06	4.99193e+06	3.83279e+06	1.29489e+06	6.3707e+06	2.72493e+06	4.67194e+06	4.92834e+06	3.74226e+06	3.60538e+06	1.80391e+06
Q9BZE1	RM37_HUMAN	39S ribosomal protein L37, mitochondrial OS=Homo sapiens GN=MRPL37 PE=1 SV=2	76.43	48600.3	8.83	10.9	1	1.11123e+07	6.97848e+06	3.35896e+06	3.59672e+06	4.71101e+06	4.81168e+06	1.6564e+06	3.66501e+06	3.55416e+06	1.78347e+06	2.22012e+06	1.22724e+06
P60709	ACTB_HUMAN	Actin, cytoplasmic 1 OS=Homo sapiens GN=ACTB PE=1 SV=1	2534.18	42051.9	5.29	44.8	16	7.11883e+09	5.50332e+09	2.43151e+09	2.738e+09	2.20854e+09	4.57791e+09	1.05619e+09	3.09881e+09	2.69428e+09	1.7903e+09	1.63663e+09	8.57489e+08
Q8NHW5	RLA0L_HUMAN	60S acidic ribosomal protein P0-like OS=Homo sapiens GN=RPLP0P6 PE=5 SV=1	370.67	34513.8	5.41	33.8	8	2.29238e+08	1.73291e+08	1.33399e+08	1.37651e+08	1.50368e+08	1.8536e+08	7.04318e+07	1.6381e+08	1.36192e+08	8.27721e+07	7.30222e+07	5.24494e+07
P98082	DAB2_HUMAN	Disabled homolog 2 OS=Homo sapiens GN=DAB2 PE=1 SV=3	78.33	82511	5.34	9.2	3	3.18068e+07	2.91671e+07	1.55678e+07	1.2515e+07	9.52137e+06	1.36728e+07	7.8871e+06	9.93733e+06	1.78777e+07	1.17828e+07	1.18828e+07	5.99757e+06
Q9BRF8	CPPED_HUMAN	Calcineurin-like phosphoesterase domain-containing protein 1 OS=Homo sapiens GN=CPPED1 PE=1 SV=3	44.42	35868	5.78	10.2	1	2.24748e+06	5.46965e+06	1.92637e+06	1.58228e+06	4.20333e+06	2.34941e+06	1.04901e+06	2.32041e+06	2.14527e+06	2.09312e+06	1.68606e+06	1.5368e+06
P83731	RL24_HUMAN	60S ribosomal protein L24 OS=Homo sapiens GN=RPL24 PE=1 SV=1	205.47	17881.9	11.26	34.4	1	2.63128e+08	1.148e+08	9.47466e+07	8.15293e+07	6.34404e+07	9.94005e+07	3.2314e+07	8.22573e+07	8.85961e+07	5.38252e+07	5.64153e+07	2.88341e+07
O94880	PHF14_HUMAN	PHD finger protein 14 OS=Homo sapiens GN=PHF14 PE=1 SV=2	100.22	101815	5.22	3.5	1	498594					254650		51671.7
Q8WUD1	RAB2B_HUMAN	Ras-related protein Rab-2B OS=Homo sapiens GN=RAB2B PE=1 SV=1	183.17	24427.2	7.68	18.5	2	2.42319e+07	1.89256e+07	6.57313e+06	7.60991e+06	1.38911e+07	9.47649e+06	2.30461e+06	8.72117e+06	6.62625e+06	3.99514e+06	3.24058e+06	2.40954e+06
P13804	ETFA_HUMAN	Electron transfer flavoprotein subunit alpha, mitochondrial OS=Homo sapiens GN=ETFA PE=1 SV=1	836.48	35399.7	8.62	46.5	5	4.16081e+07	3.63716e+07	1.54149e+07	1.73226e+07	1.90805e+07	2.08189e+07	6.27234e+06	1.46816e+07	1.2733e+07	8.35681e+06	7.61682e+06	5.47308e+06
Q14165	MLEC_HUMAN	Malectin OS=Homo sapiens GN=MLEC PE=1 SV=1	315.35	32384.7	5.27	14.7	4	1.09417e+07	8.70764e+06	5.35178e+06	5.49381e+06	5.94298e+06	8.0573e+06	3.83057e+06	5.81452e+06	6.24412e+06	4.17006e+06	4.66666e+06	3.24128e+06
O15020	SPTN2_HUMAN	Spectrin beta chain, non-erythrocytic 2 OS=Homo sapiens GN=SPTBN2 PE=1 SV=3	50.16	272526	5.79	9.7	1	1.83239e+07	1.12165e+07	4.82614e+06	4.68503e+06	2.88793e+06	8.75276e+06	2.96187e+06	8.25108e+06	6.63774e+06	3.83553e+06	3.85893e+06	2.2369e+06
P34897	GLYM_HUMAN	Serine hydroxymethyltransferase, mitochondrial OS=Homo sapiens GN=SHMT2 PE=1 SV=3	448.08	56413.9	8.76	30	8	1.91635e+08	1.29043e+08	6.54408e+07	5.81539e+07	4.54752e+07	9.77241e+07	1.83649e+07	4.78597e+07	4.55745e+07	2.36591e+07	2.06796e+07	1.14158e+07
Q99879	H2B1M_HUMAN	Histone H2B type 1-M OS=Homo sapiens GN=HIST1H2BM PE=1 SV=3	477.41	13980.6	10.31	61.9	4	2.60155e+09	6.28434e+08	9.81216e+08	5.03375e+08	5.13349e+08	1.10653e+09	7.12669e+08	1.68062e+09	1.20429e+09	9.71082e+08	7.84105e+08	6.71382e+08
P07737	PROF1_HUMAN	Profilin-1 OS=Homo sapiens GN=PFN1 PE=1 SV=2	610.81	15215.6	8.44	67.1	5	4.66257e+08	3.57297e+08	1.28701e+08	1.3794e+08	2.23451e+08	2.67584e+08	7.47931e+07	2.00769e+08	1.86346e+08	1.21252e+08	9.84503e+07	7.18309e+07
P16144	ITB4_HUMAN	Integrin beta-4 OS=Homo sapiens GN=ITGB4 PE=1 SV=5	39.36	205745	5.74	6.9
O96019	ACL6A_HUMAN	Actin-like protein 6A OS=Homo sapiens GN=ACTL6A PE=1 SV=1	53.65	47943.5	5.39	11.9	1	8.10105e+06	5.2529e+06	2.85561e+06	1.92588e+06	2.06745e+06	5.59962e+06	2.06396e+06	4.24482e+06	2.95706e+06	2.01829e+06	1.89771e+06	895646
P26447	S10A4_HUMAN	Protein S100-A4 OS=Homo sapiens GN=S100A4 PE=1 SV=1	51.92	11948.8	5.85	34.7	1		2.15686e+06	6.04187e+06	7.53256e+06	4.58554e+06		1.02103e+06		565033	279874
Q99584	S10AD_HUMAN	Protein S100-A13 OS=Homo sapiens GN=S100A13 PE=1 SV=1	144.13	11464.1	5.91	28.6	2	1.57383e+07	7.99849e+06	3.89824e+06	5.01502e+06	8.9609e+06	9.5336e+06	2.04707e+06	6.73568e+06	7.12641e+06	4.15241e+06	3.07195e+06	2.82533e+06
Q15102	PA1B3_HUMAN	Platelet-activating factor acetylhydrolase IB subunit gamma OS=Homo sapiens GN=PAFAH1B3 PE=1 SV=1	99.71	25832.3	6.33	7.4	3	1.83069e+07	1.28874e+07	6.30643e+06	6.40699e+06	1.01926e+07	6.07376e+06	1.9542e+06	4.85292e+06	4.56308e+06	2.99723e+06	3.12371e+06	2.28014e+06
Q96GX9	MTNB_HUMAN	Methylthioribulose-1-phosphate dehydratase OS=Homo sapiens GN=APIP PE=1 SV=1	47.47	27734.5	6.7	9.5	1		103458	102451	106942						19503.9		6989.72
Q99459	CDC5L_HUMAN	Cell division cycle 5-like protein OS=Homo sapiens GN=CDC5L PE=1 SV=2	128.78	92421.8	8.22	12	3	3.93736e+07	1.99911e+07	2.79523e+07	2.57415e+07	9.09857e+06	2.8469e+07	1.14994e+07	1.79424e+07	1.85536e+07	1.23846e+07	1.11236e+07	7.14332e+06
Q15418	KS6A1_HUMAN	Ribosomal protein S6 kinase alpha-1 OS=Homo sapiens GN=RPS6KA1 PE=1 SV=2	58.81	83069.9	7.68	14.1	2	1.94095e+07	1.17364e+07	6.17802e+06	6.0727e+06	6.92656e+06	1.03002e+07	2.7314e+06	7.46451e+06	6.59318e+06	3.90967e+06	3.16532e+06	1.75156e+06
P53634	CATC_HUMAN	Dipeptidyl peptidase 1 OS=Homo sapiens GN=CTSC PE=1 SV=2	79.79	52618.6	6.54	8	1	1.91093e+07	1.72765e+07	3.74448e+06	3.85677e+06	2.57197e+06	1.6131e+07	2.8352e+06	6.6038e+06	6.91385e+06	2.84944e+06	3.19372e+06
P15311	EZRI_HUMAN	Ezrin OS=Homo sapiens GN=EZR PE=1 SV=4	1377.26	69483.8	5.94	42.8	15	3.63257e+08	2.6575e+08	1.5638e+08	1.75092e+08	1.27103e+08	1.94132e+08	4.70202e+07	1.22934e+08	1.08705e+08	9.40243e+07	8.26637e+07	5.12838e+07
Q15758	AAAT_HUMAN	Neutral amino acid transporter B(0) OS=Homo sapiens GN=SLC1A5 PE=1 SV=2	232.97	57018.4	5.34	5.9	3	2.14753e+07	1.71502e+07	9.13604e+06	1.09311e+07	4.58542e+06	6.72303e+06	3.36628e+06	9.34665e+06	9.86693e+06	6.28067e+06	5.95372e+06	2.45009e+06
P42126	ECI1_HUMAN	Enoyl-CoA delta isomerase 1, mitochondrial OS=Homo sapiens GN=ECI1 PE=1 SV=1	367.44	33080.3	8.8	22.5	2	2.77378e+07	2.18114e+07	9.04657e+06	1.0664e+07	1.66175e+07	1.28869e+07	2.96154e+06	9.12966e+06	7.27691e+06	4.42581e+06	4.26299e+06	3.46483e+06
Q5TDH0	DDI2_HUMAN	Protein DDI1 homolog 2 OS=Homo sapiens GN=DDI2 PE=1 SV=1	120.96	44950.7	4.95	12	2	7.48297e+06	4.77036e+06	1.99161e+06	2.1397e+06	851756	3.45705e+06	919237	3.62778e+06	2.72182e+06	1.52571e+06	1.39258e+06	498191
Q9Y676	RT18B_HUMAN	28S ribosomal protein S18b, mitochondrial OS=Homo sapiens GN=MRPS18B PE=1 SV=1	48.14	29719.1	9.47	15.1	1	7.24982e+06	5.78818e+06	3.8365e+06	3.88148e+06	2.55162e+06	5.43044e+06	1.6097e+06	3.03377e+06	2.88423e+06	2.09787e+06	2.17091e+06	993169
Q7KZ85	SPT6H_HUMAN	Transcription elongation factor SPT6 OS=Homo sapiens GN=SUPT6H PE=1 SV=2	117.48	200203	4.81	5.5
P07205	PGK2_HUMAN	Phosphoglycerate kinase 2 OS=Homo sapiens GN=PGK2 PE=1 SV=3	515.72	45166.5	8.74	37.2	7	5.7906e+08	3.75524e+08	1.8835e+08	2.09985e+08	3.02893e+08	2.75098e+08	6.83919e+07	2.14586e+08	2.05606e+08	1.08646e+08	9.72931e+07	5.90185e+07
P08727	K1C19_HUMAN	Keratin, type I cytoskeletal 19 OS=Homo sapiens GN=KRT19 PE=1 SV=4	501.5	44079.1	5.04	22.8	6	8.97927e+08	5.61987e+08	4.8846e+08	4.93357e+08	1.25565e+08	3.65288e+08	2.55235e+08	4.88287e+08	3.63295e+08	2.66187e+08	3.07492e+08	1.66501e+08
P55854	SUMO3_HUMAN	Small ubiquitin-related modifier 3 OS=Homo sapiens GN=SUMO3 PE=1 SV=2	156.35	11686.8	5.32	50.5	1	1.49286e+08	9.22954e+07	5.49379e+07	5.24863e+07	4.30217e+07	8.36397e+07	2.82188e+07	7.71849e+07	6.25023e+07	4.08714e+07	3.66735e+07	2.17303e+07
Q9NS69	TOM22_HUMAN	Mitochondrial import receptor subunit TOM22 homolog OS=Homo sapiens GN=TOMM22 PE=1 SV=3	248.6	15511.8	4.27	40.8	3	3.73575e+07	3.0995e+07	9.57355e+06	1.12127e+07	2.73919e+07	1.36046e+07	3.53556e+06	1.21215e+07	8.59014e+06	6.34137e+06	5.6269e+06	3.14728e+06
Q14203	DCTN1_HUMAN	Dynactin subunit 1 OS=Homo sapiens GN=DCTN1 PE=1 SV=3	96.53	142348	5.61	15.5	1	8.83576e+06	3.50717e+06	3.57811e+06	3.20895e+06	1.23584e+06	2.60589e+06	955753	2.13001e+06	2.64011e+06	1.36446e+06	1.27452e+06	437716
Q9P0L0	VAPA_HUMAN	Vesicle-associated membrane protein-associated protein A OS=Homo sapiens GN=VAPA PE=1 SV=3	309.36	28103.3	8.8	36.5	6	3.54808e+07	2.20348e+07	1.54007e+07	1.66835e+07	1.12956e+07	1.96744e+07	5.49946e+06	1.30798e+07	1.23206e+07	8.17818e+06	7.42299e+06	3.83711e+06
O14983	AT2A1_HUMAN	Sarcoplasmic/endoplasmic reticulum calcium ATPase 1 OS=Homo sapiens GN=ATP2A1 PE=1 SV=1	137.1	111550	5.07	11.2	1	4.66802e+07	2.86702e+07	1.5614e+07	1.41245e+07	1.14758e+07	2.08931e+07	5.79159e+06	1.79156e+07	1.46987e+07	1.0572e+07	1.06251e+07	4.55688e+06
P20340	RAB6A_HUMAN	Ras-related protein Rab-6A OS=Homo sapiens GN=RAB6A PE=1 SV=3	108.15	23692	5.42	24	2	1.33332e+08	1.02853e+08	3.58845e+07	4.00513e+07	6.49353e+07	6.52239e+07	1.85661e+07	5.34063e+07	4.81698e+07	2.83599e+07	2.89294e+07	2.0284e+07
Q14195	DPYL3_HUMAN	Dihydropyrimidinase-related protein 3 OS=Homo sapiens GN=DPYSL3 PE=1 SV=1	96.22	62323.2	6.04	8.9
Q9UNX3	RL26L_HUMAN	60S ribosomal protein L26-like 1 OS=Homo sapiens GN=RPL26L1 PE=1 SV=1	704.28	17245.5	10.55	56.6	7	1.52589e+08	8.73275e+07	8.08719e+07	7.09729e+07	6.15641e+07	8.40668e+07	4.24473e+07	7.57466e+07	7.45284e+07	4.81815e+07	4.95205e+07	3.82909e+07
P54652	HSP72_HUMAN	Heat shock-related 70 kDa protein 2 OS=Homo sapiens GN=HSPA2 PE=1 SV=1	705.75	70263	5.56	23.3	14	8.99455e+08	7.09775e+08	3.903e+08	3.95602e+08	1.62892e+08	4.9197e+08	1.72598e+08	3.01956e+08	2.88861e+08	2.57938e+08	2.45606e+08	1.17176e+08
Q9Y5K8	VATD_HUMAN	V-type proton ATPase subunit D OS=Homo sapiens GN=ATP6V1D PE=1 SV=1	71.95	28245.3	9.36	22.7	2	4.4235e+06	4.29297e+06	2.51767e+06	2.0944e+06	2.23126e+06	2.15562e+06		1.08412e+06	780535	1.2102e+06	997639	581221
P11166	GTR1_HUMAN	Solute carrier family 2, facilitated glucose transporter member 1 OS=Homo sapiens GN=SLC2A1 PE=1 SV=2	55.24	54390.7	8.93	7.3	1	527215	10314.5				163437
Q01130	SRSF2_HUMAN	Serine/arginine-rich splicing factor 2 OS=Homo sapiens GN=SRSF2 PE=1 SV=4	542.99	25461.2	11.86	27.6	1	6.76942e+07	2.77312e+07	2.59037e+07	1.8141e+07	1.22129e+07	4.06654e+07	2.78261e+07	4.63031e+07	3.63877e+07	2.42575e+07	2.46925e+07	1.65724e+07
P47813	IF1AX_HUMAN	Eukaryotic translation initiation factor 1A, X-chromosomal OS=Homo sapiens GN=EIF1AX PE=1 SV=2	128.46	16564.3	5.07	43.8	4	2.56311e+07	1.38138e+07	1.19461e+07	1.06499e+07	4.25841e+06	1.73187e+07	6.61721e+06	1.13677e+07	1.05722e+07	6.58803e+06	6.70311e+06	3.41843e+06
Q9BZK3	NACP1_HUMAN	Putative nascent polypeptide-associated complex subunit alpha-like protein OS=Homo sapiens GN=NACAP1 PE=5 SV=1	66.73	23291.9	4.53	12.7	1	8.04743e+07	4.15308e+07	2.0847e+07	2.21906e+07	1.14262e+07	3.52753e+07	6.77393e+06	2.74236e+07	1.52382e+07	7.4006e+06	5.75367e+06	4.15037e+06
P05204	HMGN2_HUMAN	Non-histone chromosomal protein HMG-17 OS=Homo sapiens GN=HMGN2 PE=1 SV=3	42.34	9387.06	10	27.8
Q14318	FKBP8_HUMAN	Peptidyl-prolyl cis-trans isomerase FKBP8 OS=Homo sapiens GN=FKBP8 PE=1 SV=2	81.46	44989.8	4.78	8.5	1	1.28801e+07	1.04781e+07	6.04303e+06	6.55764e+06	2.42807e+06	5.54004e+06	1.19677e+06	3.1426e+06	3.1752e+06	1.55666e+06	1.31774e+06	699939
P52630	STAT2_HUMAN	Signal transducer and activator of transcription 2 OS=Homo sapiens GN=STAT2 PE=1 SV=1	48.62	98595.9	5.34	10.9	1	2.67033e+06	1.89245e+06		5.11035e+06	3.11311e+06	7.12166e+06	2.02753e+06	4.63651e+06	5.0073e+06	2.33454e+06	2.75919e+06	997976
P52789	HXK2_HUMAN	Hexokinase-2 OS=Homo sapiens GN=HK2 PE=1 SV=2	150.58	103739	5.71	11.8	2	1.16517e+07	7.96109e+06	3.86252e+06	3.5779e+06	533969	6.70559e+06	910269	4.5161e+06	2.7868e+06	1.01941e+06	1.53161e+06	334169
Q6FI13	H2A2A_HUMAN	Histone H2A type 2-A OS=Homo sapiens GN=HIST2H2AA3 PE=1 SV=3	170.64	14086.9	10.9	22.7	4	2.23663e+09	5.75113e+08	9.22603e+08	5.36665e+08	4.23899e+08	1.21529e+09	7.7911e+08	1.7525e+09	1.32365e+09	9.64538e+08	7.72156e+08	7.34546e+08
P28070	PSB4_HUMAN	Proteasome subunit beta type-4 OS=Homo sapiens GN=PSMB4 PE=1 SV=4	864.22	29242.5	5.72	40.9	4	9.57028e+08	8.34069e+08	9.32618e+08	9.64621e+08	6.33977e+08	8.32148e+08	6.96042e+08	9.50347e+08	9.77166e+08	6.18186e+08	5.36603e+08	5.09495e+08
P62330	ARF6_HUMAN	ADP-ribosylation factor 6 OS=Homo sapiens GN=ARF6 PE=1 SV=2	44.45	20183.5	9.04	5.7	1	1.47809e+07	1.0826e+07	5.03169e+06	5.16678e+06	3.19695e+06	5.20922e+06	747138	4.6371e+06	2.58673e+06	890179	701373	482611
Q86U42	PABP2_HUMAN	Polyadenylate-binding protein 2 OS=Homo sapiens GN=PABPN1 PE=1 SV=3	378.83	32843	5.04	18.6	2	4.05648e+07	1.65455e+07	1.26086e+07	8.80053e+06	5.70562e+06	2.56244e+07	1.2632e+07	2.62493e+07	2.23569e+07	1.76953e+07	1.63682e+07	8.83691e+06
P12273	PIP_HUMAN	Prolactin-inducible protein OS=Homo sapiens GN=PIP PE=1 SV=1	47.28	16846.9	8.26	6.8	1	7.51051e+06	2.84121e+06		124618	768958	4.29535e+06	139698	1.89642e+06	822812	313505		158108
P08754	GNAI3_HUMAN	Guanine nucleotide-binding protein G(k) subunit alpha OS=Homo sapiens GN=GNAI3 PE=1 SV=3	88.31	41076.5	5.5	22.9	6	5.64095e+07	3.95882e+07	1.71563e+07	1.92787e+07	2.68045e+07	2.41662e+07	5.35699e+06	1.63981e+07	1.61814e+07	9.33734e+06	8.7615e+06	5.63361e+06
P43003	EAA1_HUMAN	Excitatory amino acid transporter 1 OS=Homo sapiens GN=SLC1A3 PE=1 SV=1	53.55	59704.8	8.52	14.9	1		55794.7					21523			14470.5
Q99627	CSN8_HUMAN	COP9 signalosome complex subunit 8 OS=Homo sapiens GN=COPS8 PE=1 SV=1	45.12	23268	5.25	23	2	1.00239e+07	6.22144e+06	2.79159e+06	2.44931e+06	6.85832e+06	5.13407e+06	1.75061e+06	4.41968e+06	4.39587e+06	2.72071e+06	2.49335e+06	1.9199e+06
P34931	HS71L_HUMAN	Heat shock 70 kDa protein 1-like OS=Homo sapiens GN=HSPA1L PE=1 SV=2	953.89	70730.5	5.76	25.7	10	7.54371e+08	5.61358e+08	3.00557e+08	2.96357e+08	1.38208e+08	3.77529e+08	1.27276e+08	3.29084e+08	3.11507e+08	2.01036e+08	1.90847e+08	9.0456e+07
P23497	SP100_HUMAN	Nuclear autoantigen Sp-100 OS=Homo sapiens GN=SP100 PE=1 SV=3	33.98	101495	8.49	9
O60232	SSA27_HUMAN	Sjoegren syndrome/scleroderma autoantigen 1 OS=Homo sapiens GN=SSSCA1 PE=1 SV=1	63.54	21916.9	5.12	33.2
P61086	UBE2K_HUMAN	Ubiquitin-conjugating enzyme E2 K OS=Homo sapiens GN=UBE2K PE=1 SV=3	199.67	22506.6	5.33	20.5	3	3.43716e+07	2.31651e+07	8.97386e+06	9.83335e+06	1.73072e+07	1.54387e+07	4.1937e+06	1.2218e+07	1.20434e+07	6.75314e+06	6.80897e+06	4.38166e+06
P05187	PPB1_HUMAN	Alkaline phosphatase, placental type OS=Homo sapiens GN=ALPP PE=1 SV=2	652.06	58259.4	5.87	34	14	3.26085e+08	2.83665e+08	1.06516e+08	1.2318e+08	3.75117e+07	1.3868e+08	2.38794e+07	7.23132e+07	4.21625e+07	2.3804e+07	2.29895e+07	1.34385e+07
Q16720	AT2B3_HUMAN	Plasma membrane calcium-transporting ATPase 3 OS=Homo sapiens GN=ATP2B3 PE=1 SV=3	319.2	135253	5.45	12.7	1	6.81564e+06	5.85522e+06	1.5644e+06	1.88314e+06	743392	2.60686e+06		1.82198e+06	983950	1.33938e+06	793474	360587
O94905	ERLN2_HUMAN	Erlin-2 OS=Homo sapiens GN=ERLIN2 PE=1 SV=1	150.71	38043.5	5.47	13.9	1	1.32638e+07	7.73668e+06	5.93101e+06	5.23378e+06	873405	6.80121e+06	2.22967e+06	6.25637e+06	4.81022e+06	3.74121e+06	4.23633e+06	1.72675e+06
Q14247	SRC8_HUMAN	Src substrate cortactin OS=Homo sapiens GN=CTTN PE=1 SV=2	1114.05	61719.6	5.24	41.3	15	5.97505e+07	3.59593e+07	1.77876e+07	1.68173e+07	8.90949e+06	4.22211e+07	8.77442e+06	2.11707e+07	2.14426e+07	1.24285e+07	1.21891e+07	4.60693e+06
Q7Z794	K2C1B_HUMAN	Keratin, type II cytoskeletal 1b OS=Homo sapiens GN=KRT77 PE=2 SV=3	263.29	62148.6	5.73	21.1	3	7.94937e+08	6.28721e+08	4.73551e+08	4.76901e+08	1.76823e+08	3.2475e+08	3.15073e+08	4.55512e+08	3.34082e+08	3.21882e+08	4.28784e+08	2.60252e+08
P21399	ACOC_HUMAN	Cytoplasmic aconitate hydratase OS=Homo sapiens GN=ACO1 PE=1 SV=3	683.53	98849.8	6.23	22.6	10	5.18229e+07	3.78733e+07	1.35367e+07	2.19444e+07	3.47413e+07	2.63563e+07	6.66891e+06	2.0447e+07	1.80359e+07	1.27295e+07	1.13552e+07	7.86207e+06
Q9Y696	CLIC4_HUMAN	Chloride intracellular channel protein 4 OS=Homo sapiens GN=CLIC4 PE=1 SV=4	79.05	28981.8	5.45	31.2	4	4.58224e+07	3.80007e+07	2.60763e+07	2.86753e+07	1.38856e+07	1.39586e+07	1.01593e+07	2.1462e+07	2.06079e+07	1.65643e+07	1.55326e+07	7.98753e+06
P61326	MGN_HUMAN	Protein mago nashi homolog OS=Homo sapiens GN=MAGOH PE=1 SV=1	82.15	17209.8	5.74	35.6	1	5.703e+07	2.36918e+07	1.37894e+07	1.2011e+07	1.00044e+07	2.53936e+07	1.05337e+07	2.32921e+07	2.1481e+07	1.52489e+07	1.24146e+07	1.01638e+07
Q8TEQ6	GEMI5_HUMAN	Gem-associated protein 5 OS=Homo sapiens GN=GEMIN5 PE=1 SV=3	139.6	170821	6.17	11.5	3	4.97735e+06	2.19432e+06	1.7237e+06	1.67196e+06	483842	2.01467e+06	961322	2.1084e+06	1.54426e+06	909842	921814	333625
Q58FG0	HS905_HUMAN	Putative heat shock protein HSP 90-alpha A5 OS=Homo sapiens GN=HSP90AA5P PE=1 SV=1	145.65	38941.9	6.15	27.5	7	2.41907e+08	1.99872e+08	1.04569e+08	1.06266e+08	5.60047e+07	1.81486e+08	6.51649e+07	1.43432e+08	1.38645e+08	9.23495e+07	8.50573e+07	4.43119e+07
Q9H814	PHAX_HUMAN	Phosphorylated adapter RNA export protein OS=Homo sapiens GN=PHAX PE=1 SV=1	57.48	44546.2	5.27	12.7	1	1.58709e+06					910726		28328.6	22124.5
P35908	K22E_HUMAN	Keratin, type II cytoskeletal 2 epidermal OS=Homo sapiens GN=KRT2 PE=1 SV=2	3673.22	65678.3	8.07	49.1	28	1.08346e+09	9.23699e+08	7.15031e+08	7.34612e+08	2.46822e+08	4.73522e+08	4.82177e+08	6.55501e+08	4.84224e+08	4.93003e+08	6.46612e+08	4.02748e+08
Q92851	CASPA_HUMAN	Caspase-10 OS=Homo sapiens GN=CASP10 PE=1 SV=3	46.36	59597.5	6.95	4
Q9UKV3	ACINU_HUMAN	Apoptotic chromatin condensation inducer in the nucleus OS=Homo sapiens GN=ACIN1 PE=1 SV=2	77.51	152170	6.08	11.6	2	2.72586e+06	928824	1.70585e+06	667437	312682	2.15895e+06	1.30044e+06	2.19252e+06	1.74873e+06	1.37513e+06	1.13172e+06	535410
Q32MZ4	LRRF1_HUMAN	Leucine-rich repeat flightless-interacting protein 1 OS=Homo sapiens GN=LRRFIP1 PE=1 SV=2	131.35	89826	4.59	8.7	1	6.43735e+06	4.05545e+06	2.50611e+06	1.88261e+06	906163	4.1397e+06	1.19046e+06	3.11766e+06	2.73208e+06	1.97293e+06	1.41151e+06	631366
Q13501	SQSTM_HUMAN	Sequestosome-1 OS=Homo sapiens GN=SQSTM1 PE=1 SV=1	58.21	48455.2	5.1	11.1	2	1.03683e+07	6.75967e+06	5.4961e+06	4.1473e+06	1.65942e+06	6.06912e+06	2.17653e+06	4.17855e+06	4.93372e+06	4.06246e+06	3.85239e+06	1.47506e+06
Q9Y4G6	TLN2_HUMAN	Talin-2 OS=Homo sapiens GN=TLN2 PE=1 SV=4	62.92	273781	5.4	10.7	1	7.53247e+06	4.31173e+06	2.15144e+06			3.43986e+06	785518	2.89116e+06		1.51633e+06	1.57285e+06
Q96HS1	PGAM5_HUMAN	Serine/threonine-protein phosphatase PGAM5, mitochondrial OS=Homo sapiens GN=PGAM5 PE=1 SV=2	141.71	32212.7	8.88	31.5	5	3.94774e+07	2.82702e+07	2.11168e+07	2.14856e+07	1.21493e+07	2.2263e+07	9.79747e+06	2.07452e+07	1.98521e+07	1.12817e+07	1.12067e+07	7.39807e+06
P30837	AL1B1_HUMAN	Aldehyde dehydrogenase X, mitochondrial OS=Homo sapiens GN=ALDH1B1 PE=1 SV=3	112.07	57626.4	6.36	8.3	3	1.21478e+07	8.79495e+06	5.37016e+06	4.34086e+06	4.44928e+06	5.59405e+06	1.23086e+06	3.19958e+06	3.18986e+06	1.83706e+06	1.65259e+06	944109
Q9BTM1	H2AJ_HUMAN	Histone H2A.J OS=Homo sapiens GN=H2AFJ PE=1 SV=1	130.65	14010.9	10.9	41.9	4	2.23663e+09	5.75113e+08	9.22603e+08	5.36665e+08	4.23899e+08	1.21529e+09	7.7911e+08	1.7525e+09	1.32365e+09	9.64538e+08	7.72156e+08	7.34546e+08
P61421	VA0D1_HUMAN	V-type proton ATPase subunit d 1 OS=Homo sapiens GN=ATP6V0D1 PE=1 SV=1	79.83	40759.4	4.89	17.7	1	7.25106e+06	5.65731e+06	2.06321e+06	2.29302e+06	3.42929e+06	3.45322e+06	890508	3.05178e+06	2.68121e+06	1.42868e+06	1.45976e+06	1.20562e+06
Q9Y6M1	IF2B2_HUMAN	Insulin-like growth factor 2 mRNA-binding protein 2 OS=Homo sapiens GN=IGF2BP2 PE=1 SV=2	160.79	66194.7	8.48	20.2	4	1.17189e+07	6.09324e+06	6.38062e+06	4.85406e+06	2.12589e+06	8.93976e+06	4.84726e+06	7.37238e+06	7.78754e+06	5.90712e+06	5.86431e+06	2.98845e+06
Q92522	H1X_HUMAN	Histone H1x OS=Homo sapiens GN=H1FX PE=1 SV=1	66.12	22473.5	10.76	40.8	2	2.74124e+07	9.04165e+06	1.18241e+07	1.23306e+07	7.01563e+06	1.66056e+07	9.95906e+06	2.65121e+07	1.93966e+07	1.19108e+07	1.09861e+07	6.94922e+06
P51116	FXR2_HUMAN	Fragile X mental retardation syndrome-related protein 2 OS=Homo sapiens GN=FXR2 PE=1 SV=2	59.15	74520.1	5.95	15.3	2	2.75515e+07	1.39745e+07	1.07816e+07	8.90236e+06	2.23616e+06	1.4102e+07	5.10122e+06	1.11346e+07	1.1028e+07	6.53301e+06	6.20097e+06	2.48296e+06
Q9HC07	TM165_HUMAN	Transmembrane protein 165 OS=Homo sapiens GN=TMEM165 PE=1 SV=1	48.88	35054.6	6.54	23.1	1	1.81225e+07	1.47888e+07	5.40644e+06	5.45823e+06	4.06418e+06	8.21708e+06	2.20064e+06	6.07774e+06	6.27588e+06	3.84917e+06	4.40313e+06	2.10543e+06
P12035	K2C3_HUMAN	Keratin, type II cytoskeletal 3 OS=Homo sapiens GN=KRT3 PE=1 SV=3	210.38	64548.6	6.12	15	5	4.29463e+08	2.52347e+08	2.22475e+08	2.15179e+08	8.70687e+07	1.54274e+08	9.78625e+07	2.04243e+08	1.48098e+08	1.17799e+08	2.00195e+08	7.45317e+07
O00170	AIP_HUMAN	AH receptor-interacting protein OS=Homo sapiens GN=AIP PE=1 SV=2	46.65	38068.2	5.88	19.4	2	1.05723e+07	8.08254e+06	5.26323e+06	4.53004e+06	6.25298e+06	5.63052e+06	2.88946e+06	5.74752e+06	3.7943e+06	2.22777e+06	1.93696e+06	1.92161e+06
Q99598	TSNAX_HUMAN	Translin-associated protein X OS=Homo sapiens GN=TSNAX PE=1 SV=1	105.43	33205.8	6.1	19.3	1	1.9015e+07	1.27353e+07	1.99534e+07	2.30109e+07	3.45962e+07		9.64035e+06	9.32696e+06		1.40526e+07	5.11268e+06	1.13773e+07
P68133	ACTS_HUMAN	Actin, alpha skeletal muscle OS=Homo sapiens GN=ACTA1 PE=1 SV=1	2882.7	42366	5.23	8.9	11	3.70537e+09	3.41415e+09	1.41435e+09	2.18146e+09	8.35347e+08	2.32404e+09	5.89945e+08	1.70296e+09	1.41986e+09	9.42465e+08	7.25642e+08	4.47117e+08
Q14197	ICT1_HUMAN	Peptidyl-tRNA hydrolase ICT1, mitochondrial OS=Homo sapiens GN=ICT1 PE=1 SV=1	43.95	23843.5	10.09	25.7
Q8TDB6	DTX3L_HUMAN	E3 ubiquitin-protein ligase DTX3L OS=Homo sapiens GN=DTX3L PE=1 SV=1	91.7	84584.7	8.31	11.5	2	1.10233e+06			2.02286e+06	364596	3.50152e+06	2.07265e+06	5.06349e+06	4.39616e+06	3.16111e+06	3.22979e+06	1.12828e+06
P55209	NP1L1_HUMAN	Nucleosome assembly protein 1-like 1 OS=Homo sapiens GN=NAP1L1 PE=1 SV=1	90.12	45631	4.36	10.5	3	6.46172e+07	4.0174e+07	2.43926e+07	2.57867e+07	1.52958e+07	3.90261e+07	1.19812e+07	2.98965e+07	2.48686e+07	1.37578e+07	1.30626e+07	5.72124e+06
Q3ZCQ8	TIM50_HUMAN	Mitochondrial import inner membrane translocase subunit TIM50 OS=Homo sapiens GN=TIMM50 PE=1 SV=2	79.76	39849.6	8.55	12.5	5	1.42561e+07	1.04579e+07	4.53987e+06	3.83732e+06	6.36713e+06	8.14429e+06	2.08137e+06	4.36046e+06	4.0727e+06	2.31924e+06	2.1016e+06	1.25969e+06
O14974	MYPT1_HUMAN	Protein phosphatase 1 regulatory subunit 12A OS=Homo sapiens GN=PPP1R12A PE=1 SV=1	69.09	115610	5.31	16.8	1	3.82505e+06	2.31858e+06	2.20196e+06	3.01776e+06	310712	1.84083e+06	579637	1.49907e+06	1.22321e+06	783464	774673	227642
P62995	TRA2B_HUMAN	Transformer-2 protein homolog beta OS=Homo sapiens GN=TRA2B PE=1 SV=1	69.29	33759.6	11.25	18.1	2	9.16203e+06	4.61785e+06	3.42277e+06	1.46875e+06	1.78334e+06	5.79792e+06	3.19708e+06	1.26876e+07	4.23983e+06	1.2759e+06	1.61783e+06	460944
P02538	K2C6A_HUMAN	Keratin, type II cytoskeletal 6A OS=Homo sapiens GN=KRT6A PE=1 SV=3	793.35	60293.4	8.09	35.3	18	7.0538e+08	5.30034e+08	5.34572e+08	5.92679e+08	1.32864e+08	3.37536e+08	3.07703e+08	4.10936e+08	3.00644e+08	2.47679e+08	3.16863e+08	1.71475e+08
O76070	SYUG_HUMAN	Gamma-synuclein OS=Homo sapiens GN=SNCG PE=1 SV=2	340.99	13322.8	4.89	62.2	3	9.09854e+06	7.76586e+06	2.71488e+06	2.85376e+06	6.58496e+06	3.802e+06	614882	2.53121e+06	2.00975e+06	835338	793541	569186
P30466	1B18_HUMAN	HLA class I histocompatibility antigen, B-18 alpha chain OS=Homo sapiens GN=HLA-B PE=2 SV=1	486.46	40535.1	6.28	34	7	5.01935e+07	4.79395e+07	1.82213e+07	5.24163e+07	3.36398e+07	6.59841e+07	1.60012e+07	4.43106e+07	4.08798e+07	4.01277e+07	3.7477e+07	1.0936e+07
P36542	ATPG_HUMAN	ATP synthase subunit gamma, mitochondrial OS=Homo sapiens GN=ATP5C1 PE=1 SV=1	89.39	33032.3	9.23	22.1	2	6.88254e+07	4.70555e+07	2.32027e+07	2.74292e+07	2.04438e+07	3.20401e+07	6.08318e+06	2.64227e+07	2.40398e+07	1.02912e+07	7.0898e+06	3.91678e+06
Q92685	ALG3_HUMAN	Dol-P-Man:Man(5)GlcNAc(2)-PP-Dol alpha-1,3-mannosyltransferase OS=Homo sapiens GN=ALG3 PE=1 SV=1	60.07	50834.8	9.56	2.3	1	2.44246e+06	1.77625e+06	1.71994e+06	1.17309e+06	352426	1.32017e+06	410003	1.24201e+06	983565	444443	392364	217740
O43708	MAAI_HUMAN	Maleylacetoacetate isomerase OS=Homo sapiens GN=GSTZ1 PE=1 SV=3	66.32	24481.8	8.8	13
P11717	MPRI_HUMAN	Cation-independent mannose-6-phosphate receptor OS=Homo sapiens GN=IGF2R PE=1 SV=3	47.32	281155	5.64	9.4	2	1.04907e+07	7.04942e+06	3.80251e+06	3.6468e+06	1.53849e+06	4.66054e+06	1.36116e+06	4.25989e+06	3.98835e+06	1.97214e+06	2.17842e+06	915763
Q92506	DHB8_HUMAN	Estradiol 17-beta-dehydrogenase 8 OS=Homo sapiens GN=HSD17B8 PE=1 SV=2	90.45	27298.9	6.09	11.1	2	5.98803e+06	4.96735e+06	2.36709e+06	2.48395e+06	2.37587e+06	4.70645e+06	1.10237e+06	3.98728e+06	2.87096e+06	1.66444e+06	1.51965e+06	843776
Q16698	DECR_HUMAN	2,4-dienoyl-CoA reductase, mitochondrial OS=Homo sapiens GN=DECR1 PE=1 SV=1	124.94	36329.9	9.35	31.3	2	1.40054e+07	9.8075e+06	4.95128e+06	6.31066e+06	8.44157e+06	5.95795e+06	1.64509e+06	4.44494e+06	4.5704e+06	2.91999e+06	2.70703e+06	1.67793e+06
Q7Z7H5	TMED4_HUMAN	Transmembrane emp24 domain-containing protein 4 OS=Homo sapiens GN=TMED4 PE=1 SV=1	53.08	26097.4	8.41	8.8	1	4.87053e+07	4.56998e+07	4.04817e+07	3.19109e+07	9.4561e+06	3.73703e+07	1.62015e+07	1.91837e+07	2.37329e+07	1.67454e+07	1.60901e+07	8.31206e+06
Q9NQ88	TIGAR_HUMAN	Fructose-2,6-bisphosphatase TIGAR OS=Homo sapiens GN=TIGAR PE=1 SV=1	71.75	30442.3	7.6	17.4	1	1.26869e+07	8.88708e+06	3.84072e+06	4.36741e+06	6.04056e+06	6.29943e+06	2.20432e+06	6.029e+06	4.89115e+06	4.38508e+06	4.03158e+06	2.37369e+06
P62805	H4_HUMAN	Histone H4 OS=Homo sapiens GN=HIST1H4A PE=1 SV=2	588.18	11360.4	11.36	54.4	6	2.68261e+09	6.55033e+08	1.03392e+09	5.20057e+08	4.16622e+08	1.2525e+09	8.39299e+08	1.89152e+09	1.38942e+09	1.21049e+09	8.48972e+08	4.90966e+08
P21397	AOFA_HUMAN	Amine oxidase [flavin-containing] A OS=Homo sapiens GN=MAOA PE=1 SV=1	269.08	60156.7	7.94	7.8	3	1.2118e+07	1.18453e+07	8.67553e+06	9.67923e+06	5.51052e+06	7.25425e+06	2.12476e+06	3.21935e+06	3.76632e+06	1.99402e+06	1.95193e+06	1.15236e+06
P17812	PYRG1_HUMAN	CTP synthase 1 OS=Homo sapiens GN=CTPS1 PE=1 SV=2	651.85	67332.2	6.02	24.7	13	7.13815e+07	6.04886e+07	3.79028e+07	3.72414e+07	2.12675e+07	6.0325e+07	2.29315e+07	3.62557e+07	3.97141e+07	2.61727e+07	2.5561e+07	1.38518e+07
Q15417	CNN3_HUMAN	Calponin-3 OS=Homo sapiens GN=CNN3 PE=1 SV=1	47.74	36561.8	5.69	14.3	1	1.17426e+08	7.75365e+07	4.11345e+07	4.18378e+07	2.28322e+07	5.80786e+07	1.6988e+07	4.30819e+07	3.83676e+07	2.71018e+07	2.47164e+07	1.30895e+07
P68400	CSK21_HUMAN	Casein kinase II subunit alpha OS=Homo sapiens GN=CSNK2A1 PE=1 SV=1	63.02	45228.8	7.29	36.6	1	7.48019e+06	5.52349e+06	2.9426e+06	2.26176e+06	5.54149e+06	4.48203e+06	1.42694e+06	3.58856e+06	2.83706e+06	2.3443e+06	2.09317e+06	1.35274e+06
Q13310	PABP4_HUMAN	Polyadenylate-binding protein 4 OS=Homo sapiens GN=PABPC4 PE=1 SV=1	650.72	71080.2	9.31	30.1	10	2.38084e+08	1.20337e+08	1.07322e+08	8.95377e+07	6.00134e+07	1.16517e+08	4.92619e+07	1.03395e+08	1.03134e+08	6.6861e+07	6.11729e+07	3.93995e+07
P11277	SPTB1_HUMAN	Spectrin beta chain, erythrocytic OS=Homo sapiens GN=SPTB PE=1 SV=5	84.2	247171	5.15	11.1	1	1.83239e+07	1.12165e+07	4.82614e+06	4.68503e+06	2.88793e+06	8.75276e+06	2.96187e+06	8.25108e+06	6.63774e+06	3.83553e+06	3.85893e+06	2.2369e+06
Q9UBR2	CATZ_HUMAN	Cathepsin Z OS=Homo sapiens GN=CTSZ PE=1 SV=1	45.25	34530.5	6.7	11.9	1	1.69547e+07	1.73608e+07	8.25535e+06	9.02402e+06	3.43085e+06	1.30591e+07	1.39256e+06	3.18397e+06	2.47362e+06	1.31863e+06	1.55338e+06	469882
O95336	6PGL_HUMAN	6-phosphogluconolactonase OS=Homo sapiens GN=PGLS PE=1 SV=2	168.24	27814.7	5.7	17.4	4	7.09923e+07	5.018e+07	2.34926e+07	2.43923e+07	4.19257e+07	3.56251e+07	9.8271e+06	2.88333e+07	2.65548e+07	1.68155e+07	1.51417e+07	1.1215e+07
P19474	RO52_HUMAN	E3 ubiquitin-protein ligase TRIM21 OS=Homo sapiens GN=TRIM21 PE=1 SV=1	318.32	55161.5	5.98	21.7	4	2.05622e+06	941244	814903	6.96306e+06	1.94326e+06	1.02913e+07	6.61892e+06	1.1666e+07	1.19645e+07	9.9997e+06	9.56205e+06	4.07877e+06
P52907	CAZA1_HUMAN	F-actin-capping protein subunit alpha-1 OS=Homo sapiens GN=CAPZA1 PE=1 SV=3	983.36	33073.4	5.45	46.5	7	6.27365e+07	3.96681e+07	2.49219e+07	2.37466e+07	1.42737e+07	3.14615e+07	1.1846e+07	2.60894e+07	2.44242e+07	1.59682e+07	1.52568e+07	7.23184e+06
Q13247	SRSF6_HUMAN	Serine/arginine-rich splicing factor 6 OS=Homo sapiens GN=SRSF6 PE=1 SV=2	61.33	39677.4	11.42	16.9	1	2.72549e+07	1.11485e+07	1.04343e+07	6.55523e+06	2.95718e+06	1.65531e+07	9.86783e+06	1.88382e+07	1.62916e+07	9.91372e+06	8.18938e+06	5.54951e+06
P51572	BAP31_HUMAN	B-cell receptor-associated protein 31 OS=Homo sapiens GN=BCAP31 PE=1 SV=3	92.9	28031	8.44	24.8	2	3.32447e+07	2.28923e+07	1.23034e+07	1.45919e+07	1.25285e+07	1.76263e+07	6.21941e+06	1.48671e+07	1.43301e+07	8.16518e+06	7.96079e+06	5.29864e+06
Q13617	CUL2_HUMAN	Cullin-2 OS=Homo sapiens GN=CUL2 PE=1 SV=2	41.55	87554	6.45	10.6
Q9UBQ5	EIF3K_HUMAN	Eukaryotic translation initiation factor 3 subunit K OS=Homo sapiens GN=EIF3K PE=1 SV=1	84.28	25328.5	4.81	20.6	2	5.57877e+07	2.992e+07	1.98873e+07	1.60422e+07	2.21003e+07	2.93432e+07	9.52065e+06	2.24522e+07	2.11235e+07	1.25818e+07	1.17915e+07	7.73971e+06
O94979	SC31A_HUMAN	Protein transport protein Sec31A OS=Homo sapiens GN=SEC31A PE=1 SV=3	210.97	133900	6.43	12.5	2	1.66173e+07	6.70123e+06	6.82694e+06	5.94799e+06	2.91419e+06	8.12741e+06	3.15969e+06	6.69243e+06	7.92177e+06	4.79364e+06	4.43519e+06	1.87805e+06
Q96FW1	OTUB1_HUMAN	Ubiquitin thioesterase OTUB1 OS=Homo sapiens GN=OTUB1 PE=1 SV=2	105.37	31492.5	4.85	18.5	4	4.29624e+07	3.08094e+07	1.4547e+07	1.55819e+07	1.54854e+07	2.35791e+07	7.81511e+06	2.19652e+07	1.9682e+07	1.3437e+07	1.27798e+07	7.5225e+06
Q9BUP0	EFHD1_HUMAN	EF-hand domain-containing protein D1 OS=Homo sapiens GN=EFHD1 PE=1 SV=1	129.22	27024.9	5.34	21.8	1	5.107e+07	3.15215e+07	8.16264e+06	8.1219e+06	6.50496e+06	2.20743e+07	5.93494e+06	1.5478e+07	1.31931e+07	8.2376e+06	7.98919e+06	5.46561e+06
Q12874	SF3A3_HUMAN	Splicing factor 3A subunit 3 OS=Homo sapiens GN=SF3A3 PE=1 SV=1	245.76	59154.4	5.27	16.2	4	1.3002e+07	5.93095e+06	7.09713e+06	3.85946e+06	2.93203e+06	7.80736e+06	3.0225e+06	6.14962e+06	4.82313e+06	5.2367e+06	3.28926e+06	1.93459e+06
Q9UKK9	NUDT5_HUMAN	ADP-sugar pyrophosphatase OS=Homo sapiens GN=NUDT5 PE=1 SV=1	421.53	24597.3	4.87	37.4	6	5.99856e+07	4.55007e+07	1.9482e+07	1.9988e+07	1.60602e+07	2.98934e+07	6.86831e+06	2.08319e+07	1.74437e+07	1.04219e+07	1.0441e+07	4.14169e+06
P52272	HNRPM_HUMAN	Heterogeneous nuclear ribonucleoprotein M OS=Homo sapiens GN=HNRNPM PE=1 SV=3	1499.9	77749.4	8.84	46.8	8	6.82888e+07	1.72349e+07	2.57773e+07	1.32616e+07	3.98348e+06	3.65652e+07	1.76324e+07	4.62281e+07	3.65597e+07	2.35653e+07	1.71644e+07	7.43304e+06
Q9Y224	CN166_HUMAN	UPF0568 protein C14orf166 OS=Homo sapiens GN=C14orf166 PE=1 SV=1	99.99	28164.8	6.19	21.3	2	1.88015e+07	5.28171e+06	9.24104e+06	6.00405e+06	2.97286e+06	1.02433e+07	4.01791e+06	6.54275e+06	3.78278e+06	2.70696e+06	2.2064e+06	1.41098e+06
Q16630	CPSF6_HUMAN	Cleavage and polyadenylation specificity factor subunit 6 OS=Homo sapiens GN=CPSF6 PE=1 SV=2	233.08	59344.5	6.66	14	2	1.27493e+07	4.91441e+06	5.56794e+06	3.10737e+06	1.42391e+06	8.46267e+06	5.46398e+06	9.72143e+06	8.22581e+06	5.73708e+06	5.09857e+06	2.67384e+06
P05387	RLA2_HUMAN	60S acidic ribosomal protein P2 OS=Homo sapiens GN=RPLP2 PE=1 SV=1	564.42	11657.9	4.42	72.2	6	1.0156e+08	4.35868e+07	5.47076e+07	4.53331e+07	7.87054e+07	4.40747e+07	2.35081e+07	7.52138e+07	5.85183e+07	2.44435e+07	2.04583e+07	1.79258e+07
Q969U7	PSMG2_HUMAN	Proteasome assembly chaperone 2 OS=Homo sapiens GN=PSMG2 PE=1 SV=1	170.97	29776.2	6.6	19.3	1	2.01817e+07	1.70789e+07	1.17081e+07	1.02316e+07	5.21367e+06	1.67575e+07	9.21821e+06	1.34991e+07	1.29163e+07	6.97857e+06	5.76778e+06	4.84927e+06
P11142	HSP7C_HUMAN	Heat shock cognate 71 kDa protein OS=Homo sapiens GN=HSPA8 PE=1 SV=1	2428.41	71082.3	5.37	53.7	27	9.45076e+08	6.83912e+08	3.74644e+08	3.62127e+08	1.82884e+08	4.58688e+08	1.50974e+08	3.95638e+08	3.73782e+08	2.44645e+08	2.3214e+08	1.08861e+08
P27348	1433T_HUMAN	14-3-3 protein theta OS=Homo sapiens GN=YWHAQ PE=1 SV=1	483.44	28031.9	4.68	38.8	8	6.7624e+08	4.93901e+08	3.61982e+08	3.89625e+08	3.42784e+08	3.1408e+08	9.74431e+07	2.31878e+08	2.34906e+08	1.30623e+08	1.37732e+08	9.49912e+07
P52294	IMA1_HUMAN	Importin subunit alpha-1 OS=Homo sapiens GN=KPNA1 PE=1 SV=3	70.18	60924.8	4.94	9.3	1	1.21551e+07	5.9599e+06	5.10754e+06	3.80494e+06	2.35092e+06	6.09048e+06	1.80609e+06	4.24603e+06	2.6949e+06	2.32268e+06	1.92013e+06	773278
P48047	ATPO_HUMAN	ATP synthase subunit O, mitochondrial OS=Homo sapiens GN=ATP5O PE=1 SV=1	78.61	23376.7	9.97	38	4	9.85714e+07	6.56762e+07	2.58031e+07	3.08149e+07	6.29214e+07	4.18914e+07	1.08609e+07	3.38737e+07	3.53834e+07	2.13644e+07	2.21615e+07	1.53105e+07
Q9Y263	PLAP_HUMAN	Phospholipase A-2-activating protein OS=Homo sapiens GN=PLAA PE=1 SV=2	48.53	88640.9	5.96	5.3	1	7.16426e+06	4.07295e+06	2.68556e+06	2.08536e+06		3.58954e+06	1.51277e+06	3.08753e+06	3.42617e+06	1.92904e+06	1.85015e+06	664724
P28066	PSA5_HUMAN	Proteasome subunit alpha type-5 OS=Homo sapiens GN=PSMA5 PE=1 SV=3	1204.34	26565.3	4.74	46.9	7	1.59493e+09	1.31151e+09	1.47744e+09	1.54531e+09	1.12412e+09	1.23286e+09	9.69916e+08	1.38778e+09	1.48401e+09	9.19152e+08	8.28132e+08	6.91398e+08
P23526	SAHH_HUMAN	Adenosylhomocysteinase OS=Homo sapiens GN=AHCY PE=1 SV=4	841.43	48255.4	5.92	34.7	14	3.30198e+08	2.62574e+08	1.72229e+08	1.64763e+08	1.8511e+08	2.61712e+08	1.08438e+08	1.74006e+08	1.8883e+08	1.33374e+08	1.16764e+08	8.72545e+07
P42772	CDN2B_HUMAN	Cyclin-dependent kinase 4 inhibitor B OS=Homo sapiens GN=CDKN2B PE=1 SV=1	53.08	14769.5	6.08	18.8	1	4.40114e+06	2.74616e+06	419250	1.32635e+06	609772	4.01285e+06	251047	1.77146e+06	1.08354e+06		222627
P09651	ROA1_HUMAN	Heterogeneous nuclear ribonucleoprotein A1 OS=Homo sapiens GN=HNRNPA1 PE=1 SV=5	1642.09	38837.1	9.17	41.9	16	1.70696e+08	6.60059e+07	6.16576e+07	4.08338e+07	2.10165e+07	1.07229e+08	5.82957e+07	1.33713e+08	8.06524e+07	9.28899e+07	5.88578e+07	4.53412e+07
Q6KB66	K2C80_HUMAN	Keratin, type II cytoskeletal 80 OS=Homo sapiens GN=KRT80 PE=1 SV=2	77.67	51007	5.58	12.6
Q96CT7	CC124_HUMAN	Coiled-coil domain-containing protein 124 OS=Homo sapiens GN=CCDC124 PE=1 SV=1	224.67	25819.6	9.54	35	2	1.76662e+07	1.05478e+07	8.48959e+06	8.02183e+06	8.4187e+06	9.77509e+06	3.81082e+06	6.96258e+06	6.62717e+06	5.13381e+06	4.40937e+06	2.88775e+06
P68104	EF1A1_HUMAN	Elongation factor 1-alpha 1 OS=Homo sapiens GN=EEF1A1 PE=1 SV=1	685.22	50451.2	9.1	43.1	12	3.42756e+09	2.20282e+09	1.30537e+09	1.33061e+09	6.4593e+08	1.87905e+09	6.41576e+08	1.52867e+09	1.50026e+09	9.73555e+08	9.25738e+08	4.89565e+08
Q14192	FHL2_HUMAN	Four and a half LIM domains protein 2 OS=Homo sapiens GN=FHL2 PE=1 SV=3	127.79	34166.4	7.8	7.9	1	1.1127e+07	6.67598e+06	6.0105e+06	3.7279e+06	420688	6.14361e+06	1.61228e+06	2.88968e+06	2.29755e+06	1.32607e+06	1.16217e+06	564392
Q9P0I2	EMC3_HUMAN	ER membrane protein complex subunit 3 OS=Homo sapiens GN=EMC3 PE=1 SV=3	53.37	29932.4	6.33	10	1	5.15482e+06	2.81361e+06	1.74361e+06	1.80868e+06	1.11137e+06	2.06839e+06	397254	1.42391e+06	1.06002e+06	500737		235286
Q9H3K2	GHITM_HUMAN	Growth hormone-inducible transmembrane protein OS=Homo sapiens GN=GHITM PE=1 SV=2	39.18	37351.7	9.95	11.9
P13637	AT1A3_HUMAN	Sodium/potassium-transporting ATPase subunit alpha-3 OS=Homo sapiens GN=ATP1A3 PE=1 SV=3	1437.34	113102	5.22	16.4	5	6.45563e+07	5.21871e+07	2.24382e+07	2.33136e+07	1.53803e+07	3.02421e+07	6.56389e+06	2.12164e+07	1.8444e+07	1.10743e+07	1.11613e+07	5.11942e+06
Q6PJT7	ZC3HE_HUMAN	Zinc finger CCCH domain-containing protein 14 OS=Homo sapiens GN=ZC3H14 PE=1 SV=1	54.27	83792.7	6.99	13.2	1						2.31972e+06	1.41726e+06	5.58063e+06	4.31853e+06	4.64753e+06	4.04447e+06	2.41248e+06
P17980	PRS6A_HUMAN	26S protease regulatory subunit 6A OS=Homo sapiens GN=PSMC3 PE=1 SV=3	1935.98	49457.6	5.13	47.4	10	2.11352e+08	1.52346e+08	1.88833e+08	1.73824e+08	7.74809e+07	1.26102e+08	9.24796e+07	1.49394e+08	1.54443e+08	8.46389e+07	7.41292e+07	5.48077e+07
Q13405	RM49_HUMAN	39S ribosomal protein L49, mitochondrial OS=Homo sapiens GN=MRPL49 PE=1 SV=1	209.44	19243	9.47	38.6	2	1.24327e+07	8.07854e+06	4.17556e+06	4.16246e+06	8.20808e+06	5.27791e+06	1.49532e+06	4.23822e+06	3.56842e+06	2.07634e+06	2.19065e+06	1.45427e+06
P50579	AMPM2_HUMAN	Methionine aminopeptidase 2 OS=Homo sapiens GN=METAP2 PE=1 SV=1	47.96	53713.5	5.57	8.6	1	8.65437e+06	4.79916e+06	1.45331e+06	2.66486e+06	1.07824e+06	4.68119e+06	774834	3.71633e+06	2.52734e+06	1.92355e+06	1.22378e+06	534618
P48147	PPCE_HUMAN	Prolyl endopeptidase OS=Homo sapiens GN=PREP PE=1 SV=2	70.43	81560.4	5.53	6.9	1	1.82289e+06					514440
O43865	SAHH2_HUMAN	Putative adenosylhomocysteinase 2 OS=Homo sapiens GN=AHCYL1 PE=1 SV=2	125.77	59996.8	6.49	18.9	3	2.58655e+07	1.82273e+07	1.13722e+07	1.04397e+07	6.3336e+06	1.17426e+07	4.21254e+06	7.94053e+06	8.57373e+06	6.48304e+06	5.65919e+06	3.3686e+06
P80217	IN35_HUMAN	Interferon-induced 35 kDa protein OS=Homo sapiens GN=IFI35 PE=1 SV=5	107.97	31697.7	5.75	18.9	4	1.11589e+07	7.00486e+06	3.23312e+06	1.46689e+07	9.2888e+06	1.99231e+07	8.1006e+06	2.01125e+07	1.85325e+07	1.61575e+07	1.48036e+07	6.81112e+06
Q07666	KHDR1_HUMAN	KH domain-containing, RNA-binding, signal transduction-associated protein 1 OS=Homo sapiens GN=KHDRBS1 PE=1 SV=1	70.63	48311.2	8.73	21.2	1	2.70901e+07	9.34424e+06	1.43656e+07	7.03649e+06	2.33092e+06	2.10187e+07	1.41495e+07	2.52532e+07	2.08631e+07	1.61275e+07	1.30968e+07	7.04331e+06
Q16204	CCDC6_HUMAN	Coiled-coil domain-containing protein 6 OS=Homo sapiens GN=CCDC6 PE=1 SV=2	50.15	53428.9	6.87	13.7	2	1.1518e+07	9.2304e+06	4.69171e+06	5.01275e+06	1.36417e+06	1.17419e+07	7.44973e+06	1.16443e+07	1.20443e+07	7.73187e+06	6.84082e+06	4.55334e+06
P54709	AT1B3_HUMAN	Sodium/potassium-transporting ATPase subunit beta-3 OS=Homo sapiens GN=ATP1B3 PE=1 SV=1	55.3	31834.2	8.58	10.4	1	5.9734e+07	4.47896e+07	1.76631e+07	1.04314e+07	1.24872e+07	1.81117e+07	4.72173e+06	1.45638e+07	1.2715e+07	7.97939e+06	7.57428e+06	3.84339e+06
Q15386	UBE3C_HUMAN	Ubiquitin-protein ligase E3C OS=Homo sapiens GN=UBE3C PE=1 SV=3	246.9	124927	6.27	10.1	1	1.92501e+07	1.49162e+07	1.284e+07	1.07119e+07	4.57016e+06	1.25358e+07	4.54022e+06	7.37611e+06	8.29794e+06	4.75598e+06	4.48668e+06	1.99836e+06
O43684	BUB3_HUMAN	Mitotic checkpoint protein BUB3 OS=Homo sapiens GN=BUB3 PE=1 SV=1	401.74	37587.3	6.36	22	4	2.7734e+07	1.31769e+07	1.1063e+07	8.1344e+06	3.44863e+06	1.55854e+07	9.53814e+06	1.76615e+07	1.58461e+07	1.28607e+07	1.15062e+07	6.79542e+06
P11177	ODPB_HUMAN	Pyruvate dehydrogenase E1 component subunit beta, mitochondrial OS=Homo sapiens GN=PDHB PE=1 SV=3	267.3	39550.2	6.2	25.1	2	5.33513e+07	3.07222e+07	2.92772e+07	3.28942e+07	1.67531e+07	2.62986e+07	1.41747e+07	2.96515e+07	1.61826e+07	2.08385e+07	1.94103e+07	1.33903e+07
P62937	PPIA_HUMAN	Peptidyl-prolyl cis-trans isomerase A OS=Homo sapiens GN=PPIA PE=1 SV=2	1225.09	18229	7.68	43.6	7	6.58678e+08	5.27349e+08	2.24989e+08	2.31431e+08	2.33872e+08	3.68306e+08	1.02756e+08	2.71198e+08	2.23285e+08	1.35144e+08	1.16757e+08	7.61974e+07
P04844	RPN2_HUMAN	Dolichyl-diphosphooligosaccharide--protein glycosyltransferase subunit 2 OS=Homo sapiens GN=RPN2 PE=1 SV=3	313.39	69355	5.44	13	5	3.15004e+07	2.00339e+07	1.02522e+07	1.02758e+07	7.45607e+06	1.58977e+07	4.65516e+06	1.30969e+07	1.15806e+07	6.99575e+06	6.71806e+06	3.68243e+06
P78417	GSTO1_HUMAN	Glutathione S-transferase omega-1 OS=Homo sapiens GN=GSTO1 PE=1 SV=2	75.03	27833.2	6.23	32.4	4	1.27457e+08	8.7817e+07	3.70026e+07	4.87373e+07	6.24637e+07	6.65177e+07	1.47377e+07	4.89582e+07	4.24606e+07	2.49658e+07	2.39143e+07	1.8949e+07
P07099	HYEP_HUMAN	Epoxide hydrolase 1 OS=Homo sapiens GN=EPHX1 PE=1 SV=1	87.41	53143.1	6.77	24.4	2	1.05662e+07	8.19954e+06	6.17796e+06	5.39597e+06	5.79838e+06	6.98512e+06	2.95654e+06	4.47032e+06	3.8922e+06	2.21075e+06	2.87636e+06	1.35017e+06
P32929	CGL_HUMAN	Cystathionine gamma-lyase OS=Homo sapiens GN=CTH PE=1 SV=3	113.19	45049.7	6.21	23.7	3	3.35399e+07	2.40518e+07	1.02493e+07	1.0859e+07	8.93271e+06	1.4697e+07	4.11114e+06	1.40968e+07	1.25515e+07	1.1688e+07	1.08439e+07	6.20696e+06
O43175	SERA_HUMAN	D-3-phosphoglycerate dehydrogenase OS=Homo sapiens GN=PHGDH PE=1 SV=4	786.28	57355.7	6.29	29.1	8	3.65959e+08	2.00614e+08	1.50884e+08	1.34508e+08	6.4016e+07	1.68187e+08	3.91956e+07	8.95468e+07	8.75399e+07	4.55466e+07	4.36832e+07	2.14583e+07
P49327	FAS_HUMAN	Fatty acid synthase OS=Homo sapiens GN=FASN PE=1 SV=3	1712.17	275877	6.01	20.6	36	1.54845e+08	8.10358e+07	8.1278e+07	6.5499e+07	1.21768e+07	7.37054e+07	3.07938e+07	5.25684e+07	6.83484e+07	2.2651e+07	3.53067e+07	7.43207e+06
P35237	SPB6_HUMAN	Serpin B6 OS=Homo sapiens GN=SERPINB6 PE=1 SV=3	682.47	42936.2	5.18	38.6	8	1.19351e+08	9.4007e+07	4.68212e+07	5.74921e+07	5.98108e+07	6.11972e+07	2.27463e+07	5.10473e+07	4.35114e+07	3.00981e+07	3.11399e+07	2.17792e+07
P40855	PEX19_HUMAN	Peroxisomal biogenesis factor 19 OS=Homo sapiens GN=PEX19 PE=1 SV=1	92.85	33070.7	4.26	5.7
P07437	TBB5_HUMAN	Tubulin beta chain OS=Homo sapiens GN=TUBB PE=1 SV=2	1950.69	50095.1	4.78	44.6	13	1.33759e+09	9.06236e+08	4.13768e+08	4.47141e+08	2.46483e+08	8.63049e+08	2.21865e+08	5.3796e+08	5.59428e+08	2.99193e+08	2.74485e+08	1.14008e+08
Q15185	TEBP_HUMAN	Prostaglandin E synthase 3 OS=Homo sapiens GN=PTGES3 PE=1 SV=1	67.96	18970.5	4.35	19.4	2	2.18925e+07	1.87801e+07	1.4042e+07	1.51518e+07	6.57801e+06	1.89516e+07	6.25857e+06	1.08315e+07	1.00562e+07	6.04844e+06	5.58975e+06	2.68633e+06
P00374	DYR_HUMAN	Dihydrofolate reductase OS=Homo sapiens GN=DHFR PE=1 SV=2	153.71	21496	6.85	27.3	2	5.4499e+07	2.94133e+07	1.41503e+07	1.09917e+07	8.48897e+06	9.95972e+06	2.11927e+06	1.16458e+07	5.03747e+06	2.81239e+06	3.1824e+06	1.7292e+06
P84095	RHOG_HUMAN	Rho-related GTP-binding protein RhoG OS=Homo sapiens GN=RHOG PE=1 SV=1	126.14	21751.1	8.41	27.2	3	1.41628e+07	1.05869e+07	4.92184e+06	5.19569e+06	3.73249e+06	6.87193e+06	2.86648e+06	5.90244e+06	5.28159e+06	3.30259e+06	4.0062e+06	2.22987e+06
Q15436	SC23A_HUMAN	Protein transport protein Sec23A OS=Homo sapiens GN=SEC23A PE=1 SV=2	261.42	87017.6	6.64	9.7	5	1.1175e+08	7.3696e+07	6.05824e+07	5.89921e+07	6.58294e+07	8.10097e+07	4.11693e+07	9.85556e+06	7.4474e+07	4.43921e+07	3.76416e+07	27173984
P62304	RUXE_HUMAN	Small nuclear ribonucleoprotein E OS=Homo sapiens GN=SNRPE PE=1 SV=1	63.05	10853.7	9.46	46.7	1	2.19572e+07	1.06105e+07	8.02604e+06	4.54086e+06	1.0312e+07	1.03603e+07	7.19339e+06	1.31941e+07	1.28319e+07	1.3948e+07	9.84779e+06	8.83983e+06
Q8N1G4	LRC47_HUMAN	Leucine-rich repeat-containing protein 47 OS=Homo sapiens GN=LRRC47 PE=1 SV=1	181.94	64003.9	8.55	16.3	2	2.03529e+07	1.13129e+07	8.27043e+06	7.36768e+06	6.96925e+06	8.011e+06	2.87483e+06	7.03809e+06	6.73893e+06	5.3818e+06	5.19914e+06	2.58974e+06
Q14914	PTGR1_HUMAN	Prostaglandin reductase 1 OS=Homo sapiens GN=PTGR1 PE=1 SV=2	62.69	36074.8	8.45	21.6	1		3.29512e+06	1.31223e+06	1.99922e+06	478589		126643		994139
Q9P2E9	RRBP1_HUMAN	Ribosome-binding protein 1 OS=Homo sapiens GN=RRBP1 PE=1 SV=4	138.41	152780	8.69	19.1	5	1.4568e+07	7.3534e+06	5.73267e+06	4.80349e+06	1.35218e+06	6.97569e+06	1.85577e+06	5.52876e+06	4.20031e+06	2.77042e+06	2.75888e+06	1.33109e+06
Q8TAQ2	SMRC2_HUMAN	SWI/SNF complex subunit SMARCC2 OS=Homo sapiens GN=SMARCC2 PE=1 SV=1	51.13	133196	5.49	13.7	1	3.11543e+06	921493	353207			1.97418e+06	1.12487e+06	2.19586e+06	2.03996e+06	1.4238e+06	1.2762e+06	920527
A6NNZ2	TBB8L_HUMAN	Tubulin beta-8 chain-like protein LOC260334 OS=Homo sapiens PE=1 SV=1	282.18	50167.8	4.75	14.9	3	9.3918e+08	6.13067e+08	4.08133e+08	4.15963e+08	1.74622e+08	6.23393e+08	1.68535e+08	3.43521e+08	3.92276e+08	2.13963e+08	2.03295e+08	8.36704e+07
P49589	SYCC_HUMAN	Cysteine--tRNA ligase, cytoplasmic OS=Homo sapiens GN=CARS PE=1 SV=3	389.77	86103.5	6.31	20.2	7	5.26297e+07	2.86845e+07	2.14095e+07	1.73827e+07	1.67799e+07	3.15809e+07	5.9389e+06	1.7104e+07	1.61281e+07	8.2328e+06	8.08128e+06	6.32094e+06
P29803	ODPAT_HUMAN	Pyruvate dehydrogenase E1 component subunit alpha, testis-specific form, mitochondrial OS=Homo sapiens GN=PDHA2 PE=1 SV=1	127.51	43646.8	8.76	26.8
P11233	RALA_HUMAN	Ras-related protein Ral-A OS=Homo sapiens GN=RALA PE=1 SV=1	263.56	23723	6.66	23.8	2	3.25799e+06	3.2005e+06	2.94142e+06	2.92444e+06	2.67019e+06	3.49093e+06	915513	2.11256e+06	1.84448e+06	1.21378e+06	1.03159e+06	761124
P36404	ARL2_HUMAN	ADP-ribosylation factor-like protein 2 OS=Homo sapiens GN=ARL2 PE=1 SV=4	72.17	21035.9	5.95	16.3	1	1.06997e+07	6.71707e+06	3.05912e+06	3.41827e+06	1.25505e+06	4.78319e+06	390191	1.91172e+06	1.43832e+06	370414	290405
Q92626	PXDN_HUMAN	Peroxidasin homolog OS=Homo sapiens GN=PXDN PE=1 SV=2	139.97	167793	6.79	9.9	4	1.10722e+07	7.46175e+06	5.1372e+06	4.19133e+06	1.03213e+06	5.32179e+06	2.07633e+06	4.40134e+06	4.98828e+06	3.81229e+06	4.29557e+06	1.48372e+06
P61626	LYSC_HUMAN	Lysozyme C OS=Homo sapiens GN=LYZ PE=1 SV=1	70.1	16982.5	9.38	12.2	1	3.60199e+06	4.15522e+06	2.48303e+06	1.82133e+06	4.12564e+06	3.34857e+06	2.22533e+06	3.69092e+06	3.01331e+06	3.01352e+06	5.07555e+06	3.18889e+06
P30566	PUR8_HUMAN	Adenylosuccinate lyase OS=Homo sapiens GN=ADSL PE=1 SV=2	133	55595.2	6.69	10.5	3	1.8248e+07	1.18032e+07	1.04801e+07	9.81564e+06	4.94448e+06	1.06297e+07	4.53435e+06	9.01422e+06	7.98642e+06	5.54955e+06	5.4002e+06	2.91239e+06
P08842	STS_HUMAN	Steryl-sulfatase OS=Homo sapiens GN=STS PE=1 SV=2	74.77	66305.4	7.6	8.9	1	6.24818e+06	5.67606e+06	1.98857e+06	2.37187e+06	696005	3.15167e+06	791325	2.04104e+06	1.74793e+06	1.14321e+06		478090
O43847	NRDC_HUMAN	Nardilysin OS=Homo sapiens GN=NRD1 PE=1 SV=2	68.91	132515	4.89	8.4	4	1.37479e+07	9.6755e+06	4.66406e+06	4.9631e+06	1.98873e+06	5.32881e+06	951677	3.17514e+06	2.89469e+06	1.58888e+06	1.31345e+06	613587
O94760	DDAH1_HUMAN	N(G),N(G)-dimethylarginine dimethylaminohydrolase 1 OS=Homo sapiens GN=DDAH1 PE=1 SV=3	281.04	31444.1	5.53	31.6	1	5.44329e+06	5.61416e+06	3.66822e+06	5.41732e+06	5.67714e+06	4.13192e+06	1.13968e+06	2.79137e+06	2.58543e+06	1.40585e+06	1.2282e+06	1.11938e+06
Q9Y536	PAL4A_HUMAN	Peptidyl-prolyl cis-trans isomerase A-like 4A/B/C OS=Homo sapiens GN=PPIAL4A PE=2 SV=1	46.9	18398.2	9.32	17.7	1	6.91652e+08	6.5967e+08	3.32906e+08	3.39143e+08	2.54143e+08	4.31578e+08	1.50692e+08	3.40417e+08	2.74155e+08	1.80578e+08	1.57646e+08	1.0105e+08
P08133	ANXA6_HUMAN	Annexin A6 OS=Homo sapiens GN=ANXA6 PE=1 SV=3	142.17	76167.7	5.42	19.5	9	3.50341e+07	2.71125e+07	1.14856e+07	1.33584e+07	2.11687e+07	1.52665e+07	3.34942e+06	1.09024e+07	9.4786e+06	4.95676e+06	4.99543e+06	3.08602e+06
Q04826	1B40_HUMAN	HLA class I histocompatibility antigen, B-40 alpha chain OS=Homo sapiens GN=HLA-B PE=1 SV=1	325.12	40822.2	6.09	26.5	7	5.01935e+07	4.79395e+07	1.82213e+07	5.24163e+07	3.36398e+07	6.59841e+07	1.60012e+07	4.43106e+07	4.08798e+07	4.01277e+07	3.7477e+07	1.0936e+07
P0CG38	POTEI_HUMAN	POTE ankyrin domain family member I OS=Homo sapiens GN=POTEI PE=3 SV=1	1444.57	122858	5.83	16.6	7	3.77439e+09	3.44108e+09	1.26885e+09	2.1182e+09	9.1065e+08	2.48295e+09	6.17355e+08	1.87321e+09	1.49558e+09	1.00411e+09	8.13795e+08	4.74653e+08
Q01813	K6PP_HUMAN	6-phosphofructokinase type C OS=Homo sapiens GN=PFKP PE=1 SV=2	1090.88	86453.9	7.5	27.3	8	3.20842e+07	2.88719e+07	1.67942e+07	1.95556e+07	1.41072e+07	1.90768e+07	7.22817e+06	1.47001e+07	1.47586e+07	1.00312e+07	1.01427e+07	5.76594e+06
P36507	MP2K2_HUMAN	Dual specificity mitogen-activated protein kinase kinase 2 OS=Homo sapiens GN=MAP2K2 PE=1 SV=1	62.3	44681.2	6.12	23.8	1	2.56978e+07	1.71328e+07	7.44938e+06	7.82399e+06	5.57047e+06	1.41323e+07	3.0606e+06	9.05724e+06	7.16877e+06	4.0289e+06	3.27967e+06	2.50629e+06
Q9Y5M8	SRPRB_HUMAN	Signal recognition particle receptor subunit beta OS=Homo sapiens GN=SRPRB PE=1 SV=3	204.07	29911.8	9.17	29.2	2	1.77394e+07	1.21653e+07	5.68059e+06	4.815e+06	4.32848e+06	8.12302e+06	2.49468e+06	6.92235e+06	5.74889e+06	4.73705e+06	4.26154e+06	3.01006e+06
P22061	PIMT_HUMAN	Protein-L-isoaspartate(D-aspartate) O-methyltransferase OS=Homo sapiens GN=PCMT1 PE=1 SV=4	58.33	24791.6	6.7	28.2	2	2.13906e+07	2.01913e+07	1.30795e+07	1.29697e+07	8.18407e+06	1.75445e+07	6.59654e+06	1.17278e+07	1.13054e+07	6.86178e+06	5.9977e+06	4.08255e+06
P35659	DEK_HUMAN	Protein DEK OS=Homo sapiens GN=DEK PE=1 SV=1	75.35	42933	8.69	28	3	5.70374e+07	3.7405e+07	2.81018e+07	2.57277e+07	1.8621e+07	3.86766e+07	2.58223e+07	4.25074e+07	4.22224e+07	3.07801e+07	2.68687e+07	1.53128e+07
P04921	GLPC_HUMAN	Glycophorin-C OS=Homo sapiens GN=GYPC PE=1 SV=1	227.66	13801.7	4.69	20.3	1	8.84699e+06	7.68133e+06	2.60211e+06	2.85477e+06	5.80653e+06	3.39507e+06	751689	2.78647e+06	2.83933e+06	2.20922e+06	1.93124e+06	788706
P36639	8ODP_HUMAN	7,8-dihydro-8-oxoguanine triphosphatase OS=Homo sapiens GN=NUDT1 PE=1 SV=3	152.03	22619.2	5.15	6.1	2	5.18879e+06	7.97119e+06	2.77216e+06	2.65637e+06	5.55206e+06	5.42901e+06	912806	2.39602e+06	1.85797e+06	955539	872193	794853
O95070	YIF1A_HUMAN	Protein YIF1A OS=Homo sapiens GN=YIF1A PE=1 SV=2	63.51	32047.5	8.98	11.6
O00178	GTPB1_HUMAN	GTP-binding protein 1 OS=Homo sapiens GN=GTPBP1 PE=1 SV=3	82.88	73035.3	8.6	14.9	2	5.31953e+06	3.06554e+06	734668	1.53103e+06	932645	3.72512e+06	632162	2.66117e+06	2.49817e+06	1.48278e+06	1.37381e+06	691668
Q9UHB9	SRP68_HUMAN	Signal recognition particle 68 kDa protein OS=Homo sapiens GN=SRP68 PE=1 SV=2	74.81	71198.8	8.75	15.5	4	1.12959e+07	5.48361e+06	5.22752e+06	5.06607e+06	1.69905e+06	5.00362e+06	3.02909e+06	5.30711e+06	6.46712e+06	4.17595e+06	4.075e+06	2.04736e+06
O75694	NU155_HUMAN	Nuclear pore complex protein Nup155 OS=Homo sapiens GN=NUP155 PE=1 SV=1	107.52	156697	5.78	7.1	2	6.4257e+06	1.71238e+06	474781	913905	187836	3.20894e+06	554354	2.48962e+06	1.65707e+06	1.08193e+06	520988	221222
P69905	HBA_HUMAN	Hemoglobin subunit alpha OS=Homo sapiens GN=HBA1 PE=1 SV=2	113.58	15305	8.72	46.5	2	4.78168e+07	3.32596e+07	2.14229e+07	2.84613e+07	2.57806e+07	2.56816e+07	9.52051e+06	3.26079e+07	2.99236e+07	2.96043e+07	3.02163e+07	2.15143e+07
P08195	4F2_HUMAN	4F2 cell-surface antigen heavy chain OS=Homo sapiens GN=SLC3A2 PE=1 SV=3	866.04	68179.8	4.89	36.2	21	5.09098e+08	3.74624e+08	1.63286e+08	1.81761e+08	9.25061e+07	2.10337e+08	3.77694e+07	1.38992e+08	1.21049e+08	7.50508e+07	7.15526e+07	2.80313e+07
O15067	PUR4_HUMAN	Phosphoribosylformylglycinamidine synthase OS=Homo sapiens GN=PFAS PE=1 SV=4	394.99	146297	5.5	14.1	7	4.1107e+07	3.24107e+07	1.48345e+07	1.52318e+07	7.30527e+06	2.16837e+07	4.72843e+06	1.40446e+07	1.32691e+07	8.2602e+06	7.76736e+06	2.83581e+06
P49006	MRP_HUMAN	MARCKS-related protein OS=Homo sapiens GN=MARCKSL1 PE=1 SV=2	183.82	19574.2	4.68	19	2	6.61924e+06	9.69137e+06	6.88492e+06	7.91848e+06	5.39511e+06	6.6283e+06	2.54183e+06	5.89961e+06	7.10731e+06	3.41039e+06	4.23959e+06	2.28056e+06
P07355	ANXA2_HUMAN	Annexin A2 OS=Homo sapiens GN=ANXA2 PE=1 SV=2	1939.14	38807.9	7.57	62.8	27	7.5876e+08	5.9581e+08	3.38805e+08	3.5936e+08	3.88706e+08	4.07135e+08	1.41099e+08	3.6085e+08	3.33026e+08	2.08888e+08	1.95678e+08	1.38089e+08
P13747	HLAE_HUMAN	HLA class I histocompatibility antigen, alpha chain E OS=Homo sapiens GN=HLA-E PE=1 SV=3	252.31	40359.9	5.6	11.2	3	3.86064e+07	3.68521e+07	1.57194e+07	5.66974e+07	2.87167e+07	6.36098e+07	1.54254e+07	3.9661e+07	4.14032e+07	3.72276e+07	3.60545e+07	8.44837e+06
P17661	DESM_HUMAN	Desmin OS=Homo sapiens GN=DES PE=1 SV=3	150.66	53560.2	5.21	24.5	3	1.42255e+08	8.15497e+07	9.48392e+07	9.04897e+07	1.30173e+07	7.68801e+07	3.6142e+07	7.11725e+07	6.77314e+07	5.20775e+07	4.55375e+07	2.03635e+07
Q8N1F7	NUP93_HUMAN	Nuclear pore complex protein Nup93 OS=Homo sapiens GN=NUP93 PE=1 SV=2	74.4	93942.8	5.5	12.6	1	8.06449e+06	4.2544e+06	3.65604e+06	2.35129e+06	566377	4.78879e+06	1.56434e+06	4.70878e+06	4.0726e+06	2.29068e+06	2.13592e+06	1.02378e+06
Q8N7X1	RMXL3_HUMAN	RNA-binding motif protein, X-linked-like-3 OS=Homo sapiens GN=RBMXL3 PE=2 SV=2	67.21	115724	9.19	5	1	3.71352e+07	1.04964e+07	1.66118e+07	8.73244e+06	3.25616e+06	2.29677e+07	1.35272e+07	3.2585e+07	2.25306e+07	1.93979e+07	1.36743e+07	8.86966e+06
P50990	TCPQ_HUMAN	T-complex protein 1 subunit theta OS=Homo sapiens GN=CCT8 PE=1 SV=4	1031.39	60152.7	5.42	45.3	15	1.87834e+08	9.86541e+07	6.2696e+07	6.13606e+07	4.92064e+07	8.79817e+07	3.4462e+07	8.61277e+07	8.31774e+07	5.36698e+07	4.83187e+07	2.93127e+07
Q8N183	MIMIT_HUMAN	Mimitin, mitochondrial OS=Homo sapiens GN=NDUFAF2 PE=1 SV=1	112.2	19844	8.94	46.7	1	1.25512e+07	9.7717e+06	4.68272e+06	4.77482e+06	5.738e+06	6.09958e+06	1.75096e+06	4.60954e+06	4.42398e+06	2.48547e+06	2.09994e+06	1.36999e+06
Q13362	2A5G_HUMAN	Serine/threonine-protein phosphatase 2A 56 kDa regulatory subunit gamma isoform OS=Homo sapiens GN=PPP2R5C PE=1 SV=3	107.86	61420.7	6.41	7.8	1	1.57204e+07	9.58686e+06	5.53711e+06	4.78278e+06	6.28717e+06	6.61149e+06	2.21043e+06	5.00689e+06	4.72585e+06	3.59463e+06	3.58813e+06	1.59267e+06
P25705	ATPA_HUMAN	ATP synthase subunit alpha, mitochondrial OS=Homo sapiens GN=ATP5A1 PE=1 SV=1	1000.19	59827.6	9.16	32.2	17	2.76674e+08	1.87783e+08	8.7192e+07	1.02819e+08	1.52733e+08	1.04029e+08	2.92432e+07	9.02359e+07	9.26058e+07	4.71895e+07	5.0083e+07	3.88096e+07
Q9Y6M9	NDUB9_HUMAN	NADH dehydrogenase [ubiquinone] 1 beta subcomplex subunit 9 OS=Homo sapiens GN=NDUFB9 PE=1 SV=3	140.93	22044.9	8.58	29.1	2	1.09001e+07	8.46822e+06	7.76168e+06	7.74397e+06	1.75532e+07	8.97259e+06	2.07498e+06	5.05124e+06	4.19838e+06	3.03523e+06	3.10638e+06	1.94358e+06
Q8IYI6	EXOC8_HUMAN	Exocyst complex component 8 OS=Homo sapiens GN=EXOC8 PE=1 SV=2	72.48	82431.7	5.35	14.8
O75489	NDUS3_HUMAN	NADH dehydrogenase [ubiquinone] iron-sulfur protein 3, mitochondrial OS=Homo sapiens GN=NDUFS3 PE=1 SV=1	154.4	30336.8	6.99	23.5	3	2.58228e+07	1.86124e+07	9.47986e+06	1.11405e+07	1.37113e+07	1.36424e+07	2.92226e+06	6.72324e+06	6.92498e+06	3.97609e+06	3.38889e+06	2.35508e+06
O75955	FLOT1_HUMAN	Flotillin-1 OS=Homo sapiens GN=FLOT1 PE=1 SV=3	222.15	47553.7	7.08	25.8	1	1.21242e+07	8.21885e+06	4.57051e+06	4.54541e+06	4.25623e+06	5.53481e+06	1.83038e+06	4.8119e+06	3.54136e+06	2.35305e+06	2.29324e+06	1.64918e+06
Q04760	LGUL_HUMAN	Lactoylglutathione lyase OS=Homo sapiens GN=GLO1 PE=1 SV=4	98.42	20992.3	5.12	23.9	2	1.05762e+08	8.58162e+07	4.32905e+07	5.17632e+07	5.23576e+07	5.59757e+07	1.31245e+07	3.79943e+07	3.36765e+07	1.71465e+07	1.7404e+07	1.23578e+07
P46940	IQGA1_HUMAN	Ras GTPase-activating-like protein IQGAP1 OS=Homo sapiens GN=IQGAP1 PE=1 SV=1	3588.09	189761	6.08	30.8	35	1.24488e+08	8.20862e+07	4.56879e+07	4.23408e+07	4.83593e+07	5.49696e+07	1.67602e+07	4.25223e+07	4.18115e+07	2.7281e+07	2.61076e+07	1.5039e+07
Q14444	CAPR1_HUMAN	Caprin-1 OS=Homo sapiens GN=CAPRIN1 PE=1 SV=2	497.38	78489.1	5.14	20.5	4	6.48268e+07	3.98883e+07	3.00399e+07	2.57461e+07	1.26855e+07	4.002e+07	1.62628e+07	3.31182e+07	3.25091e+07	2.12736e+07	2.13584e+07	9.5319e+06
P32004	L1CAM_HUMAN	Neural cell adhesion molecule L1 OS=Homo sapiens GN=L1CAM PE=1 SV=2	67.62	140885	5.84	6.4	1	1.78358e+07	1.30731e+07	5.60261e+06	5.6977e+06	3.47948e+06	7.13381e+06	1.28997e+06	5.2014e+06	4.19694e+06	2.50602e+06	2.79801e+06	1.13108e+06
P30740	ILEU_HUMAN	Leukocyte elastase inhibitor OS=Homo sapiens GN=SERPINB1 PE=1 SV=1	360.17	42828.7	5.9	35.9	12	9.55772e+07	7.12998e+07	2.9826e+07	3.77489e+07	5.76114e+07	4.58378e+07	9.87649e+06	3.05431e+07	2.76116e+07	1.35845e+07	1.58879e+07	9.56557e+06
Q96RS6	NUDC1_HUMAN	NudC domain-containing protein 1 OS=Homo sapiens GN=NUDCD1 PE=1 SV=2	84.88	67511.6	4.99	13.4	1	8.81921e+06	5.13191e+06	1.99384e+06	3.1197e+06	2.24635e+06	5.8499e+06	1.58459e+06	6.166e+06	4.57139e+06	2.1154e+06	1.98568e+06	970775
Q8NBS9	TXND5_HUMAN	Thioredoxin domain-containing protein 5 OS=Homo sapiens GN=TXNDC5 PE=1 SV=2	58.39	48282.9	5.63	10.6	2	8.52544e+07	5.51408e+07	2.55359e+07	2.59662e+07	2.41893e+07	4.8026e+07	8.66338e+06	2.50447e+07	2.52158e+07	1.52148e+07	1.42175e+07	6.88253e+06
P62847	RS24_HUMAN	40S ribosomal protein S24 OS=Homo sapiens GN=RPS24 PE=1 SV=1	217.72	15413.4	10.79	38.3
P0C0L4	CO4A_HUMAN	Complement C4-A OS=Homo sapiens GN=C4A PE=1 SV=2	370.65	194261	6.65	12.5	6	1.8178e+07	9.33563e+06	4.34774e+06	1.48058e+07	8.79554e+06	1.75105e+07	5.61861e+06	1.33312e+07	1.42019e+07	1.02107e+07	9.69634e+06	4.59624e+06
P45974	UBP5_HUMAN	Ubiquitin carboxyl-terminal hydrolase 5 OS=Homo sapiens GN=USP5 PE=1 SV=2	173.6	96637.7	4.91	23	5	2.14921e+07	1.69316e+07	1.08963e+07	1.10589e+07	3.98791e+06	1.55536e+07	5.42642e+06	1.12108e+07	1.09268e+07	7.50288e+06	7.09273e+06	3.33547e+06
O43390	HNRPR_HUMAN	Heterogeneous nuclear ribonucleoprotein R OS=Homo sapiens GN=HNRNPR PE=1 SV=1	370.31	71184.4	8.23	25	8	1.69601e+08	7.4258e+07	9.54043e+07	6.55892e+07	2.35416e+07	1.06321e+08	4.06583e+07	7.72762e+07	7.13112e+07	5.0137e+07	4.60579e+07	2.15142e+07
P33991	MCM4_HUMAN	DNA replication licensing factor MCM4 OS=Homo sapiens GN=MCM4 PE=1 SV=5	134.67	97067.9	6.28	15.8	6	2.79409e+07	1.40785e+07	7.4776e+06	9.36369e+06	2.53943e+06	1.49094e+07	6.7932e+06	1.47701e+07	1.22017e+07	9.4589e+06	8.16995e+06	2.50833e+06
P82930	RT34_HUMAN	28S ribosomal protein S34, mitochondrial OS=Homo sapiens GN=MRPS34 PE=1 SV=2	145.9	25691.5	9.98	25.2	2	1.81792e+07	1.00026e+07	6.62348e+06	5.68711e+06	6.02009e+06	5.10131e+06	1.30779e+06	3.11121e+06	2.98123e+06	1.84111e+06	1.7404e+06	1.25514e+06
P49916	DNLI3_HUMAN	DNA ligase 3 OS=Homo sapiens GN=LIG3 PE=1 SV=2	56.8	114317	9.17	14.7	1	1.33513e+06	60809.1				679393		159801	49066.6		6554.12
Q14103	HNRPD_HUMAN	Heterogeneous nuclear ribonucleoprotein D0 OS=Homo sapiens GN=HNRNPD PE=1 SV=1	224.43	38581.4	7.62	28.7	3	1.00512e+08	3.59941e+07	2.73496e+07	2.0093e+07	1.26057e+07	5.60559e+07	2.5119e+07	5.93149e+07	5.03836e+07	3.81649e+07	3.25067e+07	1.60255e+07
P16104	H2AX_HUMAN	Histone H2A.x OS=Homo sapiens GN=H2AFX PE=1 SV=2	109.67	15135.4	10.74	16.1	2	3.25829e+09	8.37349e+08	1.34003e+09	7.78338e+08	6.14056e+08	1.75288e+09	1.12938e+09	2.53856e+09	1.92665e+09	1.40048e+09	1.12278e+09	1.07377e+09
Q9Y281	COF2_HUMAN	Cofilin-2 OS=Homo sapiens GN=CFL2 PE=1 SV=1	91.22	18838.9	7.66	28.3	3	4.39903e+08	3.25556e+08	9.43467e+07	1.07115e+08	1.65951e+08	2.25551e+08	4.94823e+07	1.34181e+08	1.17227e+08	7.91392e+07	7.35854e+07	5.37638e+07
Q07000	1C15_HUMAN	HLA class I histocompatibility antigen, Cw-15 alpha chain OS=Homo sapiens GN=HLA-C PE=1 SV=1	792.81	41293.4	5.92	40.7	7	4.40111e+07	3.76826e+07	1.52132e+07	3.84438e+07	2.47492e+07	4.30152e+07	1.28477e+07	3.49941e+07	3.55457e+07	1.714e+07	3.42506e+07	1.39167e+07
P78347	GTF2I_HUMAN	General transcription factor II-I OS=Homo sapiens GN=GTF2I PE=1 SV=2	68.64	112859	6.09	19.6	7	1.47271e+07	4.45583e+06	5.08239e+06	2.77679e+06	725904	8.26233e+06	3.38931e+06	8.18575e+06	6.19877e+06	4.24262e+06	3.73843e+06	1.51856e+06
Q9Y5L4	TIM13_HUMAN	Mitochondrial import inner membrane translocase subunit Tim13 OS=Homo sapiens GN=TIMM13 PE=1 SV=1	96.64	10721.1	8.42	26.3	1	2.04343e+07	9.9685e+06	5.35394e+06	6.92203e+06	1.04927e+07	7.58321e+06	1.24203e+06	5.36199e+06	4.76997e+06	2.37121e+06	1.78935e+06	1.35098e+06
P08670	VIME_HUMAN	Vimentin OS=Homo sapiens GN=VIM PE=1 SV=4	1437.15	53676.1	5.06	55.2	15	1.69415e+08	9.26576e+07	1.05748e+08	9.97403e+07	1.51671e+07	8.9467e+07	4.24454e+07	9.2842e+07	8.38944e+07	6.66904e+07	5.88663e+07	2.62473e+07
Q8IYT4	KATL2_HUMAN	Katanin p60 ATPase-containing subunit A-like 2 OS=Homo sapiens GN=KATNAL2 PE=1 SV=3	113.07	61556.6	7.22	18.6	1	3.11905e+08	2.23187e+08	1.31684e+08	1.02426e+08	1.10059e+08	1.95386e+08	5.15904e+07	1.0375e+08	1.14276e+08	7.47047e+07	7.73416e+07	3.69566e+07
Q92530	PSMF1_HUMAN	Proteasome inhibitor PI31 subunit OS=Homo sapiens GN=PSMF1 PE=1 SV=2	77.83	29969.1	5.42	7.7	1	7.36896e+06	4.00636e+06	1.51968e+06	1.4252e+06	2.41126e+06	6.17246e+06	1.71164e+06	4.66943e+06	3.6389e+06	1.14965e+06	926971	790254
P09496	CLCA_HUMAN	Clathrin light chain A OS=Homo sapiens GN=CLTA PE=1 SV=1	183.98	27174.1	4.43	3.6	1	3.94645e+07	2.46939e+07	1.79612e+07	2.35883e+07	1.03646e+07	2.21588e+07	8.46603e+06	1.67954e+07	1.454e+07	1.02897e+07	9.95595e+06	5.5049e+06
P14735	IDE_HUMAN	Insulin-degrading enzyme OS=Homo sapiens GN=IDE PE=1 SV=4	47.05	118692	6.16	7.7
P48668	K2C6C_HUMAN	Keratin, type II cytoskeletal 6C OS=Homo sapiens GN=KRT6C PE=1 SV=3	536.93	60273.4	8.09	30.7	18	7.0538e+08	5.30034e+08	5.34572e+08	5.92679e+08	1.32864e+08	3.37536e+08	3.07703e+08	4.10936e+08	3.00644e+08	2.47679e+08	3.16863e+08	1.71475e+08
O60841	IF2P_HUMAN	Eukaryotic translation initiation factor 5B OS=Homo sapiens GN=EIF5B PE=1 SV=4	299.63	139198	5.39	28.5	8	3.53236e+07	1.86526e+07	1.15039e+07	1.27693e+07	4.02319e+06	1.5111e+07	4.56066e+06	1.31013e+07	1.13157e+07	7.72554e+06	7.60768e+06	2.55949e+06
P62263	RS14_HUMAN	40S ribosomal protein S14 OS=Homo sapiens GN=RPS14 PE=1 SV=3	575.1	16433.6	10.07	54.3	4	1.95814e+08	1.14632e+08	8.92252e+07	8.04595e+07	4.60877e+07	1.27578e+08	5.17933e+07	1.07003e+08	1.14014e+08	8.2865e+07	7.66207e+07	4.44672e+07
Q16576	RBBP7_HUMAN	Histone-binding protein RBBP7 OS=Homo sapiens GN=RBBP7 PE=1 SV=1	294.54	48132.3	4.89	17.2	4	8.23072e+07	5.24721e+07	4.14953e+07	2.08296e+07	1.23782e+07	3.66328e+07	1.25115e+07	2.34505e+07	2.29787e+07	1.81601e+07	1.47426e+07	6.48617e+06
P08962	CD63_HUMAN	CD63 antigen OS=Homo sapiens GN=CD63 PE=1 SV=2	105.35	26474.4	8.14	9.7	1	2.39761e+07	2.15123e+07	7.4905e+06	6.95965e+06	3.60003e+06	7.80074e+06	1.13545e+06	5.34242e+06	4.9066e+06	2.3174e+06	2.7857e+06	1.09435e+06
P14618	KPYM_HUMAN	Pyruvate kinase isozymes M1/M2 OS=Homo sapiens GN=PKM PE=1 SV=4	2737.28	58470.2	7.96	55.9	25	1.28987e+09	8.30338e+08	4.91484e+08	5.48918e+08	6.24679e+08	6.1139e+08	2.34337e+08	5.86978e+08	5.7989e+08	3.53049e+08	3.55929e+08	2.52417e+08
Q99962	SH3G2_HUMAN	Endophilin-A1 OS=Homo sapiens GN=SH3GL2 PE=1 SV=1	67.83	40108.2	5.32	18.5	1	2.90492e+07	1.65431e+07	9.59184e+06	9.30537e+06	7.15799e+06	1.47121e+07	5.19457e+06	1.16593e+07	1.21422e+07	8.23602e+06	8.22515e+06	4.36932e+06
O43617	TPPC3_HUMAN	Trafficking protein particle complex subunit 3 OS=Homo sapiens GN=TRAPPC3 PE=1 SV=1	66.14	20432.2	4.88	23.9
Q9BYD3	RM04_HUMAN	39S ribosomal protein L4, mitochondrial OS=Homo sapiens GN=MRPL4 PE=1 SV=1	57.07	34954.4	9.73	16.7	2	1.9778e+07	1.17992e+07	6.68755e+06	6.96042e+06	1.02926e+07	6.89678e+06	1.4716e+06	4.18277e+06	4.23209e+06	2.65435e+06	2.55435e+06	1.65139e+06
Q14254	FLOT2_HUMAN	Flotillin-2 OS=Homo sapiens GN=FLOT2 PE=1 SV=2	57.25	47433.8	5.19	22.2	2	8.43475e+06	5.92949e+06	4.3002e+06	2.80462e+06	5.09559e+06	6.43105e+06	1.01286e+06	2.49826e+06	3.40758e+06	2.39395e+06	1.93415e+06	966719
Q92900	RENT1_HUMAN	Regulator of nonsense transcripts 1 OS=Homo sapiens GN=UPF1 PE=1 SV=2	369.65	125578	6.18	19.2	6	3.30737e+07	1.70576e+07	1.76161e+07	1.48619e+07	2.21092e+06	2.09861e+07	8.36165e+06	1.40264e+07	1.00826e+07	7.38394e+06	6.77218e+06	2.73706e+06
P09417	DHPR_HUMAN	Dihydropteridine reductase OS=Homo sapiens GN=QDPR PE=1 SV=2	273.65	26001.1	6.9	28.7
P30520	PURA2_HUMAN	Adenylosuccinate synthetase isozyme 2 OS=Homo sapiens GN=ADSS PE=1 SV=3	30.03	50464.9	6.13	22.6	1	2.85945e+07	1.43203e+07	8.48707e+06	7.56956e+06	5.01385e+06	1.14626e+07	3.69953e+06	8.99583e+06	7.68677e+06	5.77034e+06	4.66145e+06	2.25961e+06
Q9Y383	LC7L2_HUMAN	Putative RNA-binding protein Luc7-like 2 OS=Homo sapiens GN=LUC7L2 PE=1 SV=2	187.86	46941.8	10.02	10.7	3	1.36125e+07	7.91537e+06	8.30517e+06	5.33556e+06	2.40137e+06	9.99991e+06	6.29861e+06	1.15968e+07	8.65506e+06	5.38532e+06	5.60511e+06	2.45462e+06
O00499	BIN1_HUMAN	Myc box-dependent-interacting protein 1 OS=Homo sapiens GN=BIN1 PE=1 SV=1	90.89	64887.5	4.97	10.1	1	1.87754e+07	1.38389e+07	7.57473e+06	9.52879e+06	5.52241e+06	1.20325e+07	3.78482e+06	9.63573e+06	9.06708e+06	5.63684e+06	5.93812e+06	2.70933e+06
P20674	COX5A_HUMAN	Cytochrome c oxidase subunit 5A, mitochondrial OS=Homo sapiens GN=COX5A PE=1 SV=2	97.54	16922.8	6.3	35.3	2	5.32515e+07	3.8607e+07	4.21084e+07	2.9022e+07	2.83048e+07	2.32233e+07	6.03269e+06	1.55553e+07	1.54848e+07	8.1095e+06	7.11298e+06	5.97557e+06
P15880	RS2_HUMAN	40S ribosomal protein S2 OS=Homo sapiens GN=RPS2 PE=1 SV=2	368.57	31589.7	10.25	31.7	9	4.90144e+08	2.52794e+08	2.2225e+08	1.87419e+08	1.19003e+08	1.45998e+08	6.65536e+07	1.34422e+08	1.30614e+08	1.55175e+08	1.42631e+08	4.61924e+07
Q16629	SRSF7_HUMAN	Serine/arginine-rich splicing factor 7 OS=Homo sapiens GN=SRSF7 PE=1 SV=1	67.19	27578.1	11.83	29.8	4	3.41324e+07	1.24675e+07	9.25706e+06	8.25392e+06	9.4695e+06	2.40609e+07	1.38476e+07	3.15957e+07	1.87467e+07	1.4403e+07	1.31807e+07	8.79165e+06
Q8NHP6	MSPD2_HUMAN	Motile sperm domain-containing protein 2 OS=Homo sapiens GN=MOSPD2 PE=1 SV=1	74.7	60050.5	5.7	13.3	1	1.2802e+06	1.21834e+06	134920	382241	76108.9	978039		555570	170728	27533.9	13241.4
Q9H082	RB33B_HUMAN	Ras-related protein Rab-33B OS=Homo sapiens GN=RAB33B PE=1 SV=1	247.14	26042.9	6.71	17.5	1	2.34564e+08	1.80732e+08	6.15046e+07	6.70007e+07	1.13986e+08	1.13282e+08	3.26668e+07	9.38481e+07	8.42731e+07	4.8221e+07	5.0277e+07	3.41776e+07
P01023	A2MG_HUMAN	Alpha-2-macroglobulin OS=Homo sapiens GN=A2M PE=1 SV=3	57.4	164613	6.03	7.6
P35520	CBS_HUMAN	Cystathionine beta-synthase OS=Homo sapiens GN=CBS PE=1 SV=2	86	61175.4	6.2	5.8	1	8.21499e+06	5.59982e+06	2.98993e+06	3.90734e+06	4.10597e+06	4.55494e+06	308541	916747	1.33715e+06	415304		328454
P26196	DDX6_HUMAN	Probable ATP-dependent RNA helicase DDX6 OS=Homo sapiens GN=DDX6 PE=1 SV=2	301.84	54781.5	8.85	18.8	4	4.61227e+07	2.30932e+07	1.54069e+07	1.54459e+07	5.79819e+06	2.39014e+07	7.30764e+06	1.98185e+07	2.02566e+07	1.12521e+07	1.00305e+07	4.79652e+06
P09001	RM03_HUMAN	39S ribosomal protein L3, mitochondrial OS=Homo sapiens GN=MRPL3 PE=1 SV=1	46.97	38893.2	9.52	13.5	1	1.47603e+07	7.9078e+06	5.65045e+06	5.58092e+06	3.33122e+06	4.03527e+06	1.34708e+06	3.34654e+06	3.29474e+06	2.04398e+06	2.19599e+06	1.2661e+06
Q9NX05	F120C_HUMAN	Constitutive coactivator of PPAR-gamma-like protein 2 OS=Homo sapiens GN=FAM120C PE=2 SV=3	44.74	121652	9.19	9.5	2	8.78693e+06	5.17959e+06	3.74816e+06	2.373e+06	762704	6.52519e+06	2.84983e+06	4.87602e+06	5.15562e+06	3.93568e+06	3.50808e+06	1.71582e+06
P27105	STOM_HUMAN	Erythrocyte band 7 integral membrane protein OS=Homo sapiens GN=STOM PE=1 SV=3	438.83	31881.8	7.71	19.4	6	5.86059e+07	4.72468e+07	2.36945e+07	3.04728e+07	2.2924e+07	2.65687e+07	8.48882e+06	2.42432e+07	2.4332e+07	1.78675e+07	1.91509e+07	1.27954e+07
O14828	SCAM3_HUMAN	Secretory carrier-associated membrane protein 3 OS=Homo sapiens GN=SCAMP3 PE=1 SV=3	220.62	38661.5	7.55	13.5	3	1.96286e+07	1.396e+07	5.6783e+06	6.29031e+06	4.65671e+06	9.27062e+06	1.59772e+06	5.45199e+06	4.85211e+06	2.71939e+06	2.74415e+06	1.39321e+06
Q9H853	TBA4B_HUMAN	Putative tubulin-like protein alpha-4B OS=Homo sapiens GN=TUBA4B PE=5 SV=2	62.41	27818.8	7.71	17.8	1		4507321		804765		73085.1	2.70283e+06	149888	346341	579188	112188	21996
O75643	U520_HUMAN	U5 small nuclear ribonucleoprotein 200 kDa helicase OS=Homo sapiens GN=SNRNP200 PE=1 SV=2	128.94	246006	5.73	10.7	5	1.15238e+07	3.85241e+06	4.1435e+06	2.31096e+06	1.72092e+06	6.62869e+06	2.71075e+06	6.57982e+06	4.97971e+06	3.21001e+06	2.90212e+06	1.34419e+06
O15523	DDX3Y_HUMAN	ATP-dependent RNA helicase DDX3Y OS=Homo sapiens GN=DDX3Y PE=1 SV=2	682.46	73564.3	7.24	20.9	9	1.24764e+08	7.83105e+07	6.48316e+07	5.32337e+07	1.58727e+07	8.91113e+07	3.6228e+07	5.84481e+07	6.37747e+07	4.18983e+07	4.23975e+07	1.74709e+07
Q8N1N4	K2C78_HUMAN	Keratin, type II cytoskeletal 78 OS=Homo sapiens GN=KRT78 PE=2 SV=2	63.18	57628.8	5.79	13.8	1	3.24964e+06	3.17007e+06	2.20519e+06	2.47294e+06	1.27805e+06	1.43466e+06	1.89111e+06	3.20868e+06	1.09129e+06	1.5974e+06	2.18287e+06	1.30369e+06
P50454	SERPH_HUMAN	Serpin H1 OS=Homo sapiens GN=SERPINH1 PE=1 SV=2	559.24	46525.2	8.75	41.4	15	2.83959e+08	1.94733e+08	1.16887e+08	1.23899e+08	1.07605e+08	1.53434e+08	5.88084e+07	1.22705e+08	1.21362e+08	7.53394e+07	6.50221e+07	4.07579e+07
P31151	S10A7_HUMAN	Protein S100-A7 OS=Homo sapiens GN=S100A7 PE=1 SV=4	53.23	11577.6	6.28	53.5	1	9.00217e+06	4.85574e+06	4.02499e+06	3.38922e+06	4.16448e+06	3.71794e+06	3.77318e+06	8.69394e+06	6.6409e+06	4.15295e+06	3.79372e+06	3.97418e+06
O95571	ETHE1_HUMAN	Protein ETHE1, mitochondrial OS=Homo sapiens GN=ETHE1 PE=1 SV=2	57.3	28368.3	6.35	22.8	1	8.7838e+06	7.17375e+06	3.92059e+06	5.10208e+06	6.49455e+06	5.22468e+06	1.71833e+06	3.31402e+06	3.35156e+06	3.60576e+06	2.6169e+06	1.43302e+06
Q96L21	RL10L_HUMAN	60S ribosomal protein L10-like OS=Homo sapiens GN=RPL10L PE=1 SV=3	62.29	24958.9	10.03	24.8
P78371	TCPB_HUMAN	T-complex protein 1 subunit beta OS=Homo sapiens GN=CCT2 PE=1 SV=4	1199.27	57794.3	6.01	44.9	9	9.55455e+07	5.02433e+07	3.30437e+07	3.33292e+07	2.5111e+07	4.24146e+07	1.60486e+07	4.29012e+07	4.02827e+07	2.37595e+07	2.2278e+07	1.42264e+07
Q16643	DREB_HUMAN	Drebrin OS=Homo sapiens GN=DBN1 PE=1 SV=4	292.15	71841.6	4.41	15.6	3	1.56605e+07	9.35321e+06	5.61707e+06	5.3967e+06	3.01189e+06	6.63501e+06	1.57532e+06	4.72789e+06	4.38041e+06	2.29906e+06	2.44056e+06	852820
Q01469	FABP5_HUMAN	Fatty acid-binding protein, epidermal OS=Homo sapiens GN=FABP5 PE=1 SV=3	88.11	15496.7	6.6	24.4	2	4.80212e+07	3.51579e+07	2.06045e+07	2.26405e+07	2.02952e+07	1.97385e+07	7.98505e+06	2.35036e+07	1.87174e+07	9.67917e+06	7.39505e+06	7.38118e+06
Q9BYC2	SCOT2_HUMAN	Succinyl-CoA:3-ketoacid coenzyme A transferase 2, mitochondrial OS=Homo sapiens GN=OXCT2 PE=2 SV=2	58.6	56731.2	6.73	13.7
P43686	PRS6B_HUMAN	26S protease regulatory subunit 6B OS=Homo sapiens GN=PSMC4 PE=1 SV=2	827.88	47450.6	5.09	58.9	21	4.02636e+08	2.93642e+08	3.37184e+08	3.07993e+08	1.83679e+08	2.91428e+08	2.27599e+08	3.25003e+08	3.49009e+08	2.11117e+08	1.82181e+08	1.43711e+08
Q659C4	LAR1B_HUMAN	La-related protein 1B OS=Homo sapiens GN=LARP1B PE=1 SV=2	74.8	105771	7.33	13.2
Q9UBW8	CSN7A_HUMAN	COP9 signalosome complex subunit 7a OS=Homo sapiens GN=COPS7A PE=1 SV=1	56.83	30429.1	8.33	10.9	1		1.41892e+07	3.17428e+06	2.34705e+06	9.78479e+06		1.84916e+06		4.53427e+06	3.27834e+06	3.2111e+06	2.00401e+06
P09972	ALDOC_HUMAN	Fructose-bisphosphate aldolase C OS=Homo sapiens GN=ALDOC PE=1 SV=2	1111.82	39830.4	6.41	18.1	4	2.23169e+08	1.86237e+08	9.99379e+07	1.13612e+08	1.12683e+08	1.11479e+08	4.388e+07	9.51732e+07	9.54626e+07	6.7026e+07	5.94054e+07	4.22601e+07
P09923	PPBI_HUMAN	Intestinal-type alkaline phosphatase OS=Homo sapiens GN=ALPI PE=1 SV=2	732.79	57118.5	5.53	28.8	12	4.65059e+08	3.30725e+08	1.49136e+08	1.57901e+08	9.41571e+07	1.66582e+08	2.30912e+07	8.03063e+07	7.10642e+07	3.60876e+07	3.46588e+07	1.4368e+07
P10398	ARAF_HUMAN	Serine/threonine-protein kinase A-Raf OS=Homo sapiens GN=ARAF PE=1 SV=2	77.12	68340.6	9.2	11.6	1	5.18522e+06	2.12147e+06	1.83325e+06	1.57398e+06	958267	2.55038e+06	713207	1.5344e+06	2.03945e+06	1.29605e+06	1.09312e+06	277635
P30041	PRDX6_HUMAN	Peroxiredoxin-6 OS=Homo sapiens GN=PRDX6 PE=1 SV=3	648.72	25133.2	6	65.2	7	4.3062e+08	3.10127e+08	1.27483e+08	1.50731e+08	2.73067e+08	2.06613e+08	5.83014e+07	1.52844e+08	1.44254e+08	1.005e+08	8.90501e+07	6.79457e+07
P23381	SYWC_HUMAN	Tryptophan--tRNA ligase, cytoplasmic OS=Homo sapiens GN=WARS PE=1 SV=2	3087.13	53473.7	5.83	53.1	20	8.78877e+07	4.67354e+07	1.81669e+07	2.93848e+08	3.41671e+08	5.67678e+08	1.30673e+08	4.80719e+08	4.05967e+08	2.32326e+08	2.26686e+08	1.58091e+08
Q16762	THTR_HUMAN	Thiosulfate sulfurtransferase OS=Homo sapiens GN=TST PE=1 SV=4	73.07	33635.9	6.77	18.9	1	5.49259e+07	3.83185e+07	2.61128e+07	3.53592e+07	2.38154e+07	3.02951e+07	7.69113e+06	1.96108e+07	1.94298e+07	1.13927e+07	1.10606e+07	5.96153e+06
Q9BUQ8	DDX23_HUMAN	Probable ATP-dependent RNA helicase DDX23 OS=Homo sapiens GN=DDX23 PE=1 SV=3	57.81	95866	9.58	16.7	3	1.33669e+07	2.4037e+06	2.8438e+06	1.78135e+06	436891	8.497e+06	3.28389e+06	7.42358e+06	6.02192e+06	4.10351e+06	3.84182e+06	1.44355e+06
P37840	SYUA_HUMAN	Alpha-synuclein OS=Homo sapiens GN=SNCA PE=1 SV=1	111.97	14451.2	4.67	24.3	1	1.71134e+07	1.32493e+07	5.38978e+06	4.43203e+06	9.89306e+06	6.88574e+06	965082	3.6668e+06	3.08033e+06	1.30536e+06	897532	701682
O94992	HEXI1_HUMAN	Protein HEXIM1 OS=Homo sapiens GN=HEXIM1 PE=1 SV=1	66.15	40883.6	4.84	11.1	1	6.12668e+06	2.06632e+06			627182	3.78856e+06	1.77025e+06	3.41347e+06	3.12187e+06	2.47846e+06	2.39087e+06	878229
P01893	HLAH_HUMAN	Putative HLA class I histocompatibility antigen, alpha chain H OS=Homo sapiens GN=HLA-H PE=5 SV=3	362.94	41094.3	5.91	18.5	3	4.38652e+07	3.61673e+07	1.25936e+07	3.15805e+07	2.24992e+07	4.31407e+07	1.16307e+07	3.49213e+07	3.46898e+07	1.564e+07	3.26565e+07	1.30753e+07
Q96JB5	CK5P3_HUMAN	CDK5 regulatory subunit-associated protein 3 OS=Homo sapiens GN=CDK5RAP3 PE=1 SV=2	95.21	57227.1	4.68	7.5	1	5.70656e+06	800025			250282	2.63187e+06	36596.7	279373	402541		118365	39533.7
O14950	ML12B_HUMAN	Myosin regulatory light chain 12B OS=Homo sapiens GN=MYL12B PE=1 SV=2	362.42	19823.5	4.71	47.1	3	5.6337e+07	3.14586e+07	1.79679e+07	1.89206e+07	3.14348e+07	2.86028e+07	7.46567e+06	2.36606e+07	1.9483e+07	1.43889e+07	1.18487e+07	8.27599e+06
Q9BWM7	SFXN3_HUMAN	Sideroflexin-3 OS=Homo sapiens GN=SFXN3 PE=1 SV=2	114.27	36297.9	9.25	14.2	3	1.10164e+07	9.57881e+06	4.68188e+06	4.22874e+06	2.8785e+06	5.07689e+06	1.37412e+06	3.24169e+06	3.19509e+06	1.72882e+06	1.81905e+06	958842
Q8WUM4	PDC6I_HUMAN	Programmed cell death 6-interacting protein OS=Homo sapiens GN=PDCD6IP PE=1 SV=1	487.16	96590.4	6.13	25.6	7	3.12281e+07	2.18239e+07	1.34742e+07	1.26473e+07	8.89038e+06	1.85906e+07	7.28163e+06	1.42554e+07	1.44374e+07	1.019e+07	1.00625e+07	5.25387e+06
P68366	TBA4A_HUMAN	Tubulin alpha-4A chain OS=Homo sapiens GN=TUBA4A PE=1 SV=1	452.22	50633.7	4.95	23.9	14	2.40968e+09	1.63384e+09	9.10419e+08	9.75606e+08	4.4557e+08	1.38779e+09	3.66682e+08	8.98277e+08	9.09305e+08	5.20757e+08	4.7847e+08	1.92612e+08
Q9UBM7	DHCR7_HUMAN	7-dehydrocholesterol reductase OS=Homo sapiens GN=DHCR7 PE=1 SV=1	98.78	55195	8.95	1.7	1	2.00003e+07	1.64862e+07	1.24018e+07	1.12615e+07	3.80059e+06	1.0777e+07	3.26163e+06	7.57758e+06	6.86248e+06	2.99023e+06	3.1791e+06	1.61921e+06
P61586	RHOA_HUMAN	Transforming protein RhoA OS=Homo sapiens GN=RHOA PE=1 SV=1	39.66	22096.2	5.83	15.5
P35637	FUS_HUMAN	RNA-binding protein FUS OS=Homo sapiens GN=FUS PE=1 SV=1	321.73	53621.9	9.4	21.3	6	5.01905e+07	1.73082e+07	2.11164e+07	1.27706e+07	6.61646e+06	2.78229e+07	1.34557e+07	3.74866e+07	2.70778e+07	1.85245e+07	1.49339e+07	7.15328e+06
P46439	GSTM5_HUMAN	Glutathione S-transferase Mu 5 OS=Homo sapiens GN=GSTM5 PE=1 SV=3	125.2	25829.3	6.9	20.2	1	1.01231e+08	8.87065e+07	5.40537e+07	5.98051e+07	4.13774e+07	6.31493e+07	2.16687e+07	4.65277e+07	4.30949e+07	2.4763e+07	2.2367e+07	1.61801e+07
P04179	SODM_HUMAN	Superoxide dismutase [Mn], mitochondrial OS=Homo sapiens GN=SOD2 PE=1 SV=2	62.72	24877.6	8.35	14	3	5.10452e+07	2.66277e+07	1.49338e+07	3.10709e+07	4.40242e+07	2.61943e+07	6.79014e+06	3.35054e+07	1.89558e+07	1.09531e+07	1.08174e+07	1.19559e+07
Q969V3	NCLN_HUMAN	Nicalin OS=Homo sapiens GN=NCLN PE=1 SV=2	65.06	63105.6	6.4	13.3
P02786	TFR1_HUMAN	Transferrin receptor protein 1 OS=Homo sapiens GN=TFRC PE=1 SV=2	1300.82	85274.1	6.18	33.3	23	3.37013e+08	2.35842e+08	1.19065e+08	1.03786e+08	5.08281e+07	1.24458e+08	2.55821e+07	8.1973e+07	7.69996e+07	4.62713e+07	4.57367e+07	1.90464e+07
P62851	RS25_HUMAN	40S ribosomal protein S25 OS=Homo sapiens GN=RPS25 PE=1 SV=1	225.34	13790.7	10.12	24	4	5.55369e+08	2.70661e+08	2.40421e+08	1.93339e+08	2.65146e+08	2.87706e+08	1.12833e+08	2.3916e+08	2.40222e+08	1.59448e+08	1.46818e+08	1.09614e+08
Q5T1J5	CHCH9_HUMAN	Putative coiled-coil-helix-coiled-coil-helix domain-containing protein CHCHD2P9, mitochondrial OS=Homo sapiens GN=CHCHD2P9 PE=5 SV=1	127.82	15707.8	9.95	37.7	2	1.99941e+07	1.6011e+07	5.83558e+06	4.62919e+06	9.03221e+06	7.1057e+06	1.00099e+06	3.64294e+06	3.89e+06	3.54522e+06	3.60318e+06	1.78296e+06
P05090	APOD_HUMAN	Apolipoprotein D OS=Homo sapiens GN=APOD PE=1 SV=1	84.06	21546.9	5.06	16.9
P19623	SPEE_HUMAN	Spermidine synthase OS=Homo sapiens GN=SRM PE=1 SV=1	465.49	34372.9	5.3	35.4	4	4.95446e+07	3.36081e+07	1.69885e+07	1.7546e+07	2.11042e+07	2.32572e+07	7.42771e+06	1.91342e+07	1.65517e+07	1.23678e+07	1.07112e+07	6.91499e+06
P15531	NDKA_HUMAN	Nucleoside diphosphate kinase A OS=Homo sapiens GN=NME1 PE=1 SV=1	727.7	17308.7	5.83	69.7	7	4.36097e+08	2.94794e+08	1.76989e+08	1.95402e+08	2.33251e+08	1.8296e+08	5.7669e+07	1.5083e+08	1.41289e+08	8.17075e+07	7.31125e+07	5.76724e+07
Q4VXU2	PAP1L_HUMAN	Polyadenylate-binding protein 1-like OS=Homo sapiens GN=PABPC1L PE=2 SV=1	358.45	68975.7	9.06	14	3	1.48213e+08	8.09281e+07	7.11622e+07	5.87735e+07	5.14005e+07	8.42452e+07	3.9266e+07	6.90695e+07	7.05434e+07	5.21069e+07	4.613e+07	3.07763e+07
Q6EEV6	SUMO4_HUMAN	Small ubiquitin-related modifier 4 OS=Homo sapiens GN=SUMO4 PE=1 SV=2	78.5	10735.4	6.56	22.1	1	1.49286e+08	9.22954e+07	5.49379e+07	5.24863e+07	4.30217e+07	8.36397e+07	2.82188e+07	7.71849e+07	6.25023e+07	4.08714e+07	3.66735e+07	2.17303e+07
Q08380	LG3BP_HUMAN	Galectin-3-binding protein OS=Homo sapiens GN=LGALS3BP PE=1 SV=1	276.63	66201.6	5.13	16.6	3	2.22747e+07	1.84155e+07	8.06052e+06	1.43269e+07	5.57345e+06	2.03424e+07	2.51642e+06	4.4344e+06	5.36648e+06	2.61513e+06	2.67953e+06	960659
Q99729	ROAA_HUMAN	Heterogeneous nuclear ribonucleoprotein A/B OS=Homo sapiens GN=HNRNPAB PE=1 SV=2	115.32	36316.4	8.22	14.5	1	2.415e+07	1.08951e+07	1.36843e+07	8.83645e+06	4.79603e+06	2.27056e+07	1.24314e+07	1.82674e+07	1.51696e+07	9.94896e+06	9.13242e+06	4.49451e+06
P62714	PP2AB_HUMAN	Serine/threonine-protein phosphatase 2A catalytic subunit beta isoform OS=Homo sapiens GN=PPP2CB PE=1 SV=1	79.14	36122.5	5.21	4.3	1	4.77729e+07	3.18178e+07	2.08075e+07	1.48217e+07	2.03767e+07	2.51622e+07	8.62654e+06			1.42341e+07	1.14225e+07	8.01749e+06
Q5T4S7	UBR4_HUMAN	E3 ubiquitin-protein ligase UBR4 OS=Homo sapiens GN=UBR4 PE=1 SV=1	57.79	580547	5.7	6.9	4	1.36104e+08	1.55918e+08	3.23981e+08	1.46067e+08	9.41943e+07	1.05045e+08	7.08029e+07	1.08097e+08	2.34969e+08	8.41677e+07	5.33796e+07	6.84468e+07
Q8NBJ5	GT251_HUMAN	Procollagen galactosyltransferase 1 OS=Homo sapiens GN=GLT25D1 PE=1 SV=1	371.98	71932.6	6.85	30.1	5	2.2131e+07	1.25115e+07	8.23616e+06	7.77551e+06	2.57234e+06	1.03536e+07	2.33854e+06	5.45557e+06	4.87549e+06	3.09052e+06	3.15406e+06	1.09068e+06
P42766	RL35_HUMAN	60S ribosomal protein L35 OS=Homo sapiens GN=RPL35 PE=1 SV=2	81.52	14542.6	11.04	30.1	3	1.22442e+08	6.25959e+07	4.37337e+07	3.71107e+07	3.18838e+07	5.31158e+07	2.06444e+07	5.54395e+07	5.74821e+07	3.59531e+07	3.67753e+07	2.54698e+07
Q15517	CDSN_HUMAN	Corneodesmosin OS=Homo sapiens GN=CDSN PE=1 SV=3	75.16	52288.5	8.69	5.5	1	4.28928e+06	3.86762e+06	2.51795e+06	2.8877e+06	2.24858e+06	1.4905e+06	2.49687e+06	2.51007e+06	1.74354e+06	1.95453e+06	4.0014e+06	2.66478e+06
Q9H788	SH24A_HUMAN	SH2 domain-containing protein 4A OS=Homo sapiens GN=SH2D4A PE=1 SV=1	91.27	52922.3	8.09	21.6	1	6.28559e+06	4.37669e+06	2.38526e+06	2.70045e+06	3.08078e+06	5.52593e+06	722786	1.60244e+06	1.85992e+06		985180	1.76202e+06
Q15738	NSDHL_HUMAN	Sterol-4-alpha-carboxylate 3-dehydrogenase, decarboxylating OS=Homo sapiens GN=NSDHL PE=1 SV=2	106.59	42158.7	8.16	14.7	2	1.14358e+07	8.93793e+06	4.64128e+06	5.1552e+06	5.9413e+06	6.17243e+06	1.616e+06	4.04827e+06	4.16888e+06	2.38283e+06	2.22572e+06	1.57213e+06
Q93079	H2B1H_HUMAN	Histone H2B type 1-H OS=Homo sapiens GN=HIST1H2BH PE=1 SV=3	683	13883.5	10.31	57.1	4	2.60155e+09	6.28434e+08	9.81216e+08	5.03375e+08	5.13349e+08	1.10653e+09	7.12669e+08	1.68062e+09	1.20429e+09	9.71082e+08	7.84105e+08	6.71382e+08
Q6P1L8	RM14_HUMAN	39S ribosomal protein L14, mitochondrial OS=Homo sapiens GN=MRPL14 PE=1 SV=1	60.01	16165.5	10.26	6.2	1	2.55935e+06	2.49451e+06	1.85925e+06	1.87042e+06	1.37672e+06						298054
P55061	BI1_HUMAN	Bax inhibitor 1 OS=Homo sapiens GN=TMBIM6 PE=1 SV=2	48.28	26805	8.79	8.9	1	2.17248e+06	1.36052e+06	1.39931e+06		1.42051e+06
Q92945	FUBP2_HUMAN	Far upstream element-binding protein 2 OS=Homo sapiens GN=KHSRP PE=1 SV=4	714.82	73355.1	6.85	33.2	12	4.97256e+07	2.07617e+07	2.02519e+07	1.32753e+07	7.50445e+06	3.4463e+07	1.79999e+07	3.55544e+07	3.16989e+07	2.4257e+07	2.15587e+07	1.0135e+07
P31689	DNJA1_HUMAN	DnaJ homolog subfamily A member 1 OS=Homo sapiens GN=DNAJA1 PE=1 SV=2	175.37	45580.7	6.65	15.1	3	1.38027e+07	8.23292e+06	5.05572e+06	5.3631e+06	3.0658e+06	8.49683e+06	2.37215e+06	5.411e+06	4.94287e+06	3.49516e+06	3.30415e+06	2.2206e+06
O15382	BCAT2_HUMAN	Branched-chain-amino-acid aminotransferase, mitochondrial OS=Homo sapiens GN=BCAT2 PE=1 SV=2	69.35	44658.2	8.88	16.3
P22392	NDKB_HUMAN	Nucleoside diphosphate kinase B OS=Homo sapiens GN=NME2 PE=1 SV=1	416.29	17401	8.52	48.7	4	3.83996e+08	2.48417e+08	1.55333e+08	1.75978e+08	1.76382e+08	1.57665e+08	4.81763e+07	1.30821e+08	1.26422e+08	7.05018e+07	6.35485e+07	5.08194e+07
Q9UBQ7	GRHPR_HUMAN	Glyoxylate reductase/hydroxypyruvate reductase OS=Homo sapiens GN=GRHPR PE=1 SV=1	87.28	36044.9	7.01	11.3	4	1.82695e+07	1.48681e+07	1.07294e+07	1.16853e+07	6.87525e+06	1.04712e+07	4.11344e+06	7.92509e+06	7.76355e+06	5.63607e+06	5.32756e+06	3.48519e+06
O76003	GLRX3_HUMAN	Glutaredoxin-3 OS=Homo sapiens GN=GLRX3 PE=1 SV=2	75.9	37693.3	5.31	15.5	2	5.20292e+07	2.76446e+07	1.7076e+07	1.63485e+07	1.44823e+07	2.37149e+07	6.35954e+06	1.94229e+07	1.65223e+07	1.01953e+07	8.93775e+06	4.95204e+06
O94826	TOM70_HUMAN	Mitochondrial import receptor subunit TOM70 OS=Homo sapiens GN=TOMM70A PE=1 SV=1	82.12	68096.3	6.75	14	6	2.22368e+07	1.50147e+07	9.43541e+06	9.78697e+06	4.95305e+06	8.4619e+06	2.97976e+06	7.12462e+06	6.89722e+06	4.01136e+06	3.7961e+06	1.98173e+06
Q9Y5B9	SP16H_HUMAN	FACT complex subunit SPT16 OS=Homo sapiens GN=SUPT16H PE=1 SV=1	118.5	120409	5.5	10.7	3	1.47026e+07	4.37189e+06	5.50712e+06	3.46654e+06	959580	7.37381e+06	6.04193e+06	1.09685e+07	8.37122e+06	7.05293e+06	6.59786e+06	3.34975e+06
P14314	GLU2B_HUMAN	Glucosidase 2 subunit beta OS=Homo sapiens GN=PRKCSH PE=1 SV=2	531.25	60357.2	4.33	21.4	5	7.211e+07	5.74401e+07	2.86607e+07	3.05572e+07	2.4438e+07	4.1086e+07	8.96374e+06	2.48674e+07	2.37607e+07	1.41054e+07	1.4147e+07	6.04922e+06
P61978	HNRPK_HUMAN	Heterogeneous nuclear ribonucleoprotein K OS=Homo sapiens GN=HNRNPK PE=1 SV=1	684.91	51229.5	5.39	40.6	10	2.05023e+08	7.02712e+07	6.48131e+07	4.25323e+07	2.34245e+07	1.21206e+08	4.60223e+07	1.14661e+08	9.15671e+07	6.68328e+07	5.4517e+07	2.68642e+07
P17931	LEG3_HUMAN	Galectin-3 OS=Homo sapiens GN=LGALS3 PE=1 SV=5	360.37	26193.1	8.57	37.6	7	2.60708e+08	2.07609e+08	1.50682e+08	1.37503e+08	9.6598e+07	1.76966e+08	7.32021e+07	1.19138e+08	1.25118e+08	9.40149e+07	9.8853e+07	5.72025e+07
Q7Z3Z0	K1C25_HUMAN	Keratin, type I cytoskeletal 25 OS=Homo sapiens GN=KRT25 PE=1 SV=1	198.71	49857.6	5	13.1	1	2.69137e+08	3.13321e+08	1.82291e+08	1.60746e+08	1.17253e+08	1.45812e+08	1.85563e+08	2.47559e+08	1.49046e+08	1.38483e+08	2.48249e+08	1.32476e+08
Q9Y276	BCS1_HUMAN	Mitochondrial chaperone BCS1 OS=Homo sapiens GN=BCS1L PE=1 SV=1	132.17	47675.5	8.63	10	2	7.33042e+06	6.10046e+06	3.11953e+06	3.39424e+06	4.13456e+06	4.55455e+06	1.32088e+06	2.85855e+06	3.1379e+06	1.88343e+06	1.36932e+06	1.3699e+06
P14550	AK1A1_HUMAN	Alcohol dehydrogenase [NADP(+)] OS=Homo sapiens GN=AKR1A1 PE=1 SV=3	84.4	36892	6.32	10.5	3	2.84798e+07	1.9541e+07	9.5125e+06	1.08765e+07	1.3852e+07	1.34552e+07	2.98809e+06	9.02579e+06	8.27246e+06	4.31339e+06	4.49563e+06	3.37864e+06
Q8N6T3	ARFG1_HUMAN	ADP-ribosylation factor GTPase-activating protein 1 OS=Homo sapiens GN=ARFGAP1 PE=1 SV=2	269.58	44982.4	5.46	5.9	2	6.34112e+06	5.21788e+06	2.71419e+06	2.64173e+06	706449	4.60537e+06	1.14508e+06	2.33801e+06	2.35146e+06	1.75138e+06	1.52701e+06	600108
Q6NXT2	H3C_HUMAN	Histone H3.3C OS=Homo sapiens GN=H3F3C PE=1 SV=3	198.46	15318.4	11.1	41.5	1	2.24594e+09	5.17591e+08	1.12351e+09	5.86875e+08	2.71726e+08	8.71607e+08	6.46384e+08	1.49766e+09	1.04918e+09	8.57324e+08	6.03122e+08	5.66054e+08
Q9NZL4	HPBP1_HUMAN	Hsp70-binding protein 1 OS=Homo sapiens GN=HSPBP1 PE=1 SV=1	79.87	40189.8	5.13	5.5	1	8.04467e+06	4.75949e+06	1.94776e+06	2.73486e+06	1.2432e+06	4.58135e+06	1.39107e+06	3.77996e+06	3.06009e+06	2.11593e+06	2.04072e+06	677525
Q14CN4	K2C72_HUMAN	Keratin, type II cytoskeletal 72 OS=Homo sapiens GN=KRT72 PE=1 SV=2	330.01	56469.7	6.54	16	3	4.03294e+08	2.15316e+08	1.83766e+08	1.73284e+08	7.15007e+07	1.27161e+08	7.72205e+07	1.83752e+08	1.40457e+08	1.12502e+08	1.26672e+08	6.99046e+07
P28161	GSTM2_HUMAN	Glutathione S-transferase Mu 2 OS=Homo sapiens GN=GSTM2 PE=1 SV=2	222.58	25899	6	24.3	2	5.68262e+07	4.81593e+07	2.86889e+07	3.18569e+07	2.46254e+07	3.50115e+07	1.14806e+07	25192539	2.32235e+07	1.32313e+07	1.17917e+07	8.54688e+06
P20339	RAB5A_HUMAN	Ras-related protein Rab-5A OS=Homo sapiens GN=RAB5A PE=1 SV=2	114.18	23871.9	8.32	26	2	7.75607e+07	5.37313e+07	2.19368e+07	2.46987e+07	4.16677e+07	3.35918e+07	8.75348e+06	2.65051e+07	2.56308e+07	1.49867e+07	1.48755e+07	9.91084e+06
P00387	NB5R3_HUMAN	NADH-cytochrome b5 reductase 3 OS=Homo sapiens GN=CYB5R3 PE=1 SV=3	132.37	34440.8	7.18	20.6	3	1.69278e+07	1.2028e+07	5.04586e+06	6.65432e+06	8.16235e+06	9.00806e+06	2.74166e+06	6.12631e+06	5.31505e+06	3.10326e+06	2.74886e+06	3.0862e+06
Q99623	PHB2_HUMAN	Prohibitin-2 OS=Homo sapiens GN=PHB2 PE=1 SV=2	779.16	33275.9	9.83	56.9	11	1.77649e+08	1.08223e+08	6.30161e+07	7.2253e+07	6.78261e+07	7.1395e+07	2.22409e+07	6.73194e+07	6.18801e+07	3.38319e+07	2.88833e+07	2.2174e+07
Q14997	PSME4_HUMAN	Proteasome activator complex subunit 4 OS=Homo sapiens GN=PSME4 PE=1 SV=2	78.22	213536	6.45	4.5	3	1.10791e+07	1.05508e+07	6.3212e+06	7.73837e+06	5.41553e+06	6.29288e+06	2.79493e+06	4.34015e+06	3.89283e+06	2.27168e+06	2.81079e+06	1.22837e+06
Q8N9N8	EIF1A_HUMAN	Probable RNA-binding protein EIF1AD OS=Homo sapiens GN=EIF1AD PE=1 SV=1	57.66	19098.5	5.14	29.7	1	7.21553e+06	5.97661e+06	5.16639e+06	5.65905e+06	1.71383e+06	6.33806e+06	2.56432e+06	4.87348e+06	5.20622e+06	3.81577e+06	3.17569e+06	1.21403e+06
P52788	SPSY_HUMAN	Spermine synthase OS=Homo sapiens GN=SMS PE=1 SV=2	51.67	41698	4.87	8.7
P35579	MYH9_HUMAN	Myosin-9 OS=Homo sapiens GN=MYH9 PE=1 SV=4	2475.57	227646	5.5	35.8	36	1.05005e+08	4.96789e+07	3.82696e+07	4.34099e+07	1.11261e+07	4.1563e+07	1.10888e+07	3.60611e+07	2.05387e+07	1.64826e+07	1.47653e+07	3.80069e+06
P30533	AMRP_HUMAN	Alpha-2-macroglobulin receptor-associated protein OS=Homo sapiens GN=LRPAP1 PE=1 SV=1	67.4	41440.9	8.73	16	1	1.63262e+07	1.35569e+07	7.3391e+06	7.80411e+06	6.31093e+06	1.06794e+07	1.88486e+06	4.79454e+06	4.57102e+06	2.57045e+06	3.15846e+06	1.38551e+06
P48506	GSH1_HUMAN	Glutamate--cysteine ligase catalytic subunit OS=Homo sapiens GN=GCLC PE=1 SV=2	49.74	73517.6	5.74	9.1	1	4.07097e+06	2.75402e+06	360161	760812	876354	1.50449e+06	282259	1.37099e+06	938139	572478	577017	265838
Q00796	DHSO_HUMAN	Sorbitol dehydrogenase OS=Homo sapiens GN=SORD PE=1 SV=4	197.47	38927.1	8.23	25.2	2	6.39289e+07	3.25395e+07	2.02732e+07	1.9855e+07	1.27915e+07	2.85664e+07	8.99e+06	2.43243e+07	2.02597e+07	1.21177e+07	1.10151e+07	5.54211e+06
Q9Y3B4	PM14_HUMAN	Pre-mRNA branch site protein p14 OS=Homo sapiens GN=SF3B14 PE=1 SV=1	72.71	14689.6	9.41	36	1	1.0989e+07	1.87103e+06	8.53412e+06	1.15897e+07	1.33468e+06	2.93691e+07	3.40389e+06	3.33353e+06	1.48795e+06	5.45417e+06	4.12152e+06	253715
P53004	BIEA_HUMAN	Biliverdin reductase A OS=Homo sapiens GN=BLVRA PE=1 SV=2	238.56	33692.4	6.06	15.9	3	2.6596e+07	1.92236e+07	9.58194e+06	1.00336e+07	1.21936e+07	1.53291e+07	4.35309e+06	1.15364e+07	1.07701e+07	7.6141e+06	5.67257e+06	4.0254e+06
P14902	I23O1_HUMAN	Indoleamine 2,3-dioxygenase 1 OS=Homo sapiens GN=IDO1 PE=1 SV=1	94.6	45753.4	6.86	14.4	3	704115	397335		4.67008e+06	7.68793e+06	5.3822e+06	1.90677e+06	6.10987e+06	4.76762e+06	4.33899e+06	3.9108e+06	2.88162e+06
P00390	GSHR_HUMAN	Glutathione reductase, mitochondrial OS=Homo sapiens GN=GSR PE=1 SV=2	101.82	56791.2	8.74	19	2	1.83222e+07	1.27522e+07	5.32559e+06	5.58016e+06	9.7538e+06	7.33775e+06	1.85584e+06	5.84386e+06	4.97262e+06	6.11997e+06	6.05482e+06	3.51773e+06
P21912	DHSB_HUMAN	Succinate dehydrogenase [ubiquinone] iron-sulfur subunit, mitochondrial OS=Homo sapiens GN=SDHB PE=1 SV=3	105.13	32407.1	9.03	39.3	2	3.67493e+07	2.72695e+07	1.19626e+07	1.29694e+07	1.5754e+07	2.26083e+07	5.76506e+06	1.24156e+07	1.16258e+07	9.1286e+06	8.1755e+06	4.37225e+06
P43034	LIS1_HUMAN	Platelet-activating factor acetylhydrolase IB subunit alpha OS=Homo sapiens GN=PAFAH1B1 PE=1 SV=2	186.92	47178.4	6.97	11.7	2	1.66521e+07	8.71617e+06	4.67653e+06	4.46121e+06	5.42301e+06	8.16843e+06	3.1769e+06	7.11851e+06	6.28238e+06	4.38351e+06	3.85089e+06	2.34198e+06
Q92990	GLMN_HUMAN	Glomulin OS=Homo sapiens GN=GLMN PE=1 SV=2	66.15	68905.8	5.24	11.1	1	4.07454e+06	2.00395e+06	172724	690500	435381	2.4291e+06	316189	1.86639e+06	1.43567e+06	683231	688497	264726
P40926	MDHM_HUMAN	Malate dehydrogenase, mitochondrial OS=Homo sapiens GN=MDH2 PE=1 SV=3	507.86	35936.9	8.92	34	9	2.37607e+08	1.75757e+08	6.5857e+07	8.64442e+07	1.05891e+08	1.00573e+08	2.18474e+07	7.88782e+07	6.4983e+07	3.55305e+07	3.16334e+07	2.47943e+07
Q9HAB8	PPCS_HUMAN	Phosphopantothenate--cysteine ligase OS=Homo sapiens GN=PPCS PE=1 SV=2	61.87	33983.8	6.25	9	1	8.09721e+06	4.78801e+06	2.54803e+06	2.79606e+06	3.73424e+06	3.68608e+06	890533	3.76286e+06	2.28872e+06	2.12865e+06	2.04343e+06	1.49472e+06
Q9NQW7	XPP1_HUMAN	Xaa-Pro aminopeptidase 1 OS=Homo sapiens GN=XPNPEP1 PE=1 SV=3	49.5	70557.5	5.42	8.3	1	1.94415e+07	1.45534e+07	5.55353e+06	7.21186e+06	6.75338e+06	1.0495e+07	2.12199e+06	6.52762e+06	5.72685e+06	4.31133e+06	3.88264e+06	2.0499e+06
O43143	DHX15_HUMAN	Putative pre-mRNA-splicing factor ATP-dependent RNA helicase DHX15 OS=Homo sapiens GN=DHX15 PE=1 SV=2	560.74	91673.5	7.12	28.4	5	2.68488e+07	1.31987e+07	9.4895e+06	8.3231e+06	3.71094e+06	1.73242e+07	8.25568e+06	1.91149e+07	1.58739e+07	1.16636e+07	1.0178e+07	5.0714e+06
Q15404	RSU1_HUMAN	Ras suppressor protein 1 OS=Homo sapiens GN=RSU1 PE=1 SV=3	141.19	31520.7	8.57	9.7	1	1.0378e+07	6.38556e+06	3.47571e+06	3.76546e+06	7.07502e+06	4.58627e+06	1.34649e+06	3.36831e+06	3.64336e+06	2.46693e+06	2.43982e+06	1.85575e+06
O95168	NDUB4_HUMAN	NADH dehydrogenase [ubiquinone] 1 beta subcomplex subunit 4 OS=Homo sapiens GN=NDUFB4 PE=1 SV=3	180.78	15256.1	9.85	28.7	2	2.18963e+07	1.22978e+07	7.2885e+06	7.37087e+06	9.63446e+06	9.70199e+06	2.75317e+06	8.51642e+06	6.99862e+06	4.36209e+06	4.70045e+06	2.29272e+06
Q96KR1	ZFR_HUMAN	Zinc finger RNA-binding protein OS=Homo sapiens GN=ZFR PE=1 SV=2	44.68	118079	9.17	10.4	1	4.00557e+06	1.02177e+06	804419	457622		2.62506e+06	1.81649e+06	3.71894e+06	2.79519e+06	2.66694e+06	2.40012e+06	1.11776e+06
Q99880	H2B1L_HUMAN	Histone H2B type 1-L OS=Homo sapiens GN=HIST1H2BL PE=1 SV=3	508.38	13943.6	10.31	52.4	4	2.60155e+09	6.28434e+08	9.81216e+08	5.03375e+08	5.13349e+08	1.10653e+09	7.12669e+08	1.68062e+09	1.20429e+09	9.71082e+08	7.84105e+08	6.71382e+08
Q96RP9	EFGM_HUMAN	Elongation factor G, mitochondrial OS=Homo sapiens GN=GFM1 PE=1 SV=2	120.18	84102.7	6.58	11.2	2	2.19692e+07	1.33168e+07	7.25283e+06	7.5812e+06	3.58514e+06	9.44847e+06	1.48496e+06	5.13031e+06	4.18084e+06	1.90519e+06	3.38179e+06	1.35371e+06
Q9BV57	MTND_HUMAN	1,2-dihydroxy-3-keto-5-methylthiopentene dioxygenase OS=Homo sapiens GN=ADI1 PE=1 SV=1	50.7	21541.7	5.43	11.7	1	6.979e+06	4.89192e+06	1.52491e+06	1.29969e+06	4.08801e+06	2.20613e+06	356101	1.32176e+06	1.02808e+06	432038	634556	386910
Q9UMX0	UBQL1_HUMAN	Ubiquilin-1 OS=Homo sapiens GN=UBQLN1 PE=1 SV=2	254.27	62479.4	5.02	16.3	2	3.77075e+07	3.06854e+07	1.63263e+07	1.61521e+07	1.26612e+07	1.95489e+07	7.36585e+06	1.75104e+07	1.73133e+07	1.14197e+07	1.11904e+07	4.71043e+06
P60866	RS20_HUMAN	40S ribosomal protein S20 OS=Homo sapiens GN=RPS20 PE=1 SV=1	205.55	13478.4	9.95	41.2	5	2.25395e+08	1.25514e+08	1.03375e+08	8.84811e+07	5.25692e+07	1.33993e+08	5.7439e+07	1.14873e+08	1.13857e+08	6.50631e+07	6.61068e+07	4.23741e+07
P31939	PUR9_HUMAN	Bifunctional purine biosynthesis protein PURH OS=Homo sapiens GN=ATIC PE=1 SV=3	417.05	65088.5	6.27	28	12	7.36705e+07	5.59505e+07	2.23079e+07	2.76392e+07	5.11005e+07	2.88601e+07	6.67976e+06	2.30495e+07	1.94929e+07	1.18584e+07	1.03552e+07	6.93225e+06
O15427	MOT4_HUMAN	Monocarboxylate transporter 4 OS=Homo sapiens GN=SLC16A3 PE=1 SV=1	231.85	50064.1	8.23	7.1	3	6.88961e+07	6.85594e+07	4.30625e+07	4.61222e+07	1.16523e+07	4.93075e+07	1.46711e+07	3.11939e+07	2.92051e+07	1.75516e+07	1.72707e+07	8.11642e+06
P46776	RL27A_HUMAN	60S ribosomal protein L27a OS=Homo sapiens GN=RPL27A PE=1 SV=2	131.22	16665.1	11	43.2	2	1.50864e+08	7.43379e+07	4.18378e+07	4.06552e+07	4.0397e+07	6.04989e+07	2.07824e+07	5.52602e+07	6.24775e+07	4.4899e+07	4.55312e+07	2.15729e+07
Q9UQ35	SRRM2_HUMAN	Serine/arginine repetitive matrix protein 2 OS=Homo sapiens GN=SRRM2 PE=1 SV=2	47.92	300179	12.05	12.8
Q9Y305	ACOT9_HUMAN	Acyl-coenzyme A thioesterase 9, mitochondrial OS=Homo sapiens GN=ACOT9 PE=1 SV=2	60.9	50268.7	8.81	10.9	2	1.0646e+07	9.10388e+06	5.05828e+06	6.01797e+06	3.04901e+06	7.29879e+06	2.10966e+06	5.07782e+06	4.69271e+06	2.60843e+06	2.80497e+06	1.62934e+06
Q8NE86	MCU_HUMAN	Calcium uniporter protein, mitochondrial OS=Homo sapiens GN=MCU PE=1 SV=1	67.7	40126.9	8.83	12.3	1	6.61946e+06	3.83816e+06	2.42508e+06	2.55388e+06	1.49629e+06	2.73535e+06		1.94933e+06			1.02377e+06	797542
O15145	ARPC3_HUMAN	Actin-related protein 2/3 complex subunit 3 OS=Homo sapiens GN=ARPC3 PE=1 SV=3	69.84	20761.5	8.78	17.4	1	2.41452e+06	1.59404e+06	868876	1.06616e+06		1.77157e+06	363016	822391	527290	424815	403347	197753
Q3LXA3	DHAK_HUMAN	Bifunctional ATP-dependent dihydroxyacetone kinase/FAD-AMP lyase (cyclizing) OS=Homo sapiens GN=DAK PE=1 SV=2	494.41	59252.2	7.12	22.3	9	2.94012e+07	2.36549e+07	1.18416e+07	1.3826e+07	1.62509e+07	1.46195e+07	3.1382e+06	1.01998e+07	9.3134e+06	5.60053e+06	5.00645e+06	3.21369e+06
P40937	RFC5_HUMAN	Replication factor C subunit 5 OS=Homo sapiens GN=RFC5 PE=1 SV=1	49.68	38757.3	6.72	31.2
P52597	HNRPF_HUMAN	Heterogeneous nuclear ribonucleoprotein F OS=Homo sapiens GN=HNRNPF PE=1 SV=3	286.64	45985	5.38	23.4	6	3.88057e+07	2.24388e+07	1.75233e+07	1.13243e+07	3.24672e+06	2.94112e+07	1.62457e+07	3.65452e+07	2.34709e+07	2.03282e+07	1.77306e+07	6.41333e+06
P53992	SC24C_HUMAN	Protein transport protein Sec24C OS=Homo sapiens GN=SEC24C PE=1 SV=3	288.69	119789	6.71	6.3	1	1.42833e+07	1.02676e+07	9.3807e+06	7.21336e+06	1.69983e+06	1.1324e+07	4.93879e+06	8.01882e+06	8.46077e+06	6.35881e+06	5.73728e+06	2.6238e+06
P30084	ECHM_HUMAN	Enoyl-CoA hydratase, mitochondrial OS=Homo sapiens GN=ECHS1 PE=1 SV=4	336.18	31823.3	8.34	40.3	4	3.5833e+07	2.53844e+07	1.53321e+07	1.83779e+07	2.02059e+07	1.66103e+07	5.82657e+06	1.66953e+07	1.49673e+07	9.45804e+06	8.30072e+06	6.22766e+06
Q96M27	PRRC1_HUMAN	Protein PRRC1 OS=Homo sapiens GN=PRRC1 PE=1 SV=1	67.49	46728.8	5.56	9.7	1	1.55447e+07	1.27314e+07	5.3862e+06	5.85253e+06	5.20378e+06	6.67407e+06	1.26966e+06	5.26831e+06	4.64565e+06	2.79185e+06	2.16056e+06	1.17657e+06
P45973	CBX5_HUMAN	Chromobox protein homolog 5 OS=Homo sapiens GN=CBX5 PE=1 SV=1	151.81	22382.1	5.71	14.1	5	3.46607e+07	1.66094e+07	1.46147e+07	1.00691e+07	6.81993e+06	1.61547e+07	5.97567e+06	1.37514e+07	1.19602e+07	7.86679e+06	7.08504e+06	4.30483e+06
Q9BWF3	RBM4_HUMAN	RNA-binding protein 4 OS=Homo sapiens GN=RBM4 PE=1 SV=1	409.04	40687.8	6.61	21.7	4	2.19064e+07	1.45176e+07	1.23471e+07	1.20814e+07	5.26545e+06	1.46907e+07	7.24385e+06	1.31849e+07	1.251e+07	8.65119e+06	8.02917e+06	4.7586e+06
Q96HN2	SAHH3_HUMAN	Putative adenosylhomocysteinase 3 OS=Homo sapiens GN=AHCYL2 PE=1 SV=1	98.8	67704.9	7.13	12.1	2	2.58655e+07	1.82273e+07	1.13722e+07	1.04397e+07	8.80616e+06	1.3173e+07	5.27316e+06	9.01014e+06	1.01966e+07	6.48304e+06	6.49319e+06	4.3148e+06
P52758	UK114_HUMAN	Ribonuclease UK114 OS=Homo sapiens GN=HRSP12 PE=1 SV=1	78.64	14541.6	8.74	11.7	1	6.87824e+06	5.01938e+06	2.31259e+06	3.05097e+06	4.40254e+06	3.06079e+06	893802	2.17146e+06	2.38437e+06	1372513	1.3326e+06	1.14883e+06
P83881	RL36A_HUMAN	60S ribosomal protein L36a OS=Homo sapiens GN=RPL36A PE=1 SV=2	76.07	12717.9	10.59	16	1			2.21617e+06	961151					279683	193969	100931
P30419	NMT1_HUMAN	Glycylpeptide N-tetradecanoyltransferase 1 OS=Homo sapiens GN=NMT1 PE=1 SV=2	47.99	57112	7.66	12.5	2	3.78139e+07	2.16759e+07	1.17215e+07	1.16598e+07	9.96238e+06	1.74789e+07	5.38815e+06	1.35073e+07	1.22547e+07	9.06989e+06	8.19742e+06	4.0767e+06
Q92947	GCDH_HUMAN	Glutaryl-CoA dehydrogenase, mitochondrial OS=Homo sapiens GN=GCDH PE=1 SV=1	62.42	48609.6	8.31	8.9
Q96K76	UBP47_HUMAN	Ubiquitin carboxyl-terminal hydrolase 47 OS=Homo sapiens GN=USP47 PE=1 SV=3	55.48	158581	4.97	5.2	1	3.17928e+06	496915				1.17829e+06		407872	244849	134571		43179.1
Q7L9L4	MOB1B_HUMAN	MOB kinase activator 1B OS=Homo sapiens GN=MOB1B PE=1 SV=3	149.29	25245.7	6.24	24.5	2	1.12854e+07	8.91549e+06	6.3644e+06	6.53411e+06	4.95535e+06	7.31628e+06	3.22702e+06	4.79571e+06	3.9899e+06	2.39357e+06	2.40958e+06	2.63414e+06
Q9UHD9	UBQL2_HUMAN	Ubiquilin-2 OS=Homo sapiens GN=UBQLN2 PE=1 SV=2	389.33	65654.6	5.15	9.1	3	2.447e+07	1.97324e+07	1.18561e+07	1.21474e+07	6.7913e+06	1.39311e+07	5.10323e+06	1.15147e+07	1.16026e+07	6.93557e+06	6.92422e+06	4.36794e+06
P53618	COPB_HUMAN	Coatomer subunit beta OS=Homo sapiens GN=COPB1 PE=1 SV=3	403.25	108214	5.72	19.3	4	1.80602e+07	9.04729e+06	4.56411e+06	4.3096e+06	1.77181e+06	8.27574e+06	1.78125e+06	6.126e+06	4.53186e+06	3.20043e+06	2.63793e+06	1.49044e+06
P25815	S100P_HUMAN	Protein S100-P OS=Homo sapiens GN=S100P PE=1 SV=2	190.31	10450.2	4.75	31.6	1	1.93899e+07	1.1227e+07	1.0135e+07	1.17823e+07	1.12363e+07	1.22624e+07	4.14257e+06	7.69313e+06	1.00953e+07	8.82467e+06	6.82111e+06	5.68758e+06
Q14980	NUMA1_HUMAN	Nuclear mitotic apparatus protein 1 OS=Homo sapiens GN=NUMA1 PE=1 SV=2	234.64	239199	5.63	15.1	3	7.68283e+06	3.00891e+06	3.69602e+06	1.83866e+06	339469	4.95397e+06	2.59351e+06	5.34019e+06	4.48581e+06	3.2587e+06	2.62209e+06	1.46389e+06
O60763	USO1_HUMAN	General vesicular transport factor p115 OS=Homo sapiens GN=USO1 PE=1 SV=2	57.66	108740	4.85	8.9	3	5.82751e+06	2.89985e+06	4.29293e+06	4.68503e+06	866943	2.9987e+06	2.03581e+06	2.54144e+06	2.43586e+06	3.29428e+06	3.44823e+06	1.63922e+06
O75521	ECI2_HUMAN	Enoyl-CoA delta isomerase 2, mitochondrial OS=Homo sapiens GN=ECI2 PE=1 SV=4	148.74	43956.5	9.13	10.4	2	1.43333e+07	8.87146e+06	5.51584e+06	5.50571e+06	4.96053e+06	6.45475e+06	1.8253e+06	4.41863e+06	3.95018e+06	2.01024e+06	1.71909e+06	763060
P12081	SYHC_HUMAN	Histidine--tRNA ligase, cytoplasmic OS=Homo sapiens GN=HARS PE=1 SV=2	98.22	57944.4	5.72	20.8	6	7.58587e+07	6.13197e+07	2.56383e+07	2.32532e+07	2.79734e+07	3.85019e+07	1.03476e+07	2.90924e+07	2.2117e+07	1.55269e+07	1.67988e+07	9.00068e+06
P30455	1A36_HUMAN	HLA class I histocompatibility antigen, A-36 alpha chain OS=Homo sapiens GN=HLA-A PE=2 SV=1	437.43	41193.3	5.96	22.2	4	6.71291e+07	5.35513e+07	1.97396e+07	4.79531e+07	2.97507e+07	6.22036e+07	1.43697e+07	4.91225e+07	4.46482e+07	2.1704e+07	3.68611e+07	1.44942e+07
Q13098	CSN1_HUMAN	COP9 signalosome complex subunit 1 OS=Homo sapiens GN=GPS1 PE=1 SV=4	50.56	56071.4	6.3	17.9	2	6.81541e+06	4.85202e+06	3.20109e+06	3.62479e+06	1.50015e+06	4.46234e+06	1.66964e+06	3.42476e+06	3.51925e+06	2.14897e+06	1.9115e+06	850787
O95758	PTBP3_HUMAN	Polypyrimidine tract-binding protein 3 OS=Homo sapiens GN=PTBP3 PE=1 SV=2	116.11	59937.2	9.13	7.1
P04114	APOB_HUMAN	Apolipoprotein B-100 OS=Homo sapiens GN=APOB PE=1 SV=2	59.63	516651	6.58	7.6
P54578	UBP14_HUMAN	Ubiquitin carboxyl-terminal hydrolase 14 OS=Homo sapiens GN=USP14 PE=1 SV=3	732.65	56489.2	5.2	39.5	5	5.11871e+07	3.94647e+07	3.35185e+07	2.8855e+07	1.71526e+07	3.36424e+07	1.96583e+07	3.45051e+07	3.13248e+07	2.06978e+07	1.86639e+07	1.07125e+07
O14745	NHRF1_HUMAN	Na(+)/H(+) exchange regulatory cofactor NHE-RF1 OS=Homo sapiens GN=SLC9A3R1 PE=1 SV=4	58.68	39129.7	5.55	20.9	2	9.96628e+06	7.46977e+06	2.80134e+06	3.10896e+06	3.10923e+06	4.76228e+06	1.26951e+06	3.93914e+06	3.57052e+06	2.27181e+06	2.30724e+06	1.06355e+06
O95861	BPNT1_HUMAN	3'(2'),5'-bisphosphate nucleotidase 1 OS=Homo sapiens GN=BPNT1 PE=1 SV=1	132.12	33713.3	5.46	6.8	2	1.98939e+07	1.59375e+07	6.65532e+06	8.67083e+06	1.09123e+07	1.11916e+07	2.89747e+06	7.78235e+06	7.43122e+06	4.45651e+06	3.92148e+06	3.14283e+06
P40925	MDHC_HUMAN	Malate dehydrogenase, cytoplasmic OS=Homo sapiens GN=MDH1 PE=1 SV=4	337.31	36631.1	6.91	39.2	9	1.41232e+08	1.2555e+08	5.92912e+07	7.34529e+07	8.88901e+07	7.57027e+07	2.19564e+07	5.38353e+07	4.8759e+07	3.0177e+07	3.06452e+07	2.33547e+07
P41252	SYIC_HUMAN	Isoleucine--tRNA ligase, cytoplasmic OS=Homo sapiens GN=IARS PE=1 SV=2	220.59	145718	5.82	19.2	11	8.28245e+07	4.22991e+07	3.25914e+07	2.78143e+07	1.09936e+07	3.65727e+07	9.41483e+06	2.26085e+07	2.00237e+07	1.15475e+07	1.11884e+07	5.12211e+06
Q14839	CHD4_HUMAN	Chromodomain-helicase-DNA-binding protein 4 OS=Homo sapiens GN=CHD4 PE=1 SV=2	46.56	219407	5.62	9.7
P61956	SUMO2_HUMAN	Small ubiquitin-related modifier 2 OS=Homo sapiens GN=SUMO2 PE=1 SV=3	77.96	10921.4	5.32	52.6	1	1.49286e+08	9.22954e+07	5.49379e+07	5.24863e+07	4.30217e+07	8.36397e+07	2.82188e+07	7.71849e+07	6.25023e+07	4.08714e+07	3.66735e+07	2.17303e+07
P30153	2AAA_HUMAN	Serine/threonine-protein phosphatase 2A 65 kDa regulatory subunit A alpha isoform OS=Homo sapiens GN=PPP2R1A PE=1 SV=4	129.64	66065.2	5	21.2	5	6.06674e+07	3.93715e+07	2.17719e+07	2.22675e+07	2.80772e+07	3.44726e+07	1.19483e+07	2.27219e+07	2.30391e+07	1.49153e+07	1.43191e+07	6.69124e+06
P53611	PGTB2_HUMAN	Geranylgeranyl transferase type-2 subunit beta OS=Homo sapiens GN=RABGGTB PE=1 SV=2	189.72	37584.6	4.89	5.7	1	5.28713e+06	6.083e+06	3.97624e+06	3.675e+06	4.59255e+06	7.02238e+06	2.79671e+06	3.75021e+06	4.24547e+06	2.63043e+06	2.23531e+06	1.61694e+06
P01040	CYTA_HUMAN	Cystatin-A OS=Homo sapiens GN=CSTA PE=1 SV=1	82.55	10999.7	5.38	36.7	3	3.82612e+06	3.81137e+06	3.08731e+06	1.98792e+06	2.33453e+06	2.00353e+06	2.08976e+06	4.0709e+06	2.99507e+06	2.50368e+06	2.8854e+06	2.8863e+06
P35580	MYH10_HUMAN	Myosin-10 OS=Homo sapiens GN=MYH10 PE=1 SV=3	273.88	229827	5.44	10.9	6	3.72383e+07	2.01612e+07	1.28141e+07	1.27157e+07	3.92689e+06	1.99634e+07	5.0022e+06	1.60701e+07	1.08218e+07	6.6085e+06	6.16264e+06	2.8053e+06
Q9NZB2	F120A_HUMAN	Constitutive coactivator of PPAR-gamma-like protein 1 OS=Homo sapiens GN=FAM120A PE=1 SV=2	474.7	123008	9.07	16	8	2.34883e+07	1.2134e+07	1.06192e+07	6.83981e+06	3.31951e+06	1.53417e+07	6.02813e+06	8.54047e+06	9.68444e+06	6.89438e+06	6.95491e+06	2.48975e+06
O43795	MYO1B_HUMAN	Unconventional myosin-Ib OS=Homo sapiens GN=MYO1B PE=1 SV=3	244.06	132928	9.43	12	5	2.19731e+07	1.25415e+07	7.24813e+06	7.42826e+06	2.79466e+06	1.06474e+07	3.47544e+06	9.20209e+06	9.08285e+06	4.76904e+06	5.47039e+06	2.36358e+06
O43169	CYB5B_HUMAN	Cytochrome b5 type B OS=Homo sapiens GN=CYB5B PE=1 SV=2	81.28	16436	4.88	27.4	1	1.87656e+07	1.52177e+07	4.36754e+06	4.60554e+06	6.16055e+06	8.73589e+06	1.98297e+06	6.72277e+06	5.13042e+06	2.9983e+06	2.50007e+06	1.74343e+06
P31943	HNRH1_HUMAN	Heterogeneous nuclear ribonucleoprotein H OS=Homo sapiens GN=HNRNPH1 PE=1 SV=4	554.94	49483.5	5.89	29.6	5	8.65815e+07	3.03102e+07	3.58517e+07	2.35157e+07	6.2137e+06	5.82688e+07	3.23049e+07	6.55137e+07	4.7106e+07	2.252e+07	2.65013e+07	1.21425e+07
Q9NX46	ARHL2_HUMAN	Poly(ADP-ribose) glycohydrolase ARH3 OS=Homo sapiens GN=ADPRHL2 PE=1 SV=1	122.63	39264.3	4.95	25.9	2	9.76595e+06	6.19925e+06	2.17956e+06	2.35197e+06	7.17315e+06	5.14779e+06	1.07363e+06	4.18475e+06	3.63629e+06	2.11703e+06	2.01385e+06	1.42542e+06
Q9BTZ2	DHRS4_HUMAN	Dehydrogenase/reductase SDR family member 4 OS=Homo sapiens GN=DHRS4 PE=1 SV=3	111.98	29803.5	8.81	21.2	1	2.55138e+07	1.57191e+07	6.93426e+06	7.57361e+06	1.0185e+07	1.52721e+07	4.43578e+06	1.18389e+07	1.52105e+07	1.11569e+07	7.39183e+06	9.7859e+06
P42167	LAP2B_HUMAN	Lamina-associated polypeptide 2, isoforms beta/gamma OS=Homo sapiens GN=TMPO PE=1 SV=2	214.75	50696.5	9.39	22.7	5	2.39725e+07	1.06818e+07	7.17808e+06	5.97733e+06	3.5401e+06	1.3281e+07	5.57288e+06	1.5425e+07	1.10866e+07	9.56872e+06	8.20626e+06	3.44263e+06
P60228	EIF3E_HUMAN	Eukaryotic translation initiation factor 3 subunit E OS=Homo sapiens GN=EIF3E PE=1 SV=1	318.17	52586.5	5.71	28.8	5	5.0835e+07	2.42153e+07	1.7194e+07	1.23839e+07	7.05983e+06	2.4319e+07	7.01615e+06	1.6536e+07	1.58724e+07	9.04751e+06	8.88149e+06	5.76764e+06
O75323	NIPS2_HUMAN	Protein NipSnap homolog 2 OS=Homo sapiens GN=GBAS PE=1 SV=1	123.21	33949.3	9.42	26.9	1	2.5134e+07	2.05459e+07	1.08865e+07	1.1261e+07	1.35358e+07	1.41683e+07	4.81023e+06	9.84929e+06	1.12667e+07	6.15232e+06	5.57679e+06	4.65682e+06
P30046	DOPD_HUMAN	D-dopachrome decarboxylase OS=Homo sapiens GN=DDT PE=1 SV=3	116.3	12817.7	6.71	40.7	3	7.87792e+07	5.61339e+07	2.61149e+07	2.84577e+07	3.86268e+07	4.0938e+07	4.86301e+06	7.61445e+06	2.13663e+07	7.4117e+06	5.20564e+06	2.4919e+06
P37108	SRP14_HUMAN	Signal recognition particle 14 kDa protein OS=Homo sapiens GN=SRP14 PE=1 SV=2	261.31	14674.9	10.05	55.1	6	4.09959e+07	2.5596e+07	1.50401e+07	1.19765e+07	2.34069e+07	2.10221e+07	8.33213e+06	1.78683e+07	1.86205e+07	1.32906e+07	1.15595e+07	8.40238e+06
P67936	TPM4_HUMAN	Tropomyosin alpha-4 chain OS=Homo sapiens GN=TPM4 PE=1 SV=3	853.92	28618.5	4.67	59.3	16	2.43899e+08	1.14583e+08	8.46231e+07	7.52566e+07	8.67418e+07	1.25605e+08	6.2671e+07	1.40933e+08	1.09442e+08	8.48135e+07	8.21828e+07	5.42754e+07
O75396	SC22B_HUMAN	Vesicle-trafficking protein SEC22b OS=Homo sapiens GN=SEC22B PE=1 SV=4	549.51	24805.6	6.43	43.3	3	4.63811e+07	3.80416e+07	2.14508e+07	2.39014e+07	2.41433e+07	2.5402e+07	8.26432e+06	2.04409e+07	1.88267e+07	1.32435e+07	1.2854e+07	8.66464e+06
Q9BSD7	NTPCR_HUMAN	Cancer-related nucleoside-triphosphatase OS=Homo sapiens GN=NTPCR PE=1 SV=1	62.15	20928.2	9.61	16.8	1	7.09435e+06	4.825e+06	1.67297e+06	1.73879e+06	4.58026e+06	3.30177e+06	775518	2.54906e+06	2.43923e+06	1.44732e+06	1.69099e+06	1.19302e+06
Q8IXI1	MIRO2_HUMAN	Mitochondrial Rho GTPase 2 OS=Homo sapiens GN=RHOT2 PE=1 SV=2	72.54	69101.1	5.55	5.7	1	4.63401e+06	2.22318e+06	1.03637e+06	1.57647e+06	485922	2.54638e+06	269757	1.61711e+06	1.10201e+06	276316	277086	138113
P30459	1A74_HUMAN	HLA class I histocompatibility antigen, A-74 alpha chain OS=Homo sapiens GN=HLA-A PE=2 SV=1	416.51	41150.2	6.02	21.6	4	6.95294e+07	5.2981e+07	2.49603e+07	5.24003e+07	2.37356e+07	5.47495e+07	1.44873e+07	4.71445e+07	4.22161e+07	1.82092e+07	3.44324e+07	1.33015e+07
O00299	CLIC1_HUMAN	Chloride intracellular channel protein 1 OS=Homo sapiens GN=CLIC1 PE=1 SV=4	177.9	27247.9	5.09	43.2	9	1.24686e+08	7.08013e+07	3.70572e+07	2.86835e+07	3.95563e+07	6.51859e+07	1.37079e+07	4.22646e+07	3.55751e+07	2.18784e+07	2.18518e+07	1.44451e+07
Q96DH6	MSI2H_HUMAN	RNA-binding protein Musashi homolog 2 OS=Homo sapiens GN=MSI2 PE=1 SV=1	183.11	35345.2	8.62	14.9	2	1.86987e+07	8.65884e+06	2.19282e+06	2.27436e+06	2.50806e+06	1.00405e+07	1.56875e+06	6.1883e+06	4.80623e+06	2.72957e+06	2.01827e+06	994719
Q01105	SET_HUMAN	Protein SET OS=Homo sapiens GN=SET PE=1 SV=3	441.41	33468.7	4.23	39	6	2.53246e+08	1.85452e+08	8.22562e+07	8.98188e+07	8.23667e+07	1.40962e+08	3.46923e+07	1.08722e+08	9.82053e+07	6.21698e+07	6.57053e+07	2.90878e+07
Q01085	TIAR_HUMAN	Nucleolysin TIAR OS=Homo sapiens GN=TIAL1 PE=1 SV=1	120.91	41906.2	7.62	9.3	1	2.16825e+07	1.52165e+07	1.31106e+07	1.1188e+07	3.92403e+06	1.83645e+07	8.57244e+06	1.52309e+07	1.22976e+07	8.90022e+06	7.13107e+06	4.20437e+06
O14929	HAT1_HUMAN	Histone acetyltransferase type B catalytic subunit OS=Homo sapiens GN=HAT1 PE=1 SV=1	94.44	49879.9	5.52	6.9	1	3.46387e+07	2.03774e+07	1.258e+07	1.02466e+07	1.17534e+07	1.87764e+07	5.15992e+06	1.08821e+07	1.07907e+07	6.43672e+06	5.79198e+06	3.13704e+06
Q9HC38	GLOD4_HUMAN	Glyoxalase domain-containing protein 4 OS=Homo sapiens GN=GLOD4 PE=1 SV=1	63.76	35170.4	5.4	18.5	1	4.41222e+07	3.04771e+07	1.29411e+07	1.5405e+07	2.12766e+07	1.5971e+07	4.36257e+06	1.231e+07	1.20729e+07	9.57824e+06	7.61364e+06	5.38932e+06
O15258	RER1_HUMAN	Protein RER1 OS=Homo sapiens GN=RER1 PE=1 SV=1	86.36	23056.9	9.56	21.4	1	2.10412e+07	1.72581e+07	1.1926e+07	1.14968e+07	1.09707e+07	1.39559e+07	6.14999e+06	1.07568e+07	1.08639e+07	7.76243e+06	7.39783e+06	5.23315e+06
Q9BT09	CNPY3_HUMAN	Protein canopy homolog 3 OS=Homo sapiens GN=CNPY3 PE=1 SV=1	50.49	31127.8	5.36	16.5	1	6.40101e+06	4.33064e+06	1.96594e+06	932633	2.15522e+06	3.13079e+06	449121	1.3709e+06		767632	780138	401897
P30622	CLIP1_HUMAN	CAP-Gly domain-containing linker protein 1 OS=Homo sapiens GN=CLIP1 PE=1 SV=2	128.2	162888	5.29	15	2	9.71779e+06	5.30773e+06	3.69894e+06	3.646e+06	1.0448e+06	5.35673e+06	1.684e+06	4.12187e+06	4.03295e+06	2.47731e+06	2.40273e+06	1.2994e+06
Q9H074	PAIP1_HUMAN	Polyadenylate-binding protein-interacting protein 1 OS=Homo sapiens GN=PAIP1 PE=1 SV=1	75.73	53947.3	4.71	10	2	4.2238e+07	2.67115e+07	1.57904e+07	1.36294e+07	1.24157e+07	2.32731e+07	6.14482e+06	1.513e+07	1.39016e+07	8.56507e+06	8.37301e+06	3.85526e+06
Q96AX2	RAB37_HUMAN	Ras-related protein Rab-37 OS=Homo sapiens GN=RAB37 PE=1 SV=3	167.89	25027.6	5.97	30.9	1	2.34564e+08	1.80732e+08	6.15046e+07	6.70007e+07	1.13986e+08	1.13282e+08	3.26668e+07	9.38481e+07	8.42731e+07	4.8221e+07	5.0277e+07	3.41776e+07
Q13596	SNX1_HUMAN	Sorting nexin-1 OS=Homo sapiens GN=SNX1 PE=1 SV=3	65.01	59147.1	5.08	9.6	2	3.24128e+07	2.19667e+07	1.22018e+07	1.35267e+07	9.88368e+06	1.72303e+07	5.44433e+06	1.4075e+07	1.52628e+07	1.00864e+07	1.03096e+07	5.14812e+06
Q9P258	RCC2_HUMAN	Protein RCC2 OS=Homo sapiens GN=RCC2 PE=1 SV=2	94.32	56790.5	9.02	18.8	2	1.82566e+07	1.1222e+07	7.02316e+06	6.8727e+06	2.24465e+06	1.22213e+07	4.08529e+06	1.08547e+07	8.48078e+06	4.89825e+06	3.58396e+06	1.87433e+06
P62277	RS13_HUMAN	40S ribosomal protein S13 OS=Homo sapiens GN=RPS13 PE=1 SV=2	286.15	17211.7	10.53	57	8	2.22511e+08	1.0171e+08	7.57773e+07	6.77998e+07	7.18771e+07	6.91362e+07	2.59397e+07	7.08418e+07	8.0669e+07	5.11221e+07	5.20568e+07	3.8271e+07
P50583	AP4A_HUMAN	Bis(5'-nucleosyl)-tetraphosphatase [asymmetrical] OS=Homo sapiens GN=NUDT2 PE=1 SV=3	44.37	17046.7	5.23	12.2	1	4.84108e+06	3.67692e+06	477300	872653	1.03608e+06	2.2962e+06		1.18821e+06	508333
Q15785	TOM34_HUMAN	Mitochondrial import receptor subunit TOM34 OS=Homo sapiens GN=TOMM34 PE=1 SV=2	56.34	34936.9	9.12	30.7	1	8.72733e+06	5.06473e+06	3.20633e+06	3.01242e+06	1.00446e+06	3.26862e+06	521103	2.90798e+06	1.65414e+06		685235
P62256	UBE2H_HUMAN	Ubiquitin-conjugating enzyme E2 H OS=Homo sapiens GN=UBE2H PE=1 SV=1	116.46	20699.1	4.55	20.2	1	1.67368e+07	1.02735e+07	5.8692e+06	6.56388e+06	4.87268e+06	5.70013e+06	1.44006e+06	4.42566e+06	4.58049e+06	2.52413e+06	2.89148e+06	1.23854e+06
O14980	XPO1_HUMAN	Exportin-1 OS=Homo sapiens GN=XPO1 PE=1 SV=1	262.24	124447	5.71	12.3	3	1.52078e+07	9.89643e+06	6.35119e+06	5.43323e+06	3.53222e+06	7.677e+06	2.99574e+06	7.44487e+06	5.89719e+06	6.32013e+06	5.27248e+06	2.23631e+06
Q15233	NONO_HUMAN	Non-POU domain-containing octamer-binding protein OS=Homo sapiens GN=NONO PE=1 SV=4	196.93	54311.3	9.01	30.6	3	2.27016e+07	9.21386e+06	1.88218e+07	1.04408e+07	1.84865e+06	2.97625e+07	1.40331e+07	2.33719e+07	1.68041e+07	1.2285e+07	1.05084e+07	5.26997e+06
Q96IJ6	GMPPA_HUMAN	Mannose-1-phosphate guanyltransferase alpha OS=Homo sapiens GN=GMPPA PE=1 SV=1	124.49	46604.2	6.73	14.3	1	1.31444e+07	9.9802e+06	4.55434e+06	4.16733e+06	8.89439e+06	7.64483e+06	2.00758e+06	4.87625e+06	4.81492e+06	3.18869e+06	3.1944e+06	2.06057e+06
P26232	CTNA2_HUMAN	Catenin alpha-2 OS=Homo sapiens GN=CTNNA2 PE=1 SV=5	82.23	106045	5.52	16.8	1	9.52239e+06	6.29228e+06	2.68978e+06	2.61094e+06	2.4479e+06	4.64063e+06	1.13442e+06	2.94121e+06	1.93982e+06	1.63685e+06	1.52111e+06	715138
Q14166	TTL12_HUMAN	Tubulin--tyrosine ligase-like protein 12 OS=Homo sapiens GN=TTLL12 PE=1 SV=2	115.1	75154.3	5.33	13	4	2.06953e+07	1.30627e+07	8.4932e+06	7.70509e+06	4.86181e+06	1.09049e+07	3.56289e+06	8.89175e+06	8.1521e+06	4.91712e+06	4.36011e+06	2.05215e+06
P49458	SRP09_HUMAN	Signal recognition particle 9 kDa protein OS=Homo sapiens GN=SRP9 PE=1 SV=2	63.23	10219.1	7.77	46.5	1	1.79553e+07	1.08972e+07	5.74798e+06	5.21086e+06	1.0534e+07	9.96711e+06	3.47927e+06	8.32119e+06	6.86392e+06	5.9229e+06	4.72138e+06	2.9808e+06
Q8NBP7	PCSK9_HUMAN	Proprotein convertase subtilisin/kexin type 9 OS=Homo sapiens GN=PCSK9 PE=1 SV=3	79.45	75721.7	6.14	6.2
Q8IVL5	P3H2_HUMAN	Prolyl 3-hydroxylase 2 OS=Homo sapiens GN=LEPREL1 PE=1 SV=1	63.01	81845.6	5.48	8.8	1	1.63459e+07	1.3316e+07	8.99341e+06	5.39677e+06	2.15414e+06	9.61853e+06	1.97821e+06	3.3647e+06	3.82672e+06	2.81966e+06	2.77147e+06	928533
O00139	KIF2A_HUMAN	Kinesin-like protein KIF2A OS=Homo sapiens GN=KIF2A PE=1 SV=3	50.66	80588.9	6.28	6.1	2	2.94847e+06	1.70955e+06	1.80537e+06	1.75287e+06		1.89745e+06	832288	1.45396e+06	1.47717e+06	992185	932640	476622
Q14498	RBM39_HUMAN	RNA-binding protein 39 OS=Homo sapiens GN=RBM39 PE=1 SV=2	195.77	59627.8	10.1	14	2	1.54513e+07	5.64729e+06	4.28873e+06	3.08279e+06	1.98629e+06	9.91731e+06	4.47089e+06	1.24036e+07	8.59905e+06	5.69049e+06	5.29377e+06	2.25757e+06
Q8WW12	PCNP_HUMAN	PEST proteolytic signal-containing nuclear protein OS=Homo sapiens GN=PCNP PE=1 SV=2	174.67	18913.4	6.86	41	3	2.35097e+07	1.64629e+07	1.9002e+07	1.15524e+07	6.04912e+06	1.54399e+07	1.04209e+07	1.30552e+07	1.14865e+07	1.53957e+07	1.43828e+07	7.63114e+06
O95816	BAG2_HUMAN	BAG family molecular chaperone regulator 2 OS=Homo sapiens GN=BAG2 PE=1 SV=1	78.42	23928.3	6.25	35.5	2	4.00991e+07	2.58542e+07	1.94351e+07	1.97575e+07	1.20063e+07	1.92819e+07	8.29707e+06	1.98475e+07	1.7771e+07	1.10287e+07	9.21205e+06	7.05802e+06
P60900	PSA6_HUMAN	Proteasome subunit alpha type-6 OS=Homo sapiens GN=PSMA6 PE=1 SV=1	1497.54	27838	6.34	45.9	11	1.59884e+09	1.25877e+09	1.24502e+09	1.2689e+09	1.13414e+09	1.29472e+09	9.46657e+08	1.47789e+09	1.51029e+09	9.24849e+08	7.65118e+08	6.93308e+08
Q12800	TFCP2_HUMAN	Alpha-globin transcription factor CP2 OS=Homo sapiens GN=TFCP2 PE=1 SV=2	92.35	57675.9	5.53	8.8	1	1.04232e+07	7.93624e+06	1.44174e+07	1.10137e+07	5.41445e+06	5.82338e+06	3.67428e+06	3.3941e+06	4.25176e+06	4.25401e+06	2.22861e+06	1.52301e+06
Q9BXP5	SRRT_HUMAN	Serrate RNA effector molecule homolog OS=Homo sapiens GN=SRRT PE=1 SV=1	61.4	101060	5.7	14.5	3	2.37517e+06	1.05124e+06	1.91736e+06	1.61269e+06	593520	2.82588e+06	1.80133e+06	2.9018e+06	2.82124e+06	2.4598e+06	2.06649e+06	1.34326e+06
Q15526	SURF1_HUMAN	Surfeit locus protein 1 OS=Homo sapiens GN=SURF1 PE=1 SV=1	44.75	33481.5	9.64	11.3	2	3.2347e+06	4.22936e+06	1.20779e+07	1.55993e+07	3.31759e+06	3.31279e+06	3.89196e+06	2.23877e+06	2.49718e+06	3.96748e+06	3.94939e+06	2.0784e+06
P05556	ITB1_HUMAN	Integrin beta-1 OS=Homo sapiens GN=ITGB1 PE=1 SV=2	88.41	91664.3	5.27	14.7	6	6.58523e+07	5.21928e+07	2.75696e+07	3.01906e+07	1.20712e+07	2.66771e+07	5.01179e+06	1.57065e+07	1.51728e+07	1.00367e+07	9.95363e+06	4.20304e+06
P46063	RECQ1_HUMAN	ATP-dependent DNA helicase Q1 OS=Homo sapiens GN=RECQL PE=1 SV=3	33.25	74436.4	8.12	18.6	1	2.43779e+07	1.0309e+07	8.64556e+06	6.01284e+06	3.31788e+06	1.26729e+07	7.06778e+06	1.55691e+07	1.56243e+07	1.00956e+07	9.53455e+06	5.10261e+06
Q8IXQ6	PARP9_HUMAN	Poly [ADP-ribose] polymerase 9 OS=Homo sapiens GN=PARP9 PE=1 SV=2	120.67	97307.8	8.12	10.8	1	2.01389e+06	1.56334e+06	1.07092e+06	3.70425e+06	1.1861e+06	5.35088e+06	2.23811e+06	5.8941e+06	4.96478e+06	3.64046e+06	3.94506e+06	1.47493e+06
P43307	SSRA_HUMAN	Translocon-associated protein subunit alpha OS=Homo sapiens GN=SSR1 PE=1 SV=3	67.1	32215.3	4.39	6.6	2	1.01815e+08	5.84867e+07	3.5784e+07	3.75249e+07	2.81778e+07	4.44049e+07	1.34457e+07	3.45984e+07	3.65647e+07	2.49488e+07	2.38822e+07	1.23862e+07
Q9UKV8	AGO2_HUMAN	Protein argonaute-2 OS=Homo sapiens GN=EIF2C2 PE=1 SV=3	86.33	98400.4	9.32	9.8
P17174	AATC_HUMAN	Aspartate aminotransferase, cytoplasmic OS=Homo sapiens GN=GOT1 PE=1 SV=3	67.17	46446.6	6.52	24.5	5	4.78999e+07	3.44591e+07	1.676e+07	1.81165e+07	1.84032e+07	2.47158e+07	3.67732e+06	1.06251e+07	1.01293e+07	6.50202e+06	5.50838e+06	4.51221e+06
Q13547	HDAC1_HUMAN	Histone deacetylase 1 OS=Homo sapiens GN=HDAC1 PE=1 SV=1	47.84	55637.9	5.31	14.3
Q09160	1A80_HUMAN	HLA class I histocompatibility antigen, A-80 alpha chain OS=Homo sapiens GN=HLA-A PE=2 SV=1	332.46	41051.3	5.9	12.3	2	4.60159e+07	3.70533e+07	1.39282e+07	3.22739e+07	1.95821e+07	4.0236e+07	1.17993e+07	3.39209e+07	3.30157e+07	7.01636e+06	3.1514e+07	1.17455e+07
P11234	RALB_HUMAN	Ras-related protein Ral-B OS=Homo sapiens GN=RALB PE=1 SV=1	122.84	23508	6.24	20.4	1	1.04001e+06	1.45547e+06	940343	1.86698e+06	1.36269e+06	1.83442e+06	480092	863468	878450	563733	534250	395866
Q6DD88	ATLA3_HUMAN	Atlastin-3 OS=Homo sapiens GN=ATL3 PE=1 SV=1	86.4	60959.6	5.43	16.8
O75821	EIF3G_HUMAN	Eukaryotic translation initiation factor 3 subunit G OS=Homo sapiens GN=EIF3G PE=1 SV=2	383.69	35874	5.87	26.3	4	5.34881e+07	3.28099e+07	2.70853e+07	2.42268e+07	8.94648e+06	3.01998e+07	1.22211e+07	2.13625e+07	2.38944e+07	1.45183e+07	1.45492e+07	6.7747e+06
Q2M2I5	K1C24_HUMAN	Keratin, type I cytoskeletal 24 OS=Homo sapiens GN=KRT24 PE=1 SV=1	63.56	55566.6	4.89	10.1	2	5.20523e+08	4.74606e+08	4.81795e+08	4.95041e+08	1.15341e+08	2.69932e+08	2.73795e+08	3.75519e+08	2.65617e+08	2.26103e+08	2.82245e+08	1.60347e+08
Q9Y376	CAB39_HUMAN	Calcium-binding protein 39 OS=Homo sapiens GN=CAB39 PE=1 SV=1	47.83	40014.8	6.43	27	1	9.06634e+06	7.28067e+06	3.35014e+06	3.26636e+06	2.89912e+06	3.41965e+06	1.38447e+06	4.41286e+06		2.2685e+06	1.98548e+06	1.0817e+06
Q96A26	F162A_HUMAN	Protein FAM162A OS=Homo sapiens GN=FAM162A PE=1 SV=2	89.85	17559.3	9.81	44.2
Q9NVA1	UQCC_HUMAN	Ubiquinol-cytochrome c reductase complex chaperone CBP3 homolog OS=Homo sapiens GN=UQCC PE=1 SV=3	46.99	34976.8	9.1	14	1	3.48395e+06	582505			378976	1.5517e+06		240851	197412	73820.3	49105.7	66843.7
Q13151	ROA0_HUMAN	Heterogeneous nuclear ribonucleoprotein A0 OS=Homo sapiens GN=HNRNPA0 PE=1 SV=1	152.18	30992.8	9.34	21.6	4	2.25439e+07	7.7077e+06	1.00123e+07	6.23132e+06	1.45767e+06	1.32436e+07	6.98533e+06	1.5658e+07	1.17142e+07	8.66094e+06	5.98765e+06	2.69429e+06
Q92930	RAB8B_HUMAN	Ras-related protein Rab-8B OS=Homo sapiens GN=RAB8B PE=1 SV=2	286.47	23740.1	9.15	20.8	3	1.69917e+08	1.23428e+08	7.09738e+07	5.09051e+07	8.31956e+07	7.4056e+07	2.09692e+07	6.23213e+07	5.8885e+07	3.37925e+07	3.36039e+07	2.42353e+07
Q6PGP7	TTC37_HUMAN	Tetratricopeptide repeat protein 37 OS=Homo sapiens GN=TTC37 PE=1 SV=1	44.68	177485	7.47	5.9	1	4.80219e+06	2.63459e+06	2.15088e+06	1.83138e+06	325130	2.16467e+06	505245	1.62858e+06	1.26961e+06	623342	614274	240229
P38646	GRP75_HUMAN	Stress-70 protein, mitochondrial OS=Homo sapiens GN=HSPA9 PE=1 SV=2	3260.7	73919.9	5.87	47.3	16	2.84057e+08	2.01024e+08	9.4995e+07	1.0176e+08	5.95261e+07	1.32498e+08	3.3486e+07	9.01504e+07	8.86112e+07	5.66293e+07	5.44384e+07	2.30276e+07
P16152	CBR1_HUMAN	Carbonyl reductase [NADPH] 1 OS=Homo sapiens GN=CBR1 PE=1 SV=3	539.72	30641	8.55	44.4	6	4.88546e+07	3.58794e+07	1.55298e+07	1.88528e+07	2.47857e+07	2.14171e+07	4.23826e+06	1.62228e+07	1.23932e+07	7.25615e+06	6.88384e+06	4.54429e+06
P16083	NQO2_HUMAN	Ribosyldihydronicotinamide dehydrogenase [quinone] OS=Homo sapiens GN=NQO2 PE=1 SV=5	59.94	26130.1	5.88	24.2	4	1.4205e+07	1.25222e+07	3.57861e+06	5.18146e+06	8.12026e+06	6.93619e+06	1.42583e+06	4.95307e+06	3.34634e+06	2.08502e+06	1.92938e+06	1.43261e+06
O75439	MPPB_HUMAN	Mitochondrial-processing peptidase subunit beta OS=Homo sapiens GN=PMPCB PE=1 SV=2	224.66	55072.8	6.38	19.4	2	1.97266e+07	1.38807e+07	6.68572e+06	7.08482e+06	6.74007e+06	9.46135e+06	2.06012e+06	6.15541e+06	5.91997e+06	2.9448e+06	2.93694e+06	1.74206e+06
C9JRZ8	AK1BF_HUMAN	Aldo-keto reductase family 1 member B15 OS=Homo sapiens GN=AKR1B15 PE=2 SV=1	84.49	39606.3	6.03	9.6	1	1.1441e+08	8.8349e+07	5.81848e+07	6.5225e+07	4.07304e+07	6.27599e+07	2.09954e+07	4.91493e+07	4.33911e+07	2.70607e+07	2.42416e+07	1.83849e+07
O95302	FKBP9_HUMAN	Peptidyl-prolyl cis-trans isomerase FKBP9 OS=Homo sapiens GN=FKBP9 PE=1 SV=2	71.22	63499.7	4.91	9.1	1	3.20144e+07	2.75733e+07	1.70749e+07	1.50025e+07	9.02694e+06	2.66419e+07	5.81527e+06	8.79494e+06	1.13912e+07	8.54308e+06	8.33721e+06	2.692e+06
Q06210	GFPT1_HUMAN	Glutamine--fructose-6-phosphate aminotransferase [isomerizing] 1 OS=Homo sapiens GN=GFPT1 PE=1 SV=3	713.58	79554.6	6.66	27.5	8	3.19983e+07	2.0609e+07	1.19066e+07	1.22743e+07	1.14923e+07	1.66837e+07	5.99638e+06	1.46725e+07	1.39855e+07	1.21315e+07	1.12589e+07	6.02434e+06
Q9NP81	SYSM_HUMAN	Serine--tRNA ligase, mitochondrial OS=Homo sapiens GN=SARS2 PE=1 SV=1	148.32	58702	8.35	11.8	1	1.39582e+07	1.09292e+07	5.62185e+06	5.3689e+06	3.32541e+06	8.23085e+06	2.32508e+06	5.52055e+06	5.60462e+06	3.31499e+06	3.63927e+06	1.60714e+06
P49773	HINT1_HUMAN	Histidine triad nucleotide-binding protein 1 OS=Homo sapiens GN=HINT1 PE=1 SV=2	94.74	13907.1	6.43	16.7	1	4.03673e+07	3.12884e+07	5.78255e+06	8.86715e+06	1.08848e+07	2.4214e+07	4.30698e+06	1.87959e+07	1.24476e+07	6.27545e+06	5.85909e+06	4.50054e+06
P30498	1B78_HUMAN	HLA class I histocompatibility antigen, B-78 alpha chain OS=Homo sapiens GN=HLA-B PE=2 SV=1	252.87	40738.1	5.84	20.7	7	6.19036e+07	5.29381e+07	1.85842e+07	4.23409e+07	3.13811e+07	6.03272e+07	1.24501e+07	4.52422e+07	3.67829e+07	3.29694e+07	2.9888e+07	1.21774e+07
Q14568	HS902_HUMAN	Putative heat shock protein HSP 90-alpha A2 OS=Homo sapiens GN=HSP90AA2 PE=1 SV=2	521.41	39454.5	4.57	24.2	9	1.18716e+09	8.75446e+08	5.73725e+08	5.57975e+08	3.62989e+08	7.74899e+08	2.47503e+08	5.55503e+08	5.38215e+08	3.5879e+08	3.33821e+08	1.6704e+08
P15924	DESP_HUMAN	Desmoplakin OS=Homo sapiens GN=DSP PE=1 SV=3	92.9	334021	6.44	17.8	7	1.28779e+07	7.63385e+06	6.31858e+06	6.2414e+06	1.63022e+06	7.25057e+06	2.54173e+06	4.65142e+06	3.92838e+06	2.3354e+06	2.71575e+06	1.24342e+06
O00203	AP3B1_HUMAN	AP-3 complex subunit beta-1 OS=Homo sapiens GN=AP3B1 PE=1 SV=3	125.21	121815	5.76	13.5	1	8.96777e+06	506628			134536	4.05975e+06		732230	538037	166695	114920	112537
P48637	GSHB_HUMAN	Glutathione synthetase OS=Homo sapiens GN=GSS PE=1 SV=1	278.62	52523.3	5.67	22.2	5	3.35975e+07	2.6705e+07	1.23938e+07	1.51308e+07	1.62869e+07	1.77758e+07	4.67693e+06	1.26573e+07	1.17095e+07	7.89254e+06	7.62295e+06	5.41805e+06
P17066	HSP76_HUMAN	Heat shock 70 kDa protein 6 OS=Homo sapiens GN=HSPA6 PE=1 SV=2	537.95	71440.4	5.81	19.4	8	7.50104e+08	5.54714e+08	2.99851e+08	2.98142e+08	1.38469e+08	3.77561e+08	1.24772e+08	3.2867e+08	3.12749e+08	1.98247e+08	1.88631e+08	9.00882e+07
Q16851	UGPA_HUMAN	UTP--glucose-1-phosphate uridylyltransferase OS=Homo sapiens GN=UGP2 PE=1 SV=5	60.29	57075.8	8.16	18.3	6	6.78504e+07	5.09557e+07	2.43327e+07	2.8442e+07	4.1045e+07	3.30236e+07	1.05826e+07	2.78019e+07	2.72622e+07	1.70683e+07	1.58766e+07	1.19412e+07
Q9Y2T3	GUAD_HUMAN	Guanine deaminase OS=Homo sapiens GN=GDA PE=1 SV=1	361.68	51483.8	5.44	19.4	5	4.35356e+07	3.83453e+07	1.4924e+07	1.45456e+07	2.40121e+07	1.95146e+07	4.34984e+06	1.41182e+07	1.05082e+07	5.83425e+06	5.07016e+06	3.78334e+06
P03989	1B27_HUMAN	HLA class I histocompatibility antigen, B-27 alpha chain OS=Homo sapiens GN=HLA-B PE=1 SV=2	547.45	40802.2	5.54	25.1	7	5.01935e+07	4.79395e+07	1.82213e+07	5.24163e+07	3.36398e+07	6.59841e+07	1.60012e+07	4.43106e+07	4.08798e+07	4.01277e+07	3.7477e+07	1.0936e+07
P21796	VDAC1_HUMAN	Voltage-dependent anion-selective channel protein 1 OS=Homo sapiens GN=VDAC1 PE=1 SV=2	892.7	30867.6	8.62	55.8	13	2.39066e+08	1.69075e+08	7.02512e+07	8.30264e+07	7.94977e+07	8.93558e+07	1.86778e+07	7.37452e+07	6.10661e+07	3.06065e+07	2.67238e+07	1.7371e+07
P12236	ADT3_HUMAN	ADP/ATP translocase 3 OS=Homo sapiens GN=SLC25A6 PE=1 SV=4	287.4	33073.3	9.76	49.3	10	4.93045e+08	4.04138e+08	3.23537e+08	3.42513e+08	1.07222e+08	2.65375e+08	9.85984e+07	1.89899e+08	1.96582e+08	1.00189e+08	1.09484e+08	5.75071e+07
O95782	AP2A1_HUMAN	AP-2 complex subunit alpha-1 OS=Homo sapiens GN=AP2A1 PE=1 SV=3	63.6	108561	6.63	13.4	2	1.11656e+07	7.17168e+06	5.93301e+06	5.7826e+06	1.45894e+06	6.33467e+06	1.9331e+06	3.87117e+06	3.67647e+06	2.55166e+06	2.26098e+06	1.36522e+06
O43747	AP1G1_HUMAN	AP-1 complex subunit gamma-1 OS=Homo sapiens GN=AP1G1 PE=1 SV=5	166.75	92148.4	6.36	9.9	1	1.17427e+07	4.7869e+06	3.21668e+06	2.62275e+06	885548	2.96884e+06	640600	2.22261e+06	1.61091e+06		1.05148e+06	385267
Q9UJ83	HACL1_HUMAN	2-hydroxyacyl-CoA lyase 1 OS=Homo sapiens GN=HACL1 PE=1 SV=2	132.2	64428.6	7.08	10.4	2	1.99921e+07	1.54404e+07	8.63829e+06	8.94617e+06	1.12375e+07	1.08291e+07	3.68193e+06	6.31653e+06	7.53634e+06	4.12767e+06	3.81292e+06	2.35439e+06
P30505	1C08_HUMAN	HLA class I histocompatibility antigen, Cw-8 alpha chain OS=Homo sapiens GN=HLA-C PE=2 SV=1	532.67	41203.4	6.52	24.3	6	4.96732e+07	4.05208e+07	1.38354e+07	3.38177e+07	2.53302e+07	4.88464e+07	1.28604e+07	3.86598e+07	3.83072e+07	1.83922e+07	3.53336e+07	1.39838e+07
P05455	LA_HUMAN	Lupus La protein OS=Homo sapiens GN=SSB PE=1 SV=2	295.68	46979.2	6.68	35.8	6	4.23094e+07	3.18053e+07	2.9689e+07	2.09153e+07	9.72696e+06	2.87719e+07	1.13034e+07	2.51458e+07	2.21475e+07	1.50559e+07	1.36717e+07	8.24359e+06
Q9UNL2	SSRG_HUMAN	Translocon-associated protein subunit gamma OS=Homo sapiens GN=SSR3 PE=1 SV=1	64.13	21067.2	9.61	18.4	2	3.117e+07	2.02284e+07	1.40276e+07	1.22726e+07	1.23254e+07	1.34771e+07	5.33824e+06	1.1883e+07	9.8623e+06	8.19154e+06	6.84796e+06	4.5433e+06
O60814	H2B1K_HUMAN	Histone H2B type 1-K OS=Homo sapiens GN=HIST1H2BK PE=1 SV=3	681.6	13881.6	10.31	44.1	4	2.60155e+09	6.28434e+08	9.81216e+08	5.03375e+08	5.13349e+08	1.10653e+09	7.12669e+08	1.68062e+09	1.20429e+09	9.71082e+08	7.84105e+08	6.71382e+08
P13010	XRCC5_HUMAN	X-ray repair cross-complementing protein 5 OS=Homo sapiens GN=XRCC5 PE=1 SV=3	217.41	83222.5	5.55	18	11	5.26532e+07	3.13725e+07	2.62859e+07	2.2254e+07	1.07816e+07	3.59197e+07	1.90825e+07	3.91799e+07	3.65521e+07	2.79575e+07	2.50059e+07	1.36615e+07
Q92600	RCD1_HUMAN	Cell differentiation protein RCD1 homolog OS=Homo sapiens GN=RQCD1 PE=1 SV=1	49.13	33952	8.18	16.1	1	7.14441e+06	1.7011e+06		159176	856604	3.44925e+06	155836	1.80783e+06	1.51108e+06	502149	458022	319971
Q9UHI6	DDX20_HUMAN	Probable ATP-dependent RNA helicase DDX20 OS=Homo sapiens GN=DDX20 PE=1 SV=2	44.61	92980.8	6.49	6.7	1	9.78215e+06	3.65033e+06	2.88432e+06	3.23328e+06		4.46716e+06	1.1226e+06	2.84538e+06	2.68577e+06	1.18325e+06	1.0639e+06	369033
Q7Z2W4	ZCCHV_HUMAN	Zinc finger CCCH-type antiviral protein 1 OS=Homo sapiens GN=ZC3HAV1 PE=1 SV=3	96.03	103135	8.72	14.9	4	9.19871e+06	5.52879e+06	3.37251e+06	4.90502e+06	2.07711e+06	8.64063e+06	3.35487e+06	8.23567e+06	8.78971e+06	6.81276e+06	6.56596e+06	2.40944e+06
O43396	TXNL1_HUMAN	Thioredoxin-like protein 1 OS=Homo sapiens GN=TXNL1 PE=1 SV=3	54.95	32629.9	4.84	15.9	2	6.81438e+06	5.36837e+06	4.07369e+06	3.37625e+06	1.02962e+06	4.01053e+06	2.28891e+06	3.87743e+06	3.59048e+06	2.89343e+06	2.79882e+06	1.19248e+06
A6NKZ8	YI016_HUMAN	Putative tubulin beta chain-like protein ENSP00000290377 OS=Homo sapiens PE=5 SV=2	306.18	42204.2	4.77	14	3	9.3918e+08	6.13067e+08	4.08133e+08	4.15963e+08	1.74622e+08	6.23393e+08	1.68535e+08	3.43521e+08	3.92276e+08	2.13963e+08	2.03295e+08	8.36704e+07
Q9UL46	PSME2_HUMAN	Proteasome activator complex subunit 2 OS=Homo sapiens GN=PSME2 PE=1 SV=4	1164.59	27555.4	5.54	62.3	11	1.64816e+08	1.41131e+08	1.08592e+08	1.81994e+08	1.50577e+08	1.99438e+08	1.47367e+08	2.69323e+08	2.3934e+08	1.63354e+08	1.69274e+08	1.17108e+08
P60842	IF4A1_HUMAN	Eukaryotic initiation factor 4A-I OS=Homo sapiens GN=EIF4A1 PE=1 SV=1	2176.98	46352.6	5.32	45.3	14	5.65961e+08	3.71557e+08	1.82221e+08	1.84392e+08	2.57283e+08	2.79417e+08	8.71686e+07	2.3853e+08	2.19066e+08	1.38314e+08	1.21522e+08	8.06268e+07
P52888	THOP1_HUMAN	Thimet oligopeptidase OS=Homo sapiens GN=THOP1 PE=1 SV=2	116.31	79701.8	5.72	14.4	6	2.87165e+07	2.1159e+07	8.66102e+06	9.75501e+06	1.76962e+07	1.16271e+07	3.00488e+06	9.22697e+06	8.33894e+06	4.63905e+06	4.45395e+06	3.02422e+06
P28482	MK01_HUMAN	Mitogen-activated protein kinase 1 OS=Homo sapiens GN=MAPK1 PE=1 SV=3	113.5	41762.4	6.5	12.2	1	3.41046e+07	2.29796e+07	1.498e+07	1.40419e+07	1.2598e+07	1.91531e+07	7.8186e+06	1.60249e+07	1.5437e+07	8.67235e+06	7.48212e+06	5.95061e+06
Q9UKM9	RALY_HUMAN	RNA-binding protein Raly OS=Homo sapiens GN=RALY PE=1 SV=1	167.16	32500.6	9.2	17.6	2	2.40181e+07	3.52263e+06	7.37769e+06	4.26406e+06	1.12316e+06	9.91868e+06	5.52761e+06	1.11995e+07	9.43322e+06	8.02372e+06	6.01213e+06	3.29182e+06
P56199	ITA1_HUMAN	Integrin alpha-1 OS=Homo sapiens GN=ITGA1 PE=1 SV=2	103.79	132304	5.91	8	2	7.62464e+06	6.06078e+06	2.15334e+06	2.24215e+06	972472	2.92165e+06	434546	1.62234e+06	1.33899e+06	692020	688145	313359
P35998	PRS7_HUMAN	26S protease regulatory subunit 7 OS=Homo sapiens GN=PSMC2 PE=1 SV=3	2298.01	49002.3	5.71	63.5	25	5.41876e+08	3.89714e+08	4.329e+08	3.73132e+08	2.25514e+08	3.70184e+08	2.9848e+08	4.42122e+08	4.68113e+08	2.77664e+08	2.52847e+08	1.96478e+08
Q7L1Q6	BZW1_HUMAN	Basic leucine zipper and W2 domain-containing protein 1 OS=Homo sapiens GN=BZW1 PE=1 SV=1	310.66	48183.8	5.75	22.2	3	6.34979e+07	2.88732e+07	2.5037e+07	2.04309e+07	8.08949e+06	2.43883e+07	3.35144e+06	2.39685e+07	7.64807e+06	4.21143e+06	4.11315e+06	2.77398e+06
Q9H307	PININ_HUMAN	Pinin OS=Homo sapiens GN=PNN PE=1 SV=4	63.95	81679	6.71	21.8	1	824035		523069			717799	345018	746073	480076		264093	58300.5
P49366	DHYS_HUMAN	Deoxyhypusine synthase OS=Homo sapiens GN=DHPS PE=1 SV=1	57.73	41172.7	5.22	14.6	1	6.46702e+06	4.56203e+06	1.06384e+06	1.3967e+06	3.5243e+06	2.29068e+06	606153	1.49141e+06	3.6839e+06	1.74399e+06	1.52084e+06	1.26524e+06
P53621	COPA_HUMAN	Coatomer subunit alpha OS=Homo sapiens GN=COPA PE=1 SV=2	321.26	139797	7.7	15.2	11	3.91408e+07	2.08695e+07	1.25837e+07	1.29903e+07	3.27123e+06	1.9533e+07	5.38359e+06	1.51279e+07	1.40325e+07	7.97006e+06	7.69392e+06	3.04971e+06
Q03518	TAP1_HUMAN	Antigen peptide transporter 1 OS=Homo sapiens GN=TAP1 PE=1 SV=2	421.66	87732.9	8.24	17.9	5	2.8094e+06	1.91291e+06	784790	8.21224e+06	7.37114e+06	8.6741e+06	2.93884e+06	8.07509e+06	7.21244e+06	6.01032e+06	6.17406e+06	3.37061e+06
Q6NXS1	IPP2M_HUMAN	Putative protein phosphatase inhibitor 2-like protein 3 OS=Homo sapiens GN=PPP1R2P3 PE=5 SV=1	149.38	23091.1	4.82	29.3	2	7.76987e+06	5.9054e+06	3.72516e+06	4.73616e+06	1.71979e+06	5.03217e+06	1.48962e+06	3.4942e+06	2.17238e+06	1.87774e+06	1.72719e+06	860754
P04818	TYSY_HUMAN	Thymidylate synthase OS=Homo sapiens GN=TYMS PE=1 SV=3	248.02	35978.3	6.51	31.6	2	1.9222e+07	1.02093e+07	3.3748e+06	3.28232e+06	4.71615e+06	4.3225e+06		832310	806595
Q13813	SPTN1_HUMAN	Spectrin alpha chain, non-erythrocytic 1 OS=Homo sapiens GN=SPTAN1 PE=1 SV=3	943.21	285163	5.22	26.1	27	4.4763e+07	2.95343e+07	1.94757e+07	1.91909e+07	1.2513e+07	2.54928e+07	5.83453e+06	1.81333e+07	1.3065e+07	8.70965e+06	7.9889e+06	4.33549e+06
Q13155	AIMP2_HUMAN	Aminoacyl tRNA synthase complex-interacting multifunctional protein 2 OS=Homo sapiens GN=AIMP2 PE=1 SV=2	121.11	35668.4	8.45	13.1	2	2.79888e+07	1.39187e+07	1.03317e+07	8.22902e+06	1.35185e+07	1.1441e+07	3.48625e+06	8.76172e+06	7.08906e+06	5.36635e+06	4.87021e+06	2.02952e+06
P61981	1433G_HUMAN	14-3-3 protein gamma OS=Homo sapiens GN=YWHAG PE=1 SV=2	565.63	28456	4.8	52.6	8	6.92393e+08	5.00172e+08	3.58376e+08	3.82919e+08	3.50905e+08	3.14258e+08	9.75669e+07	2.35985e+08	2.40147e+08	1.35166e+08	1.40986e+08	9.83756e+07
Q9Y237	PIN4_HUMAN	Peptidyl-prolyl cis-trans isomerase NIMA-interacting 4 OS=Homo sapiens GN=PIN4 PE=1 SV=1	95.02	13858	9.78	31.3	1	1.64201e+07	1.20303e+07	6.92252e+06	6.29673e+06	6.5236e+06	1.06441e+07	3.78763e+06	8.01997e+06	7.23019e+06	4.53521e+06	4.13651e+06	2.7591e+06
P17844	DDX5_HUMAN	Probable ATP-dependent RNA helicase DDX5 OS=Homo sapiens GN=DDX5 PE=1 SV=1	366.37	69617.9	9.06	21.3	5	8.56806e+07	3.56487e+07	3.5448e+07	2.4372e+07	1.03292e+07	4.90062e+07	1.99043e+07	4.2666e+07	3.94064e+07	2.43365e+07	2.33035e+07	1.05264e+07
Q9UBU9	NXF1_HUMAN	Nuclear RNA export factor 1 OS=Homo sapiens GN=NXF1 PE=1 SV=1	45.5	70651.9	8.74	10
P10619	PPGB_HUMAN	Lysosomal protective protein OS=Homo sapiens GN=CTSA PE=1 SV=2	240.61	54944.3	6.16	4	1	2.16358e+07	1.83971e+07	7.89337e+06	7.87446e+06	4.7563e+06	1.02803e+07	1.89417e+06	4.73755e+06	5.5121e+06	2.69863e+06	2.87942e+06
Q5H9R7	PP6R3_HUMAN	Serine/threonine-protein phosphatase 6 regulatory subunit 3 OS=Homo sapiens GN=PPP6R3 PE=1 SV=2	60.42	98577	4.5	4.7	1	7.28262e+06	4.87082e+06	2.11319e+06	2.004e+06	823545	3.63119e+06	977523	2.39675e+06	2.82446e+06	1.72515e+06	1.91852e+06	392630
O75449	KTNA1_HUMAN	Katanin p60 ATPase-containing subunit A1 OS=Homo sapiens GN=KATNA1 PE=1 SV=1	47.86	56214.4	6.47	14.1
Q9NY65	TBA8_HUMAN	Tubulin alpha-8 chain OS=Homo sapiens GN=TUBA8 PE=1 SV=1	480.36	50745.8	4.94	27.6	9	1.81642e+09	1.23509e+09	7.04129e+08	6.41449e+08	3.49729e+08	1.04904e+09	2.8114e+08	6.77161e+08	6.84971e+08	4.02341e+08	3.80197e+08	1.45512e+08
P39687	AN32A_HUMAN	Acidic leucine-rich nuclear phosphoprotein 32 family member A OS=Homo sapiens GN=ANP32A PE=1 SV=1	215.63	28682.3	3.99	25.7	8	1.4681e+08	1.03017e+08	5.55841e+07	6.10841e+07	3.62416e+07	7.69637e+07	1.71213e+07	5.6563e+07	4.85217e+07	2.35582e+07	2.66869e+07	1.20791e+07
Q99497	PARK7_HUMAN	Protein DJ-1 OS=Homo sapiens GN=PARK7 PE=1 SV=2	395.17	20049.5	6.33	29.6	5	8.43061e+07	5.84079e+07	3.2227e+07	3.92331e+07	3.89219e+07	2.47613e+07	6.52372e+06	2.08016e+07	2.01265e+07	1.13893e+07	1.0745e+07	9.99247e+06
P29144	TPP2_HUMAN	Tripeptidyl-peptidase 2 OS=Homo sapiens GN=TPP2 PE=1 SV=4	38.06	139745	5.9	7.2	2	1.05873e+07	8.13764e+06	3.73186e+06	3.87308e+06	1.7046e+06	5.27167e+06	1.46126e+06	3.84896e+06	4.00135e+06	2.14699e+06	2.15137e+06	749340
P13995	MTDC_HUMAN	Bifunctional methylenetetrahydrofolate dehydrogenase/cyclohydrolase, mitochondrial OS=Homo sapiens GN=MTHFD2 PE=1 SV=2	86.64	38042.3	8.86	31.1	4	1.68831e+07	1.15752e+07	5.93554e+06	8.7807e+06	7.64003e+06	9.82753e+06	1.90877e+06	5.54474e+06	5.03197e+06	2.66989e+06	2.75235e+06	1.72979e+06
Q96ER9	CCD51_HUMAN	Coiled-coil domain-containing protein 51 OS=Homo sapiens GN=CCDC51 PE=1 SV=2	79.13	46010.9	8.3	24.6	2	1.13567e+07	8.60204e+06	4.45026e+06	4.86567e+06	4.48778e+06	4.79773e+06	1.48269e+06	3.52547e+06	3.42448e+06	2.05313e+06	1.77919e+06	1.25888e+06
A6NMY6	AXA2L_HUMAN	Putative annexin A2-like protein OS=Homo sapiens GN=ANXA2P2 PE=5 SV=2	1126.34	38805.9	6.49	53.4	16	7.5876e+08	5.9581e+08	3.38805e+08	3.5936e+08	3.88706e+08	4.07135e+08	1.41099e+08	3.6085e+08	3.33026e+08	2.08888e+08	1.95678e+08	1.38089e+08
Q9H2U2	IPYR2_HUMAN	Inorganic pyrophosphatase 2, mitochondrial OS=Homo sapiens GN=PPA2 PE=1 SV=2	128.05	38409.2	7.07	23.7	2	1.92059e+07	1.54053e+07	6.26798e+06	6.51574e+06	6.66693e+06	9.51163e+06	3.96787e+06	1.05683e+07	5.34799e+06	6.21948e+06	5.54125e+06	3.70172e+06
P04626	ERBB2_HUMAN	Receptor tyrosine-protein kinase erbB-2 OS=Homo sapiens GN=ERBB2 PE=1 SV=1	45.14	141185	5.58	3	1		1.04631e+07	4.58634e+06	4.24436e+06	3.85687e+06	6.61118e+06	1.4482e+06	4.14952e+06	4.33988e+06	2.57379e+06	3.22965e+06	971527
P08574	CY1_HUMAN	Cytochrome c1, heme protein, mitochondrial OS=Homo sapiens GN=CYC1 PE=1 SV=3	427.88	35741.1	9.15	31.4	4	8.50473e+07	6.76611e+07	3.62262e+07	3.7934e+07	6.3469e+07	4.32657e+07	1.52199e+07	3.47823e+07	3.48658e+07	2.29182e+07	2.00371e+07	1.57508e+07
O43432	IF4G3_HUMAN	Eukaryotic translation initiation factor 4 gamma 3 OS=Homo sapiens GN=EIF4G3 PE=1 SV=2	54.91	177682	5.27	14.3
P20290	BTF3_HUMAN	Transcription factor BTF3 OS=Homo sapiens GN=BTF3 PE=1 SV=1	50.81	22211.4	9.41	26.2	3	1.1292e+08	6.20881e+07	4.38395e+07	4.68282e+07	3.6794e+07	6.81602e+07	1.60463e+07	4.29068e+07	4.65665e+07	2.06634e+07	1.67818e+07	1.07077e+07
Q92499	DDX1_HUMAN	ATP-dependent RNA helicase DDX1 OS=Homo sapiens GN=DDX1 PE=1 SV=2	334.6	83349.1	6.81	15.5	3	4.93429e+07	3.74407e+07	2.85907e+07	2.54962e+07	1.0612e+07	3.52139e+07	1.6358e+07	3.26309e+07	3.10324e+07	2.15664e+07	2.10385e+07	1.14381e+07
Q9GZS3	WDR61_HUMAN	WD repeat-containing protein 61 OS=Homo sapiens GN=WDR61 PE=1 SV=1	119.28	33730.8	5.16	15.4	1	1.83478e+07	1.15845e+07	7.20847e+06	5.24986e+06	2.01952e+06	1.09759e+07	2.93256e+06	6.55564e+06	6.1686e+06	4.67291e+06	3.46735e+06	1.39958e+06
P33897	ABCD1_HUMAN	ATP-binding cassette sub-family D member 1 OS=Homo sapiens GN=ABCD1 PE=1 SV=2	64.68	83397.7	9.09	9	1	5.7742e+06	4.37555e+06	3.06963e+06	3.78538e+06	941984	3.06086e+06	1.21444e+06	3.36525e+06	2.53832e+06	1.74246e+06	1.72792e+06	736108
P39748	FEN1_HUMAN	Flap endonuclease 1 OS=Homo sapiens GN=FEN1 PE=1 SV=1	221.17	42908.2	8.8	30.8	4	4.09583e+07	1.47505e+07	1.34954e+07	9.20706e+06	5.2559e+06	2.14241e+07	1.00134e+07	2.19854e+07	1.96999e+07	1.19351e+07	1.07158e+07	5.20629e+06
P25787	PSA2_HUMAN	Proteasome subunit alpha type-2 OS=Homo sapiens GN=PSMA2 PE=1 SV=2	1387.4	25996.3	6.92	58.1	16	5.35249e+08	3.9757e+08	2.96787e+08	3.79535e+08	2.56936e+08	3.90683e+08	1.89697e+08	4.09441e+08	3.8508e+08	1.89722e+08	1.22877e+08	1.05488e+08
Q01546	K22O_HUMAN	Keratin, type II cytoskeletal 2 oral OS=Homo sapiens GN=KRT76 PE=1 SV=2	62.89	66370.3	8.38	10.5	5	4.57746e+08	2.97212e+08	2.76867e+08	2.65323e+08	7.75146e+07	1.78976e+08	1.48197e+08	2.44091e+08	1.75821e+08	1.48316e+08	1.84563e+08	1.04229e+08
O75083	WDR1_HUMAN	WD repeat-containing protein 1 OS=Homo sapiens GN=WDR1 PE=1 SV=4	243.45	66836.1	6.17	21.8	4	1.85093e+07	1.89295e+07	7.31272e+06	6.94229e+06	2.56814e+06	1.33405e+07	4.29192e+06	9.75143e+06	1.18398e+07	6.21201e+06	5.62735e+06	2.92404e+06
Q969H8	CS010_HUMAN	UPF0556 protein C19orf10 OS=Homo sapiens GN=C19orf10 PE=1 SV=1	198.44	18897.4	6.2	27.2	3	3.96987e+07	3.05234e+07	1.16372e+07	1.30368e+07	6.88306e+06	2.53074e+07	4.28394e+06	1.19008e+07	1.00037e+07	6.87995e+06	5.69551e+06	2.49518e+06
P30685	1B35_HUMAN	HLA class I histocompatibility antigen, B-35 alpha chain OS=Homo sapiens GN=HLA-B PE=1 SV=1	588.49	40715.2	6.03	34.8	8	6.19036e+07	5.29381e+07	1.85842e+07	4.23409e+07	3.13811e+07	6.03272e+07	1.24501e+07	4.52422e+07	3.67829e+07	3.29694e+07	2.9888e+07	1.21774e+07
P61081	UBC12_HUMAN	NEDD8-conjugating enzyme Ubc12 OS=Homo sapiens GN=UBE2M PE=1 SV=1	44.44	21171.8	7.57	26.8	1	9.17678e+06	7.15449e+06	7.01516e+06	3.1395e+06	1.49298e+06	9.05812e+06	4.44474e+06	6.42761e+06	6.90982e+06	4.57163e+06	4.0113e+06	2.49947e+06
Q00059	TFAM_HUMAN	Transcription factor A, mitochondrial OS=Homo sapiens GN=TFAM PE=1 SV=1	130.84	29306.2	9.74	23.2	3	2.61992e+07	1.67588e+07	1.56644e+07	1.07331e+07	9.25854e+06	1.47946e+07	4.72368e+06	1.01515e+07	9.49687e+06	5.67548e+06	7.43821e+06	3.60547e+06
P84243	H33_HUMAN	Histone H3.3 OS=Homo sapiens GN=H3F3A PE=1 SV=2	109.66	15375.5	11.27	14.3	2	1.58006e+09	4.13095e+08	9.05723e+08	4.7755e+08	2.03447e+08	7.34887e+08	5.79122e+08	1.13186e+09	8.15014e+08	6.69089e+08	4.74254e+08	4.25282e+08
P60660	MYL6_HUMAN	Myosin light polypeptide 6 OS=Homo sapiens GN=MYL6 PE=1 SV=2	206.01	17090.2	4.56	41.7	5	1.73927e+08	9.52679e+07	5.79798e+07	6.15208e+07	8.51215e+07	8.03761e+07	2.17322e+07	6.69428e+07	5.73705e+07	3.57374e+07	3.07766e+07	2.33343e+07
P30508	1C12_HUMAN	HLA class I histocompatibility antigen, Cw-12 alpha chain OS=Homo sapiens GN=HLA-C PE=2 SV=2	667.4	41316.3	5.91	42.9	10	6.71291e+07	5.35513e+07	1.97396e+07	4.79531e+07	2.97507e+07	6.22036e+07	1.43697e+07	4.91225e+07	4.46482e+07	2.1704e+07	3.68611e+07	1.44942e+07
Q15005	SPCS2_HUMAN	Signal peptidase complex subunit 2 OS=Homo sapiens GN=SPCS2 PE=1 SV=3	46.22	25271.8	8.69	13.3
Q92974	ARHG2_HUMAN	Rho guanine nucleotide exchange factor 2 OS=Homo sapiens GN=ARHGEF2 PE=1 SV=4	74.83	112386	6.89	8.1	1	6.3722e+06	2.81746e+06	2.52378e+06	1.9442e+06				2.22587e+06	1.89092e+06	1.2315e+06	1.23832e+06	290180
P49207	RL34_HUMAN	60S ribosomal protein L34 OS=Homo sapiens GN=RPL34 PE=1 SV=3	51.86	13512.6	11.48	29.1	1	2.35104e+08	1.07616e+08	8.88947e+07	7.73659e+07	3.75145e+07	1.01666e+08	3.19023e+07	8.59681e+07	8.80542e+07	5.26203e+07	5.00716e+07	2.74856e+07
Q8TD47	RS4Y2_HUMAN	40S ribosomal protein S4, Y isoform 2 OS=Homo sapiens GN=RPS4Y2 PE=2 SV=3	150.91	29619	10.1	25.1	5	2.62302e+08	1.40891e+08	1.49833e+08	1.33301e+08	9.74591e+07	1.36486e+08	6.38704e+07	1.35425e+08	1.13607e+08	7.91097e+07	7.16475e+07	5.61794e+07
P31150	GDIA_HUMAN	Rab GDP dissociation inhibitor alpha OS=Homo sapiens GN=GDI1 PE=1 SV=2	342.65	51177.4	5	23	5	4.58652e+07	3.94063e+07	2.25978e+07	2.88552e+07	2.12903e+07	2.40504e+07	9.5355e+06	2.01602e+07	1.93386e+07	1.2929e+07	1.1644e+07	8.14604e+06
Q15631	TSN_HUMAN	Translin OS=Homo sapiens GN=TSN PE=1 SV=1	305.48	26280.8	6.01	19.3	6	5.20552e+07	3.59123e+07	2.24288e+07	2.1704e+07	2.60713e+07	2.8428e+07	9.88372e+06	2.39613e+07	2.30304e+07	1.48255e+07	1.309e+07	9.49327e+06
O43765	SGTA_HUMAN	Small glutamine-rich tetratricopeptide repeat-containing protein alpha OS=Homo sapiens GN=SGTA PE=1 SV=1	194.55	34269.8	4.81	21.1	1	5.44534e+06	4.70865e+06	3.3066e+06	4.61405e+06	3.78481e+06	4.28285e+06	1.07085e+06	2.23303e+06	2.30184e+06	1.48164e+06	1.30089e+06	775443
Q15388	TOM20_HUMAN	Mitochondrial import receptor subunit TOM20 homolog OS=Homo sapiens GN=TOMM20 PE=1 SV=1	119.51	16458.7	8.8	13.8	2	4.5428e+07	3.70819e+07	2.29092e+07	2.63175e+07	2.92854e+07	2.44719e+07	7.26185e+06	2.28689e+07	2.74373e+07	2.02035e+07	1.86026e+07	1.41718e+07
P43353	AL3B1_HUMAN	Aldehyde dehydrogenase family 3 member B1 OS=Homo sapiens GN=ALDH3B1 PE=2 SV=1	55.29	52433.8	7.55	5.8	1	1.84586e+06	1.12519e+06	601004	1.23473e+06	497249	1.95621e+06	376513	690372	951467	877032	486073	347962
Q14683	SMC1A_HUMAN	Structural maintenance of chromosomes protein 1A OS=Homo sapiens GN=SMC1A PE=1 SV=2	64.77	143771	7.51	18.2	1	7.66515e+06	2.65261e+06	3.18205e+06	1.85847e+06		5.32923e+06	2.8274e+06	6.41391e+06	4.56357e+06	3.9832e+06	3.20147e+06	1.55951e+06
Q15424	SAFB1_HUMAN	Scaffold attachment factor B1 OS=Homo sapiens GN=SAFB PE=1 SV=4	70.04	103036	5.32	12.6	1	6.56002e+06	1.83112e+06	2.31558e+06	784031		3.27371e+06	1.6515e+06	4.04356e+06	3.12134e+06	2.74197e+06	2.34482e+06	962817
P06744	G6PI_HUMAN	Glucose-6-phosphate isomerase OS=Homo sapiens GN=GPI PE=1 SV=4	1321.47	63335.3	8.43	37.1	13	4.95291e+08	3.99955e+08	1.66523e+08	1.99595e+08	2.81929e+08	2.51671e+08	6.02037e+07	1.86479e+08	1.70277e+08	9.44204e+07	8.78379e+07	5.77472e+07
Q9UI30	TR112_HUMAN	tRNA methyltransferase 112 homolog OS=Homo sapiens GN=TRMT112 PE=1 SV=1	56.86	14304.3	5.21	21.6	1	2.02492e+07	1.20476e+07	6.34777e+06	5.58971e+06	1.18879e+07	1.0133e+07	2.34836e+06	6.81952e+06	6.89165e+06	3.61883e+06	3.28909e+06	2.05064e+06
Q9UJZ1	STML2_HUMAN	Stomatin-like protein 2, mitochondrial OS=Homo sapiens GN=STOML2 PE=1 SV=1	269.9	38624.2	6.88	26.1	5	2.73397e+07	2.01939e+07	1.23702e+07	1.48291e+07	1.07699e+07	1.40219e+07	4.55016e+06	1.15538e+07	1.063e+07	6.08671e+06	6.32663e+06	3.9866e+06
P24752	THIL_HUMAN	Acetyl-CoA acetyltransferase, mitochondrial OS=Homo sapiens GN=ACAT1 PE=1 SV=1	358.84	45455.8	8.98	16.4	5	6.35743e+07	4.18854e+07	2.25014e+07	2.35182e+07	1.53995e+07	2.62491e+07	5.23728e+06	1.66653e+07	1.61814e+07	6.74235e+06	6.68738e+06	3.76551e+06
P62140	PP1B_HUMAN	Serine/threonine-protein phosphatase PP1-beta catalytic subunit OS=Homo sapiens GN=PPP1CB PE=1 SV=3	348.27	37960.9	5.84	24.2	5	5.27817e+07	3.19008e+07	2.06299e+07	2.04025e+07	1.66029e+07	2.16691e+07	7.93672e+06	2.07021e+07	1.81435e+07	1.25569e+07	1.04342e+07	6.92567e+06
Q9H254	SPTN4_HUMAN	Spectrin beta chain, non-erythrocytic 4 OS=Homo sapiens GN=SPTBN4 PE=1 SV=2	133.81	290005	5.72	10.9	2	8.94403e+07	4.39304e+07	2.95665e+07	3.0987e+07	1.89465e+07	2.48002e+07	4.90634e+06	2.01693e+07	1.59407e+07	8.10428e+06	7.61935e+06	4.13455e+06
Q16881	TRXR1_HUMAN	Thioredoxin reductase 1, cytoplasmic OS=Homo sapiens GN=TXNRD1 PE=1 SV=3	336.58	71831.6	7.16	21.7	5	4.97633e+07	3.60586e+07	2.20186e+07	1.94365e+07	2.59095e+07	2.72252e+07	9.13804e+06	2.57292e+07	2.42686e+07	1.53364e+07	1.39348e+07	8.73688e+06
P40939	ECHA_HUMAN	Trifunctional enzyme subunit alpha, mitochondrial OS=Homo sapiens GN=HADHA PE=1 SV=2	380.72	83688.1	9.16	20.4	6	9.35876e+07	5.51742e+07	5.48565e+07	4.89497e+07	3.37092e+07	5.488e+07	2.92562e+07	4.52127e+07	4.39385e+07	3.06904e+07	3.07272e+07	1.96261e+07
Q6NVY1	HIBCH_HUMAN	3-hydroxyisobutyryl-CoA hydrolase, mitochondrial OS=Homo sapiens GN=HIBCH PE=1 SV=2	53.64	43796.5	8.38	15
Q13153	PAK1_HUMAN	Serine/threonine-protein kinase PAK 1 OS=Homo sapiens GN=PAK1 PE=1 SV=2	96.3	60893.8	5.55	13.8
O60566	BUB1B_HUMAN	Mitotic checkpoint serine/threonine-protein kinase BUB1 beta OS=Homo sapiens GN=BUB1B PE=1 SV=3	40.76	120781	5.2	4.1
Q9UHL4	DPP2_HUMAN	Dipeptidyl peptidase 2 OS=Homo sapiens GN=DPP7 PE=1 SV=3	104.9	54763.4	5.91	16.3	1	1.1324e+07	9.8932e+06	3.04802e+06	4.01245e+06	1.89518e+06	6.00998e+06	807594	3.04149e+06	2.5896e+06	1.15324e+06	1.40037e+06	533049
P82673	RT35_HUMAN	28S ribosomal protein S35, mitochondrial OS=Homo sapiens GN=MRPS35 PE=1 SV=1	53.9	37106.2	8.4	9.3
Q03113	GNA12_HUMAN	Guanine nucleotide-binding protein subunit alpha-12 OS=Homo sapiens GN=GNA12 PE=1 SV=4	86.69	44422.4	9.84	17.6	1	1.27611e+08	8.91055e+07	3.88299e+07	4.33503e+07	5.92405e+07	5.56007e+07	1.24188e+07	3.7528e+07	3.79533e+07	2.13198e+07	2.02304e+07	1.3355e+07
Q9HCH3	CPNE5_HUMAN	Copine-5 OS=Homo sapiens GN=CPNE5 PE=1 SV=2	56.83	66319	5.64	8.4	2	1.05929e+07	7.33517e+06	5.67538e+06	5.16233e+06	2.2995e+06	5.86486e+06	2.46753e+06	4.25675e+06	4.54729e+06	3.14007e+06	2.47865e+06	1.31574e+06
P61313	RL15_HUMAN	60S ribosomal protein L15 OS=Homo sapiens GN=RPL15 PE=1 SV=2	258.29	24245.1	11.62	36.8	7	1.56433e+08	8.18563e+07	5.58829e+07	5.37218e+07	4.34239e+07	7.47684e+07	2.94576e+07	7.1108e+07	7.24002e+07	4.74959e+07	4.41338e+07	2.39963e+07
Q9H9J2	RM44_HUMAN	39S ribosomal protein L44, mitochondrial OS=Homo sapiens GN=MRPL44 PE=1 SV=1	75.67	37853.8	8.64	12.3	1	8.59986e+06	5.812e+06	3.11717e+06	2.83889e+06	3.77928e+06	2.58183e+06	615160	2.31125e+06	2.01174e+06	1.40232e+06	966976	693138
Q9NRK6	ABCBA_HUMAN	ATP-binding cassette sub-family B member 10, mitochondrial OS=Homo sapiens GN=ABCB10 PE=1 SV=2	38.45	79497.1	9.87	12.9
P68431	H31_HUMAN	Histone H3.1 OS=Homo sapiens GN=HIST1H3A PE=1 SV=2	198.46	15508.5	11.13	36.8	2	1.58006e+09	4.13095e+08	9.05723e+08	4.7755e+08	2.03447e+08	7.34887e+08	5.79122e+08	1.13186e+09	8.15014e+08	6.69089e+08	4.74254e+08	4.25282e+08
Q9UQE7	SMC3_HUMAN	Structural maintenance of chromosomes protein 3 OS=Homo sapiens GN=SMC3 PE=1 SV=2	116.49	141853	6.77	17.4	2	6.69487e+06	2.47311e+06	4.16094e+06	1.50841e+06		5.7196e+06	2.06445e+06	5.20457e+06	3.30087e+06	3.74626e+06	2.45892e+06	1.39294e+06
Q07955	SRSF1_HUMAN	Serine/arginine-rich splicing factor 1 OS=Homo sapiens GN=SRSF1 PE=1 SV=2	201.57	27841.9	10.37	40.3	3	6.34262e+07	2.77442e+07	2.33035e+07	1.59936e+07	1.48866e+07	4.03227e+07	2.52546e+07	4.53261e+07	3.3388e+07	2.3239e+07	2.51512e+07	1.2802e+07
Q9NRV9	HEBP1_HUMAN	Heme-binding protein 1 OS=Homo sapiens GN=HEBP1 PE=1 SV=1	79.71	21197.6	5.71	20.6	4	1.50361e+07	1.30729e+07	6.87152e+06	8.20825e+06	7.38225e+06	9.84361e+06	2.4537e+06	5.78534e+06	5.29202e+06	3.27502e+06	2.86273e+06	1.80878e+06
P84098	RL19_HUMAN	60S ribosomal protein L19 OS=Homo sapiens GN=RPL19 PE=1 SV=1	363.75	23565.3	11.48	50.5	5	1.54634e+08	8.98254e+07	8.86061e+07	8.66286e+07	5.11466e+07	8.78276e+07	4.14214e+07	7.62924e+07	7.9826e+07	4.99363e+07	4.7783e+07	2.95794e+07
Q96CS3	FAF2_HUMAN	FAS-associated factor 2 OS=Homo sapiens GN=FAF2 PE=1 SV=2	85.16	52932.7	5.46	13.9	1	7.33177e+06	3.93468e+06	1.48606e+06	1.4364e+06		3.83083e+06		2.72776e+06	2.02565e+06
Q9P2T1	GMPR2_HUMAN	GMP reductase 2 OS=Homo sapiens GN=GMPR2 PE=1 SV=1	25.3	38363.2	6.79	15.5
Q14677	EPN4_HUMAN	Clathrin interactor 1 OS=Homo sapiens GN=CLINT1 PE=1 SV=1	168.01	68272.8	6.01	13.4	2	3.69974e+07	2.50013e+07	1.96278e+07	1.98916e+07	5.84756e+06	2.5199e+07	1.00124e+07	1.76761e+07	1.92969e+07	1.17742e+07	8.54401e+06	3.9761e+06
Q14240	IF4A2_HUMAN	Eukaryotic initiation factor 4A-II OS=Homo sapiens GN=EIF4A2 PE=1 SV=2	842.29	46600.9	5.33	42.8	12	5.57508e+08	3.69426e+08	1.75014e+08	1.74269e+08	2.5206e+08	2.81863e+08	8.80861e+07	2.38649e+08	2.15706e+08	1.32474e+08	1.18308e+08	7.67627e+07
P55809	SCOT1_HUMAN	Succinyl-CoA:3-ketoacid coenzyme A transferase 1, mitochondrial OS=Homo sapiens GN=OXCT1 PE=1 SV=1	503.05	56578.1	7.14	21.2	3	1.62578e+07	1.44922e+07	9.34678e+06	1.16083e+07	5.61153e+06	1.00332e+07	3.03179e+06	6.3734e+06	5.82334e+06	3.38664e+06	3.07218e+06	1.89089e+06
P06733	ENOA_HUMAN	Alpha-enolase OS=Homo sapiens GN=ENO1 PE=1 SV=2	3807.99	47481.4	7.01	68.9	31	2.02686e+09	1.65464e+09	7.91669e+08	9.8617e+08	1.14605e+09	9.97955e+08	2.7742e+08	7.91212e+08	6.66842e+08	4.34386e+08	3.74727e+08	2.72954e+08
Q14194	DPYL1_HUMAN	Dihydropyrimidinase-related protein 1 OS=Homo sapiens GN=CRMP1 PE=1 SV=1	50.92	62486.8	6.55	9.1	1	1.35759e+07	1.02467e+07	4.81751e+06	4.25308e+06	2.24203e+06	6.3208e+06	1.62942e+06	3.83444e+06	4.26583e+06	2.32115e+06	2.62523e+06	935748
P46109	CRKL_HUMAN	Crk-like protein OS=Homo sapiens GN=CRKL PE=1 SV=1	56	33870	6.26	8.6
O15371	EIF3D_HUMAN	Eukaryotic translation initiation factor 3 subunit D OS=Homo sapiens GN=EIF3D PE=1 SV=1	159.1	64559.7	5.79	8.8	4	4.82848e+07	2.40779e+07	1.83179e+07	1.30096e+07	8.38426e+06	2.34211e+07	7.34882e+06	1.60161e+07	1.6448e+07	9.40007e+06	1.00306e+07	3.51222e+06
P36871	PGM1_HUMAN	Phosphoglucomutase-1 OS=Homo sapiens GN=PGM1 PE=1 SV=3	812.16	61695.6	6.3	37.2	7	4.83033e+07	4.25554e+07	1.96072e+07	2.28046e+07	2.29551e+07	2.47233e+07	5.45597e+06	1.55877e+07	1.32291e+07	8.4803e+06	7.3899e+06	4.84096e+06
P13807	GYS1_HUMAN	Glycogen [starch] synthase, muscle OS=Homo sapiens GN=GYS1 PE=1 SV=2	196.41	84530.8	5.8	9.6	4	1.38613e+07	9.54119e+06	6.62766e+06	5.46939e+06	2.10985e+06	9.14507e+06	3.24319e+06	5.97441e+06	6.13199e+06	3.58658e+06	3.77105e+06	1.40901e+06
Q6NVV1	R13AX_HUMAN	Putative 60S ribosomal protein L13a-like MGC87657 OS=Homo sapiens PE=5 SV=1	46.82	12183.9	10.76	41.2	1	3.12317e+08	1.45665e+08	8.34486e+07	8.55158e+07	7.88213e+07	1.1277e+08	3.85857e+07	1.18991e+08	1.30164e+08	8.02677e+07	7.73091e+07	5.09751e+07
O95197	RTN3_HUMAN	Reticulon-3 OS=Homo sapiens GN=RTN3 PE=1 SV=2	89.68	113169	4.85	13.5
Q13492	PICAL_HUMAN	Phosphatidylinositol-binding clathrin assembly protein OS=Homo sapiens GN=PICALM PE=1 SV=2	74.2	70881.1	7.7	12.7	5	1.71734e+07	1.16564e+07	9.04145e+06	8.70958e+06	4.53922e+06	1.04589e+07	3.86753e+06	7.30057e+06	7.34594e+06	4.75264e+06	4.68247e+06	2.58812e+06
P56211	ARP19_HUMAN	cAMP-regulated phosphoprotein 19 OS=Homo sapiens GN=ARPP19 PE=1 SV=2	325.48	12315.3	9.07	43.8
Q8IVS2	FABD_HUMAN	Malonyl-CoA-acyl carrier protein transacylase, mitochondrial OS=Homo sapiens GN=MCAT PE=1 SV=2	105.11	43390.3	8.97	16.9	1	1.06262e+07	6.68528e+06	3.59032e+06	3.02319e+06	4.61739e+06	5.08761e+06	1.59484e+06	3.54561e+06	3.74975e+06	2.15658e+06	2.39799e+06	1.32756e+06
Q96FQ6	S10AG_HUMAN	Protein S100-A16 OS=Homo sapiens GN=S100A16 PE=1 SV=1	55.19	11851	6.28	19.4	1	9.76833e+06	4.54225e+06	1.18349e+06	2.61023e+06	2.91939e+06	6.85314e+06	400136	3.92222e+06	2.59695e+06	753897	301240	328384
P62873	GBB1_HUMAN	Guanine nucleotide-binding protein G(I)/G(S)/G(T) subunit beta-1 OS=Homo sapiens GN=GNB1 PE=1 SV=3	117.01	38151.3	5.6	17.9	4	7.82238e+07	6.40984e+07	3.41624e+07	3.72894e+07	1.37031e+07	4.35054e+07	1.08944e+07	2.72927e+07	2.46918e+07	1.48713e+07	1.35689e+07	6.92001e+06
P08237	K6PF_HUMAN	6-phosphofructokinase, muscle type OS=Homo sapiens GN=PFKM PE=1 SV=2	532.48	85983.7	8.23	27.6	6	4.50983e+07	3.19122e+07	1.90335e+07	1.9015e+07	1.77411e+07	2.17354e+07	6.78241e+06	1.60612e+07	1.4541e+07	8.5297e+06	8.21404e+06	4.7035e+06
O75400	PR40A_HUMAN	Pre-mRNA-processing factor 40 homolog A OS=Homo sapiens GN=PRPF40A PE=1 SV=2	87.92	109022	7.18	8.9	1	2.00498e+07	1.00526e+07	6.92322e+06	5.53654e+06	2.98976e+06	9.16218e+06	4.33173e+06	1.04195e+07	8.26054e+06	6.84785e+06	5.93116e+06	2.4885e+06
P28062	PSB8_HUMAN	Proteasome subunit beta type-8 OS=Homo sapiens GN=PSMB8 PE=1 SV=3	634.6	30676.7	7.04	37.3	11	3.35065e+08	2.76386e+08	3.20633e+08	6.69537e+08	2.14328e+08	7.04546e+08	5.68561e+08	8.72243e+08	9.08129e+08	6.32297e+08	5.78515e+08	2.81615e+08
Q6RW13	ATRAP_HUMAN	Type-1 angiotensin II receptor-associated protein OS=Homo sapiens GN=AGTRAP PE=1 SV=1	73.29	17579	5.71	13.8	1	1.05061e+07	8.50131e+06	4.22901e+06	4.72517e+06	6.2101e+06	5.22279e+06	974066	2.86185e+06	1.50167e+06	1.58404e+06	1.18359e+06	707595
P31327	CPSM_HUMAN	Carbamoyl-phosphate synthase [ammonia], mitochondrial OS=Homo sapiens GN=CPS1 PE=1 SV=2	3714.28	165975	6.3	38.2	26	2.79767e+08	2.18808e+08	9.42764e+07	1.04129e+08	1.01114e+08	1.36717e+08	3.5781e+07	9.9767e+07	9.44132e+07	6.06067e+07	5.98793e+07	3.55662e+07
Q9Y3Z3	SAMH1_HUMAN	SAM domain and HD domain-containing protein 1 OS=Homo sapiens GN=SAMHD1 PE=1 SV=2	154.15	72896.1	6.69	11	6	5.23247e+06	2.47365e+06	1.19706e+06	5.35176e+06	3.05657e+06	8.56697e+06	6.39663e+06	1.24404e+07	1.28441e+07	1.47923e+07	1.35507e+07	8.31502e+06
O00161	SNP23_HUMAN	Synaptosomal-associated protein 23 OS=Homo sapiens GN=SNAP23 PE=1 SV=1	153.9	23681.7	4.89	29.9	2	1.64109e+07	1.219e+07	5.05001e+06	5.60582e+06	5.84905e+06	7.05022e+06	1.6912e+06	5.26474e+06	4.51799e+06	2.56542e+06	2.7155e+06	1.4438e+06
Q9BR76	COR1B_HUMAN	Coronin-1B OS=Homo sapiens GN=CORO1B PE=1 SV=1	143.13	54884.5	5.61	17.4	2	1.99461e+07	1.26912e+07	7.00178e+06	7.2374e+06	3.35229e+06	7.72985e+06	2.30707e+06	5.77842e+06	5.56768e+06	4.07578e+06	4.03477e+06	1.47286e+06
O00303	EIF3F_HUMAN	Eukaryotic translation initiation factor 3 subunit F OS=Homo sapiens GN=EIF3F PE=1 SV=1	257.75	37654.2	5.24	23.2	4	7.70961e+07	4.00122e+07	2.78454e+07	2.44963e+07	1.35643e+07	3.56139e+07	1.01745e+07	2.7757e+07	2.66327e+07	1.46462e+07	1.40348e+07	5.94597e+06
P02144	MYG_HUMAN	Myoglobin OS=Homo sapiens GN=MB PE=1 SV=2	45.99	17230	7.14	44.8	1	6.0851e+06	7.33346e+06	3.88225e+06	4.83373e+06	3.89689e+06	1.13294e+06		1.13276e+06	862177			192499
Q58FF6	H90B4_HUMAN	Putative heat shock protein HSP 90-beta 4 OS=Homo sapiens GN=HSP90AB4P PE=5 SV=1	402.3	58854.8	4.65	14.9	7	4.81983e+08	3.47882e+08	2.28763e+08	2.12277e+08	1.0563e+08	3.16196e+08	9.67583e+07	2.15454e+08	2.10486e+08	1.18893e+08	1.13499e+08	6.12378e+07
Q27J81	INF2_HUMAN	Inverted formin-2 OS=Homo sapiens GN=INF2 PE=1 SV=2	93.68	136851	5.26	3.9	3	6.67756e+06	4.50585e+06	3.07984e+06	2.82559e+06	735467	3.68267e+06	1.11294e+06	2.60583e+06	2.3634e+06	1.4392e+06	1.41811e+06	505250
P63000	RAC1_HUMAN	Ras-related C3 botulinum toxin substrate 1 OS=Homo sapiens GN=RAC1 PE=1 SV=1	121.4	21835.4	8.77	21.4
Q8IWT0	ARCH_HUMAN	Protein archease OS=Homo sapiens GN=ZBTB8OS PE=1 SV=2	47.39	19535.5	4.39	17.4	1		4.93479e+06	1.90859e+06	1.35944e+06	1.96512e+06							445595
P14324	FPPS_HUMAN	Farnesyl pyrophosphate synthase OS=Homo sapiens GN=FDPS PE=1 SV=4	147.65	48757.8	5.83	20.5	6	1.0036e+08	7.17897e+07	4.18177e+07	4.32735e+07	3.79608e+07	4.86032e+07	1.3845e+07	3.26363e+07	3.3235e+07	1.55874e+07	1.4565e+07	9.93e+06
P23527	H2B1O_HUMAN	Histone H2B type 1-O OS=Homo sapiens GN=HIST1H2BO PE=1 SV=3	450.28	13897.6	10.31	56.3	2	3.24658e+09	7.74939e+08	1.26728e+09	6.47036e+08	6.6047e+08	1.30566e+09	8.56681e+08	1.91609e+09	1.4341e+09	1.1653e+09	9.68148e+08	8.33515e+08
P11021	GRP78_HUMAN	78 kDa glucose-regulated protein OS=Homo sapiens GN=HSPA5 PE=1 SV=2	2891.92	72402.5	5.07	58.4	35	7.97087e+08	5.83952e+08	2.99865e+08	3.03106e+08	1.33702e+08	3.87368e+08	1.20262e+08	3.42529e+08	3.32349e+08	2.34494e+08	2.11552e+08	9.35529e+07
O60749	SNX2_HUMAN	Sorting nexin-2 OS=Homo sapiens GN=SNX2 PE=1 SV=2	65.49	58548.7	5.04	18.3	2	2.15806e+07	1.46326e+07	8.08781e+06	9.2372e+06	5.88673e+06	1.11013e+07	3.9979e+06	9.73476e+06	1.01256e+07	7.13777e+06	7.09091e+06	3.84542e+06
Q16181	SEPT7_HUMAN	Septin-7 OS=Homo sapiens GN=SEPT7 PE=1 SV=2	101.35	50933.1	8.76	11.9
P57053	H2BFS_HUMAN	Histone H2B type F-S OS=Homo sapiens GN=H2BFS PE=1 SV=2	409.74	13935.6	10.37	61.1	4	2.60155e+09	6.28434e+08	9.81216e+08	5.03375e+08	5.13349e+08	1.10653e+09	7.12669e+08	1.68062e+09	1.20429e+09	9.71082e+08	7.84105e+08	6.71382e+08
Q14697	GANAB_HUMAN	Neutral alpha-glucosidase AB OS=Homo sapiens GN=GANAB PE=1 SV=3	1842.72	107263	5.74	35.2	21	2.44153e+08	1.70284e+08	8.36954e+07	8.66309e+07	4.5047e+07	1.10914e+08	1.84591e+07	6.13498e+07	5.62773e+07	3.29937e+07	2.90225e+07	1.19839e+07
O00231	PSD11_HUMAN	26S proteasome non-ATPase regulatory subunit 11 OS=Homo sapiens GN=PSMD11 PE=1 SV=3	1670.23	47719.2	6.08	59.7	26	3.8828e+08	2.87635e+08	2.81143e+08	2.64918e+08	2.57287e+08	2.48917e+08	1.79794e+08	2.66862e+08	2.85065e+08	1.83518e+08	1.54593e+08	1.41263e+08
O14979	HNRDL_HUMAN	Heterogeneous nuclear ribonucleoprotein D-like OS=Homo sapiens GN=HNRPDL PE=1 SV=3	79.23	46580.2	9.59	17.6	3	5.02814e+07	1.80621e+07	1.05039e+07	9.83384e+06	6.48507e+06	2.65958e+07	9.82148e+06	2.79245e+07	2.23014e+07	1.48662e+07	1.23484e+07	6.78699e+06
P11279	LAMP1_HUMAN	Lysosome-associated membrane glycoprotein 1 OS=Homo sapiens GN=LAMP1 PE=1 SV=3	60.98	45367	9	4.8	2	7.44363e+07	6.16904e+07	3.13544e+07	3.53266e+07	1.4495e+07	4.03705e+07	8.63224e+06	2.42492e+07	2.34558e+07	1.39413e+07	1.37395e+07	6.15236e+06
P49720	PSB3_HUMAN	Proteasome subunit beta type-3 OS=Homo sapiens GN=PSMB3 PE=1 SV=2	1060.53	23218.6	6.14	61.5	8	9.22814e+08	6.56482e+08	4.71022e+08	5.90605e+08	5.53118e+08	6.12614e+08	3.50384e+08	6.7818e+08	5.08319e+08	4.11021e+08	3.57267e+08	2.65722e+08
P61009	SPCS3_HUMAN	Signal peptidase complex subunit 3 OS=Homo sapiens GN=SPCS3 PE=1 SV=1	52.42	20357.6	8.67	10.6	1	2.34018e+07	1.55987e+07	6.41584e+06	5.69608e+06	4.07815e+06	1.10144e+07	2.75463e+06	7.94888e+06	6.48841e+06	5.33483e+06	4.21062e+06	1.92042e+06
P22695	QCR2_HUMAN	Cytochrome b-c1 complex subunit 2, mitochondrial OS=Homo sapiens GN=UQCRC2 PE=1 SV=3	704.37	48583.9	8.74	32.7	8	6.11867e+07	4.61452e+07	1.75748e+07	1.99089e+07	2.60058e+07	3.0216e+07	7.93241e+06	2.13527e+07	1.95849e+07	1.0914e+07	1.02943e+07	7.12129e+06
O60762	DPM1_HUMAN	Dolichol-phosphate mannosyltransferase OS=Homo sapiens GN=DPM1 PE=1 SV=1	85.75	29672.8	9.57	8.5	2	2.16262e+07	1.52731e+07	8.55363e+06	9.93677e+06	7.93924e+06	1.20634e+07	3.8755e+06	8.07819e+06	1.0163e+07	6.03438e+06	5.41586e+06	3.79211e+06
Q9NYU2	UGGG1_HUMAN	UDP-glucose:glycoprotein glucosyltransferase 1 OS=Homo sapiens GN=UGGT1 PE=1 SV=3	978.83	177819	5.42	17.3	22	6.35065e+07	5.25678e+07	3.76958e+07	3.61063e+07	1.43948e+07	5.90245e+07	1.51655e+07	2.68552e+07	3.18771e+07	1.85225e+07	1.77186e+07	8.27753e+06
Q9NX18	SDHF2_HUMAN	Succinate dehydrogenase assembly factor 2, mitochondrial OS=Homo sapiens GN=SDHAF2 PE=1 SV=1	72.52	19644	6.33	22.9
P30495	1B56_HUMAN	HLA class I histocompatibility antigen, B-56 alpha chain OS=Homo sapiens GN=HLA-B PE=2 SV=1	454.63	40738.2	5.77	38.4	9	6.12653e+07	5.45759e+07	2.24476e+07	6.00101e+07	3.16365e+07	7.01004e+07	1.52048e+07	4.7068e+07	3.90263e+07	3.58629e+07	3.06299e+07	7.31977e+06
P16278	BGAL_HUMAN	Beta-galactosidase OS=Homo sapiens GN=GLB1 PE=1 SV=2	45.03	76482.7	6.1	5	2	2.23072e+07	1.7524e+07	6.17216e+06	7.55676e+06	1.71065e+06	8.57282e+06	1.01846e+06	4.24923e+06	3.42275e+06	1.31405e+06	3.97133e+06	368115
Q9Y262	EIF3L_HUMAN	Eukaryotic translation initiation factor 3 subunit L OS=Homo sapiens GN=EIF3L PE=1 SV=1	533.1	66912.5	5.93	30.9	12	5.75815e+07	3.25113e+07	2.46798e+07	2.25544e+07	1.25544e+07	3.28637e+07	1.14716e+07	1.8116e+07	1.89528e+07	1.24021e+07	1.17963e+07	6.28585e+06
P63162	RSMN_HUMAN	Small nuclear ribonucleoprotein-associated protein N OS=Homo sapiens GN=SNRPN PE=1 SV=1	441.7	24769.1	11.2	26.7	1	4.85972e+07	2.50836e+07	2.83025e+07	2.02038e+07	9.13802e+06	1.55295e+07	7.42111e+06	1.91138e+07	1.40577e+07	7.78753e+06	7.26953e+06	6.77346e+06
Q99733	NP1L4_HUMAN	Nucleosome assembly protein 1-like 4 OS=Homo sapiens GN=NAP1L4 PE=1 SV=1	824.34	42967.9	4.6	23.5	6	1.42161e+08	8.92867e+07	5.98082e+07	6.1011e+07	3.84029e+07	7.31995e+07	2.49466e+07	6.01819e+07	5.58574e+07	3.61328e+07	3.42969e+07	1.62685e+07
Q13952	NFYC_HUMAN	Nuclear transcription factor Y subunit gamma OS=Homo sapiens GN=NFYC PE=1 SV=3	166.84	50556.4	5.78	6.8	1	3.08516e+06	206894			94417.2	2.34068e+06		219158
Q13748	TBA3C_HUMAN	Tubulin alpha-3C/D chain OS=Homo sapiens GN=TUBA3C PE=1 SV=3	1134.18	50611.9	4.97	38.4	12	2.23667e+09	1.50386e+09	9.129e+08	8.30599e+08	3.91183e+08	1.25498e+09	3.56281e+08	8.26768e+08	8.55507e+08	5.00531e+08	4.82306e+08	1.90773e+08
Q92905	CSN5_HUMAN	COP9 signalosome complex subunit 5 OS=Homo sapiens GN=COPS5 PE=1 SV=4	77.06	37782.8	6.1	19.5	3	1.00418e+07	5.89293e+06	3.32844e+06	3.29275e+06	4.50976e+06	4.07206e+06	1.56039e+06	4.02432e+06	3.59119e+06	2.23635e+06	3.13903e+06	1.39781e+06
Q14527	HLTF_HUMAN	Helicase-like transcription factor OS=Homo sapiens GN=HLTF PE=1 SV=2	54.41	114883	8.82	17.5
P30049	ATPD_HUMAN	ATP synthase subunit delta, mitochondrial OS=Homo sapiens GN=ATP5D PE=1 SV=2	150.27	17479.2	5.38	18.5	1	6.61358e+07	5.1536e+07	2.69467e+07	2.77315e+07	1.77705e+07	3.33678e+07	8.99701e+06	2.79158e+07	2.4336e+07	1.24367e+07	1.20809e+07	6.54032e+06
P21291	CSRP1_HUMAN	Cysteine and glycine-rich protein 1 OS=Homo sapiens GN=CSRP1 PE=1 SV=3	452.13	21409.1	8.9	38.3	5	1.83124e+08	9.7835e+07	6.30545e+07	6.87813e+07	3.47464e+07	1.14184e+08	4.33747e+07	1.01496e+08	9.85051e+07	7.25883e+07	6.52218e+07	2.77448e+07
O00264	PGRC1_HUMAN	Membrane-associated progesterone receptor component 1 OS=Homo sapiens GN=PGRMC1 PE=1 SV=3	1053.24	21771.8	4.56	21	2	1.22556e+07	9.60363e+06	4.34445e+06	5.26715e+06	7.06111e+06	6.6813e+06	961297	4.78037e+06	3.5871e+06	2.01423e+06	2.24151e+06	1.40161e+06
P30154	2AAB_HUMAN	Serine/threonine-protein phosphatase 2A 65 kDa regulatory subunit A beta isoform OS=Homo sapiens GN=PPP2R1B PE=1 SV=3	74.59	66798.7	4.84	13.1	1	1.48678e+07	1.04191e+07	5.10881e+06	8.71122e+06	5.90704e+06	7.45111e+06		3.42359e+06	1.68574e+06
Q9Y3E0	GOT1B_HUMAN	Vesicle transport protein GOT1B OS=Homo sapiens GN=GOLT1B PE=1 SV=1	116.35	15415.4	10.36	9.4
O43809	CPSF5_HUMAN	Cleavage and polyadenylation specificity factor subunit 5 OS=Homo sapiens GN=NUDT21 PE=1 SV=1	111.79	26267.8	8.85	26	1	4.57676e+07	1.57159e+07	1.5356e+07	9.12456e+06	1.14553e+07	2.48459e+07	1.30742e+07	2.96651e+07	2.49937e+07	1.93351e+07	1.48757e+07	1.11601e+07
P43897	EFTS_HUMAN	Elongation factor Ts, mitochondrial OS=Homo sapiens GN=TSFM PE=1 SV=2	77	35710.4	8.62	18.5	1	3.13217e+07	2.05553e+07	1.04735e+07	1.12153e+07	7.4507e+06	1.09835e+07	2.31815e+06	1.31891e+07	5.2121e+06	3.92013e+06	4.75478e+06	1.95804e+06
Q9UNS2	CSN3_HUMAN	COP9 signalosome complex subunit 3 OS=Homo sapiens GN=COPS3 PE=1 SV=3	50.42	48412.2	6.19	7.8
Q8WX93	PALLD_HUMAN	Palladin OS=Homo sapiens GN=PALLD PE=1 SV=3	118.45	151839	6.67	5.9	1	1.14385e+07	1.22082e+07	8.38514e+06	6.1295e+06	737645	1.58091e+07	1.39132e+06	1.16951e+07	4.21308e+06	2.26596e+06	1.93886e+06
Q6P2I3	FAH2B_HUMAN	Fumarylacetoacetate hydrolase domain-containing protein 2B OS=Homo sapiens GN=FAHD2B PE=2 SV=1	55.19	34933.2	7.64	2
Q02543	RL18A_HUMAN	60S ribosomal protein L18a OS=Homo sapiens GN=RPL18A PE=1 SV=2	103.82	21034	10.73	36.4	2	4.37006e+07	1.71011e+07	8.91376e+06	7.60292e+06	2.27047e+06	2.28355e+07	5.73842e+06	1.6689e+07	1.47579e+07	8.04797e+06	7.15548e+06	3.72145e+06
O60684	IMA7_HUMAN	Importin subunit alpha-7 OS=Homo sapiens GN=KPNA6 PE=1 SV=1	146.13	60732.7	4.89	16	2	1.30059e+07	6.50721e+06	4.08494e+06	4.43122e+06	3.06025e+06	5.99481e+06	1.83796e+06	3.9879e+06	2.99522e+06	2.43474e+06	2.74927e+06	1.97816e+06
Q8IYJ1	CPNE9_HUMAN	Copine-9 OS=Homo sapiens GN=CPNE9 PE=1 SV=3	56.83	62281.3	5.18	8.1	2	1.05929e+07	7.33517e+06	5.67538e+06	5.16233e+06	2.2995e+06	5.86486e+06	2.46753e+06	4.25675e+06	4.54729e+06	3.14007e+06	2.47865e+06	1.31574e+06
P17858	K6PL_HUMAN	6-phosphofructokinase, liver type OS=Homo sapiens GN=PFKL PE=1 SV=6	372.2	85762.5	7.26	18.1	4	2.4625e+07	1.77769e+07	8.85624e+06	7.89192e+06	8.4366e+06	1.32108e+07	3.41896e+06	8.89912e+06	8.30107e+06	4.56637e+06	4.6364e+06	2.14455e+06
Q15274	NADC_HUMAN	Nicotinate-nucleotide pyrophosphorylase [carboxylating] OS=Homo sapiens GN=QPRT PE=1 SV=3	109.03	31168.2	5.81	17.2	4	3.95965e+07	3.06477e+07	1.85548e+07	2.08458e+07	1.94648e+07	1.77807e+07	5.58432e+06	1.20208e+07	1.06002e+07	5.03695e+06	4.71191e+06	3.8862e+06
P45877	PPIC_HUMAN	Peptidyl-prolyl cis-trans isomerase C OS=Homo sapiens GN=PPIC PE=1 SV=1	103.01	22862.9	8.48	12.7	1	2.72022e+07	2.0535e+07	1.00849e+07	8.70561e+06	6.08127e+06	1.3297e+07	2.4155e+06	7.0702e+06	5.6623e+06	3.78046e+06	3.49774e+06	1.38249e+06
P10316	1A69_HUMAN	HLA class I histocompatibility antigen, A-69 alpha chain OS=Homo sapiens GN=HLA-A PE=2 SV=2	1083.1	41236.3	6.42	31.8	5	7.83971e+07	6.54575e+07	2.41732e+07	5.25066e+07	3.48015e+07	6.94644e+07	1.63228e+07	5.4685e+07	4.52464e+07	2.60508e+07	3.86546e+07	1.4553e+07
Q6UB35	C1TM_HUMAN	Monofunctional C1-tetrahydrofolate synthase, mitochondrial OS=Homo sapiens GN=MTHFD1L PE=1 SV=1	234.29	106636	8.32	16.3	2	1.26621e+07	8.39769e+06	3.64577e+06	3.83695e+06	2.88249e+06	5.99755e+06	1.25416e+06	3.01355e+06	3.06022e+06	2.07981e+06	2.04539e+06	780593
P08779	K1C16_HUMAN	Keratin, type I cytoskeletal 16 OS=Homo sapiens GN=KRT16 PE=1 SV=4	1006.38	51578.3	4.99	38.5	15	4.45371e+08	3.86661e+08	3.7041e+08	4.08032e+08	1.03474e+08	2.26094e+08	2.16876e+08	3.0793e+08	2.1659e+08	1.8706e+08	2.38922e+08	1.33457e+08
O15372	EIF3H_HUMAN	Eukaryotic translation initiation factor 3 subunit H OS=Homo sapiens GN=EIF3H PE=1 SV=1	50.46	40076.1	6.09	23.6	2	1.83604e+07	7.74684e+06	6.60795e+06	4.73229e+06	1.90923e+06	9.11875e+06	4.68326e+06	6.53656e+06	1.03216e+07	4.53162e+06	3.72648e+06	2.62001e+06
O14776	TCRG1_HUMAN	Transcription elongation regulator 1 OS=Homo sapiens GN=TCERG1 PE=1 SV=2	54.47	124051	8.71	9.3	1	8.48706e+06	3.63097e+06	2.95806e+06	1.68578e+06	866537	4.04153e+06	2.11844e+06	4.13936e+06	8.20898e+06	3.14765e+06	4.29182e+06	1.23127e+06
Q5SRD1	TI23B_HUMAN	Putative mitochondrial import inner membrane translocase subunit Tim23B OS=Homo sapiens GN=TIMM23B PE=5 SV=2	57.75	28315.4	9.47	17.1	1	3.18749e+07	5.19868e+06	8.5883e+06	7.4544e+06	4.01514e+06	8.18318e+06	1.66641e+06	3.75889e+06	2.74847e+06			492057
P12004	PCNA_HUMAN	Proliferating cell nuclear antigen OS=Homo sapiens GN=PCNA PE=1 SV=1	395.29	29092.4	4.57	34.1	4	1.7307e+08	1.35212e+08	7.28876e+07	7.5263e+07	5.90121e+07	8.42051e+07	1.60451e+07	4.60321e+07	3.63497e+07	2.38013e+07	2.23595e+07	1.19506e+07
Q14151	SAFB2_HUMAN	Scaffold attachment factor B2 OS=Homo sapiens GN=SAFB2 PE=1 SV=1	68.97	107921	5.84	14	1	6.56002e+06	1.83112e+06	2.31558e+06	784031		3.27371e+06	1.6515e+06	4.04356e+06	3.12134e+06	2.74197e+06	2.34482e+06	962817
P26440	IVD_HUMAN	Isovaleryl-CoA dehydrogenase, mitochondrial OS=Homo sapiens GN=IVD PE=1 SV=1	51.94	46802.8	8.45	11.8
P28288	ABCD3_HUMAN	ATP-binding cassette sub-family D member 3 OS=Homo sapiens GN=ABCD3 PE=1 SV=1	131.31	75940.8	9.41	12.9
P30462	1B14_HUMAN	HLA class I histocompatibility antigen, B-14 alpha chain OS=Homo sapiens GN=HLA-B PE=2 SV=1	451.47	40675	5.56	25.7	6	5.01935e+07	4.79395e+07	1.82213e+07	5.24163e+07	3.36398e+07	6.59841e+07	1.60012e+07	4.43106e+07	4.08798e+07	4.01277e+07	3.7477e+07	1.0936e+07
P07814	SYEP_HUMAN	Bifunctional glutamate/proline--tRNA ligase OS=Homo sapiens GN=EPRS PE=1 SV=5	1151.67	172080	7.02	30.2	18	7.1081e+07	5.24532e+07	3.71474e+07	3.55306e+07	7.95628e+06	3.6824e+07	1.15294e+07	2.50846e+07	2.32371e+07	1.38624e+07	1.28252e+07	6.35885e+06
P27144	KAD4_HUMAN	Adenylate kinase isoenzyme 4, mitochondrial OS=Homo sapiens GN=AK4 PE=1 SV=1	115.63	25366.2	8.47	45.7	3	1.67617e+07	1.44878e+07	8.02028e+06	1.17307e+07	1.64806e+07	9.78841e+06	2.78669e+06	6.50567e+06	5.62237e+06	3.93805e+06	3.06679e+06	2.04508e+06
Q96KA5	CLP1L_HUMAN	Cleft lip and palate transmembrane protein 1-like protein OS=Homo sapiens GN=CLPTM1L PE=1 SV=1	53.55	62531.1	8.71	3.3	1	6.58733e+06	6.87163e+06	3.724e+06	3.574e+06	1.20057e+06	5.42967e+06	1.41685e+06	2.7408e+06	3.27467e+06	1.9593e+06	2.07746e+06	960686
Q15942	ZYX_HUMAN	Zyxin OS=Homo sapiens GN=ZYX PE=1 SV=1	427.68	62435.6	6.22	13.1	4	1.83384e+07	1.10453e+07	7.14121e+06	7.65804e+06	4.04536e+06	9.57242e+06	3.80892e+06	9.05209e+06	9.45503e+06	7.93846e+06	7.46873e+06	3.22954e+06
Q01518	CAP1_HUMAN	Adenylyl cyclase-associated protein 1 OS=Homo sapiens GN=CAP1 PE=1 SV=5	457.7	52324.9	8.24	29.5	5	4.94297e+07	3.65995e+07	2.05406e+07	2.3106e+07	1.38024e+07	2.49177e+07	6.96241e+06	2.08677e+07	1.83828e+07	1.10212e+07	1.01587e+07	5.29718e+06
Q08211	DHX9_HUMAN	ATP-dependent RNA helicase A OS=Homo sapiens GN=DHX9 PE=1 SV=4	583.82	142181	6.41	22	15	5.18528e+07	1.86893e+07	2.25206e+07	1.39775e+07	3.6071e+06	3.74445e+07	2.02551e+07	4.13603e+07	3.3963e+07	2.52194e+07	2.09142e+07	9.70497e+06
P30086	PEBP1_HUMAN	Phosphatidylethanolamine-binding protein 1 OS=Homo sapiens GN=PEBP1 PE=1 SV=3	709.36	21157.7	7.01	44.9	6	2.41333e+08	1.39936e+08	1.51898e+08	5.0381e+07	1.58534e+08	8.83306e+07	1.9245e+07	6.03738e+07	1.25595e+08	8.10962e+07	6.80798e+07	5.71064e+07
O15212	PFD6_HUMAN	Prefoldin subunit 6 OS=Homo sapiens GN=PFDN6 PE=1 SV=1	216.97	14573.8	8.83	47.3	2	3.66851e+07	1.86205e+07	1.0212e+07	8.53272e+06	1.54233e+07	1.78818e+07	2.06846e+06	1.36176e+07	7.23256e+06	4.29405e+06	3.10498e+06	1.85884e+06
P23634	AT2B4_HUMAN	Plasma membrane calcium-transporting ATPase 4 OS=Homo sapiens GN=ATP2B4 PE=1 SV=2	218.16	139030	6.19	9.3	1	6.81564e+06	5.85522e+06	1.5644e+06	1.88314e+06	743392	2.60686e+06		1.82198e+06	983950	1.33938e+06	793474	360587
P09382	LEG1_HUMAN	Galectin-1 OS=Homo sapiens GN=LGALS1 PE=1 SV=2	103.97	15048.3	5.34	23.7	3	9.7296e+07	6.67911e+07	3.27134e+07	3.27514e+07	1.94047e+07	8.55879e+07	1.59856e+07	4.80262e+07	3.06065e+07	2.10659e+07	1.76422e+07	8.63589e+06
P28838	AMPL_HUMAN	Cytosol aminopeptidase OS=Homo sapiens GN=LAP3 PE=1 SV=3	326.43	56530	8.03	19.3	8	1.61316e+07	1.32273e+07	5.7733e+06	3.05671e+07	5.24311e+07	3.62305e+07	1.41927e+07	3.71908e+07	3.66211e+07	3.66736e+07	3.63376e+07	2.5549e+07
Q9NRX4	PHP14_HUMAN	14 kDa phosphohistidine phosphatase OS=Homo sapiens GN=PHPT1 PE=1 SV=1	101.86	13994.8	5.65	53.6	1	1.01481e+07	7.9414e+06	2.76668e+06	1.76262e+06	5.59726e+06	5.57157e+06	1.11831e+06	3.113e+06	2.5065e+06	2.37397e+06	1.54234e+06	567542
Q14964	RB39A_HUMAN	Ras-related protein Rab-39A OS=Homo sapiens GN=RAB39A PE=2 SV=2	153.54	25389.9	7.57	13.4	1	2.34564e+08	1.80732e+08	6.15046e+07	6.70007e+07	1.13986e+08	1.13282e+08	3.26668e+07	9.38481e+07	8.42731e+07	4.8221e+07	5.0277e+07	3.41776e+07
P49459	UBE2A_HUMAN	Ubiquitin-conjugating enzyme E2 A OS=Homo sapiens GN=UBE2A PE=1 SV=2	44.15	17418.5	5.06	11.8	1	9.03653e+06	8.11682e+06	2.84854e+06	1.63595e+06	2.15843e+06	6.7904e+06			5.50822e+06	3.13076e+06		1.64339e+06
Q8IUE6	H2A2B_HUMAN	Histone H2A type 2-B OS=Homo sapiens GN=HIST2H2AB PE=1 SV=3	89.09	13986.8	10.88	17.7	1	3.88094e+09	9.85419e+08	1.58567e+09	8.97554e+08	9.17582e+08	2.03639e+09	1.34805e+09	2.91077e+09	2.22538e+09	1.77559e+09	1.41545e+09	1.33822e+09
Q3SY84	K2C71_HUMAN	Keratin, type II cytoskeletal 71 OS=Homo sapiens GN=KRT71 PE=1 SV=3	105.52	57769.2	6.28	15.5	2	5.97556e+08	3.19901e+08	2.74389e+08	2.59095e+08	7.15007e+07	1.88068e+08	1.15273e+08	2.73512e+08	2.09266e+08	1.67572e+08	1.89086e+08	1.04457e+08
Q9Y639	NPTN_HUMAN	Neuroplastin OS=Homo sapiens GN=NPTN PE=1 SV=2	88.77	44701.6	8.11	9.3	1	244045	282940	268584	294917		136902	28266.6	60702.7	72272.3	44845.2	50332	16933.4
Q9HB07	MYG1_HUMAN	UPF0160 protein MYG1, mitochondrial OS=Homo sapiens GN=C12orf10 PE=1 SV=2	153.72	42764.5	6.19	31.6	3	5.17904e+07	3.64222e+07	1.59334e+07	1.77979e+07	2.55001e+07	2.59147e+07	6.64578e+06	1.9143e+07	1.71131e+07	1.14495e+07	1.00314e+07	6.46257e+06
Q9BY32	ITPA_HUMAN	Inosine triphosphate pyrophosphatase OS=Homo sapiens GN=ITPA PE=1 SV=2	155.74	21831	5.5	21.1	1	2.68316e+07	2.03675e+07	6.92696e+06	6.04538e+06	1.45704e+07	1.24047e+07	2.97577e+06	9.59222e+06	6.36881e+06	4.74104e+06	3.93674e+06	2.03664e+06
P49257	LMAN1_HUMAN	Protein ERGIC-53 OS=Homo sapiens GN=LMAN1 PE=1 SV=2	45.5	57798.1	6.3	14.1	1	1.27659e+07	9.39349e+06	4.75987e+06	5.18461e+06	1.81065e+06	7.04769e+06	1.70028e+06	5.38228e+06	5.66138e+06	3.13417e+06	2.9001e+06	1.07058e+06
Q6PI48	SYDM_HUMAN	Aspartate--tRNA ligase, mitochondrial OS=Homo sapiens GN=DARS2 PE=1 SV=1	99.33	74086.3	8.19	11.5	3	1.60043e+07	1.20682e+07	1.16129e+07	6.87256e+06	3.38613e+06	6.62661e+06	1.51217e+06	3.83854e+06	3.36257e+06	8.69264e+06	7.22103e+06	4.94844e+06
Q9BXW7	CECR5_HUMAN	Cat eye syndrome critical region protein 5 OS=Homo sapiens GN=CECR5 PE=1 SV=1	106.17	46748	8.38	22.7
P29692	EF1D_HUMAN	Elongation factor 1-delta OS=Homo sapiens GN=EEF1D PE=1 SV=5	994.82	31216.8	4.9	55.2	8	3.55206e+08	1.97319e+08	1.33504e+08	1.35641e+08	9.31932e+07	1.85468e+08	7.29316e+07	1.74665e+08	1.71434e+08	1.19388e+08	1.10814e+08	6.63878e+07
P20618	PSB1_HUMAN	Proteasome subunit beta type-1 OS=Homo sapiens GN=PSMB1 PE=1 SV=2	1459.98	26700.5	8.27	56	10	9.09183e+08	7.34442e+08	7.93545e+08	7.84763e+08	4.74276e+08	6.9421e+08	5.37205e+08	8.04175e+08	8.32524e+08	5.16384e+08	4.48385e+08	3.08685e+08
P62306	RUXF_HUMAN	Small nuclear ribonucleoprotein F OS=Homo sapiens GN=SNRPF PE=1 SV=1	184.01	9775.8	4.7	23.3
O60256	KPRB_HUMAN	Phosphoribosyl pyrophosphate synthase-associated protein 2 OS=Homo sapiens GN=PRPSAP2 PE=1 SV=1	141.94	41298.5	7.08	15.2	2	1.03131e+07	7.38906e+06	4.84378e+06	5.19562e+06	5.24904e+06	6.90106e+06	2.20584e+06	3.92138e+06	4.35036e+06	4.34005e+06	2.0704e+06	2.37818e+06
Q9Y3D6	FIS1_HUMAN	Mitochondrial fission 1 protein OS=Homo sapiens GN=FIS1 PE=1 SV=2	155.82	16984	8.84	18.4	1	2.21607e+07	1.93502e+07	8.11432e+06	1.03243e+07	1.08258e+07	1.28021e+07	3.47834e+06	8.7811e+06	8.44212e+06	5.012e+06	4.70184e+06	3.47732e+06
P35052	GPC1_HUMAN	Glypican-1 OS=Homo sapiens GN=GPC1 PE=1 SV=2	93.59	62724.4	7.07	14.9	1	8.45598e+06	5.50604e+06	4.8039e+06	3.92062e+06	2.11448e+06	3.73076e+06	963711	1.03567e+06	1.73447e+06	1.06625e+06	323142
Q9NYK5	RM39_HUMAN	39S ribosomal protein L39, mitochondrial OS=Homo sapiens GN=MRPL39 PE=1 SV=3	75.17	39199.8	7.56	9.8	1	1.29205e+07	7.47893e+06	4.74935e+06	4.77424e+06	4.7323e+06	3.25703e+06	668356	2.4156e+06	2.33474e+06	1.02697e+06	1.13098e+06	836511
O00469	PLOD2_HUMAN	Procollagen-lysine,2-oxoglutarate 5-dioxygenase 2 OS=Homo sapiens GN=PLOD2 PE=1 SV=2	66.16	85372.9	6.24	8.7	2	2.93972e+07	2.08222e+07	9.92907e+06	9.80469e+06	3.89549e+06	1.62652e+07	2.89149e+06	6.72355e+06	7.00681e+06	3.51066e+06	3.89466e+06	1.33648e+06
P30048	PRDX3_HUMAN	Thioredoxin-dependent peroxide reductase, mitochondrial OS=Homo sapiens GN=PRDX3 PE=1 SV=3	182.46	28017.3	7.67	26.2	6	2.07533e+08	1.70792e+08	7.52344e+07	8.15359e+07	9.55345e+07	1.43412e+08	3.22433e+07	5.74976e+07	5.42626e+07	3.60192e+07	3.07246e+07	2.16462e+07
P61011	SRP54_HUMAN	Signal recognition particle 54 kDa protein OS=Homo sapiens GN=SRP54 PE=1 SV=1	53.56	55953.4	8.87	12.5	1	5.87571e+06	3.29171e+06	1.82502e+06	1.91185e+06	1.01864e+06	3.03162e+06	1.60691e+06	2.72436e+06	2.03602e+06	1.44825e+06	1.52286e+06	718832
Q14764	MVP_HUMAN	Major vault protein OS=Homo sapiens GN=MVP PE=1 SV=4	1387.96	99551	5.34	30.9	18	2.3561e+08	2.15248e+08	1.79552e+08	2.33415e+08	6.70532e+07	1.16945e+08	1.18174e+08	1.29431e+08	1.24574e+08	1.24107e+08	1.59099e+08	1.03116e+08
Q6DN03	H2B2C_HUMAN	Putative histone H2B type 2-C OS=Homo sapiens GN=HIST2H2BC PE=5 SV=3	63.14	21971.4	10.71	25.4
Q13242	SRSF9_HUMAN	Serine/arginine-rich splicing factor 9 OS=Homo sapiens GN=SRSF9 PE=1 SV=1	99.73	25640.5	8.74	22.6	1	3.14127e+07	1.60574e+07	1.18045e+07	8.0627e+06	9.00083e+06	2.39438e+07	1.02735e+07	1.90319e+07	1.73749e+07	1.45016e+07	1.24552e+07	5.63086e+06
P22492	H1T_HUMAN	Histone H1t OS=Homo sapiens GN=HIST1H1T PE=2 SV=4	247.34	22005.7	11.71	28	3	3.38123e+08	1.1923e+08	1.79814e+08	1.16406e+08	5.4831e+07	2.03892e+08	1.42557e+08	3.00717e+08	2.0634e+08	1.50469e+08	1.37867e+08	8.96446e+07
O94973	AP2A2_HUMAN	AP-2 complex subunit alpha-2 OS=Homo sapiens GN=AP2A2 PE=1 SV=2	50.16	104807	6.53	4.7	2	1.11656e+07	7.17168e+06	5.93301e+06	5.7826e+06	1.45894e+06	6.33467e+06	1.9331e+06	3.87117e+06	3.67647e+06	2.55166e+06	2.26098e+06	1.36522e+06
P63244	GBLP_HUMAN	Guanine nucleotide-binding protein subunit beta-2-like 1 OS=Homo sapiens GN=GNB2L1 PE=1 SV=3	751.21	35510.7	7.6	27.4	8	3.50977e+08	1.74424e+08	1.2804e+08	1.00515e+08	9.3077e+07	1.69668e+08	6.27198e+07	1.49752e+08	1.35451e+08	8.06814e+07	7.53936e+07	4.75282e+07
Q7Z2K6	ERMP1_HUMAN	Endoplasmic reticulum metallopeptidase 1 OS=Homo sapiens GN=ERMP1 PE=1 SV=2	164.21	101023	7.2	6	1	1.45464e+07	1.09076e+07	6.02255e+06	5.61139e+06	1.9095e+06	6.00479e+06	1.67981e+06	4.05878e+06	3.45394e+06	2.55805e+06	2.37412e+06	1.02272e+06
Q29718	1B82_HUMAN	HLA class I histocompatibility antigen, B-82 alpha chain OS=Homo sapiens GN=HLA-B PE=2 SV=1	528.69	40681.2	5.66	36.2	8	5.01935e+07	4.79395e+07	1.82213e+07	5.24163e+07	3.36398e+07	6.59841e+07	1.60012e+07	4.43106e+07	4.08798e+07	4.01277e+07	3.7477e+07	1.0936e+07
Q9UBT2	SAE2_HUMAN	SUMO-activating enzyme subunit 2 OS=Homo sapiens GN=UBA2 PE=1 SV=2	66.41	71749.5	5.15	13	2	8.56621e+07	7.73374e+07	6.14105e+07	6.56625e+07	3.69604e+07	6.37381e+07	3.48639e+07	5.12514e+07	4.96511e+07	3.34691e+07	3.23963e+07	2.25723e+07
Q9Y5A9	YTHD2_HUMAN	YTH domain family protein 2 OS=Homo sapiens GN=YTHDF2 PE=1 SV=2	65.73	62466.7	8.87	13.3	3	1.04284e+07	8.77334e+06	9.75717e+06	9.01294e+06	2.28968e+06	1.0767e+07	5.22967e+06	7.39869e+06	8.69472e+06	5.46201e+06	5.70821e+06	2.41691e+06
P00505	AATM_HUMAN	Aspartate aminotransferase, mitochondrial OS=Homo sapiens GN=GOT2 PE=1 SV=3	439.47	47886.5	9.14	29.1	7	1.55285e+08	9.34583e+07	4.62673e+07	3.6398e+07	7.94757e+07	6.73705e+07	1.54492e+07	4.66498e+07	3.77257e+07	1.77651e+07	2.32886e+07	1.67364e+07
P0CG48	UBC_HUMAN	Polyubiquitin-C OS=Homo sapiens GN=UBC PE=1 SV=3	1886.1	76991.5	7.16	1.9	5	1.59393e+09	1.04766e+09	8.26718e+08	6.29299e+08	2.64625e+08	9.3545e+08	3.22247e+08	6.77146e+08	5.72035e+08	3.3966e+08	2.96497e+08	1.80636e+08
O14579	COPE_HUMAN	Coatomer subunit epsilon OS=Homo sapiens GN=COPE PE=1 SV=3	96.41	34688.4	4.97	22.1	1	1.84239e+07	1.16935e+07	7.28019e+06	7.78971e+06	7.98159e+06	8.58653e+06	2.40224e+06	6.75749e+06	4.51684e+06	3.89746e+06	3.45301e+06	1.58765e+06
P30461	1B13_HUMAN	HLA class I histocompatibility antigen, B-13 alpha chain OS=Homo sapiens GN=HLA-B PE=2 SV=1	502.88	40791.1	5.77	22.7	5	5.01935e+07	4.79395e+07	1.82213e+07	5.24163e+07	3.36398e+07	6.59841e+07	1.60012e+07	4.43106e+07	4.08798e+07	4.01277e+07	3.7477e+07	1.0936e+07
P61247	RS3A_HUMAN	40S ribosomal protein S3a OS=Homo sapiens GN=RPS3A PE=1 SV=2	636.1	30153.8	9.75	47.7	8	3.01518e+08	1.75332e+08	1.7833e+08	1.54669e+08	7.58462e+07	1.79484e+08	9.54992e+07	1.62096e+08	1.67349e+08	1.10889e+08	1.1208e+08	7.19891e+07
Q8NC51	PAIRB_HUMAN	Plasminogen activator inhibitor 1 RNA-binding protein OS=Homo sapiens GN=SERBP1 PE=1 SV=2	620.32	44995.5	8.66	60.3	14	6.3838e+07	3.8402e+07	1.63715e+07	1.67971e+07	1.23779e+07	2.95291e+07	7.51741e+06	2.41533e+07	2.03754e+07	1.38178e+07	1.44532e+07	8.199e+06
O43670	ZN207_HUMAN	Zinc finger protein 207 OS=Homo sapiens GN=ZNF207 PE=1 SV=1	63.22	51002.2	9.19	2.7	1	1.35278e+07	5.8323e+06	4.46068e+06	3.70675e+06	3.60264e+06	7.30138e+06	5.75779e+06	1.09732e+07	9.82778e+06	7.70415e+06	7.64607e+06	4.44754e+06
Q9Y2Z4	SYYM_HUMAN	Tyrosine--tRNA ligase, mitochondrial OS=Homo sapiens GN=YARS2 PE=1 SV=2	74.69	53393.8	9.07	13.4	3	1.7804e+07	1.07265e+07	6.67899e+06	6.73631e+06	4.43043e+06	8.40949e+06	1.93399e+06	5.79929e+06	5.09221e+06	3.04557e+06	2.6365e+06	1.76303e+06
Q92552	RT27_HUMAN	28S ribosomal protein S27, mitochondrial OS=Homo sapiens GN=MRPS27 PE=1 SV=3	62.81	47923.5	5.83	9.7	4	1.44695e+07	1.04512e+07	6.06517e+06	6.62415e+06	4.25413e+06	7.7252e+06	1.7756e+06	3.77825e+06	3.64698e+06	2.16985e+06	2.03003e+06	1.34725e+06
P04075	ALDOA_HUMAN	Fructose-bisphosphate aldolase A OS=Homo sapiens GN=ALDOA PE=1 SV=2	1635.75	39851.5	8.3	52.5	20	5.50699e+08	4.20609e+08	2.47363e+08	2.7777e+08	2.44951e+08	3.03724e+08	1.09697e+08	2.47985e+08	2.41223e+08	1.54354e+08	1.43614e+08	1.05389e+08
O75787	RENR_HUMAN	Renin receptor OS=Homo sapiens GN=ATP6AP2 PE=1 SV=2	61.81	38983.3	5.76	12.3	1	1.7878e+06	859840		131518	182421	624025		164636
P54136	SYRC_HUMAN	Arginine--tRNA ligase, cytoplasmic OS=Homo sapiens GN=RARS PE=1 SV=2	500.52	76129.2	6.26	21.2	6	5.41419e+07	2.98956e+07	2.02112e+07	1.96828e+07	7.99514e+06	2.62112e+07	9.94882e+06	2.70533e+07	2.44405e+07	1.68142e+07	1.58702e+07	8.13778e+06
Q9UMS0	NFU1_HUMAN	NFU1 iron-sulfur cluster scaffold homolog, mitochondrial OS=Homo sapiens GN=NFU1 PE=1 SV=2	84.02	28615.4	4.97	5.9	1	6.49531e+06	6.01494e+06	2.58779e+06	2.90322e+06	4.08516e+06	3.95921e+06	1.12386e+06	2.28945e+06	2.39521e+06	1.4258e+06	1.33785e+06	780077
P62249	RS16_HUMAN	40S ribosomal protein S16 OS=Homo sapiens GN=RPS16 PE=1 SV=2	449.63	16549.1	10.21	79.5	9	3.60887e+08	1.57149e+08	9.69025e+07	9.92112e+07	1.06587e+08	1.78327e+08	5.24017e+07	1.52803e+08	1.51281e+08	9.16111e+07	8.27049e+07	5.52063e+07
Q8N4V1	MMGT1_HUMAN	Membrane magnesium transporter 1 OS=Homo sapiens GN=MMGT1 PE=1 SV=1	45.11	14733.6	9.2	29.8	1	8.05462e+06	5.327e+06	2.53229e+06	3.08465e+06	3.86503e+06	3.43076e+06	1.29922e+06	2.47928e+06	3.63787e+06	1.96737e+06	1.83616e+06	957179
O95573	ACSL3_HUMAN	Long-chain-fatty-acid--CoA ligase 3 OS=Homo sapiens GN=ACSL3 PE=1 SV=3	119.35	81337.7	8.65	11.5	4	3.4608e+07	1.9913e+07	1.20523e+07	1.16913e+07	5.77858e+06	1.53778e+07	4.10924e+06	1.1472e+07	1.0467e+07	5.56136e+06	5.64007e+06	2.91506e+06
Q8NB16	MLKL_HUMAN	Mixed lineage kinase domain-like protein OS=Homo sapiens GN=MLKL PE=1 SV=1	107.72	55014.8	9	21.2	4	4.49938e+06	2.3201e+06	1.29004e+06	1.86624e+06	1.33796e+06	3.80987e+06	823325	2.57283e+06	2.54915e+06	1.58934e+06	1.37966e+06	730844
Q9P0T7	TMEM9_HUMAN	Transmembrane protein 9 OS=Homo sapiens GN=TMEM9 PE=1 SV=1	68.01	21073.6	6.21	7.1
Q9BQE3	TBA1C_HUMAN	Tubulin alpha-1C chain OS=Homo sapiens GN=TUBA1C PE=1 SV=1	916.81	50547.7	4.96	50.8	15	2.23667e+09	1.50386e+09	9.129e+08	8.30599e+08	3.91183e+08	1.25498e+09	3.56281e+08	8.26768e+08	8.55507e+08	5.00531e+08	4.82306e+08	1.90773e+08
P41223	BUD31_HUMAN	Protein BUD31 homolog OS=Homo sapiens GN=BUD31 PE=1 SV=2	38.38	17558.8	9.1	19.4
Q9Y2W2	WBP11_HUMAN	WW domain-binding protein 11 OS=Homo sapiens GN=WBP11 PE=1 SV=1	49.3	69953.9	8.28	8.9
P50991	TCPD_HUMAN	T-complex protein 1 subunit delta OS=Homo sapiens GN=CCT4 PE=1 SV=4	952.88	58400.9	7.96	38.2	9	1.55544e+08	8.0052e+07	4.09386e+07	4.2058e+07	4.52705e+07	6.3274e+07	2.04167e+07	6.01678e+07	5.34687e+07	3.4689e+07	3.18386e+07	1.86853e+07
O15230	LAMA5_HUMAN	Laminin subunit alpha-5 OS=Homo sapiens GN=LAMA5 PE=1 SV=8	90.96	412023	6.66	5	1	3.11419e+06	1.03372e+06	69263.4	242186	166625	1.835e+06	64185.8	834231	571834	139468	115528	54549.8
P18085	ARF4_HUMAN	ADP-ribosylation factor 4 OS=Homo sapiens GN=ARF4 PE=1 SV=3	488.07	20611.7	6.59	42.8	5	9.70847e+07	6.01718e+07	3.72305e+07	3.89193e+07	1.47208e+07	4.72706e+07	1.96192e+07	3.3112e+07	4.39166e+07	2.86366e+07	2.6446e+07	1.62622e+07
O00273	DFFA_HUMAN	DNA fragmentation factor subunit alpha OS=Homo sapiens GN=DFFA PE=1 SV=1	185.54	36898.7	4.68	8.2	1	1.09541e+07	7.94262e+06	4.46574e+06	3.96097e+06	4.60901e+06	5.6946e+06	1.81035e+06	5.22254e+06	4.86538e+06	3.25044e+06	3.06271e+06	1.37155e+06
Q08945	SSRP1_HUMAN	FACT complex subunit SSRP1 OS=Homo sapiens GN=SSRP1 PE=1 SV=1	85.81	81366.6	6.45	18.5	2	1.79869e+07	5.90317e+06	4.67071e+06	3.95123e+06	2.39291e+06	1.02769e+07	4.74674e+06	1.18723e+07	9.4868e+06	6.94505e+06	5.69476e+06	2.6088e+06
P04792	HSPB1_HUMAN	Heat shock protein beta-1 OS=Homo sapiens GN=HSPB1 PE=1 SV=2	359.53	22825.5	5.98	48.8	13	3.61887e+08	2.09319e+08	1.21751e+08	1.17801e+08	8.33594e+07	1.54279e+08	4.49065e+07	1.2396e+08	1.11931e+08	6.85816e+07	5.88477e+07	2.75061e+07
Q14694	UBP10_HUMAN	Ubiquitin carboxyl-terminal hydrolase 10 OS=Homo sapiens GN=USP10 PE=1 SV=2	68.53	87707	5.19	12.4	2	1.5723e+07	6.34475e+06	5.73182e+06	4.60972e+06	1.83538e+06	6.56831e+06	2.49935e+06	5.51005e+06	4.43838e+06	3.1459e+06	2.89061e+06	860505
O00193	SMAP_HUMAN	Small acidic protein OS=Homo sapiens GN=SMAP PE=1 SV=1	264.36	20377.2	4.57	12.6
Q14019	COTL1_HUMAN	Coactosin-like protein OS=Homo sapiens GN=COTL1 PE=1 SV=3	125.81	16049.1	5.54	35.9	2	2.75508e+07	1.76157e+07	9.72892e+06	1.15243e+07	9.60255e+06	1.07705e+07	9.14642e+06	1.05724e+07	1.57572e+07	1.01636e+07	8.66209e+06	6.22525e+06
Q16778	H2B2E_HUMAN	Histone H2B type 2-E OS=Homo sapiens GN=HIST2H2BE PE=1 SV=3	377.45	13911.6	10.31	39.7	2	3.24658e+09	7.74939e+08	1.26728e+09	6.47036e+08	6.6047e+08	1.30566e+09	8.56681e+08	1.91609e+09	1.4341e+09	1.1653e+09	9.68148e+08	8.33515e+08
Q9HCC0	MCCB_HUMAN	Methylcrotonoyl-CoA carboxylase beta chain, mitochondrial OS=Homo sapiens GN=MCCC2 PE=1 SV=1	71.15	61807.6	7.57	11.7
P48735	IDHP_HUMAN	Isocitrate dehydrogenase [NADP], mitochondrial OS=Homo sapiens GN=IDH2 PE=1 SV=2	159.88	51333	8.88	29	2	7.94966e+06	9.63282e+06	5.2974e+06	5.58213e+06	2.9269e+06	8.16091e+06	1.86787e+06	4.25482e+06	3.97315e+06	2.50169e+06	2.41574e+06	1.48864e+06
P53985	MOT1_HUMAN	Monocarboxylate transporter 1 OS=Homo sapiens GN=SLC16A1 PE=1 SV=3	69.69	54593.1	8.91	6.6	2	2.2819e+07	2.11948e+07	9.38917e+06	1.0822e+07	2.52994e+06	1.5986e+07	5.24816e+06	1.06307e+07	9.55407e+06	4.53473e+06	5.22458e+06	2.24267e+06
P24666	PPAC_HUMAN	Low molecular weight phosphotyrosine protein phosphatase OS=Homo sapiens GN=ACP1 PE=1 SV=3	603.04	18486.9	6.3	48.7	4	4.06465e+07	2.24646e+07	1.47996e+07	1.2842e+07	1.09642e+07	2.27896e+07	8.43046e+06	1.98082e+07	1.93852e+07	1.25423e+07	1.17434e+07	5.79393e+06
P27797	CALR_HUMAN	Calreticulin OS=Homo sapiens GN=CALR PE=1 SV=1	360.09	48282.9	4.29	39.6	12	2.34226e+08	1.98336e+08	1.20495e+08	1.44843e+08	6.33004e+07	1.24072e+08	3.95381e+07	7.93708e+07	7.05792e+07	6.36026e+07	3.69108e+07	2.19247e+07
P29966	MARCS_HUMAN	Myristoylated alanine-rich C-kinase substrate OS=Homo sapiens GN=MARCKS PE=1 SV=4	52.94	31706.9	4.47	15.1	4	1.82312e+07	1.83249e+07	7.90764e+06	8.6813e+06	8.28098e+06	9.49559e+06	3.51522e+06	8.58339e+06	7.44095e+06	4.61973e+06	4.8151e+06	2.24569e+06
Q9NZT2	OGFR_HUMAN	Opioid growth factor receptor OS=Homo sapiens GN=OGFR PE=1 SV=3	167.94	73850.4	4.77	8.6	2	3.52262e+07	5.47499e+06	3.33985e+06	5.7567e+06	3.92124e+06	7.94968e+06	2.69452e+06	7.58638e+06	1.01037e+07	3.78588e+06	3.9335e+06	1.64666e+06
Q8N0Y7	PGAM4_HUMAN	Probable phosphoglycerate mutase 4 OS=Homo sapiens GN=PGAM4 PE=2 SV=1	95.79	28929.8	6.19	29.5	1	25963.4	1147237		315499	15123	466216	657943	132625	166563	388031	185248	108489
Q9UKD2	MRT4_HUMAN	mRNA turnover protein 4 homolog OS=Homo sapiens GN=MRTO4 PE=1 SV=2	42.78	27657	8.34	23.8
Q92598	HS105_HUMAN	Heat shock protein 105 kDa OS=Homo sapiens GN=HSPH1 PE=1 SV=1	407.37	97716	5.28	14.5	7	4.65915e+07	2.88527e+07	1.96462e+07	2.33089e+07	8.78151e+06	2.61006e+07	1.22273e+07	2.53956e+07	2.78628e+07	1.48303e+07	1.40645e+07	7.48356e+06
Q9NVX2	NLE1_HUMAN	Notchless protein homolog 1 OS=Homo sapiens GN=NLE1 PE=1 SV=4	47.99	53800.3	6.92	12.2	1	3.43777e+06	1.95301e+06	1.48729e+06	1.67093e+06		2.87729e+06	1.36481e+06	1.76041e+06	1.81199e+06	1.22794e+06	1.14437e+06	441498
Q9BVK6	TMED9_HUMAN	Transmembrane emp24 domain-containing protein 9 OS=Homo sapiens GN=TMED9 PE=1 SV=2	169.34	27374.2	7.82	27.2	2	4.27362e+07	3.03806e+07	1.53935e+07	1.66449e+07	8.35616e+06	2.24384e+07	5.1417e+06	1.4432e+07	1.22958e+07	8.31313e+06	7.35527e+06	3.91988e+06
P21980	TGM2_HUMAN	Protein-glutamine gamma-glutamyltransferase 2 OS=Homo sapiens GN=TGM2 PE=1 SV=2	61.92	78420.1	5.11	13	10	3.39569e+07	2.44806e+07	1.61045e+07	3.98762e+07	2.10948e+07	6.0561e+07	1.56799e+07	2.97334e+07	3.39283e+07	2.76128e+07	2.73258e+07	1.07239e+07
P35241	RADI_HUMAN	Radixin OS=Homo sapiens GN=RDX PE=1 SV=1	479.01	68635.4	6.03	33.6	9	2.99921e+08	2.05069e+08	1.12821e+08	1.24225e+08	1.0259e+08	1.46652e+08	4.20462e+07	1.12844e+08	9.87916e+07	7.02793e+07	6.03422e+07	3.64021e+07
P01892	1A02_HUMAN	HLA class I histocompatibility antigen, A-2 alpha chain OS=Homo sapiens GN=HLA-A PE=1 SV=1	1182.47	41181.3	6.5	32.1	4	6.95294e+07	5.2981e+07	2.49603e+07	5.24003e+07	2.37356e+07	5.47495e+07	1.44873e+07	4.71445e+07	4.22161e+07	1.82092e+07	3.44324e+07	1.33015e+07
P30492	1B54_HUMAN	HLA class I histocompatibility antigen, B-54 alpha chain OS=Homo sapiens GN=HLA-B PE=2 SV=1	642.86	40640.1	5.89	28.2	9	4.99973e+07	4.26696e+07	1.80139e+07	5.54566e+07	2.65858e+07	6.28395e+07	1.32517e+07	4.15055e+07	3.84281e+07	3.1516e+07	2.88364e+07	7.26101e+06
P16520	GBB3_HUMAN	Guanine nucleotide-binding protein G(I)/G(S)/G(T) subunit beta-3 OS=Homo sapiens GN=GNB3 PE=1 SV=1	50.57	38166.3	5.39	7.1	1	1.21154e+08	1.084e+08	7.09316e+07	7.89572e+07	1.79996e+07	7.85255e+07	2.35715e+07	4.80999e+07	4.82703e+07	2.9352e+07	2.7382e+07	1.40453e+07
Q92734	TFG_HUMAN	Protein TFG OS=Homo sapiens GN=TFG PE=1 SV=2	147.79	43478.2	4.94	13.5	2	1.33802e+08	8.36742e+07	9.42337e+07	5.84015e+07	2.17734e+07	8.51569e+07	3.87078e+07	5.76331e+07	5.87832e+07	3.44392e+07	3.15235e+07	1.76888e+07
P61088	UBE2N_HUMAN	Ubiquitin-conjugating enzyme E2 N OS=Homo sapiens GN=UBE2N PE=1 SV=1	260.49	17184	6.13	28.9	3	1.03581e+08	7.96125e+07	3.5256e+07	4.40521e+07	5.36059e+07	5.73542e+07	1.25548e+07	3.94789e+07	3.35342e+07	1.86344e+07	1.66829e+07	1.24193e+07
P39656	OST48_HUMAN	Dolichyl-diphosphooligosaccharide--protein glycosyltransferase 48 kDa subunit OS=Homo sapiens GN=DDOST PE=1 SV=4	164.69	50940	6.09	15.1	4	7.25686e+07	4.26395e+07	2.49938e+07	2.62551e+07	2.86625e+07	3.11997e+07	9.17817e+06	2.44827e+07	2.22617e+07	1.41153e+07	1.38319e+07	9.87906e+06
O15498	YKT6_HUMAN	Synaptobrevin homolog YKT6 OS=Homo sapiens GN=YKT6 PE=1 SV=1	168.03	22574.5	6.44	28.8	2	4.81309e+06	4.21502e+06	1.52528e+06	2.68595e+06	3.79762e+06	1.90561e+06	558200	2.41949e+06	1.35946e+06	1.0913e+06	905050	807443
Q9NZN3	EHD3_HUMAN	EH domain-containing protein 3 OS=Homo sapiens GN=EHD3 PE=1 SV=2	190.16	60905.7	6.12	13.3	1	2.5733e+07	1.42761e+07	7.50183e+06	7.73976e+06	5.83541e+06	4.05364e+06	1.26777e+06	3.51436e+06	2.97816e+06	891081	2.84558e+06	884036
P26639	SYTC_HUMAN	Threonine--tRNA ligase, cytoplasmic OS=Homo sapiens GN=TARS PE=1 SV=3	576.43	84294.2	6.23	36.7	15	1.65163e+08	1.32007e+08	7.64166e+07	8.26735e+07	5.76136e+07	1.05389e+08	3.02344e+07	6.33941e+07	6.13466e+07	3.92975e+07	3.56777e+07	2.1479e+07
P62424	RL7A_HUMAN	60S ribosomal protein L7a OS=Homo sapiens GN=RPL7A PE=1 SV=2	374.29	30148.1	10.61	35.3	11	3.18287e+08	1.38518e+08	7.4279e+07	7.60395e+07	7.97005e+07	1.50245e+08	4.7764e+07	1.42238e+08	1.45804e+08	7.6718e+07	7.19748e+07	4.53588e+07
O75352	MPU1_HUMAN	Mannose-P-dolichol utilization defect 1 protein OS=Homo sapiens GN=MPDU1 PE=1 SV=2	38.85	26905.6	9.13	10.9
Q9NXS2	QPCTL_HUMAN	Glutaminyl-peptide cyclotransferase-like protein OS=Homo sapiens GN=QPCTL PE=1 SV=2	118.01	43068.2	9.84	10.7	1	1.31354e+07	7.6056e+06	4.48303e+06	3.68473e+06	5.95937e+06	5.38437e+06	2.08177e+06	3.9711e+06	4.00069e+06	3.00595e+06	2.76626e+06	1.89087e+06
O00233	PSMD9_HUMAN	26S proteasome non-ATPase regulatory subunit 9 OS=Homo sapiens GN=PSMD9 PE=1 SV=3	174.85	24837.6	6.46	13.9	2	1.02448e+07	6.75313e+06	4.72859e+06	4.38478e+06	3.55485e+06	7.56156e+06	2.62803e+06	5.55025e+06	5.39185e+06	3.95626e+06	3.49612e+06	2.26053e+06
Q13263	TIF1B_HUMAN	Transcription intermediary factor 1-beta OS=Homo sapiens GN=TRIM28 PE=1 SV=5	605.17	90261.1	5.52	18.1	6	3.2014e+07	9.20454e+06	1.09043e+07	5.5428e+06	2.60433e+06	1.53447e+07	7.11897e+06	1.69689e+07	1.38584e+07	1.15942e+07	9.4303e+06	3.99884e+06
P53999	TCP4_HUMAN	Activated RNA polymerase II transcriptional coactivator p15 OS=Homo sapiens GN=SUB1 PE=1 SV=3	145.85	14386.4	9.6	43.3	6	1.80104e+08	1.16461e+08	8.71177e+07	9.34907e+07	4.61779e+07	9.707e+07	5.06088e+07	9.145e+07	9.71221e+07	8.56044e+07	7.80759e+07	4.46967e+07
O60547	GMDS_HUMAN	GDP-mannose 4,6 dehydratase OS=Homo sapiens GN=GMDS PE=1 SV=1	107.86	42265.4	6.87	22.6	2	4.09598e+07	2.64709e+07	1.62052e+07	1.47201e+07	1.77013e+07	2.07632e+07	5.79981e+06	1.3989e+07	1.36298e+07	8.23189e+06	8.10733e+06	4.6497e+06
Q96IR7	HPDL_HUMAN	4-hydroxyphenylpyruvate dioxygenase-like protein OS=Homo sapiens GN=HPDL PE=1 SV=1	309.11	39703.5	6.56	9.2	5	4.985e+07	2.89944e+07	1.21665e+07	1.8484e+07	2.467e+07	2.57898e+07	6.10327e+06	1.83298e+07	2.06526e+07	9.65606e+06	8.45791e+06	7.59591e+06
P23193	TCEA1_HUMAN	Transcription elongation factor A protein 1 OS=Homo sapiens GN=TCEA1 PE=1 SV=2	62.02	34404.2	8.64	21.3
P22059	OSBP1_HUMAN	Oxysterol-binding protein 1 OS=Homo sapiens GN=OSBP PE=1 SV=1	82.31	90219.9	6.9	8.3	2	5.213e+06	3.40689e+06	2.10445e+06	1.96868e+06	462326	3.06502e+06	849468	1.86027e+06	1.73094e+06	982094	985553	375097
P61758	PFD3_HUMAN	Prefoldin subunit 3 OS=Homo sapiens GN=VBP1 PE=1 SV=3	43.63	22814.5	6.63	17.8
Q15084	PDIA6_HUMAN	Protein disulfide-isomerase A6 OS=Homo sapiens GN=PDIA6 PE=1 SV=1	939.85	48490.4	4.95	30.7	13	2.01341e+08	1.48736e+08	8.28568e+07	7.48062e+07	7.20653e+07	1.17491e+08	3.02031e+07	6.27639e+07	6.28802e+07	4.31266e+07	3.79313e+07	1.83517e+07
P48739	PIPNB_HUMAN	Phosphatidylinositol transfer protein beta isoform OS=Homo sapiens GN=PITPNB PE=1 SV=2	98.2	31805	6.41	21.8	3	2.67486e+07	2.31172e+07	1.0617e+07	1.86898e+07	9.97586e+06	1.35008e+07	8.95047e+06	1.27109e+07	1.12131e+07	4.4328e+06	3.95717e+06	2.37503e+06
P60174	TPIS_HUMAN	Triosephosphate isomerase OS=Homo sapiens GN=TPI1 PE=1 SV=3	1337.06	31056.8	5.65	52.8	16	5.87979e+08	5.02591e+08	2.33356e+08	2.89039e+08	3.80869e+08	2.84147e+08	7.32433e+07	2.05055e+08	1.93046e+08	1.11959e+08	1.04166e+08	8.72744e+07
Q86SX6	GLRX5_HUMAN	Glutaredoxin-related protein 5, mitochondrial OS=Homo sapiens GN=GLRX5 PE=1 SV=2	133.92	16731.6	6.28	29.9	1	1.18846e+07	8.76889e+06	4.57831e+06	4.8562e+06	9.14878e+06	4.97332e+06	1.3686e+06	3.6965e+06	2.19463e+06	1.8001e+06	1.75367e+06	1.27089e+06
O60282	KIF5C_HUMAN	Kinesin heavy chain isoform 5C OS=Homo sapiens GN=KIF5C PE=1 SV=1	71.92	109997	5.86	12.6	3	7.65482e+07	6.76758e+07	6.04123e+07	7.18998e+07	4.82338e+07	4.68428e+07	1.95323e+07	3.15977e+07	3.31682e+07	1.97926e+07	2.06181e+07	2.08527e+07
Q14C86	GAPD1_HUMAN	GTPase-activating protein and VPS9 domain-containing protein 1 OS=Homo sapiens GN=GAPVD1 PE=1 SV=2	64.87	166359	5.09	7	2	1.31188e+07	7.89153e+06	4.4494e+06	4.3793e+06	1.15996e+06	6.29247e+06	1.96896e+06	5.18187e+06	5.13321e+06	2.91896e+06	3.03571e+06	1.10407e+06
P36406	TRI23_HUMAN	E3 ubiquitin-protein ligase TRIM23 OS=Homo sapiens GN=TRIM23 PE=1 SV=1	85.98	65507.9	5.93	9.6	1	1.47809e+07	1.0826e+07	5.03169e+06	5.16678e+06	3.19695e+06	5.20922e+06	747138	4.6371e+06	2.58673e+06	890179	701373	482611
P04181	OAT_HUMAN	Ornithine aminotransferase, mitochondrial OS=Homo sapiens GN=OAT PE=1 SV=1	266.45	48846.3	6.57	19.1	4	2.91512e+07	2.46047e+07	9.31209e+06	9.2987e+06	1.15321e+07	1.29831e+07	2.17774e+06	6.99569e+06	6.46903e+06	2.68283e+06	2.32579e+06	1.63963e+06
Q9BRJ6	CG050_HUMAN	Uncharacterized protein C7orf50 OS=Homo sapiens GN=C7orf50 PE=1 SV=1	60.73	22126.8	9.65	26.8	1	1.0364e+07	5.2332e+06	3.44729e+06	2.25487e+06	5.51265e+06	5.52041e+06	2.58835e+06	5.04354e+06	4.58143e+06	3.7331e+06	3.43385e+06	2.24766e+06
Q04695	K1C17_HUMAN	Keratin, type I cytoskeletal 17 OS=Homo sapiens GN=KRT17 PE=1 SV=2	768.99	48361.2	4.97	39.8	14	4.6415e+08	3.98971e+08	3.76618e+08	4.12119e+08	1.04726e+08	2.34837e+08	2.23881e+08	3.24211e+08	2.29183e+08	1.99734e+08	2.45339e+08	1.36764e+08
A6NHG4	DDTL_HUMAN	D-dopachrome decarboxylase-like protein OS=Homo sapiens GN=DDTL PE=2 SV=1	124.54	14414.4	5.89	23.9	2	1.17087e+08	8.3732e+07	2.61149e+07	4.26426e+07	5.78601e+07	6.09205e+07	6.95277e+06	1.1324e+07	3.19638e+07	1.0911e+07	7.71568e+06	4.86534e+06
O60884	DNJA2_HUMAN	DnaJ homolog subfamily A member 2 OS=Homo sapiens GN=DNAJA2 PE=1 SV=1	69.62	46343.8	6.06	9.7
O95292	VAPB_HUMAN	Vesicle-associated membrane protein-associated protein B/C OS=Homo sapiens GN=VAPB PE=1 SV=3	93.46	27439.2	6.85	36.2	2	3.23563e+07	2.08674e+07	1.11476e+07	1.12017e+07	1.31119e+07	1.55568e+07	4.77585e+06	1.32234e+07	1.32495e+07	8.03466e+06	7.84381e+06	4.16647e+06
P42166	LAP2A_HUMAN	Lamina-associated polypeptide 2, isoform alpha OS=Homo sapiens GN=TMPO PE=1 SV=2	136.78	76015.8	7.56	19	4	2.25481e+07	8.37913e+06	7.40263e+06	4.57572e+06	2.87372e+06	1.04341e+07	5.01116e+06	1.27988e+07	9.94277e+06	8.34778e+06	7.0805e+06	3.12679e+06
Q9BRX8	F213A_HUMAN	Redox-regulatory protein FAM213A OS=Homo sapiens GN=FAM213A PE=1 SV=3	75.47	25861.5	8.92	24	1	1.40239e+07	9.59988e+06	4.31413e+06	4.93741e+06	5.00294e+06	4.84435e+06	418884	2.99772e+06	2.66912e+06		496093
P61158	ARP3_HUMAN	Actin-related protein 3 OS=Homo sapiens GN=ACTR3 PE=1 SV=3	146.73	47797.2	5.61	19.9	1	2.22469e+07	1.62973e+07	1.26246e+07	1.43686e+07	7.5828e+06	1.41449e+07	5.37258e+06	9.52988e+06	9.67828e+06	7.21604e+06	6.35896e+06	4.66869e+06
P25205	MCM3_HUMAN	DNA replication licensing factor MCM3 OS=Homo sapiens GN=MCM3 PE=1 SV=3	393.07	91551.3	5.53	17.3	7	3.30592e+07	1.36901e+07	9.28474e+06	7.45946e+06	2.501e+06	1.35982e+07	4.15868e+06	1.30222e+07	9.88144e+06	7.46845e+06	6.41462e+06	2.82844e+06
Q9UHA4	LTOR3_HUMAN	Ragulator complex protein LAMTOR3 OS=Homo sapiens GN=LAMTOR3 PE=1 SV=1	46.97	13671.3	6.73	16.1	1	7.77985e+06	5.99265e+06	3.41504e+06	3.70425e+06	3.47781e+06	3.46658e+06	836171	2.58876e+06	2.59513e+06	1.24588e+06	899095	679333
Q29960	1C16_HUMAN	HLA class I histocompatibility antigen, Cw-16 alpha chain OS=Homo sapiens GN=HLA-C PE=2 SV=1	533.77	41240.3	6.09	23.2	7	6.71291e+07	5.35513e+07	1.97396e+07	4.79531e+07	2.97507e+07	6.22036e+07	1.43697e+07	4.91225e+07	4.46482e+07	2.1704e+07	3.68611e+07	1.44942e+07
Q8IVF2	AHNK2_HUMAN	Protein AHNAK2 OS=Homo sapiens GN=AHNAK2 PE=1 SV=2	55.21	617383	5.2	7.6
Q9H0U4	RAB1B_HUMAN	Ras-related protein Rab-1B OS=Homo sapiens GN=RAB1B PE=1 SV=1	243.99	22328.3	5.55	43.8	5	1.9012e+08	1.40319e+08	5.25978e+07	5.62077e+07	9.42703e+07	8.20777e+07	2.33877e+07	6.9376e+07	6.49019e+07	3.75832e+07	3.71796e+07	2.69593e+07
P62879	GBB2_HUMAN	Guanine nucleotide-binding protein G(I)/G(S)/G(T) subunit beta-2 OS=Homo sapiens GN=GNB2 PE=1 SV=3	101.35	38048.3	5.6	15.9	4	7.94818e+07	5.92465e+07	4.60522e+07	5.0131e+07	1.25881e+07	4.5633e+07	1.52062e+07	2.5667e+07	3.38799e+07	2.04685e+07	1.87042e+07	9.61944e+06
Q96KB5	TOPK_HUMAN	Lymphokine-activated killer T-cell-originated protein kinase OS=Homo sapiens GN=PBK PE=1 SV=3	59.29	36404.1	4.98	9	1	8.06377e+06	6.74702e+06	4.18355e+06	3.73508e+06	2.31484e+06	4.3991e+06	1.17032e+06	2.91549e+06	2.45048e+06	1.56518e+06	1.28661e+06	692384
Q96PK6	RBM14_HUMAN	RNA-binding protein 14 OS=Homo sapiens GN=RBM14 PE=1 SV=2	409.19	69620	9.68	11.8	2	1.4376e+07	3.41521e+06	5.17157e+06	2.11389e+06	954495	7.7985e+06	4.93402e+06	1.23103e+07	9.5957e+06	6.86786e+06	5.113e+06	2.26443e+06
P20648	ATP4A_HUMAN	Potassium-transporting ATPase alpha chain 1 OS=Homo sapiens GN=ATP4A PE=2 SV=5	292.27	115756	5.58	7.1	1	3.2903e+07	3.2595e+07	1.50396e+07	1.54568e+07	8.06182e+06	1.99729e+07	4.61198e+06	1.21893e+07	1.12635e+07	6.75543e+06	6.66934e+06	3.42505e+06
P08559	ODPA_HUMAN	Pyruvate dehydrogenase E1 component subunit alpha, somatic form, mitochondrial OS=Homo sapiens GN=PDHA1 PE=1 SV=3	330.45	43951.9	8.35	27.2	3	5.01651e+07	3.47717e+07	2.03937e+07	2.04905e+07	2.66571e+07	2.44006e+07	7.89161e+06	1.69443e+07	1.71406e+07	1.18189e+07	1.11487e+07	6.45806e+06
Q31612	1B73_HUMAN	HLA class I histocompatibility antigen, B-73 alpha chain OS=Homo sapiens GN=HLA-B PE=1 SV=1	469.02	40809.1	5.84	26.2	7	6.66871e+07	6.04589e+07	2.38104e+07	6.2582e+07	3.70601e+07	7.51213e+07	1.98739e+07	5.37534e+07	4.93433e+07	3.32092e+07	4.62436e+07	1.33115e+07
P07108	ACBP_HUMAN	Acyl-CoA-binding protein OS=Homo sapiens GN=DBI PE=1 SV=2	94.3	10038	6.12	69
P61018	RAB4B_HUMAN	Ras-related protein Rab-4B OS=Homo sapiens GN=RAB4B PE=1 SV=1	153.54	23857	5.8	17.4	1	2.34564e+08	1.80732e+08	6.15046e+07	6.70007e+07	1.13986e+08	1.13282e+08	3.26668e+07	9.38481e+07	8.42731e+07	4.8221e+07	5.0277e+07	3.41776e+07
Q9NR30	DDX21_HUMAN	Nucleolar RNA helicase 2 OS=Homo sapiens GN=DDX21 PE=1 SV=5	64.36	87803.6	9.32	15.6	1	1.04015e+06	333607	863524	613710	207417	1.13944e+06	888901	1.16063e+06	1.07835e+06	739383	535545	275522
Q71UM5	RS27L_HUMAN	40S ribosomal protein S27-like OS=Homo sapiens GN=RPS27L PE=1 SV=3	95.65	9813	9.57	38.1
Q9NQ29	LUC7L_HUMAN	Putative RNA-binding protein Luc7-like 1 OS=Homo sapiens GN=LUC7L PE=1 SV=1	100.62	44100.5	9.95	14.3	1	1.37516e+07	9.07972e+06	8.97006e+06	6.01942e+06	1.99841e+06	1.12443e+07	6.13796e+06	1.07877e+07	7.76839e+06	4.97305e+06	5.08752e+06	2.13647e+06
Q08043	ACTN3_HUMAN	Alpha-actinin-3 OS=Homo sapiens GN=ACTN3 PE=1 SV=2	153.39	103917	5.37	12.5	2	1.53539e+08	8.34025e+07	5.85529e+07	6.0838e+07	3.92707e+07	7.04467e+07	1.94228e+07	5.543e+07	4.64417e+07	3.22459e+07	3.05034e+07	1.66089e+07
P63104	1433Z_HUMAN	14-3-3 protein zeta/delta OS=Homo sapiens GN=YWHAZ PE=1 SV=1	537.31	27898.8	4.73	51	10	6.49768e+08	4.24836e+08	2.53171e+08	2.78203e+08	3.29012e+08	2.58613e+08	7.12533e+07	2.15061e+08	2.0538e+08	1.12642e+08	1.21576e+08	8.35236e+07
P09960	LKHA4_HUMAN	Leukotriene A-4 hydrolase OS=Homo sapiens GN=LTA4H PE=1 SV=2	754.54	69868.5	5.8	26.8	7	3.08239e+07	1.92256e+07	7.09517e+06	8.6488e+06	6.48594e+06	1.47698e+07	2.47103e+06	1.09123e+07	9.50665e+06	5.16607e+06	4.75437e+06	2.68486e+06
Q92804	RBP56_HUMAN	TATA-binding protein-associated factor 2N OS=Homo sapiens GN=TAF15 PE=1 SV=1	168.7	62021.2	8.04	8.3	2	3.18552e+07	1.1797e+07	1.13423e+07	6.54639e+06	4.79226e+06	1.92587e+07	1.06516e+07	2.33711e+07	1.83773e+07	1.50775e+07	1.20459e+07	5.84363e+06
Q13200	PSMD2_HUMAN	26S proteasome non-ATPase regulatory subunit 2 OS=Homo sapiens GN=PSMD2 PE=1 SV=3	2177.65	100877	5.08	44.2	29	5.15313e+08	4.05849e+08	4.38116e+08	4.00786e+08	2.02414e+08	3.86233e+08	2.74788e+08	4.19594e+08	4.23512e+08	2.6362e+08	2.19833e+08	1.52893e+08
P13639	EF2_HUMAN	Elongation factor 2 OS=Homo sapiens GN=EEF2 PE=1 SV=4	1715.32	96246.3	6.41	42	20	6.71527e+08	3.88225e+08	2.51312e+08	2.6045e+08	2.58646e+08	3.09664e+08	9.5534e+07	2.54462e+08	2.58315e+08	1.36662e+08	1.38455e+08	8.09536e+07
P46459	NSF_HUMAN	Vesicle-fusing ATPase OS=Homo sapiens GN=NSF PE=1 SV=3	100.95	83055.3	6.52	18.4	1	8.8401e+06	5.47888e+06	3.12282e+06	2.92447e+06	3.90558e+06	4.08082e+06	1.72506e+06	3.94228e+06	4.4038e+06	3.18021e+06	3.16004e+06	1.61683e+06
P24534	EF1B_HUMAN	Elongation factor 1-beta OS=Homo sapiens GN=EEF1B2 PE=1 SV=3	447.88	24919.3	4.5	37.3	3	1.88836e+08	1.06879e+08	4.11871e+07	5.69537e+07	5.81704e+07	8.91994e+07	2.80558e+07	8.2579e+07	7.04024e+07	4.58352e+07	4.15807e+07	2.17264e+07
Q9P2J5	SYLC_HUMAN	Leucine--tRNA ligase, cytoplasmic OS=Homo sapiens GN=LARS PE=1 SV=2	370.26	135577	6.95	12.2	6	3.76787e+07	1.64877e+07	1.24729e+07	1.08691e+07	4.74087e+06	1.47151e+07	4.85269e+06	1.04347e+07	9.16238e+06	5.31026e+06	5.31868e+06	2.1986e+06
Q13428	TCOF_HUMAN	Treacle protein OS=Homo sapiens GN=TCOF1 PE=1 SV=3	94.19	152243	9.06	11.8	1	1.47259e+07	4.45547e+06	5.91471e+06		506399	9.05056e+06	4.73594e+06	1.15593e+07	8.788e+06	6.94697e+06	5.568e+06	3.01409e+06
Q9NZM1	MYOF_HUMAN	Myoferlin OS=Homo sapiens GN=MYOF PE=1 SV=1	190.47	236100	5.84	8.2	9	2.85827e+07	1.92334e+07	1.20345e+07	1.32131e+07	2.88192e+06	1.59564e+07	4.80921e+06	1.13921e+07	1.17443e+07	6.81802e+06	7.07738e+06	2.79221e+06
P35609	ACTN2_HUMAN	Alpha-actinin-2 OS=Homo sapiens GN=ACTN2 PE=1 SV=1	377.04	104358	5.31	17.6	3	8.059e+07	4.47423e+07	2.93186e+07	2.87575e+07	2.95101e+07	4.22378e+07	1.08352e+07	3.04259e+07	2.46849e+07	1.67676e+07	1.55677e+07	8.12944e+06
Q14157	UBP2L_HUMAN	Ubiquitin-associated protein 2-like OS=Homo sapiens GN=UBAP2L PE=1 SV=2	349.35	114579	6.61	8.9	7	2.68107e+07	1.76542e+07	8.85454e+06	9.12202e+06	4.48704e+06	1.30956e+07	3.42295e+06	1.0941e+07	8.98086e+06	4.95852e+06	5.02254e+06	1.70602e+06
Q9BYZ2	LDH6B_HUMAN	L-lactate dehydrogenase A-like 6B OS=Homo sapiens GN=LDHAL6B PE=1 SV=3	83.41	42372.3	8.88	16.5	2	1.62197e+09	8.30735e+08	1.04351e+09	1.31898e+09	8.27619e+08	9.89241e+08	1.70035e+08	3.58735e+08	3.46384e+08	4.27465e+08	3.90055e+08	3.06244e+08
P63092	GNAS2_HUMAN	Guanine nucleotide-binding protein G(s) subunit alpha isoforms short OS=Homo sapiens GN=GNAS PE=1 SV=1	161.94	46092.1	5.59	21.1	3	4.64788e+07	3.29451e+07	2.19399e+07	2.43041e+07	3.24949e+07	2.0835e+07	6.90667e+06	1.39697e+07	1.37649e+07	1.14218e+07	1.11395e+07	7.20154e+06
Q14315	FLNC_HUMAN	Filamin-C OS=Homo sapiens GN=FLNC PE=1 SV=3	213.38	293407	5.65	10.7	5	7.00928e+07	3.86102e+07	2.5245e+07	2.18132e+07	7.20354e+06	3.28237e+07	9.26077e+06	2.6394e+07	2.46331e+07	1.64401e+07	1.48352e+07	6.75633e+06
P17096	HMGA1_HUMAN	High mobility group protein HMG-I/HMG-Y OS=Homo sapiens GN=HMGA1 PE=1 SV=3	561.61	11669.1	10.32	51.4	7	1.7584e+08	1.01575e+08	7.33952e+07	7.85157e+07	8.20396e+07	1.04201e+08	4.75568e+07	1.10009e+08	1.10421e+08	9.12677e+07	8.58987e+07	4.70048e+07
Q8N3V7	SYNPO_HUMAN	Synaptopodin OS=Homo sapiens GN=SYNPO PE=1 SV=2	84.4	99915.3	8.92	7.2	1	8.63745e+06	3.44998e+06	462095	828298	370346	3.47141e+06	1.93978e+06	815016	908930	341441	177907	285284
O75131	CPNE3_HUMAN	Copine-3 OS=Homo sapiens GN=CPNE3 PE=1 SV=1	52.83	60947.4	5.6	10.4	2	1.64468e+07	1.00369e+07	8.23767e+06	7.01953e+06	2.3642e+06	8.5693e+06	3.90026e+06	6.93794e+06	7.45937e+06	5.01387e+06	4.31709e+06	1.9823e+06
O14602	IF1AY_HUMAN	Eukaryotic translation initiation factor 1A, Y-chromosomal OS=Homo sapiens GN=EIF1AY PE=1 SV=4	286.75	16546.3	5.07	40.3	4	2.56311e+07	1.38138e+07	1.19461e+07	1.06499e+07	4.25841e+06	1.73187e+07	6.61721e+06	1.13677e+07	1.05722e+07	6.58803e+06	6.70311e+06	3.41843e+06
Q14008	CKAP5_HUMAN	Cytoskeleton-associated protein 5 OS=Homo sapiens GN=CKAP5 PE=1 SV=3	44.69	227062	7.95	14.7
Q01082	SPTB2_HUMAN	Spectrin beta chain, non-erythrocytic 1 OS=Homo sapiens GN=SPTBN1 PE=1 SV=2	721.29	275237	5.39	20.7	22	3.49441e+07	3.61223e+07	1.22577e+07	1.22236e+07	4.66269e+06	1.56822e+07	4.60983e+06	1.25338e+07	1.06539e+07	5.55785e+06	5.50717e+06	2.96456e+06
Q9Y5X3	SNX5_HUMAN	Sorting nexin-5 OS=Homo sapiens GN=SNX5 PE=1 SV=1	54.23	47072.3	6.31	23.8	1	1.02458e+07	5.67516e+06	7.16848e+06	4.18728e+06	3.40368e+06	3.37947e+06	1.14946e+06	2.52426e+06	3.32931e+06	1.88923e+06	1.64047e+06	904634
P26641	EF1G_HUMAN	Elongation factor 1-gamma OS=Homo sapiens GN=EEF1G PE=1 SV=3	661.38	50429.3	6.25	36.2	11	4.43431e+08	2.57143e+08	1.99064e+08	2.03943e+08	9.92427e+07	2.20139e+08	9.00809e+07	2.0936e+08	1.98888e+08	1.15124e+08	1.156e+08	6.3806e+07
Q96DA6	TIM14_HUMAN	Mitochondrial import inner membrane translocase subunit TIM14 OS=Homo sapiens GN=DNAJC19 PE=1 SV=3	156.97	12490.7	10.1	12.1	1	1.72654e+07	1.32145e+07	8.91422e+06	8.32239e+06	1.17399e+07	1.02014e+07	3.68933e+06	7.63869e+06	8.75916e+06	4.48794e+06	4.42936e+06	4.5503e+06
Q86UP2	KTN1_HUMAN	Kinectin OS=Homo sapiens GN=KTN1 PE=1 SV=1	315.35	156464	5.52	18.9	6	1.34455e+07	8.39856e+06	6.15077e+06	5.67848e+06	2.24815e+06	7.38319e+06	2.86431e+06	2.67248e+07	5.73624e+06	3.7088e+06	3.62219e+06	1.88454e+06
P05026	AT1B1_HUMAN	Sodium/potassium-transporting ATPase subunit beta-1 OS=Homo sapiens GN=ATP1B1 PE=1 SV=1	65.54	35438	8.74	22.4	1	1.9477e+07	1.26126e+07	7.4306e+06	6.09541e+06	1.69262e+06	9.2602e+06	1.70001e+06	6.49468e+06		2.33642e+06	1.54111e+06	612830
P00492	HPRT_HUMAN	Hypoxanthine-guanine phosphoribosyltransferase OS=Homo sapiens GN=HPRT1 PE=1 SV=2	164.62	24791.7	6.21	26.1	3	7.58753e+07	4.66053e+07	1.7417e+07	1.94727e+07	3.51878e+07	3.6467e+07	6.7994e+06	2.2581e+07	2.04927e+07	1.21167e+07	1.13969e+07	7.09845e+06
Q9H361	PABP3_HUMAN	Polyadenylate-binding protein 3 OS=Homo sapiens GN=PABPC3 PE=1 SV=2	403.26	70214.8	9.68	23	6	2.08968e+08	1.10139e+08	9.49422e+07	7.79551e+07	5.79804e+07	1.17465e+08	5.13872e+07	9.96327e+07	1.02566e+08	7.15543e+07	6.26809e+07	4.00123e+07
P18754	RCC1_HUMAN	Regulator of chromosome condensation OS=Homo sapiens GN=RCC1 PE=1 SV=1	51.46	45396.7	7.18	6.4	2	2.42149e+07	1.15858e+07	8.76474e+06	7.38151e+06	1.871e+06	1.24751e+07	5.68259e+06	1.51911e+07	1.17918e+07	7.99316e+06	6.52079e+06	3.35322e+06
P04259	K2C6B_HUMAN	Keratin, type II cytoskeletal 6B OS=Homo sapiens GN=KRT6B PE=1 SV=5	519.32	60315.4	8.09	31.7	18	8.85253e+08	6.85263e+08	6.25441e+08	7.13823e+08	1.66934e+08	4.0833e+08	3.64923e+08	5.06969e+08	3.69942e+08	2.88271e+08	3.85309e+08	2.19331e+08
Q06203	PUR1_HUMAN	Amidophosphoribosyltransferase OS=Homo sapiens GN=PPAT PE=1 SV=1	113.99	58160.7	6.3	4.8	1	7.74225e+06	7.29425e+06		2.75567e+06	4.9879e+06	5.40543e+06	1.2718e+06	3.49537e+06	3.19622e+06	2.33401e+06	1.89395e+06	1.15203e+06
O95394	AGM1_HUMAN	Phosphoacetylglucosamine mutase OS=Homo sapiens GN=PGM3 PE=1 SV=1	79.24	60270.4	5.84	13.5
Q9UII2	ATIF1_HUMAN	ATPase inhibitor, mitochondrial OS=Homo sapiens GN=ATPIF1 PE=1 SV=1	93.7	12241.3	9.34	32.1	3	56933.5	283232	264864	739386	73426				299679	73699.7	33352
[truncated: 660 more rows]

## Sheet: Peptides
AC	AC score	Description	Sequence	Modifications	Theo mass.	Is specific	Charge	m/z	Score	RT	IFNγ 0h replicate 1	m/z	Score	RT	IFNγ 0h replicate 2	m/z	Score	RT	IFNγ 0h replicate 3	m/z	Score	RT	IFNγ 24h replicate 1	m/z	Score	RT	IFNγ 24h replicate 2	m/z	Score	RT	IFNγ 24h replicate 3	m/z	Score	RT	IFNγ 48h replicate 1	m/z	Score	RT	IFNγ 48h replicate 2	m/z	Score	RT	IFNγ 48h replicate 3	m/z	Score	RT	IFNγ 72h replicate 1	m/z	Score
[truncated: 9,063 more rows]
[truncated: 6 more columns]
