# Supplementary material for: Deciphering preferential interactions within supramolecular protein complexes: the proteasome case
Source: Mol Syst Biol. 2015 Jan 5;11(1):771. doi: 10.15252/msb.20145497 (PMC4332148; doi:10.15252/msb.20145497)
Supplement: Supplementary file 15 [file msb0011-0771-sd15.xlsx]

## Sheet: Explanation content
Supplementary Table S7 : Quantification report of protein expression in the HeLa cell line during IFNg stimulation by SRM
Protein	Protein ID (Swissprot database)
Peptide	Peptide sequence
Fragment Ion	name of fragment
0_1 Area	Time of treatment_replicate # Area measured

## Sheet: SRM
Protein Name	Peptide Sequence	Fragment Ion	0_1 Area	0_2 Area	0_3 Area	24_1 Area	24_2 Area	24_3 Area	48_1 Area	48_2 Area	48_3 Area	72_1 Area	72_2 Area	72_3 Area
sp|P25787|PSA2_HUMAN	SILYDER	y5	842922	807981	795211	951547	644309	1192274	876015	987357	1008007	473573	425862	279797
sp|P25787|PSA2_HUMAN	SILYDER	y4	382717	376359	376576	420809	242845	511013	417657	417277	392715	169921	156880	140197
sp|P25787|PSA2_HUMAN	SILYDER	y2	710061	722667	703322	830206	474714	1012300	898077	855366	804666	339136	304467	311314
sp|P25788|PSA3_HUMAN	AVENSSTAIGIR	y9	395323	443903	425536	454065	215838	510578	452109	371957	513948	161607	118527	62002
sp|P25788|PSA3_HUMAN	AVENSSTAIGIR	y8	260180	301315	258006	290665	127645	347341	246867	196059	306586	106017	96473	63306
sp|P25788|PSA3_HUMAN	AVENSSTAIGIR	y3	543563	593393	537259	638169	295664	723156	624638	504275	683325	242791	202941	104931
sp|O14818|PSA7_HUMAN	ALLEVVQSGGK	y9	750381	928399	831728	739241	559811	917694	1001323	1114622	1119295	975077	1090332	489875
sp|O14818|PSA7_HUMAN	ALLEVVQSGGK	y8	985619	1180590	1076366	937310	684629	1212814	1319483	1440499	1467506	1179069	1351381	625073
sp|O14818|PSA7_HUMAN	ALLEVVQSGGK	y6	756413	971001	889056	746794	543617	1010615	1209391	1226508	1273729	1158854	1142172	388911
sp|P20618|PSB1_HUMAN	GAVYSFDPVGSYQR	y10	196008	249904	244372	344237	308984	360158	415366	482006	466410	501982	460161	88630
sp|P20618|PSB1_HUMAN	GAVYSFDPVGSYQR	y8	226276	290550	280726	394446	339415	447806	481931	546509	555692	576644	526674	134549
sp|P20618|PSB1_HUMAN	GAVYSFDPVGSYQR	y7	788055	919196	921462	1288537	1124698	1381837	1525400	1764022	1723375	1747483	1636211	305560
sp|P28074|PSB5_HUMAN	AIYQATYR	y6	586057	711582	245888	564266	192472	439284	216273	236488	374946	78032	68957	38473
sp|P28074|PSB5_HUMAN	AIYQATYR	y4	418309	452326	184158	394182	129384	343592	208394	159760	168128	77652	35158	22660
sp|P28074|PSB5_HUMAN	AIYQATYR	y6	444936	549269	220892	407333	183126	418798	187799	214371	288708	79010	39451	46243
sp|P28074|PSB5_HUMAN	DAYSGGAVNLYHVR	y12	589317	661481	610401	547584	517317	410321	323309	309466	235999	152746	117113	55243
sp|P28074|PSB5_HUMAN	DAYSGGAVNLYHVR	y11	665773	796842	752065	627572	584427	606760	451231	572689	466454	312825	157581	99839
sp|P28074|PSB5_HUMAN	DAYSGGAVNLYHVR	y10	349569	393693	361850	280503	281427	280394	196962	294631	203340	164533	67084	51984
sp|P28074|PSB5_HUMAN	VSSDNVADLHEK	y6	74283	120526	118298	79554	53362	38853	37766	52710	71185	27007	8749	14183
sp|P28074|PSB5_HUMAN	VSSDNVADLHEK	y11	120526	237955	219642	125634	90422	78467	60915	99551	124656	45048	9618	22008
sp|P28074|PSB5_HUMAN	VSSDNVADLHEK	y10	86455	173453	174105	110093	54068	49395	46352	82053	75044	42440	6412	35158
sp|P40306|PSB10_HUMAN	IHFIAPK	y5	8205	11520	12009	132372	57057	156336	132970	146718	206709	53634	63795	34560
sp|P40306|PSB10_HUMAN	IHFIAPK	y6	18095	28202	30702	274363	125417	381141	307673	395649	466563	113897	107104	53634
sp|P40306|PSB10_HUMAN	IHFIAPK	b2	15433	10162	24073	213284	99225	305554	298598	282840	352395	83629	86781	60806
sp|P40306|PSB10_HUMAN	LPFTALGSGQDAALAVLEDR	y9	10270	25703	23149	152699	209422	145193	249208	259740	296811	264859	264576	315491
sp|P40306|PSB10_HUMAN	LPFTALGSGQDAALAVLEDR	y6	8586	7879	9021	79555	112318	63794	126724	137206	145797	133571	140683	154811
sp|P40306|PSB10_HUMAN	LPFTALGSGQDAALAVLEDR	y4	21464	28366	17063	127973	190132	125251	209431	236211	263391	192259	214747	270933
sp|P40306|PSB10_HUMAN	LPFTALGSGQDAALAVLEDR	b15	33310	34235	52820	487223	504427	486713	821149	971307	940373	1001996	981685	957939
sp|P40306|PSB10_HUMAN	LPFTALGSGQDAALAVLEDR	b16	20757	27931	33800	330285	369450	320762	586939	677605	672798	714260	686843	658967
sp|P40306|PSB10_HUMAN	LPFTALGSGQDAALAVLEDR	b17	21464	21899	32279	273390	302504	293701	488472	591696	538738	599980	571916	577296
sp|Q9UL46|PSME2_HUMAN	QVEVFR	y4	61132	44722	74011	107593	64447	108245	204481	116777	179702	54286	53742	55807
sp|Q9UL46|PSME2_HUMAN	QVEVFR	y3	52927	49178	67327	61350	13150	71457	98844	123895	119113	39614	32930	18856
sp|Q9UL46|PSME2_HUMAN	QVEVFR	y2	89933	80858	109115	158944	79662	190679	277514	174377	225946	78087	78576	67708
sp|Q9UL46|PSME2_HUMAN	QNLFQEAEEFLYR	y9	123905	129441	129772	222409	339726	212465	364831	438261	434077	455468	382382	746756
sp|Q9UL46|PSME2_HUMAN	QNLFQEAEEFLYR	y8	169371	196769	174695	301309	474758	301744	494212	564985	650789	685430	481388	978575
sp|Q9UL46|PSME2_HUMAN	QNLFQEAEEFLYR	y7	171490	201062	215327	335271	533879	329619	484702	620630	756048	646469	548659	1046990
sp|Q9UL46|PSME2_HUMAN	VEAFQTTISK	y8	112484	127816	124167	232575	190896	265736	414940	509926	511448	332887	377011	227141
sp|Q9UL46|PSME2_HUMAN	VEAFQTTISK	y7	98627	90118	93519	125634	87759	106414	207144	188125	184158	144381	147696	84716
sp|Q9UL46|PSME2_HUMAN	VEAFQTTISK	b2	205242	196640	228011	386575	315389	422559	718701	801515	746903	612575	554377	277840
sp|Q06323|PSME1_HUMAN	TENLLGSYFPK	y7	222681	214647	293333	592130	510100	706133	1153934	1017646	1235339	1370915	1227840	1515130
sp|Q06323|PSME1_HUMAN	TENLLGSYFPK	y6	247187	263826	370443	782697	653506	866704	1471177	1249303	1561481	1737810	1473398	1806766
sp|Q06323|PSME1_HUMAN	TENLLGSYFPK	b5	31354	46353	40049	70151	70698	88572	114116	108628	99331	134217	122969	113242
sp|Q06323|PSME1_HUMAN	ISELDAFLK	y8	45699	90909	110688	185458	206007	149377	258762	290343	337187	426578	374410	439290
sp|Q06323|PSME1_HUMAN	ISELDAFLK	y7	22279	40971	56675	96777	97108	95365	154811	164483	193291	214158	174435	226571
sp|Q06323|PSME1_HUMAN	ISELDAFLK	y6	29506	49503	42547	61403	77871	60262	90148	98646	106835	108411	101238	145525
sp|Q14997|PSME4_HUMAN	SLNLPVGSSQVLVPR	y11	77107	93249	95695	86073	115910	79990	75099	82816	103846	75045	81563	59069
sp|Q14997|PSME4_HUMAN	SLNLPVGSSQVLVPR	y3	10270	25975	33528	20214	25323	22117	27551	24182	46244	47385	51785	12444
sp|Q14997|PSME4_HUMAN	SLNLPVGSSQVLVPR	y2	30375	52167	54069	37983	29127	41299	14400	61460	95803	101238	69119	60264
sp|Q14997|PSME4_HUMAN	ALPGVDPNDFSK	y7	10918	9672	13748	11303	10651	11244	7607	11194	15052	11900	20268	23693
sp|Q14997|PSME4_HUMAN	ALPGVDPNDFSK	y6	41881	30484	42004	24617	20269	40469	31354	23148	44505	21844	43362	14781
sp|Q14997|PSME4_HUMAN	ALPGVDPNDFSK	y10	66597	107482	99277	89119	78469	95658	79878	110417	108248	93898	64663	69991
sp|Q14997|PSME4_HUMAN	NDLTEVER	y6	216327	97214	64067	18747	43635	7442	59339	217577	4293	8042	49775	22605
sp|Q14997|PSME4_HUMAN	NDLTEVER	y5	57926	45211	31245	21301	14672	1467	13205	59068	22442	9999	5651	3586
sp|Q14997|PSME4_HUMAN	NDLTEVER	y4	84118	38092	25214	12226	27550	2010	23149	105148	496939	1685	18367	6249
sp|Q14997|PSME4_HUMAN	LFDDLAEK	y7	270336	175196	311253	340121	234037	407107	330068	449654	440217	274411	270728	71619
sp|Q14997|PSME4_HUMAN	LFDDLAEK	y6	641633	830441	950604	897009	769112	975273	690241	1076289	957110	669074	569060	160680
sp|Q14997|PSME4_HUMAN	LFDDLAEK	y5	16084	5978	31462	26790	15976	39722	29562	52165	20867	12444	8042	6303
sp|P61289|PSME3_HUMAN	SNQQLVDIIEK	y7	164701	192794	222799	167527	283649	198880	273173	345812	340705	299516	280823	42330
sp|P61289|PSME3_HUMAN	SNQQLVDIIEK	y6	167798	186491	199378	187469	239634	216540	195682	253328	242297	239200	211378	27061
sp|P61289|PSME3_HUMAN	SNQQLVDIIEK	y5	220453	271259	264261	230994	291311	237569	239916	260011	238493	203771	215725	56838
sp|P61289|PSME3_HUMAN	TVESEAASYLDQISR	y9	168077	226919	221648	228559	296418	200510	204912	249035	231928	180086	195085	285726
sp|P61289|PSME3_HUMAN	TVESEAASYLDQISR	y8	231439	287670	264413	276270	379176	279247	255882	305765	300832	247306	252034	390604
sp|P61289|PSME3_HUMAN	TVESEAASYLDQISR	y7	113247	151116	129381	131125	181763	139162	132206	149758	149655	122539	117649	168077
sp|P61289|PSME3_HUMAN	TVESEAASYLDQISR	y6	88304	82486	106939	124224	128892	127642	108026	140412	134005	133244	127865	146775
sp|P61289|PSME3_HUMAN	TVESEAASYLDQISR	y5	141450	160137	179753	210300	264902	203390	232570	277454	300072	287954	279259	277846
sp|P61289|PSME3_HUMAN	TVESEAASYLDQISR	y3	142754	159919	168179	177152	231103	218116	234418	308047	291703	244807	247850	272955
sp|P61289|PSME3_HUMAN	LIISELR	y5	7965723	8304081	9372497	7876591	6298444	11195202	12690513	11835699	13298863	12783682	13043212	4550213
sp|P61289|PSME3_HUMAN	LIISELR	y4	2328903	2359931	2697002	2289670	1502174	3241706	3703324	3302078	3772662	3536337	3666156	1254982
sp|P61289|PSME3_HUMAN	LIISELR	b2	4617709	4832400	5513612	4669196	3075426	6766455	7349697	6917371	7937216	7294991	8035427	2473230
sp|Q92530|PSMF1_HUMAN	IVSGIITPIHEQWEK	y9	19073	19834	25051	27495	35972	27550	29234	39832	37929	35906	27550	6412
sp|Q92530|PSMF1_HUMAN	IVSGIITPIHEQWEK	y8	29941	36190	53635	50155	58740	64283	58034	63796	64989	60187	65641	8749
sp|Q92530|PSMF1_HUMAN	IVSGIITPIHEQWEK	y13	5054	11574	16139	14400	22985	17551	12335	14889	21083	15155	34668	217
sp|Q92530|PSMF1_HUMAN	IVSGIITPIHEQWEK	y9	14074	16030	18748	25485	35429	27604	30321	43527	41080	41555	36135	10379
sp|Q92530|PSMF1_HUMAN	IVSGIITPIHEQWEK	y8	55589	76998	66459	92919	105037	112101	115198	140472	121719	144004	129218	35049
sp|Q92530|PSMF1_HUMAN	IVSGIITPIHEQWEK	y13	178123	261750	253719	325761	385371	373199	410367	540912	514534	591822	531488	46731
P16403|H12_HUMAN Histone H1.2	ASGPPVSELITK	y8	14536746	19481688	19889082	18801584	19465454	22092444	17348648	21471628	21345096	16002736	14643603	4864461
P16403|H12_HUMAN Histone H1.2	ASGPPVSELITK	y11	1082452	1473266	1540267	1416643	1360565	1651175	1348827	1578685	1783819	1658402	1540756	671044
P16403|H12_HUMAN Histone H1.2	ASGPPVSELITK	y10	4986780	6775655	6887142	6565925	5724098	7796964	6173085	7833367	8044200	6300955	5937453	2467470
P16403|H12_HUMAN Histone H1.2	ASGPPVSELITK	y9	19064398	25403598	25831176	24433056	21325006	28331004	22791172	28181330	27570746	20919418	19565602	8038826
P16403|H12_HUMAN Histone H1.2	SGVSLAALK	y7	1780884	3103212	3160193	2814213	3223285	2990988	2714934	3213721	2912188	2206421	2594408	883296
P16403|H12_HUMAN Histone H1.2	SGVSLAALK	y6	13407836	23278830	23209218	20732064	23823142	23187898	19841334	23082386	21408464	16892452	18858498	11907748
P16403|H12_HUMAN Histone H1.2	SGVSLAALK	y7	2308906	3927563	3874276	3535033	4162986	3962762	3339844	3892590	3827871	3042496	3472434	1660304
P16403|H12_HUMAN Histone H1.2	SGVSLAALK	b3	4138316	7220635	7422657	6491161	7465004	7022372	5920901	7650773	7343614	5953874	6491501	2244350
P04908|H2A1B_HUMAN Histone H2A type 1-B	AGLQFPVGR	y5	79451040	61076768	78550512	91673096	50862840	112413528	105259104	79220448	110924424	93102688	101134816	66976788
P04908|H2A1B_HUMAN Histone H2A type 1-B	AGLQFPVGR	y4	93169040	72962376	92065944	105043984	61564380	126565944	119301608	92802256	126177944	108243864	115010712	68021824
P04908|H2A1B_HUMAN Histone H2A type 1-B	AGLQFPVGR	y7	9388822	6590685	9294259	11079248	5860862	15979344	14378279	9125527	15125806	12083376	13855523	7401702
P04908|H2A1B_HUMAN Histone H2A type 1-B	AGLQFPVGR	b5	13428164	9703545	13335350	16027149	7669874	23191796	20902706	13266353	21761392	17238072	20111626	11447362
P04908|H2A1B_HUMAN Histone H2A type 1-B	HLQLAIR	y6	19873808	14906237	15204672	16103955	5087635	27468640	26877290	6838179	12825556	5334284	5379278	3941007
P04908|H2A1B_HUMAN Histone H2A type 1-B	HLQLAIR	y5	32575792	25215760	25068520	25396530	8567364	43993280	43613572	15123159	21717346	9303130	9212605	7865778
P04908|H2A1B_HUMAN Histone H2A type 1-B	HLQLAIR	y4	6411431	4936516	5011233	5213968	1379475	8457393	8340046	2731128	3938725	1606290	1555373	969643
P04908|H2A1B_HUMAN Histone H2A type 1-B	HLQLAIR	b2	23607148	18949118	18316850	19270286	6288060	32749448	32347488	10210455	14913290	5211949	5689614	4476800
