# Supplementary material for: Deciphering preferential interactions within supramolecular protein complexes: the proteasome case
Source: Mol Syst Biol. 2015 Jan 5;11(1):771. doi: 10.15252/msb.20145497 (PMC4332148; doi:10.15252/msb.20145497)
Supplement: Supplementary file 16 [file msb0011-0771-sd16.xlsx]

## Sheet: ProteomeXchange
Sample name	Raw file	Result file
Glycerol gradient on U937 cells replicate 1 Fraction 1	OTBFF110826_01.RAW	43564
Glycerol gradient on U937 cells replicate 1 Fraction 2	OTBFF110826_03.RAW	43563
Glycerol gradient on U937 cells replicate 1 Fraction 3	OTBFF110826_05.RAW	43562
Glycerol gradient on U937 cells replicate 1 Fraction 4	OTBFF110826_07.RAW	43561
Glycerol gradient on U937 cells replicate 1 Fraction 5	OTBFF110826_09.RAW	43560
Glycerol gradient on U937 cells replicate 1 Fraction 6	OTBFF110826_11.RAW	43579
Glycerol gradient on U937 cells replicate 1 Fraction 7	OTBFF110826_13.RAW	43578
Glycerol gradient on U937 cells replicate 1 Fraction 8	OTBFF110826_15.RAW	43577
Glycerol gradient on U937 cells replicate 1 Fraction 9	OTBFF110826_17.RAW	43576
Glycerol gradient on U937 cells replicate 1 Fraction 10	OTBFF110826_19.RAW	43575
Glycerol gradient on U937 cells replicate 1 Fraction 11	OTBFF110826_21.RAW	43574
Glycerol gradient on U937 cells replicate 1 Fraction 12	OTBFF110826_23.RAW	43573
Glycerol gradient on U937 cells replicate 1 Fraction 13	OTBFF110826_25.RAW	43572
Glycerol gradient on U937 cells replicate 1 Fraction 14	OTBFF110826_27.RAW	43571
Glycerol gradient on U937 cells replicate 1 Fraction 15	OTBFF110826_29.RAW	43570
Glycerol gradient on U937 cells replicate 1 Fraction 16	OTBFF110826_31.RAW	43569
Glycerol gradient on U937 cells replicate 1 Fraction 17	OTBFF110826_33.RAW	43568
Glycerol gradient on U937 cells replicate 1 Fraction 18	OTBFF110826_35.RAW	43567
Glycerol gradient on U937 cells replicate 1 Fraction 19	OTBFF110826_37.RAW	43566
Glycerol gradient on U937 cells replicate 2 Fraction 1	OTBFF110913_01.RAW	45040
Glycerol gradient on U937 cells replicate 2 Fraction 2	OTBFF110913_03.RAW	45039
Glycerol gradient on U937 cells replicate 2 Fraction 3	OTBFF110913_05.RAW	45037
Glycerol gradient on U937 cells replicate 2 Fraction 4	OTBFF110913_07.RAW	45036
Glycerol gradient on U937 cells replicate 2 Fraction 5	OTBFF110913_09.RAW	45035
Glycerol gradient on U937 cells replicate 2 Fraction 6	OTBFF110913_11.RAW	45033
Glycerol gradient on U937 cells replicate 2 Fraction 7	OTBFF110913_13.RAW	45032
Glycerol gradient on U937 cells replicate 2 Fraction 8	OTBFF110913_15.RAW	45031
Glycerol gradient on U937 cells replicate 2 Fraction 9	OTBFF110913_17.RAW	45030
Glycerol gradient on U937 cells replicate 2 Fraction 10	OTBFF110913_19.RAW	45028
Glycerol gradient on U937 cells replicate 2 Fraction 11	OTBFF110913_21.RAW	45027
Glycerol gradient on U937 cells replicate 2 Fraction 12	OTBFF110913_23.RAW	45026
Glycerol gradient on U937 cells replicate 2 Fraction 13	OTBFF110913_25.RAW	45025
Glycerol gradient on U937 cells replicate 2 Fraction 14	OTBFF110913_27.RAW	45022
Glycerol gradient on U937 cells replicate 2 Fraction 15	OTBFF110913_29.RAW	45021
Glycerol gradient on U937 cells replicate 2 Fraction 16	OTBFF110913_31.RAW	45018
Glycerol gradient on U937 cells replicate 2 Fraction 17	OTBFF110913_33.RAW	45016
Glycerol gradient on U937 cells replicate 2 Fraction 18	OTBFF110913_35.RAW	45014
Glycerol gradient on U937 cells replicate 2 Fraction 19	OTBFF110913_37.RAW	45008
MCP21 Purification KG1a cells replicate 1	OTBFF121205_25.RAW	55506
MCP21 Purification KG1a cells replicate 2	OTBFF121205_27.RAW	55507
MCP21 Purification KG1a cells replicate 3	OTBFF121205_29.RAW	55508
MCP21 Purification U2OS cells replicate 1	OTBFF121205_31.RAW	55509
MCP21 Purification U2OS cells replicate 2	OTBFF121205_33.RAW	55510
MCP21 Purification U2OS cells replicate 3	OTBFF121205_35.RAW	55511
MCP21 Purification MRC5 cells replicate 1	OTBFF121205_39.RAW	55513
MCP21 Purification MRC5 cells replicate 2	OTBFF121205_41.RAW	55514
MCP21 Purification NB4 cells replicate 1	OTBFF121205_43.RAW	55515
MCP21 Purification NB4 cells replicate 2	OTBFF121205_45.RAW	55516
MCP21 Purification NB4 cells replicate 3	OTBFF121205_47.RAW	55517
MCP21 Purification RKO cells replicate 1	OTBFF121205_49.RAW	55519
MCP21 Purification RKO cells replicate 2	OTBFF121205_51.RAW	55520
MCP21 Purification RKO cells replicate 3	OTBFF121205_53.RAW	55521
MCP21 Purification HCT116 cells replicate 1	OTBFF121205_03.RAW	55524
MCP21 Purification HCT116 cells replicate 2	OTBFF121205_05.RAW	55526
MCP21 Purification HeLa cells replicate 1	OTBFF121205_07.RAW	55527
MCP21 Purification HeLa cells replicate 2	OTBFF121205_09.RAW	55528
MCP21 Purification HeLa cells replicate 3	OTBFF121205_11.RAW	55530
MCP21 Purification U937 cells replicate 1	OTBFF121205_13.RAW	55531
MCP21 Purification U937 cells replicate 2	OTBFF121205_15.RAW	55532
MCP21 Purification U937 cells replicate 3	OTBFF121205_17.RAW	55533
MCP21 Purification HEK293T cells replicate 1	OTBFF121205_19.RAW	55534
MCP21 Purification HEK293T cells replicate 2	OTBFF121205_23.RAW	55536
MCP21 Purification HEK EBNA standard proteasome cells replicate 1	OTBFF121008_03.RAW	54124
MCP21 Purification HEK EBNA standard proteasome cells replicate 2	OTBFF121008_05.RAW	54123
MCP21 Purification HEK EBNA standard proteasome cells replicate 3	OTBFF121008_07.RAW	54122
MCP21 Purification HEK EBNA standard proteasome cells replicate 4	OTBFF121008_09.RAW	54147
MCP21 Purification HEK EBNA immunoproteasome cells replicate 1	OTBFF121008_27.RAW	54132
MCP21 Purification HEK EBNA immunoproteasome cells replicate 2	OTBFF121008_29.RAW	54130
MCP21 Purification HEK EBNA immunoproteasome cells replicate 3	OTBFF121008_31.RAW	54128
MCP21 Purification HEK EBNA immunoproteasome cells replicate 4	OTBFF121008_33.RAW	54126
MCP21 Purification HeLa cells treated with IFNγ for 0h replicate 1	OEBFF140404_04.raw	66107
MCP21 Purification HeLa cells treated with IFNγ for 0h replicate 2	OEBFF140404_06.raw	66106
MCP21 Purification HeLa cells treated with IFNγ for 0h replicate 3	OEBFF140404_11.raw	66105
MCP21 Purification HeLa cells treated with IFNγ for 24h replicate 1	OEBFF140404_13.raw	66104
MCP21 Purification HeLa cells treated with IFNγ for 24h replicate 2	OEBFF140404_19.raw	66103
MCP21 Purification HeLa cells treated with IFNγ for 24h replicate 3	OEBFF140404_21.raw	66102
MCP21 Purification HeLa cells treated with IFNγ for 48h replicate 1	OEBFF140404_23.raw	66101
MCP21 Purification HeLa cells treated with IFNγ for 48h replicate 2	OEBFF140404_25.raw	66100
MCP21 Purification HeLa cells treated with IFNγ for 48h replicate 3	OEBFF140404_29.raw	66099
MCP21 Purification HeLa cells treated with IFNγ for 72h replicate 1	OEBFF140404_31.raw	66096
MCP21 Purification HeLa cells treated with IFNγ for 72h replicate 2	OEBFF140404_33.raw	66093
MCP21 Purification HeLa cells treated with IFNγ for 72h replicate 3	OEBFF140404_35.raw	66091
