# Supplementary material for: Deciphering preferential interactions within supramolecular protein complexes: the proteasome case
Source: Mol Syst Biol. 2015 Jan 5;11(1):771. doi: 10.15252/msb.20145497 (PMC4332148; doi:10.15252/msb.20145497)
Supplement: Supplementary file 20 [file msb0011-0771-sd20.zip]

Archive with 16 entries (13 files):
- Source Data 5A 5C/
- Source Data 5A 5C/.DS_Store
- Source Data 5A 5C/Figure 5A/
- Source Data 5A 5C/Figure 5A/Blot_beta1_long exposure_Fig5A.tif
- Source Data 5A 5C/Figure 5A/Blot_beta1_short exposure_Fig5A.tif
- Source Data 5A 5C/Figure 5A/Blotbeta1i_Fig5A.tif
- Source Data 5A 5C/Figure 5A/Blotbeta2_Fig5A.tif
- Source Data 5A 5C/Figure 5A/Blotbeta2i_Fig5A.tif
- Source Data 5A 5C/Figure 5A/Blotbeta5_Fig5A.tif
- Source Data 5A 5C/Figure 5A/Blotbeta5i_Fig5A.tif
- Source Data 5A 5C/Figure 5A/BlotCalnexine_Fig5A.tif
- Source Data 5A 5C/Figure 5C/
- Source Data 5A 5C/Figure 5C/Blot alpha2_Fig5C.tif
- Source Data 5A 5C/Figure 5C/Blot alpha5_Fig5C.tif
- Source Data 5A 5C/Figure 5C/Blot GAPDH_Fig5C.tif
- Source Data 5A 5C/Figure 5C/Blotbeta2i & IRF1_Fig5C.tif
